# Supplementary material for: Empirical assessment of sequencing errors for high throughput pyrosequencing data
Source: BMC Res Notes. 2013 Jan 22;6:25. doi: 10.1186/1756-0500-6-25 (PMC3852801; doi:10.1186/1756-0500-6-25)
Supplement: Additional file 1 — Compressed archive containing the source code (in Shell script, Python and R) and the analysed data sets (ACE and FASTA files). [file 1756-0500-6-25-S1.zip]

Archive with 82 entries (75 files):
- data/._Mhyopneumoniae_7422_newbler.ace
- data/._Saureus_USA300_newbler.ace
- data/._Spneumoniae_CDC1873-00_newbler.ace
- data/Mhyopneumoniae_7422_celera.ace
- data/Mhyopneumoniae_7422_newbler.ace
- data/Mhyopneumoniae_7448.fasta
- data/Saureus_MSRH1132.fasta
- data/Saureus_USA300_celera.ace
- data/Saureus_USA300_newbler.ace
- data/Spneumoniae_CDC1873-00_celera.ace
- data/Spneumoniae_CDC1873-00_newbler.ace
- data/Spneumoniae_G54.fasta
- sw/._KDBio
- sw/AceAlnExtractor.py
- sw/AceAssembly.py
- sw/AlignmentDataExtractor.py
- sw/AlnStats.py
- sw/ErrorDataIO.py
- sw/FLXErrorModel.py
- sw/FLXErrorModel.r
- sw/KDBio/
- sw/KDBio/._.DS_Store
- sw/KDBio/.___init__.py
- sw/KDBio/._AlignIO
- sw/KDBio/._Blast
- sw/KDBio/._Seq
- sw/KDBio/._Util
- sw/KDBio/.DS_Store
- sw/KDBio/__init__.py
- sw/KDBio/AlignIO/
- sw/KDBio/AlignIO/._.DS_Store
- sw/KDBio/AlignIO/.___init__.py
- sw/KDBio/AlignIO/._AceIO.py
- sw/KDBio/AlignIO/.DS_Store
- sw/KDBio/AlignIO/__init__.py
- sw/KDBio/AlignIO/AceIO.py
- sw/KDBio/AlignIO/MultipleAlignmentIO.py
- sw/KDBio/AlignIO/MultipleAlignmentIO.pyc
- sw/KDBio/Alignment/
- sw/KDBio/Alignment/._.DS_Store
- sw/KDBio/Alignment/.DS_Store
- sw/KDBio/Alignment/__init__.py
- sw/KDBio/Alignment/MultipleAlignment.py
- sw/KDBio/Blast/
- sw/KDBio/Blast/._.DS_Store
- sw/KDBio/Blast/.___init__.py
- sw/KDBio/Blast/._NCBITabular.py
- sw/KDBio/Blast/.DS_Store
- sw/KDBio/Blast/__init__.py
- sw/KDBio/Blast/NCBITabular.py
- sw/KDBio/Seq/
- sw/KDBio/Seq/._.DS_Store
- sw/KDBio/Seq/.___init__.py
- sw/KDBio/Seq/._align.py
- sw/KDBio/Seq/._AlignmentScore.py
- sw/KDBio/Seq/.DS_Store
- sw/KDBio/Seq/__init__.py
- sw/KDBio/Seq/align.py
- sw/KDBio/Seq/AlignmentScore.py
- sw/KDBio/Seq/BioSeq.py
- sw/KDBio/SeqIO/
- sw/KDBio/SeqIO/._.DS_Store
- sw/KDBio/SeqIO/.DS_Store
- sw/KDBio/SeqIO/__init__.py
- sw/KDBio/SeqIO/FastaIO.py
- sw/KDBio/Util/
- sw/KDBio/Util/._.DS_Store
- sw/KDBio/Util/.___init__.py
- sw/KDBio/Util/._Iterator.py
- sw/KDBio/Util/._Lists.py
- sw/KDBio/Util/._Multifasta.py
- sw/KDBio/Util/._ProgressBar.py
- sw/KDBio/Util/.DS_Store
- sw/KDBio/Util/__init__.py
- sw/KDBio/Util/Interval.py
- sw/KDBio/Util/Iterator.py
- sw/KDBio/Util/Lists.py
- sw/KDBio/Util/Multifasta.py
- sw/KDBio/Util/ProgressBar.py
- sw/ReadDataExtractor.py
- README.txt
- runexp.sh
