# Supplementary material for: Empirical assessment of sequencing errors for high throughput pyrosequencing data
Source: BMC Res Notes. 2013 Jan 22;6:25. doi: 10.1186/1756-0500-6-25 (PMC3852801; doi:10.1186/1756-0500-6-25)
Supplement: Additional file 1 — Compressed archive containing the source code (in Shell script, Python and R) and the analysed data sets (ACE and FASTA files). [file 1756-0500-6-25-S1.zip › data/Mhyopneumoniae_7448.fasta]

>MP
TTTTTCTCCTTTTTTTGCTTAAATTTAAGTTTTAGAAGTTATTTTAAGGTATTTTAAAAAAATATTGTTA
AAATTTAAAACCAAAATCAACTTTATTAAATGTGCTAAATAAAGTTGATAAAATGTTTGCAAAAACATTT
TTGTTGTTTTAAACAAAACAAATTGATTTAAAAATTATACTACAAAATTAAAGGAAAATTTATAAAATGC
AAACAAATAAAAATAATTTAAAGGTTAGAACACAGCAAATTAGGCAACAAATTGAAAATTTATTAAATGA
TCGAATGTTGTATAACAACTTTTTTAGCACAATTTATGTACTCAACGAGACAGAAACTGAAATTATTATA
GATTTTACAGACTTAATCGCGAAACAGGAAGTGATTTCACGCTGAGTTGATACGGTTGAAAAAGCTATTA
AAAATCTTGAAATTTCAAAAATCCTAACTTTTAACAATACAAATAATTATACCATTAATTCAAAAGAAAG
CCAAAACTTTTCCATAAAAAATAAATATTGCAGCTTTAATATTAACAATGTTTTAAACAAATTTACCTTT
AGAAACTTTATAAAATCAAGTTATAATTTCCAAATTTTTAGTATTTATGACGCAATAGTCGCAAATTCAA
GACTAAATTACTCACCAATTTTTATTTCAGGACCATCAGGAATTGGAAAAACGCATTTTATTAATGCGAT
CGGAAATTTACTTGTAGAAAAACAGAAGAAAGTTTTCTACATTAACGACTATAAATTTATCAGTTGCGTT
TCTTCCTGGATGCAAAATGGTCAAAATGAAAAAATTAGTGAATTTTTAAACTGATTGTCTCAAGTTGACG
CTTTTCTTTTTGATGATATCCAAGGTTTGGCTAACAAACAACAAACTTCAATTGTTGCACTTGAAATTTT
AAATAGATTTATCGAAGAGGATAAAACAGTGATAATAACATCTGATAAATCGCCTTCTTTACTTGGTGGA
TTTGAAGAAAGATTTATAACGCGATTTAGTTCAGGGTTGCACATTAAATTAAACAAGCCGAAAAAAGAAG
ACTTTTTGCGGATTTTTAAACATAAATTAGTTGAAGAAAAATTAGAAAAACATATTTGAACAAATGATGC
TTTTGAATTTTTGTCAAAGCATTTTCGAAATTCGATTCGTGAGCTTGAAGGTGCGCTAAAATCAATTGTT
TTTTATATCCAAACAAATAAAAATAAATTTGAGAATGAAATTTATTTTGATAAGAAAAAAATGTTTGAAA
TTTTTGTTGAAAAATATGAAATCGAACAAACAATTACCCCTGATTTAATCATTGAGGTTGTCTCAAAATA
TTATGGCGTCTCAATTTTGGATATAAAAAGTGAAAAAAGAGGCAAAAATATTGTGCATGCCCGCGATATT
GCAATCTGATTAATTAAAAATATTCTGGATTTAACTCATAATAGCGTAGGAACTTTTTTTAACAACAGAA
GACATTCGACAATAATTTCTACCCTTAAAAAAATTGATACCTTAAAACAAAGCAACAATAATGAACTTGA
AATTGCGCTTAACCATATCTATAAACAATTAAACTGAAGTTTTAAACAGCGAAAATAAAAATATTAAACA
GCATTTTGGACAAAAAGTACTATAAATTAAAGTGGTTTTCTATTTTTTCTACATTTCTACAGCCTTATTA
TTTTTATTATTAAAACTAAATAAAAATTAACCAAATATAATATAATTATTAGAGGTAAAAATATGAAATT
TACAATTGAAAAAAAAATTATTGAATGACAAATTGAAAGAATGCAATCAGCAATTCTAAATAATATAAAT
TCACCATTAAGTTCGTTTTTTTTAAAACTTACAAGAAGCGGATTATTTATAATTTCAACAAACAGTGAGC
TTTCTTATAAAGTTTTTATTAATAAAAAAGATTTAATTGAAATTTATGATGTTGGAAGTTGCTTAATTGA
CGGTGTTTTTTTACGTGATGTTATTAGAAAAAGTGATAAACAATTAAGTTTTCATCTAATTGGTTCTGAA
TTAAAAGTTTTTTGGGAAGATGCTCTTTTTTCAAAGACAACTCGGGATTCTTCTTTTTTTCCAGAAATTA
ACTTTGAGCAAAAAGGAATTAAATTAACTGTAAATGCTAAAAATTTTAAAAGAGCGATAAAAAATACAGC
TTTTGCAACAACAAATAATCCTTCACAGCCGATTTTATCGGCAATAAATCTTAGATCTGAAGCTGGTTTT
CTACATTTTTCGGCAACAGATACATCTCGATTTGCCTCAGAAAAAATCGAAATTTCGAATAAAAGTAGAA
TAAATATTTCTGTTAGCGCGAAAAATTTAAAAGATTTTATCCCACCTGAACTTGATAAGGATATCGAATT
AAATATTGAATCTTCAAAAATTAGTTATATTTACGATAATTTAACAATCCAGTCGCGAATTTTCACTATT
GAATACAAGGATATTTCAAATATCCTACCAAAAGACAGCGAAATTTTATACTCACTTACAATCAACAAAC
GCGACATCCTCGATCTGATTGATAAAACAACAATAATTACCCCCGGAAAAGATAATGTTATTAACCTTTC
GTTGTCAAAAAATGCGTTAAAAGGCTATATTTCTCAATATGATTCGGGTCAGTCGAATGTTCAGACAAAA
AATGTTCTTGATTTCAGATTTAACCCAAGATTTGCATCAGATTTTCGATTCGACCCTGAATTAGCTCAGG
TTAATATAAATTATCGCTATTTAAAAGATGCAATTTCTGTTTTTGATAAAGTAATTGATATTCACATTAA
TGAAAAAATGAACAAAATGTTGATAGTTTCGCCAGAAAAACCAGAAATTTGTCAGTTAGTCGGTCTTGTT
TTAGTCTAAATTTTCTCTAAAATTTAGACTATTTTTTTTGATTAATATTTAAAAAAAATAAGCTATTTTA
TAGTATAATTTAAAAAAAGAAACTAATTTGAGGAAATTTTTAATGTCAAAAAAATCTAAAAATTCAAGCA
TTGAATTTGATGCTATTGTTGTCGGTGGCGGCCATGCTGGGATCGAAGCAGTTTATGCATTATTAAAAAA
AAAGTTAAAAGTTGTTCTAATAACTCTTGATAAGAAAAAATTAGCTTCAATGCCTTGTAATCCCGCAATT
GGTGGGCCAGCAAAAGGAATTATAACTCGCGAGATCGATGCCCTTGGAGGAGTTCAGGGAAAATTTTCAG
ATTTAGCAATGATCCAAATTAAATATTTAAATGAATCAAAAGGTCCTGCCGTTTTAGCAATTAGAGCCCA
AATTGATAAGGAAAAATATTCAAAATTAATATTAAAGGATTTGAAAAAACAGGAAAATTTATTAATTATC
GAGGATTTGGTTAGTGAACTTCTAGTTGAAAAAAATCGTGTTTTTGGGCTAAAAACAGCGAAAAAACAAG
TGTTTTTTTCAAAAACCGTGATTATTACAACAGGTACCTACATGGATTCAAAAGTTCTTCGAGGCTCATT
AGCGATTCCAAGTGGGCCTGATGGTCAACAAACTTCAAATTTGCTTTCAAATAATTTAAAAAGGCTTGGT
TTTGAACTTCAAAGGTTAAAAACTGGAACTCCCCCGCGAATTTTTACTTCTTCAATTGACTTTTCAAAAG
TTGAAAAAGAGGTTTTGCCTGTTTATAATATAAATTTTTCTTTCCAATCAAAGCATAAGTTAAAAAAACA
AATTTCTTGTTATTTGACTTATACAACAGCAAAAACTCATGATATAATTAACAAAAATTTAGGAAAATCC
TCGATGTATTCAGGTCTAATTTCCGGTGTTGGACCACGTTATTGTCCTTCGATTGAAGATAAAATTGTTC
GCTTTTCAGAAAAACCTCGCCACCAAATATTTTTCGAACCAGAAACAAAAAAGCAAGATATAATGTATAT
TAATGGCCTTTCAACGTCGATGCCCGAGGATGTTCAGCTTGAAATGGTTAAAACAATTCCTGGTTTGGAA
AATGCAAAAATTGCAAAATTCGGTTATGCGATTGAATATGATGCCCTAAATCCGCTTGAATTGAAAAAAA
GTTTGGAAACTAAAAAAGTTAAAGGACTTTTTATGGCAGGTCAAATCAATGGAACAAGCGGATATGAAGA
AGCCGCGGCTCAAGGTTTAGTCGCCGGAATTAACGCTGGCCAATTTGTGCTCGGGAAAAAACCAGTCGAA
ATTTTAAGAAATGATGGTTATATCGGTGTTTTAATTGATGATTTAGTCACTAAAGGAACAAAAGAACCTT
ATCGGATGCTGACTTCGCGTGCAGAATATCGGCTTATTTTAAGAAATGATAATGCCGATATTCGAATGGC
AAAATATGCTTTAAAATCAGGGCTGATCTCCAAAAAAGAGTATTTGAAAATCAAAGCAAAGTATGCAAAA
ATTGACAGGAAAATTTTAGAACTTTCTAAAGAATTTGTTTCCCCAAAAGATGAATTAGCAAAAAAATATA
ATTTAGAGAAGCGAATTTCCAAGTTAAAATTAATTTCTTGACCAAATGTTAACTTTAAAGATATTCTCCC
TGATTTTGAATTCGGATATGAATTAACTGTGATGGCCCGGCTAAAAGGTTATATTCAAAAACAAAATTCT
GAAGCCCAAAAGATGATTCGACTGGAAAAATTACTAATTCCAGGCGATCTAAATTATGAAAAAGTCGCAA
ATTTGTCATCAGAAGCTCTTGATAAGTTTCAAAAAGTTAGACCAAAAACAATTGGGGAAGCAAGTAGAAT
TAGTGGTGTAAATCCTGCTGATATCCAGATGCTTTTGTTTCATATTAAAGTTTTAAAAATGCAAAAAGTC
TCTAAAATTTAATGAAAATTTCAATAATAAGTTTTGGTTCTAGCCCCAGAGAATGATTAGGTTTATACAA
AAAAGAAATTAATAAAATCAAACAGTTTAAATATCAAATCGAATTTATCAACCTTTCTGAGCATTCCCAA
GAAAATATAGAGCTTAAAAAAATGCTTGAAACAAAGGATATTTTGCAAAAAATTCCGAAAAATTCATCTT
GTTATCTTTTTACAGAAAGGGGAAAAACAGTAACGAGTAAAGAATTTTCCCAACTTTTGAATTTCCCGAA
TATTTGTTTTATAATTGGGGGTTCGTACGGCGTTGATGAAAAATTAATTGCAAAATCAAGGCCTGATATT
GGTTTTTTATCATTTGGAAAGCTAACTTTTGCCCATAAAATTTTTAAGCTTATCGTTTTAGAGCAAATTT
ACCGTGGTTTTTCGATTAAATTTAATCGAAAATACCACCACGCCGATTAAAAAAAGAGGTAAAATGAAAA
GAAAAAATTATGAAAAAATAATTCAAAACATTGAAAATCATGATAATATTTTTATCTTTCATCACATCAG
ACCAGATGGAGATTGTCTGGGTGCCCAACAAGGTTTTGGTTATGCGATCGCAAAAAGATTCCCTAAAAAG
AAGGTTTTTTTTATTGGGGATAATGAAAATATTTTTAATTTTTTAAATTTTCATTTTGATAATGAAAATT
TAATTCAAGATGAATTTTTTCAAAATTCACTTGCAATTACAGTCGATACTGCTGATATTAAAAGAATCAA
AAAATTAGATTTTTTTCTAAATTCAAATTTTAAAACACGAATCAAAATCGACCATCACCCTGATATTTTT
GAGGAAATTTATAACGAAAAATGGGTTGATCCAACTTTTTCGGCTGCTTCAGAGATGATAGGATACCTAC
TAATGGAAGAAAATTGGGAAATTAATAGTGAAATTTCCAAATTTATATATTTAGGAATTCTAACTGATTC
AGGCCGTTTTTTATTTCCTTCAACAACCTCAAGAACATTTCAGGTTGCTGCTTTTTTGATGAAATTTAAT
TTTGATTTTGCAAAATTAAATTGATTTTTGTCGAATAGAACAGAACAAGAAGTCGCTTTTTATGCTGAAG
TTTTAGCAAATTATAAAAAAAAAGATAAGGTTTTATGGTATTTTGTCTCAAAAGAGATACAAAATAAATT
CAAATTAAGAAACGATCAGTTATCAGCCGTTAATATTTTGGCAAACATTGGCGATGCCCGAATTTGACTA
TTTTTGATTGAAATGGAGAATGGAATCCGTGTTAGAATACGTTCAAATGGTCCAAAAGTTAATAAAATTG
CTTCTGAATACGGAGGTGGGGGCCATGAGTATGCAGCAGGTATTAATCTAGAAAAGTCAGAAAAAACTAA
GGAAATTTCGCAGGAAATTATCGAGAAATTAGTTATTCAAGTAAAGGAATTTGAACAAAATGAGTAATAT
TAAGATAAAAGAAATTATAAAACTTATCGAAAATCACGATACAATTGTAATTTTTCACCATATCAGACCA
GACGGGGATTGTATTGGCGCACAATTAGGGCTTAAAAATTTAATTTTAGATAATTTTAAAAATAAAAAAG
TTTTTGCAGTTGGCAATCACAAAGGATCATTTTCATTTTTGAATGCAAAAACAGATTCAATTCCCGATAA
ACTAATTTTAAAAAATTCTTTGGCGATAATTGTTGATGCAAATTTTAAAAATCGAATTGAATCTGTTTTT
TTATTTGATCAATTTAAATTTAAAACAATTCTACGAATTGACCACCATCCAAATGAAGATGATTTTGAAC
AAATTTACCGTTGAGTTGATCCAAGTTATGTTGCTACCTGTGAACAAATTGCCGACTTGGCATATAAAGC
AAAATGGAAAATTTCCCAGAAAAGTGCTATATTCATTTACCTGGGAATTTATACTGATTCAGGCCGTTTT
CTTTATAAAAATACATCAGCTAGAACACATTTTTTGACAGGAATATTATTTAGAACAGGATTTAATTTTG
CATTAATCCACGAAAAACTAAATCAAAAAAAATTATCTGATATTGATTTTGATAGTTATATTTTTTCTGT
GAAAAAAATATATAAAAATGTAATTTTTTACACATTGAGTATGGAAGAGCAGAAAAAATTAAATAAAAAT
CCCTCAAATTCAGTGCGCCCAAATTTACTAGCGAATATTGAAAACTTCAGAATTTGGTTGTGTCTTGTTC
AGGAAAAAGAAAATTCCTGGCGGGTAGAGTTTCGTTCATCCGGCCCAAATGTTCAAAAAGTTGCTCAAAA
TTGAGGGGGTGGAGGTCATCTTAATGCTTCGGGCGCGATTATTGAAAGTCTTGATAAATTAGATTTATTA
ATTAAAGACTGCCAAGCTGAATATGAAAGTTGATTTTCTCAATTAAAATAAATAATAAAAAAGGAAAAGT
AGGCAAAAATTACTAATTTTTTCCTTTTTTTTTAATAAAAGGTTAAAAAAAATTAATATTGGTGGATGTT
GAAAGGAGAAACTGATGGAAGGAATCAATATAACTAATTTTTTAAAATATCTATTTGCATATTATTATAT
TGATACAGGTGAAAGGGAGATTTATCGAACATGAGTGCAAAAAATACTTTGATTTACACATTGAAAATTT
TATAGAATGTATCAAATACCGTTTTTTTCAGAGAATTTTCAATCTTATAAATATGGGCCAATTTCCTGAA
CTGTATTGCAGACGCAATTTTTTGGTATCGAATCCTTCAAAAATTCACAATACAATATTGACGAAATATT
GGATTTTCACCAAAATAATCTTGTTGACGAGTTTAAAAATCGACTAAAAGAAGACTTTTTAAACGACTTT
AACGAAGATTTTGGAGAAACATTTGATGAAAATCAAATAAAAGGTGATTTAGATCTAAGATGATCTTGTT
TTGTTTTTGTTTTTGAAAAATTAAAAAAATTTCGCCCAAAGGATTTAATAAATTTATCTCACAGCCAAAA
ATCATTTAAAATAGCCGCTAAAAATCCCCACTCAAAGGTTATTTTTAATGAAACAATTCTTGATGATGAG
GAAATTTCTATATTAGAATCATAGAATTTTAAAATTATTTATTAAGAACTGAACGGAAAAAAGTAATTTT
AATTTATAATTTAATAAAATTATAAAAATTATAGGAATTAAAAATGTCTTTTTTTCGAAAAATTAAAGAA
AAAATTTTTGGTACAAAACAAGAAAAGCCGGCAAATTTGGATAAATATGTTGCCGGTTTAACAAAATCAA
GACTTTCTTTTTTCAAACAAATAGTTCAGCTTCAAAAAAAACATATTAAAATTGATGAAAATTTCTTCGA
AGAATTAGAAGAAATTTTAATAATGTCTGATATTTCTCCAAATTTTGTCAGAACAATAATAGACTCGTTA
AAAGCTGAAGTTCGCCATCACAATCTCAATAATCCCGATCTAATTCCCGAAATAATTATGGATAAAATGT
ATACAATTTATTCAAATCGTTCAGTTGTCAACACAAATTTGAACATAAAAGACGGGAGAATCAATGTTTT
TTTAATCTCAGGGGTTAATGGTTCTGGAAAAACTACTTCAATTGCCAAAGTCGCGCGAAAATTCATTATA
GAAGGAAAAAAAGTTCTTATAATCGCTGCTGATACTTTTCGGGCAGCCGCAGTTGAGCAACTTGAAATTT
GAGCTAACCGCGTAGGGGCTTTAATTTTAAAACCCGAAGCTAATGAAAAAGATCCTGGATCTGTAGTTTT
CCGCGGTTTGGATTTTGCTATTAAAGAAAAAACCGATTTAGTTTTAATCGACACAGCTGGCCGTTTGCAA
AATAATGTGAATTTAATGCAGGAATTAAAAAAAATAAATAAAATAATTTCCCAAAAGGTTCCTAATGCCC
CTCATGAATCACTTTTGGTAATCGATGCAACAACTGGTCAAAATGGGGTTTCGCAGGCAGCAAATTTTGC
AAAAATAACTCCCGTTTCTGGTATAATTTTAACAAAAATGGATGGTACAAGCAAAGGAGGGATCATTTTT
TCGATTAAAGATCAACTTGATATCAGTGTTAAATTAGTTGGACTTGGCGAAGCGATGGATGATTTACAAC
CTTTCGATCTTGATTTGTTTATTTTTGCAATCACAAAAGAAGTTAAAAATCAATATCAGGTTTAAATTTT
TACTTATTTTTTACCTAATTTTTAACAAATAAGTAAAAATTTAAGTATTTTTTCTAATTTTTTCAATAAA
ATAAAAAAAATTAGAAAAAAAAATAAATTTGGTTAAATAAATTTTCCATTTTTGTAAAATTTATTTAACA
AAAATGGAAAATTAAAGGAAATTAATGGCTAAAATCAGTTTTTTTGCACTTGGTGGGCAAGACGAAAATG
GGAAAAATTGTTATATTTTAGAGATTGACGATAATATTTTCATAATTAATTCAGGGGCAAAAATACCACT
GGATAGTTCAGTTGGTGTCGATACAATTATTGCAGATTTTACCTATCTTGAGGAAAATCAACATAAAATC
AAGGGTGTTTTCATCACTGATGCTAAAAATGAATCATTTTCTGCCTTGCCGTGGTTGATAATGAAATTGA
AAAAAATCAAGATTTATAGCTCTTTTTTCACAAAAGCACTAATTATTGAACGAATCCATAAATACAGACT
GTCTGAATCTGCTTTTGAAGTAATTCCTATAACTTCTGAGCTAAAAATCAATGAAAAGATATCAGTTTCT
CCTTTTACAGTTGCAGGTTCTATGCCCGGAACAATTGGTTTTTGCTTTCACACAGAGGATGGCGGAATCG
TTTTTATGGCCAATTATGTCGTTGGGAATTTAGGTGTTTATGGGGAGACAAATTTTGAATTGATCAAAAA
AATTAGTCAAAATCCAAAGGGCATTTTGATGTTTATTTCTGATTCAGGTAAGTCAAACTTACCTGGAAAA
GCAATAAATAAACTTTTTGCAAAAAATTTTTTAGAAAATTTTTTCTTAAAAGCCGATAAAAACTCGCGAA
TTGTGGTCTCAGCTTACGATGAAGAAATGGTTTCAATACAAGAAATTATTGATCTTTCGATAAAATTTAA
CCGCCAAATTACCGCTTATGGTAAAAAATATGATAAATTATACGATATGATCTACAAGTTAGATAAGCTA
ACAACTAATAAATTAAAGAAATTACCGACATTTTTTGACTATAAATATGCAAATAAACAGAAAAATTCGG
TGATTTTGATTACTTCAAGTCCTGAAAGAATTTGTTATCGCTTTAATAGAATTCTTGAAAACGATGATGT
TTATTTTAAATTAAAAAAATCTGATTATGTGATAATGTTGACCCCTCCAATCAACGGAATGGAGCAACTT
TATGCAAAAGTTTTAGACCAGATTGCCAAATCAACAACAAGTATTGTTGATATTTCAGAATCAGATTTTG
GACTTGCTCGCCCTTATAAAGAAGACATTTCTGAGATGATTCAGCTTCTAAAACCAAAATATTTTCTTCC
AATTCAAGGTTTATATCGCTACTTAATTGTGGCCTCAAATATCGCGGTTGCAAATAAAGTCAAACGACAA
AACATTATCGTTTTGCAAAATAAAAGGTCTGCTAATTTCATTGATGGTAGTTTATTTTCAAGAAAAAAAA
TTTCAAAAGGTGAGGAAGAAATTTATGTTTCTGGTTTTGGGATTGGTGATGTTTGCTTTAGAGTACTAAA
AGAAAGAGACGCTTTGTCACGCAATGGTTTAATTATTGTTTCTTTTTTATTCGATCCAATCGAAAAAAAA
ATTTTTTCAACTCCAGAGATTACGACATATGGAATTTTAAGTAGGGAAAATCGGGAGGCTTACTATGATA
TTATTAGAAAAATTATTTTTAATAATTTTTCTAATATAAAAAAAATAAATGATAAAATACTAAAGGAATT
GCAACAAAAAAGTCAAAAAAATATAAAGCGAAAACTTTTAAGAATTTTTGACAAGGAACCAAGCGTTTCA
GTTCTAATTCATAATATTTATCCAGAGGTAAAAAAAATGAAAAAAATGCTATGAAAACAAGCCGAAAACG
AATTAAAAACAGGCGTAGTTTACCTTGAATTTGCTGCGGATTGATGTAATGACTGTAAAATGCAAGAGCC
TGTAAATGAAGAATTAAGCAAATATTTTAAAGACCGAAGTGATGTAAAATTAATTAAAGTTGATGCGGAA
GAATCCAAACTTTTCCGTCAAAAAGGGACGAAATATGAAGTACTTTTTGTCCCAACTCATTTTATTTTTA
AGGATGGACAAATTCTTTTTAAGCAGTTTAATTATGTTCCAGCCGAAGTTTTAATTGAAAAGATTGAAAA
AGCACTTAATTCATAGTAAAAATTTTTTAAAAAAAATAAAGCAAATTACTAGATAACAAATTTTGCTAAT
TTGCTTTGTTTTTTGTTATAATTTACCAAAGATGCCAAAATTAGACTCAAAAAAAGAAAAATATCTTAAA
CAAATAGTCGAAAATTTCATAAAAACCGGTGAATCTATCGGTTCTCTTAACTTAAAACAAAGTTATGGTA
TCAAAAAATCACCTTCATATCTTCGGGCAATTATGAATCAACTTGAAAAGGAAGGATTCTTAGAAAAATC
TCATAGTTCAAGTGGCAGAATCCCGACTTTACAAGGTTTTCAATATTATGCGGAATTTTTATCTTTTGAC
GAAAATGAAAATTTAGCAAACAAATTAAAAGATTTATTCGCCCGTCGTCGCATAAATATTGAAAACACAA
TTTCTGAAGCCGTTAAATTAATTTCTGAATCGGTTGGTACTACCCTAATTGCAACAACAAATAACGAAAA
TGAACGATTAATGTCAATAAATTTAACGCAAATTTCCCAAAATGAAGGAATTATTGTTGTTGTTAGTTCC
AGTGGTAATGTGGAAAATAAAAAAATAACTTTTTCTGAACAGATTCCAAGACAAGATGTTAAAATTGCTA
TTAGACTTTTCCAGGAAAGATTAATAAATACACCTTTGCTTGAAATTTCTTCAAAATTAGCTATTTTAAA
ACAGGAATTAGAGAAACAAATTAAACACAGCGATGAACTTTTGCATCATTTTATGGAAAAAATTTTTAAT
TTTCAAGTCCAAAATAAGTCTAATATCTACAATAAAAATTCGCTGATTTTGGACAAGGAGATTTCGCGGG
CCAAACTTGTTGATTTACTTTATATAATTGAAAAAAAATCAATTTGAGAAATGCTTGAAGATCGAACAAC
AAAAGACGATGATACCCTAAAAATCAGTATAAAGTCCCCAGAAGTTTCATTTATTTCGAAAAAATTTGAA
AAATTTTTACCAATTAAGGAAATCAGTATGGTTGGGGCAGCTAAAAAAATTAATTATTCGGCCGCTCGAA
CAGGTATAAAACTTTTGGAAGATTTTTTATCAAACAAAAGCAAGATTAGAAAGGGATAAAAATGGTATTT
GGTGATAAAAAATTACAAGAATTTGAAAATAATTTGCAAAATTTGTCTTCTGATAATGATTTAGAAGACA
AAAAAGTTATAAATCCTGATGAAAAACAAGAGCTCGAAATAGATAAAGAAGTAGAAAAAACTGAGAAAAC
TGAGAAAAAAACTCGTAGATTTTTGAAAAAAGAAGCAAAATTAAAAGACCTTGAAAATCAAATTCAAAAT
TTAACCACTAGAAATATAACTCTCGAAATCGAAGCAATTAAGTTAAAAGATAAGATCAAAAAGTTAGAGG
AAGATTTTAAATCTCAGGTTAAAACTTTTGAAGAAAAAGCAACACAAAGAGTCAAAGAATTAAAACTTGA
TTTACAAAAAAAGCTCGAAAATGAGCAGGATTTACTTAAAAAATACAGTTTACAACCATTTTTTGAGGAT
TTTAGCTCGCCCTTTTTAAACCTAAAAAAAGCTATTTCTTATGGTTTAATCTCTCAAAATCCCGAAATTT
CCGCGTATGTAAAAGGTTTTGAAATGCTTGTAAATCAAATTGAAAATGTAATGGAAAACTTCGGTTTAGT
CAAAATATATCCTAAAATAGGTGATTTTTTTGACTCATCAGTCCACGAAATTTATGAAATAAAAACAGGG
GAAAATGATAAAATCCTTGAAGTTGTTTCAGAAGGTTATAAATTACACGACCGAATTGTGAAAACAGCGC
TTGTTGTAGTTGGAAAACCTAATGAAGAAAAAAATTAGCCAGGCAATAATTAAATTTTTTAAAAATGAAA
ATTTAATTATTGATGAAAGTAAACTAATTATTGAAAAGTCAAAAAATTTTGGTGATTATAGCTCTAATGT
GGCGCTAATGTTTGCTAAACAGAACAAAATTGACTCCCTAAAATTAGCGCAAACGATTAAAAATCAACTA
CTTTCAGAAAATTTAAATTTAGAAAAAATAGAAATCGCTCCCCCCGGCTTTATTAATTTTTTTATTTCCA
AAAATGAATATGCAAATATAGTTTCAGAAATTATTCAAAAAGGTGAAAATTTTGGCCGTTATTCCTTACA
AAAAAAAATAAACCTTGAATTTGTTTCGGCAAACCCGACAGGTTTTTTACATCTTGGTCATCTTCGAGGC
GCAGTTATTGGTGATATTTTAGCGAATATCCTTGAATTTAGCGGCAATTTTGTTTTTCGAGAGTATTATA
TTAATGACTTTGGTAGTCAAATTGATCGCTTGGTGAGCTCAGTTTTTTCCCGATATCAACAGATTTTTAA
AAAATTTGCCCTTCCTGAAGAAGCTTATCTTGGCGAGGATATAATTTGGTGTGCGCAGAAATTTTTTCAA
ATTTATGCAAATAAATTTGAAAATTCATCACTTGACGATTTAGAAACTTATAAAATTTTCCGTGAAAAAT
CTATTGAGATTTTTCTTGACGAAATTAAAGCTGATTTGGCAAATTTATCTATAAAATTCGATGTTTTTAG
CTCAGAAAGTGAACTTTTTAGGACCGAGAAAGTTCAAAAAAATTTGGCAAATTTACCTTTTGTTTATAAA
AAAGAAGAGGCAATTTGGCTTAAAACTTCCAAATTTGGTGATCAAAAAGACCGTGTTTTAGTTAAAAAAA
ACGGAGAATTTACTTATTTTTCAAGTGATATTGCATACCATTTTGAAAAAATTAATAGTAATTTTAAGCC
GGATTTTTTGATAAATATTTGGGGGGCAGACCACATTGGTTATGTTGATAGAATGAAAGCGGCCCTAAAA
ACTGTTAATTTAAATCAAAAATTAGATATTTTACTATATCAATTAGTAAAATTATTCAAAAATGGCCAAG
AATTTAAGATGTCCAAACGAATGGGGAAAACTTTTACGATTAAGGATTTACTTGAACTTGTTGATCAAGA
TGCAATCCGTTATTTTATTAGTGAAAGAAGTTATAACTCACTTGTCGAATTTGATATCGGTCTAGCGGCT
AAAATAAGCCTGCAAAATCCGTTGTTTTTAATTCAATATGCCCATGCAAGGGCCTCGAAATTGCTGGCAA
ATTCGACAATAGTTCCAGAAAAAATATTAAAATTTGAAGCTGAAAACGAGACTATTTTGATTTCAAAATT
AAAACAATTTGAAGAAATTGTTTTAAAAATTACAAAAAATTATAAAATTAACCTCTTAAACAAATATTTG
CTTGAATTAGCTAATCTTTTTAACTCATTTTATTCTAATTCAAAAATAATTGGTAATCAAAATCAAAATA
GTCTCTTATCCCTGACAAAAGCAGTTCAAATAGTACTAAAAAATGGACTAAAATTACTTGGGATTAAAGC
CAAAGAAAGGATATAAAAACGTGAAAACAATCATTTCGATTGCAATTGATTTTCTAAAAAATCGTGAATC
CGCTCATTTTAGCGACATTTTTTTAGAAGTTCAAACTTCTTTGATGTCAAAATGAGAAAATCAACTGCCT
AATTTATCAACAGATAAAATTTTAACACTAAAACGGGGCGAATTATACAAATTACTATCAATTGATGGTA
ATTTTGTCCCACTCGGCGATAATTATTGAACACTTAGATCAGATCTTAACGCTTAGTTTTTTTTTTTTTT
TAAAGTTTTTGACTGCAAAAAAAAAAAAAAAAAAAAAAGTATCGAAAGGGAAAAATGCAACTAGTAAATA
CTAAAGAAATGTTGAAAAAAGCACTGAAAAATAACTACGCAATTCCACATATTAACATTAACAATCTCGA
ATGAACAAAAGCGGCACTTTTAGCGGCCCAAGCAAAAAAATCACCTTTAATTATTGGCACTTCCGAGAGA
GTACTGACATATATGGGCGGACTCAAAACTATTTATAATTTAGTAACAAATTTAATTGACTATTTTAAAA
TAACAGTCCCAGTCGCTCTCCATTTGGATCATGGAACTTATCTTACCTGCAAAGAAGCACTAAAAAACGG
CTATACCTCAGTGATGTATGATGGTTCTAAAGAAAAATTTGAACTAAATTTGGAAAGGACAGAGGAAATT
GTTAGGCTAGCAAACAAAGTAAATGCAACCGTTGAAGCTGAAGTTGGCCAAATTGGGGGTGAGGAAGATG
GTGTAATTGGTAATGGAGAAATTGCTGATCCGGAAAATGCAAAAAAATTAACAGAAACTGGAATTACATG
TCTGGCAGCTGGCATTGGTAATATTCACGGGATTTATCCCCCAGATTGAAAATCCCTGAATTTTGAGATT
TTAGAAAAAATCTCAAAAGTAACAAAGATTCCGCTGGTTTTACACGGAGGGAGTGGAATACCAAAAGACC
AAATCCAGAAAGCAATAAAACTTGGGATTGCAAAAATTAATGTAAATACGGAATTACAACAGGCAAATGC
GGCCGCAATTTCCGAATTTGTTCTTTCAGGAAAAGTAAAACAAGGTAAAAATTTTGATCCTCAAAAATTA
TTAGCACCCGGAACTGATGCCATTCAGCTTCTTATTGAAGAAAAAATCACAGAATTTGGTTCTGCAAATC
AAGCATAAGTTTTAATGATTAAGTTTGTCGCAACAAAAAATCAAAGCGGCCAAAAATTAATTCAGTTAAT
TAAGAAAATACTTTTGAAGTCGAAATATAACGAAATTCAAAAGTATTTTCGTACTAAAAAAATAAAAGTT
AATAATACTTACCAGGAAAAGAATTATATCATAAAAGAAAAGGATATAATTTTAATTTTTTCTCAAGAAA
GACTAAGAACTTTTTCAAAAAAAGTGCCTGAATTTAAGTTAAATTTGAAAATTATTTATCAAGATGAAAA
TATTTTACTAGTTGATAAACCTCAAAACTTACAAGTTCATGGTGGTAAATTTAACCTGGATTTAGCAGTC
TGAAATTATCTAAAAATTCCAGAAAATCAAGTTTTTAAACCTTCTCATATTGGCAGACTTGATAAGAAAA
CTTCCGGGATTATTTTATACGGGCTGAATTATCAAAGTGTGGTCGAACTTAATCAGAAGCAAAAATTTTT
TGAAAAAATTTATACTTTTAAATCAGATATAGATTTAAAAAACACTATAAAAACAGATGTTTTTATTAAA
AAAAACAACTTTCAACAAAAAATGGAAGTTACTTTAAAATCACCAAACTCATTTTTTGCATCTACAACTT
TTTATTCTAAAAATCAAAAAAAATTTGCCATTTTACATACTGGGAAAAAACATCAAATTCGAGTTAGCTT
ATCACATTTAGGATTTCCAATTTTTGGTGATGAAAAATATGGTGGGACTAGGGATAAAATACTTTATTTA
CATAGTTTTTCACTAAAATTTTCTGGATTAGGAGGCTTTTTATCATACTTAAATAACAGGAAATTTATTT
CAAAACCAAGTTGATGGTAGGGGCAATTTTCACCATTTTATTATTCTTATTATCTAAATAAAGGCTAAAA
TTAAAACTAGCTTATATAAGGTGTTAATTAAAAATTCATTATTTTTATTTGAATAAACGCTAATTTCCTT
ATTACCTAGTTGGTTATTAATTTTATATTTTAGTGACATTAATTTGAAAAAGTTAATAAATTTGAAATTC
TTATTGATTTCAACTGTTTCAGTATTTCAATTTGTGGAAATTTTTGAAATAAATACTATGTTCTGTTTGT
TGATATTCTTAAAATTTTCGAAAAAATAATTGATATCTGCCAAGTAAATTTCATTACTTGATATTATTTT
TTCGTTTTTATTTAAGGAATTTATTTTTTCAAAAAAAAAAAAAAAAAAGTATAATATAAATAAATAAATA
AATAAATAAACATAGAAAAAGGTGGGCATTAAAACACTAAAATGAAAAATTTTGAACTAATAAATCTTTT
AAACTTCGGAAATGTTCTTGTGCAACCTTATGAGAATTCTAATCTTAAGCTAAAAAATATAATAGAAAAA
ACAGAGTCAAAAATTCGCAATAAATTCCAGGATAGCGAGATTGGTAATAAATTTATAAAACAATATGGAG
AATTGGTCGGAAGGGTTAATTTTATAGTCAAGGATTTACTTGATTTTAGTAGTCTAGGTTTTTCTAGCAA
TGCTGAACAAATTTATTTATATTTATTATCATCCGGTTACTAGAATGAAAGCAACTTTACTACTTTTTAG
ACTATTATTTTTAAAGCCCCTTTTTCTTTTTATCTGTTTTCTTTTACTTATTTTTTTCTTAGTGACCCTA
TTTTTACAACTAATACTTATTGATAAACTATTTATTCTGAGAATTTTAATGTTTAGTTCGATATTTTTTC
TTGCATTTTTTATTATTTTAAGGTATATTTGGTTTATTTTAAGATATAAAAAAGAAGGACTTAATTTATC
AAATGCTGAACTTGCAACAAAATATCCGAAATTTTACAGAATACAAAATGAAAAAGACTATCTAAAACAC
GTCCCAATTTTAATTAGCGGGTATTTAATTTGATTGCAAAATAAGTTGATGACTGTTGCAGATAAATTTG
ATAATTACGAAGGAGATCTAGAAGAAAAAAATAATTTTTTATATAAAATCCACTTAAAATATTATATTTT
TGAATTATTTTTGACCTTAGTTATTATTTTATCATCTACTTTTTTGTTTGCTATTTTTATTACTTCAATT
TTCATCTCTAAAAGTAATGATTTGCCATTAATTAAAAACATTATTTTTATACCGATTGCTTTTTTTGGGT
TGGGCATCTTATTATTTTTATCAACCTTTTTAATAAAGTACTCGCGGACAAATTTAGTTTTTCTTTCGGA
AAACTTATTGTCTAATTCGATTGAAAAGTGCAAAAATTATTATAAAAAAACTTTTTTTCAATTTTATTTT
CCAAAAAAAGGTAAGCATAAAAATTTTAATTAATTTTTTTTTGAAAAAGTATTTTATATATAACCTCATT
TTTTATTAAGGAACCAAAAACTTAAATTTCCAATATGTTTGAATTTAAGTTTTTTACAAGTCACTAGTAA
ACCTATATAAAATATTATTAGGGCTAAAATTGGAATATAGTTGATCAAATAATTGAAAAACTAGTGTGAT
TTTCTATGTGTATGTTAATTTTGTAGAATCCTGATGTGAAATCCTTTTGTAAATTTCAGGAAAATAATTG
GAACTATAAAAATAAAATCTGAATTTCCCGAAAAGGCCTGTAAAATAGCGATTTTTTGCTTCTAACCGCC
AGATAAATCTTTTACTTGTTGATTTAGTTTTTCACCTTGAGTATTAAGAAAATTTGCACTTTTTTCAAGC
AAATTTTGATTAAATTCTTTTTGGATTAAGTTATTTCTAATTAAAATATTATTTTTAACAGAAAGATTTT
CAATTAGGTTAAAATCTTGAAAGACTGCATTAATTAAAGGGTTTTTCTCTTCATTCGCTTTTATATTTCG
TTGCAAAAACAACAATCAAATTAATTAAAACTGATTTTTACCAACCAACTTTTCAACTAGAAATGTCATC
TTATTTGAAATAATTTCTAGGTTAATTTTCTTAAGAATAATTTTATAACTGTTTTTTTGGTTAAATTATT
AATTTATATTTTAGATATTTTTATAGTCCTTATTTTAGAAGTTGAACCACCGGTTTGCTGTAAAAAAATC
ATGAAATTAACAAATAAATAAAAGAAAGAATAAAAAACAATATAATTCAAACTAATAAAAAATAAAGACA
AACTTGCTCATATGAAGGAAATCTGTAGTTATTGTTTGATATCGCTGAATAAATTTCAGGAGTAATTGGG
ACTATTAAAATTAGTCCAAAAACAAAAATTAAAAAAGCTATAAAAATTAACGTCATTCAATGGTATCCGA
AAATCCGGGCTGTTTTTGCTCCTAAAGCTTTCAAAACCCCAATCATTTTCCGCTTAGAATCTGTTAAATT
TTTTGCATAAAAAATTGTTAAAACCACAAGGCTAAGTGAAAAAATAATCAAAACTGTAAAAATTATTACT
TGAGTGAGGGTTTGTAGGTCGAAAAATAAATTGTTGATAATAGAACTTTTTTCAATAGGTTCAAATTCTG
GGAAGGTTGATTTAAATTTTTCAATATTTTCACTTAAATTTTTATGCTCAAAAAATACTTTTAAAAGTAA
AGGACTCAAATTTTTTGATTCTGGAATAATAGAATGATGAAAAATAACTTCATTTTTAATCGTTGTTTTT
AGATCTGTTTTAGCTTTGATATTGGAATTATTTTGTTTTTCTTGGTCATTTTGGTCGAAAATTCCGACTA
TTTTGAAATTAAATATCTGTCCGTTATTTTTACTTAAAGAAGAAATTTTACTATCAATTAAAGATTTTTT
TTCATTAAAACTTATGTAGTCATTTAAATTCTTTGAAATTGCAATTTCATTAGAATTTTTTGGGAAATTT
CCTTCTAAAAGTTTAAATTTTTTAATTTCAGGCTGATTTTCATAGTAATTTTTGGTAATTTCTACCCTTT
TTAAATCGTCTGATTCTACAAAAGAGAAAATTTGATCATTTTTATCAACATTTTTTGTATTTTCAAAAAG
CGTTGATTTGGGCAAATTAAAGTGAACAAAGGATAAATTAAGATTATCATTGTTAAAAGAATTATTTACT
CCAACAATTAAAAGCTCCTTTTTGTTTTTATTATTTAAAAAATCGATAAATTTAATTTTTTTTCCAATCG
GATCTTTAATTTCTAATTCACTAGCAAGAGCTGCCGAAATTATAATTTCATTCTCATTTTTAATAAATCG
GCCTTGTAAATCGTTTGCTCCGATTTTGAATCTTTTGCTAAAAAATTCGGATTCATCAACAAAATCAACA
GGAGAATTTTTTGGCTGGTTATTATTATATGAAAAAAGCATAGTTGGGGCGCTATAAAACGGTAGAATTT
TTACTATTTTATTGCTACTTTTTTCAATTTTATTTATTTCAACGTTTTCAAATTTATCATAATTACTGTT
TTTTCTGATTAAAACTGAATCTAAATGTTCTTGAAAAATTTTCTCAGTATTGATACCCTGAACATTTGAG
TTGAGAACACCGAATAAAACAATTCCAAAAATTGTGGCTAAAAATGAAAAAATTAATAAAATTGTTGTTA
TTATTTTTGATTTAAAATCAACAATTGACAACAAAAGTCCAGTTTTGAATTTGCCTCAAAAATTAATATG
TTTTTCCTTATTTTTTTGGGGAAAACTAGAATTTTTACTATTATTTTCCTGATTTTGTCCGTTTTTTTCA
AAAATTTCAACATCAATAGTATCTTTTTTGATATGGATAATTTGATCTGCATATAATCTTGCCATCTCTA
AATTATGACTTACAACCAAAATTGTCTTGTTGCTAGATAATTTTTTTAAACTTTCAAAGACTGCTATTCC
GTTTTCTCTGTCTAAATTCCCGGTTGGTTCATCAAGTAAAATAAAGTCTGAATTTCGCGAAAAAGCACGT
AAAATAGCGACTCTTTGCTTCTCGCCGCCTGATAAATCATTAGTTTTTTGTTTTAATTTTGAACTTTGAA
TATTAAGAAAACTCGCACTTTTTTCAAGTAAATTTAAGTTAGTTTCTTTTTGAATTAAGCTATTGCCAAT
TAAAATGTTATTTTTAACTGAAAGCTGTTCGATTAAGTTAAAATCCTGAAAAACTACATCAATTAAAGGG
TTTTTTTCTTCTTTTCCATCTTTAAAAAATAGAATTTCACCCTCATCTTTTTTAGTAAAACCGGCAATTA
AATTAATTAAAGTAGTTTTTCCAATCCCAGATTTTCCAATTACAAATGTTATTTTATTTGATGGAATTTC
TAGATTAATTTTGTTTAATATTAAACGGTCCGCAATTTTTTTACTTAAGTTTTTAATTTTTATCATTTTA
AAAAATTATTTTTAATACAATTATTCGAAATTTTAATTAGTTGTTTTAATTTTTTTAATAGTAATTTAAA
TAATTTTAATTAAATTATCCCATAAATTTTATATTTTTTTGGTTTTTTGGGTTTTTGGGTTTTTGGGTCC
CTTTTCAAAAAAACCTTAACGTTTTGTATATATTTCATTCCAAAATTATCTAAAAATTATGCGATTGATC
TTTTGTAATTAGTCCTTAATGTTAGTAAAGAAAAAATTGAAAAAATAAAAAATCCTGCTAATCAAACAAC
AAAAACATAAAAACTGACTATCGAATATGAGGGTAGCACAACATTTTGCCCTGAAATCCAGTGATAAATT
TCAGGAATTAAAGGCATCAATACAACAAATCCAAAAACAAAAGCTAAAACAGAGATAAAAACACACGTCA
TTCAATGATAGAGAAAAATTTGTCATGGTTTGGCCTTTAAATTTTTTAAAAGCCTAATTATTTTTCTTTT
TGAAGATGCTAAATTTATTGAATAAAAAATCATTGCAATCAAAAAAATGATTGATAAAAATACAGAAATC
GCAATAAAAAATCAGCTTAAAACCTTTATTGGTCCTTCAAAATTGTCTCTTACTGTCTTAACTGGTTCGA
GTTTCTTATATTCCGGAAAAGAATTTCAGAAATTTTTGATATTTTCATTTAAATTTTTATAGTTAAAAAA
GATCTTTAAAAATATAGGTTTAAAAGTTTTTGATTTCTCAATGATAGTGTGGTGAAAAATTACTTCAGTT
TTAGGAATAGAATTTTTTTCAATTTTATCGTTAAGTTCGCCATTTTGATTTTTTGAGTCGTAAACCCCAA
CAATTTTAAAGTCAAAATTTTGCCCTGTATTTCCACTTCATGAATACACAATGTTGTTGATTATGGAATT
TTTATTAGAATTTATAAAATTTTGTAAGTTACTTGAAATTACAATTTCATCAGAATTTTTTGGGAAATTT
CCTTCTAAAAGTTTAAATTCTTTAATTTCAGGCTGATTTTCATAGTAAATTTTGCTAATTTGCGCCTTTT
TTGAATTCCCTGACTCTAAAAATGAGAAAATTTGGTCATTTTCTTTATTCAAGTTTTTTTGCTTATTTTT
AATAAAAGTCGATTTAGGAAGATTAAAGTGAACAAAACTCAACTGTTGATTTCATTGATTAGAAGCATTA
TTTATTCCAACAATCAAAAGTTCTTGATCCTTCCTACCATTTATATCATCAATAAATTTAATTTTTTTTC
CAATGGGGTTTTCAATTTTTAACTCTTTTATTAGTTTAGATGAAATAATAATTTCATTCTCATTTCTAAT
AAATCTACCCTGAAAATCTTTTGTGCCAGGCTTGAATCTTTTACTAAAAAATTCGGATTCATCAACAAAA
TCAACATACCCGTGACTACTTTGTTGACCATTATAACTAAAACTCATATATGTAACATAAAATGGTAAAA
TTTTAGCAATATTTCCACCTTTTTCTTCAATTTTTTTAATTTCTTCAACCTCAAATCGATTTCCAGGACC
TTTTCATATTGAAATTGAATCTAATTGGTGTTGAAAAATTTTTGACTTGCTAACAGCCTCAACCTTTGAA
GTTAAGGAAAAATAGTTAACTATTCCAAAAATAGCCATAAAAAAAGCAAAAATAAGTAAGATTGTAGAAA
CCATTTTTAATCTAAAATCAGCAAAAGCAAGCAAAAAACCAGTTTTGAATTTTGTTGAAAAACTAACTGG
TTTTTGTTCAATTTTTGTTCCAAAAGTGAAATTTTCACTTTTGATTTCATCGTTTTTTTCACAAATTTCA
ATTTCAACTGAATTATTTTTTAAGTGAATTATTTGATCTGCATATTTTTTTGCAAGATCTAAATTACGGC
TAGCAACCAAAATTGTCTTGTCTTTAGATAATTTTTTTAAACTTTCAAAGACAGCAATTTCATTTTCCTC
ATCAAGATTTCCGGTTAGTTCATCAAGTAAAATAAAGTCTGAATTTCGCGAAAAAGCACGTAAAATAGCG
ACTCTTTGCTTCTCGCCGCCTGATAAATCATTAGTTTTTTGTTTTAATTTTGAACTTTGAATATTAAGAA
AACTCGCACTTTTTTCAAGTAAATTTAAGTTAGTTTCTTTTTGAATTAAGCTATTGCCAATTAAAATGTT
ATTTTTAACTGAAAGCTGTTCGATTAAGTTAAAATCCTGAAAAACTACATCAATTAAAGGGTTTTTTTCT
TCTTTTCCATCTTTAAAAAATAGAATTTCACCCTCATCTTTTTTAGTAAAACCAGTAATTAAATTAATTA
AAGTTGATTTCCCAATTCCGGCCGCACCCACAATAAAAACAAGTTTGTTTGCAGGAATTACAAGATTAAT
TTTTTTAAAAATTCATTTATTAGCATCTTTTTTATTTAGATTTATAATTTTTATCATTTTTAATTAAATT
ATTCATATTTTTTACTTTTAGTAATTCATAATCATATTTTTTAATAAAATTTTGAAATTTTTAATTTTTT
AAAAGTTGTACAACTGGTTTTCTATAAGTTCATAGCGAAGTTATTATATAAATTAAAGTTAAAATTGTAA
ACATTATGGCTCAAATAATTGAAAAAACAAATATAACCTGAGTATATGAGGGTTGGGCAAAATCCTGATG
AGAGATTCCTTTATAAATTTCAGGAATAATTGGAACTATAAAAATAAAGCCTAAAAATAAAACTGCAAAG
GATAAAATCAACAAATCGAGCCAATGATAAAATAGAATTTTTTTGGTTTGGGCACCTAAAGCCTTTAAAA
TTCCCACTGTTTTTCGTTTTGATCAACATAAATTTCTTGCAAAAAATCCAATAAATATAGAGAAGGTGAT
AGAAAAAATTATTAAAACCCCGAAAAGAATCAATTGCAGAATTATTTTAGCATTAATTAATAATCCAAGG
GTTCTTTCTGGACCACCATTTATTAAAAAATAGGGATGATTTTTTTCAAAATTTTTAATATTCCGGTATA
AATCATCGTTTGAAAAGTATAACCTAAGTGTGTTTGGTCTTAAGGTTTTTTGCATTTTTTGAATTTGATG
ATTGAGAACAACAGTTCCAAATCTACCATCAACTGCACCATTTGGTTGTTTTTCAGGTTCAAAAACCCCA
ACAATTTTAAGAACCGCATTTTGGTTGGCTAAATTTGTGTTGGTTTCTAAAAAATCACCAATTAAATTTA
ACGAATCCTTCCCGATAAAACTATAATTTGAACTAATAGCGATTTCATCATAATTTTTTGGGAAATTGCC
TTTTAGTAATTTTAGTTTACTAATTTCTGGTTGGTTATCGTAATAAAATTTCGAAACTTCTTTTTCTTCA
CCGTCTCGAATTTCGTGAACTTGGTCTACCCGAGCCGTTTTATAATTTTTACCAATTCAAGAAATCGACT
CAAAAGGTTCTAATGTTTGATTTTTCAAATATTCCTTTTCAAAAATCAATTTAATTAAATTATGATGTAA
ATAAGAATAAGCAAAATTTTCAACTAGTTTATTATTTACTCCAACTATAGTTGCTTCAATATGGCTGAAT
TGATTAAGATCTAATTCTTTGTTTTTTTTATCAATTTTTGCTAAATTATAGTAAACAACATTAATTTTCT
GCCCAATTGGGTTTTTAATTTTTAATACTCTAACAACATCTGTTGATATTATGATTTCATTTTCATTTTT
GATAAAATTACCATCAACCTCTTTTGTATAAAGTCGTTTTTTAAAAAAATTTGACTGATCAATTGGCATA
ATTAGATTGTCAATTGCAAGTTTTTTAGAATAAAAAAAACCAATATTTCTCATTAAGTTCTGGTAATCCG
GTATTAATTTTTCAATTTTTGAATTATTTTTTACAATCTCTTGCTGATCTTCCTCGGAAAAAGGAATTCC
TATAAATGGTCTATTTATAATTACTGAGTCCATACTATATTCCTGGACCTTAGACAAATTGAGATTTTTT
GCAGAAATCTGTAGTGAAGTGAACAATGTGCCCCCACTTATAAAAACAAAAAAAACAATAATTAATAAAA
TAAAAGTTGTTATTTTTGTTTTAAAATCGGCAAAAGCTAGCAAAAAACCAGTTTTATATTTCGTTAAAAA
ATTAAAAACTGGTTTTTGTTCAATTTTTGAAACAAAAGCAGAATTTTCACTCTCATTTTCTTGTGTTTTT
TTCTTTTTGTCAAAAGTTTCAACATCAATAGTATCTTTTTTGATATGGATAATTTGATCTGCATATTTTT
TTGCTAGTTCTAAATTGTGACTAACAACCAAAATAGTTTTGTTTTTTGATAATTTTTTTAAATTTTCAAA
AACAGCAACTGCATTTTCCTCATCAAGATTTCCGGTCGGTTCATCGAGTAAAATAAAATCTGAATTTCGC
GAAAAAGCACGTAAAATACCGACTCTTTGTTTCTCGCCACCCGATAAATCTTTGACTTGTTGATTTAGTT
TTTCATTTTCAATATTAAGAAAATTTGCTCTTTTTTCAAGCAAATTTTGATCAAATTCTTTTTGAATTAA
GCTATTTCCAATTAAAATATTATTTTTAACAGAAAGATTTTCAATTAGGTTAAAATCCTGAAAAACTACA
TCAATTAAAGGATTTTTTTCTTCTTTTCCATCTTTAAAAAAGATAATTTCACCTTCATCTTTTTTAGTAA
AACCCGCAATTAAATTAATTAAGGTTGATTTTCCAATCCCAGATTCGCCAACTACAAAAGTTAGTTTGTT
TGTGGGAATTTCTAAATTAATTTTTTCAAAAATCGATTTAGTTTCAAACTTTTTACTTAAGTTATTAATT
ATTATCATCTTCTTCAGGTAAATGCCCGTACTTTTCTTCGATATAACGACCTAAAATATCAGGAAATGAT
GTTTTAGGTTTTCTTTTTCGTCGTGTTGTAATCATTGAATTTTCAGTATTAAACACTAAAAATTCATCTT
CAGTTTCTATTGCTCCTACTCCATATTGCCCATATGAAGTTACTTTGTATCTCCAACCCGTACCCGCATA
AGTTATTTTAGCTTGTGGTAGGTTTTGAACACTTTTAGTAATAAATAATTCTCTAGTTCCATAATCTATT
CCAATTTTTATACCTAAATTAGATCTGAAATTACCATTATATTTTATTTCCCCGCCTACCTCAAAGGAAG
GGCTACCTAAGCCCGAGGTTCAAGTTTTTAAGGTTGCTTCAATATATTTTGGCTTACTTGTTATATAATA
TGGACTTACTTTTTTTTGATGTTTTACTGTTAAATTACTTGCTCATGCAACTTTATCTTCCCAAAATAAT
CCACCAAAATAAACTATGGATTTTGCTCCGAGAAGCGAGATTTCCCCTGCGTAATTATCTTGTTCAATTT
TTAAATATTTATCATCTACATATTTTTGGGCTAGCGCGAATGAACTTAACGATTTAAATGGGTCCAGAGC
AGAGGAAAAAATTGTAGAAGCTATTGAACTTGCATTTTTAATATTTTCTTTGCCCGAATAAAACCCGTTT
GCATTTTCATTTCTAATAGAAATTGTTGTTGTGGTTGTTGTAAGAATTGTACATAAAGAACCAAAAATTC
CGAAAAATAAGGATATTTTTTTTAGATTCTTTTTTAGATTTTGCATTATTACTAATTCCTTTCGGTTTTA
TAAGTTAGGTTTGTTGGGTTTTAACTTAAATTTTATTATGCAATAATTTTAGCAAAAAAAAAAAAAAAAA
AAAAGAAGTAAATTAAATTAGTAGAAAAAATTCAGACAATTAGTTTTTTATCTATGATTTTGATTACACC
ACTTTTGTTATTTTTTTTCTAACATGTTCATTTTTTAGTAAAATTTCAATTGATTTTTTATGCTGTAATT
GTGTAAAAACCACCAAGGTAATGAAGAAAATAGAAAATATCAACAATCAAATTGGTAGAAAATAAAAAAT
TATTTGTGAAATAGAAGGGAAAAAAACATCTTGTTCTGTAATTAACTGATAAATTTTAGGGATAATTGTA
GTTGTTACAATTATCCCTAAAACAAGAAATAAAACTGCAATAAAAAGGTAAGTGATTAAATTATATGAAA
TAATTTGTCAAGTTTTAGCACCCAGAACTTTTAAAACACCAATTATTCTTTTTCCTGAAGATGTTAAATT
TATAGAATAAAAAATTATACCTATTAAAAGAATGATTAAAAGAATAATAGTGATAACATAAATTATAATA
TGCCTTGCAATTATTTCACCAATAAACTTATCATTATTTTTTTCTATTTCTTCATATTTAGGGTAATAAT
TTAAGAAATTAGCAATATTTTTATCTAAATTTTTATAATTAAAAAAAACTTTTAAAAATAAAGGTCTAAA
AGTTTTTGATTTTTCAATAATCGAGTGGTGAAAAATTACTCCAGCGTTAGCAATATTTTTGGTGTCATTT
AAATTGTTTTGGTTGAAATTATTCTGATTTATTTCATTTTTTTGGTTATTGTGATTAAAAACACCGACAA
TTTTAAAGAAAAATTTTTCGCCGTTATTTTTGCTAACCGAAGAAATCACATTACCAATAATGGGAAATTT
TTTAGAATTTAGAAAATCACGCAAAGTGCTTGAAATTGTTATTTGTGAGGAATTTTTTGGCAAACTTCCT
TCTAAAAGTTTAAATTTGCTAATTTCTGGCTGGTCTTCGTAGTAATTTTTGTTGCCAATCGAAATATCTT
CTAAATCTTCTATTTCTAAAAAAGGAAAAATTTGATTATTTTCATCATAAATTTGTTTATTTTTCTTAAG
TTGCGACTTAATTAAGTTATAATGAAGAAAACTTAAATTTCTTTTTTGATTATTAAGTGAATTATTTAAT
CCGACTATTAAAAGTTCGCCTTTATTAAAATTGTTGGAAAATTTAATTTTTTTACCAATCGGATTTTTGA
TTTTTAAATGATTGGCATACTCGGCAGAAATTACCATTTCATTTTCGTTTCTAATTCATCGACCCTGAAA
TTCGCCAATCTTGTTTTTTAATCTTTTACTAAAAAATTCTGATTCATCAACAAAGTCAATGTCATAATTA
ACTTTATAATTTTCATCATTTTCATATGAAAAAAACATATAGGGTTGTTTGTAAAATGGTATAATTTTAA
CCACATTTTTATCAGTTTTTTGTATTTTTTCTAGTTCTGATGGCAAAAAATTACCACCTGTTTTTTTTCT
TATTAAAATTGAATCTAACTGGTATTCTAAAATTTTGTCAACATTTCCTGTTTGAACTTTTAAAAAAAGA
CATAAAGATAAAACCATCATAAAAATTGCCGCAAAAAAAGCAAAAAATAAAAAAATTGTAGTTATTATTT
TTGATTTGAAATTAGATAATGAAAGTAAAAAGCTTGTTCTCAAATTTTTTAAAAAATTAATTGGTTTTTG
TTCAATTTTTGAAACAAAAGTGAACTTTTTACTTATATTTTCTTCGTTTTTTTCAAAATTTTCAATTTCT
ACTGAGTTATTTTTTATATGAATTATTTGTTTTGCATATTTTTTTGCGAGTTTTAAATTTCGACTAGCAA
TCAAAATAGTTTTGTTTTTTGATAATTTCTTTAAGCTTTCAAAGACAGCAACTGCATTCTCCTCATCAAG
ATTTCCGGTTGGTTCATCAAGTAAAATAAAATCAGAATTTCGTGAAAAAGCACGTAAAATAGCGACTCTT
TGTTTTTCACCACCGGATAAATCTTTGACTTGTTGGTTTAGTTTGTCATTTTCGATATTGAGGAAATTTG
CACTTTTTTCAAGTAAGACTTGGTCAAATTCCCTTTTAATTATGTTATTTCCAATTAAAATATTATTTTT
AACCGATAAATTCTCAATCAAATTAAAATCTTGAAAAACTACATCAATTAAAGGGTTTTTTTCTTCTTTA
CCTTCCTTAAAAAACCGGATTTCACCTTCATCTTTTGCCGTAAAACCTGCAATTAAATTAATTAAAGTTG
ATTTTCCAACTCCGGATTCCCCGACTACAAAAGTTATCTTATTTGAAGGAATTTCTATGTTAAGATTTTC
AAAAATCAATTTGCTAGTAATTTTTTTACTTAGATTTATGATTTTTATCATCTTTTAGAAAAATTCCTCC
TTGTTATCCGTTTTTTTGCATTTCATTAAATCTTTATTATCCTATTATTTTTAGTATTTATAATCATTTT
TTCATAAAAATTTAAAAATTTTTAATTTTTTAATAATTTTACAACCGTTTTTCTGTAGGTTCATAGCGAA
CTTACAACATAAATTAGGGTCAAAATTAAAAACATTATTACTCAAATAATTGAAAAAACCATTGTAATTT
GGCCATATGAAGGCTGTGCAAAATCTTGGTGCGAAATTCCTTTGTAAATTTCAGGCACAATTGGTACTAT
AAAAACGAAACCTAAAAATAAAACTACAAATGACAAAATTAACAAATCAAGTCAATGGTAGAACAGAATG
TTTTTGGTTTTTGCTCCTAAAGATTTTAAAATTGCAACTGTTTTTCGTTTTGATCAACTCAAATTTCGGG
CAAAAAAGCCGATAAATATAAAAAAAATAATGGAAAAAATTATTAAAACTCCAAAAAGTATCAATTGTAG
AATTATTTGGGCATTAATTAATAGCCCAAGAATTCTTTCTGGACCACCAGTTATTAAAAAATGGGGATTA
TTTTTCTCAAAATTCTTCATATTTTGGTATAAATCATCATTAGAAAAAAATAATTGAATAGAATTTGGTC
GTAATTTTTTTTCAAATTCTTTGACCTGATGATTAAAAACAACCACTCCCGATGTTTTAACATCTACAAT
ATTTATTTTTTCTTTTGTTTTAAAGACTCCAACAACTTTAAAAACTAAATTTTGAAACGGTAAACTTGTA
TTAGATTCTAAAAATTCTCCCATTAATTCTTCTGAGTGTTTTTTGTTAAAAATAATGTTTGAACTAATAG
CGATTTCGTCATAATTTTTTGGAAATTCACCTTTTATTAGTTTTAGTTTATTAATTTCTGGCTGATTTTC
GTAGTAAAATTCCGAAATTGTGTTTTCACCACCAGATTCACTAAGGCCTAATTCTTCAATTCTGATTTTT
TTATAATTTTTGTTAATTCAAGAAATTGAACTAAAGGGGTTTGAACTGTGTTTTTTAATATATTCTTTTT
CAATAATAGTTCTAATTAAATTGTGGTGTAAATAAGATAAAGCATATTTATTATCTTCCTTTTTATGATT
TATTCCCACAATAGTAGCCTCAATATTACTGAATTGGTTGATATTATAATTATTGTTTTTTTTATTTTTT
TGCTCCTTTTCACCGTAATAGACTATTGGAATTTTTTTCCCAAGCGGGTTTTTAATTTTAAATTCATTAA
TAACATCTTCTGAAATTATGATTTCATTTTCGTTTTTGATAAAATTACCTTCAATTTCTTTCGAATAAAT
TCGGTTTTTAAAAAAATCGGATTCATCAATTGGAGCAATTAAATTATTATACGCAATTTTTGAGTTCTGA
AAAAAAGTTAAATTATTTACACCAGTATAAATCGGAAGTAACCTTTTAATTTTTGGATTATTTTTTAAAA
GTTCTTGTTCATCTTCTTTTGAGAAAGGAATTCTTAAAATAGGCCTATTTATGCCGATAGAGTCAATATT
AAATTGTTGAACTCTATTTAAATCCAGATTTTTTGCGGAAATATTTAAAGCCGTCAACAAAACTGAACCA
CCAATAAAAATAAAAAAAGTAAGAATTAATAAAATAAATGTTGTTATTTTTGTCCTAAGATCAGCAAAAA
CAAGTAAAAAACCAGTATTAAATTTTGATAGAAAATTTGTTACTTTTTTACTTGTTTTTGTATCAAAAGC
ATAATTTTTACTCTCTTTTTCCTGATTTTTTTCTTTTTTTTCAAAAACTTTAACTTCGATAGCCCCGTTT
TCAATATGCACAATTTGATCTGCGCATAATTTTGCAATCTCTAAATTGTGGCTAACAACCAAAATAGTTT
TGTTTTTTGATAATTTTTTCAAGCTTTCAAAGACAGCAACTGCATTTTCTTGATCAAGATTTCCGCTTGG
CTCATCAAGTAAAATAAAATCAGAATTTCGTGAAAAAGCACGTAAAATAGCGACTCTTTGTTTTTCACCA
CCGGATAAATCTTTGACTTGTTGGTTTAGTTTGTCATTTTCGATATTGAGGAAATTTGCACTTTTTTCAA
GTAAGACTTGGTCAAATTCCCTTTTAATTATGTTATTTCCAATTAAAATATTATTTTTAACCGATAAATT
CTCAATCAAATTAAAATCTTGAAAAACTACATCAATTAAAGGGTTTTTTTCTTCTTTACCTTCCTTAAAA
AACCGGATTTCACCTTCATCTTTTGCCGTAAAACCTGCAATTAAATTAATTAAAGTTGATTTTCCAACTC
CGGATTCCCCGACTACAAAAGTTAGTTTGTTTGCTGGAATTTCTAAATTAATTTTGTTAAAAATCGTTTT
ATCAGCATACTTTTTGCTTAAATCTTTAATCGATATCATCTTCTAAGTGGCCGTATTTTTCTTGGATATA
TTTGCCAAACAATTCTTGGAAAGATGTTTTAGGTTTTTTTCTGCGTAGCGTTAGAATCGCAGTATTTTCC
GTGTTAACATTAGCAAAATTTTCATCACCTTCAATAATTCCAGTTGCATGTTGGCCATATGAAGTTATTT
TGTATCTTCAACCCACCCCTGCAAAACTAATTAAAGCTCTCGATCTTTCATCTGCGGTTTTAACTATTTC
TAATTCCTTAGTGTCAAAATTAATACCCATTTTTGCAGTAGCAGTTGGCATAAAAGTTCCATTATACCTT
AGTTCCGCTCCTACTTGAAAAGAAGGCGAGCCAATTCCTGAGGTTCAAACATTCAACCTTCCCTCTACTT
TTTTTAATTTATTAAGATTGTTTTTCTGTTTTCCTGGTTTATATTTGACTTCCACATCTGTTGCTCAAGA
TACCTTATCCTCTCAAAATAATCCCCCTAAATAAACTAAAAATTGACCTCCAAAAATAGATACTTGCATT
TCCGCATCATCATTTTTAAGTTCGGCATATTTATCGTTGATACCTGATTTTAGTAATGCAAATCCACTTA
AAATAGAAAAGGGATTGAGCGAGTTCGATAAAAGAGACGCGATTATTTCCTGAGTTGAGAAACCATTAGA
ATAAGCCCTTGCTTTTTCGCTTCTAACTGAGACTGTTGTTGTGTTCGTTGTTAATATTATACCTAAAAAT
CCAAAAATACCGAAAAATAAAGATGTTTTTTTTAAATTTTTTCTCAAATTTTTTATCATTAGTGACTCCC
TTTTTGTTTGAATTTGGTCTAGATTTTGCTTATTATCTTAATTATTTGATTATTTGTACAATTTCACTTC
TATTAGAAATTAAAATAAGAATGGATACTATAATTTTAACAAAAAAAAAAAAAAAAAAAAACCAAGAAAA
AGAAAAAATAAGGAAAGAAGAATATTTATAAAACATTGAATGATATTGAATTATTTGCAAATATCAGAAT
AAAAGGTCACTTTTTTACTAAATCAAATTATTTCATTATAGAATTTTATATTAATTAGTATGTTTGCCTC
AAATTCAACACTTTTTATTATAAAATCAAAAATTAAAATTGTTTTTTTATGATAAAATATCAAAGAAATA
AATTTAATAACTATGTTAAAATCTAAAAACTTAAGTAACAAATTTCTAAAATTTATTAAGAAAAATCGCT
TAATTATTGGTATTATTTTTATTTTTACTTGTGTTTTAATAGTTTCTGCGCTTTTTATCTTTGTCTATCA
ATTAATAAATGTCGAAGGAAACTCGATGTTTCCAACCTTAAAAAATGGCCAACAAATTTTTATTAACAAT
GTCAAAAAACCTCAGCGAAATGATGTGGTAGTTTTCAAATATAAAGATAAAATTTTAATTAAAAGATTGG
TTGGAATTCCTGGTGATAAATTAGAAGTTACTGAAAATTCTATTTTAATAAATGATGAATTAGTTGCTAA
TTTTACTGATTTAGGTTTTTGGAAATTTAACGGAGTTATTCCCGAAGGTAAATTTTTTGCACTTGGTGAT
AATATAAATTTTAGTAATGATAGCCGTACTTTTGGATTTTTTGATTTAAATGATATTAAAGGTGTTTGGG
CCTAAAAGCTGTTTTTGTGGTTAAAAATTTAAATTTTTTGATTTTTAAGAAAATTTTAGTGTATAATCTG
TTATTTATATAAAAAATAATAAAGAACTTTTTGGGGGAGAAGTGGACAAGCAAAAAATATTAAAACTTGC
AAAATCTCTCTATTTTGTCCCAAATGAGAAGGTAATTTATACAATTTTAACTGAAAAAGATCAAATGTTA
GCTCGAATTAACTATTTGCACCAGTTTGATACAAAAAGCATTCAACCACTTGAAAAAATTAACTCACTGC
CAAAAGGTATAGAAATTTTATTTGAGGATATTCCAGATTTTACCAGTTTTAGAGAACAACTTTTTGACAA
TTCTATTCATAGCAGTGAAAACCAAATTATAATTAAAAAGGTAATTGATGACTAAATTTCAGCTTAGTTT
TCAAGAAGCACTTGAGAAATTAAAAAATGATAAAAATAATACGGTTGCTTACTTTTTTCAAGAAAAAAAC
AACAAAAAAGGTGTTTTGGCAAATAAATTTTTTAGCATCAAATCGAATTTTGCAACAACTGAAGGTGTTT
CTCATGCTTCTTCAATTTCCCTTTTAAATTTTAAACCCTCTTATAATGCAACTGTTTTTCAAAAATTAAT
TAATGCGGGCGCACAACCACTTGTAAAAGTTCATAATGATGAGTTGGGTTTGGGTGGAAAAGGCCTTTTT
TCAGCTTTCGGTAAAATTGTAAATTCTTTAGACAAAACAAAATTAATTGGCGGATCTTCATCTGGAAGTG
CCGCAACAATTAATTTTGTTCACTTCGCAATTGGCTCAGATACCGGCGATTCGATTAGAAGGCCGGCTAG
TTTTATCGGGAAAGTTGGATTTAAACCTTCATATGGTGCTGTATCCCGTTATGGATTGTTTCCTTATGCC
ACTTCGTTGGATACAGTAGCGTGGTTAACTCATAATGTTCTGGATTCTATTTTAGTATCACAGGTAGTTT
TTGGTTCTGATGAAAACGACTTAACATCTGTTGAAATCGATGTTAAAAATGTTGAAAAAACAAAACCAAA
AAAAGTTGCATTTCTTGATTTTGATGCTGAAATTGAAGATTATGTAGTAAAAAAACTCTATAAATTACGG
AATATTTTAAAATCTGACCAGGTAGAAATAGAGATAATTAAACCAGATTTAAACCTATTAAAAACAATTC
TACCTGTTTATGAAATAATTTCTTATTCAGAGGCAACCTCAAATTTATCTGCAATTAATGGGATAACTTT
TGGGAATACTGAAAAAAATTTAAAATGAGAAGAGATTTTTATTAGAACAAGATCAGATGGTTTTGGTTTG
ATGCTGCAAAAAAGACTAATTTGAGGCTCTTTTTTTCTTGAAAAAGATAATCAAGAGCATTTTTTTATTA
AAGCCAAAAAAACGAGAACTTTAATTAAGAATTATTATGAATCTATACTGAATAAATTTGATTTAGTAGT
TTTTCCTGCTTTTTATGGCATTGCCCCTGATATTCAAGGTGAAAACAGTGAAAAAAGTGATAAAATTACT
AATTTTATTCTAGCTATTTCAAATTTAGTTGGCAATCCATCAATTAGTTTGCCATTAGGTAGTTATAAAA
ATTTGCCTTTTAATTTAGCGGTTGATTCAAAAATAAATTCTGATGCAGAATTGTTAGGATTTTCCCTTTA
TCTTGAAGAAAAAATAAGCGAAATTAATAATGAATAATAAATATTTAGTCACAATTGGCATTGAAATTCA
TTTGGAATTAAATACAAAAGCAAAAATGTTTTCAAATTCACCGAATTTACGCGGTGAAGCAAATCAATTT
TTTAATCTTTTTGATCTAGCTTATCTCGGAACTTTACCAAAAATTAATAAAGAAGCTGTTAAAAAAGCAA
TAATTTTGGCAAAAGCACTAAAAATGCAAATTTCACCAATTTTAGCTTTTGATCGAAAAAATTATTTCTA
CCCTGATTTGCCAAAAGGTTTTCAAATTAGTCAACAATTCCATCCCATTGGAAAAAATGGAATTTTAAAA
GTTGGTGATTTTGATGTTGAAATTGAAAGAATTCATCTTGAAGAAGATACGGCAAAACAAATTCATAAAG
ATAATCAAACATTTTTTGATTATAATAGATGTGGGGTTCCCTTGATTGAAATTGTTACAAGACCTGTAAT
AAGTTCATCAAAACTAGCAGCAAAATATGTCGATGAAATTAAAAAATTAACCTTATTTTTAGGTATTTCT
GATGCAAAATTAGAAAATGGATCACTTCGTGCTGATATAAATATTTCAGTTCGCCCTGAAAATCAAGTCG
AATTTAATCCAAAAGTTGAAATAAAAAATATAAATTCAATTTCTAATATCCAAAAAGCCGCCGAACTTGA
AATTCAAGAACAAATTTATGCCTATGAAAACGGTATAAAAGTCAAGCAAGTTACAAAAAAATTCAATGAT
GTTATTGCAAAAAATCAAATTTTAAGACTTAAAACAGATGCAATTGACTATAAATATTTTCCAGAACCTA
ATTTGCCATATATTGAACTAAAGCCAGATTTTGTTGATAAAATTCAGGTTCCACTTACCCCATCAGAAAT
AGAAAAAATGCTTAAAAAAGAAGGAGTTTCCACCTTTTATATTAATCAGATCTTGAATAATTTTAACTAC
TGAACCTACTTAAACAACTCCAATCCTGATAATTGAAGTTTAAGTGTTAAATTATTTTTTTCTGAAATTG
TACCAATTATTAATAAGCTAGGGTTCGAAAATTTAGCAATAGAATTTGATTTTTTTGGGAAAATAATCCA
AAAACATTTTAACAAAGAATTGTCAAATTCCGAAATTCGCAAAATAATTGAAATAAAACAAACAAACAAA
CAATTTAATTTAAATGATATTTTATCTAACATAAAGGAGAAAAAACTATCTGAAGCAGCAATAAAAAACT
TGTTAAAAGAAGTAGTTAGTGAAGAATTTGCTCAGATTGAAAAAAATAGACAGGATAAGTCTAAATTATT
TAAATTTTTAATAGGAAAATTAATGCAAAAAACAAAAGGAAACGCCGAACCAATTAAAGTCAATCAAGTT
TTAAAAGAATGGTTAGATAGTTTTAACTAAAAAATAAGTAAGATATTACAGAGACAAAATTGTTGGTTAT
TTTTCTAGGTAAAACTCAGGATTTTCCAAAAAAATTAATTTATTTTTTTGAAAAATTAAGTAAACCTTTT
TCATTAAAATTTTAGTGATTCGTAAAAATCAGTTAAATATTAAAATTTTAAATGTTTTTTAATTTTAGTA
GTCGACAAAATTTTTGATTTTTTTAAAAAATCGCAAAAATAAGGTAGAATTTAAATATGTATAAAGCTGA
GATAAAAAGATTATTAATTTCACTTAAAAATTTAACAATAACTTTAATATCAATTCGCGGCGTTAGGTTT
GTTATAGAAATTATTTGGGGTATTATGGCATTCTGACTTTTAACAACCTGACTTTTTACTGCCTCCTCAG
AAGATATAACTGATCCTAAAATTTGACAAGAGAAGCAAGATGCAGTTAAAAACCAATTATTTAGGTTTTC
AGGGCCACAATTTATTTTGCTTCTTGTTTTAATTGGGCTAATTATAGCAAACTGAATTTTTTATATAATG
TTTTTTATAAAGTTAAATAGGCTTCAAAAACTTCACTTTTATATTCAAAACCCGATAATAATTGCTAGAT
TATCCACAATTAAGTCATATACTATTATTGGTTTTTTTGTTGGGTATGTTGATTTGGTAGCAGCTATTTT
TGCTTTAAAATTAGTTGCATCAGATTGAAGAAGACTAACAGAACCTGAACAAAAGAAGTTAGAAATTTAA
AATTATCCTTTAATTTATGTTATTTTTTAAAAATTTGTCGTATCTTTTGGGAATAATTTTCAAAAAATAA
GTTAGAAAAAATTCATTATCTAATAAATTAATAAGGACTGAGATTATTATTTGTCAGTCTTTTCCTTTGG
TTGTTTTTTCATTCTTTTTCCATCAAAATTCTTTAAAAAATTAATAAGATGAACTAAAACAATACCAATT
GGTCCAGAAAAAATAAATAAATCAGCAAAATTAAATGTACCACTTGAGGGTAAATATGGTAAAAAAAGCA
AATCTTTTACGGTATTATTGTTTAAAATTCGGTCAATTTCGTTTCCTCAGTTACCCGCTAAAAGTGTTGC
CATAAAGATAGTGAGTGAAAATTTTCTACTAAAAGGTATTAAAATTAAAAGAATCACTGTCAAAAAAAAA
GCAAAAATATGAATTCCCACAAATCCAATGATTTTGTTAATTTTAGAAGTTACACCTTGGTGCAAAAGTG
GCCGAAAACCAATAAAACCTCATGAAATATTTTTTATAAAGCCTTTTTTTGTTGAAATTTCGTATTCATC
TCAAGTAAAAATTAAATTTTTTGTTAATTGGTCAATCAACAAAAAAACTAAAATAATTGAAAAACCAATA
ATAATATTTAAAATAAATCGTTTTTTTCCAACAAGTTGGTATTTTGTTTTGGTAAAATTAACTATTTTTT
TCAGGTACAATTTCACTTAAAACCTCAAAACAACGCGCACATACTTTGTTTATTTTTTCAAAATGATTCC
AACATCTTGGGCATTTTTCTCAATTTAGTTGTAAAATTTCCGTTTTTTCATTAGAAAATTCAACTTTTGC
AACCATTAACAACTTCTCGAGGTCGATTGATTTTATAAAGTCTGAGTCAGTTTTTAGTAAAACACCTACT
TCATTTGGTCGTTTAATTTCCTTTGACTTAATTTTTTGCTCAATTAGTTGGTAAACTGAATCCTTAATTT
GGAAAAATTCGTCTCATTTTGCGACTAATTCTTCATCAAAATGTGACTCTTTAAAGAATTCTTCCATATG
AACTGAAATTTGCTTGTTATTTTTTTGTATAAAACTGTAAATTTCTTCGGCAGTCGTTGGCATAATTGGT
GCAATTGCAATATTTAAAACCTGCAAAAGTTCATATAAATTATACTGAACTTGCCGTCTTTTTAAGGACT
CTTTTTTATCTGCATATAAAATATCCTTGACAATTGAAAGATAAAAATTCGAAAATTCAATAATAAAATT
ATTAATAATTTTGACAACTCGAACAAAGCGATTTTGATCATAATTTTGAATAATTTCGTTTTTTAATTTT
TGAATTTTATTGAAAATATATAAATCCACTTCAGTTAATTCGTATTTTTTTGGCTTAAAATCGGCTAAAT
TGGTGATTAAAAACCTTACTGTGTTGCGAATTTTGCGATAAATTTCAACATTTTGCTCAAAAATCGCCTC
AGAATACACAATATCATTATAATATTCGCTATTTGCAACTCAAAGCCGAAAAATATCGCAGCCATATTTG
CTTAAAATTACGAGTGGGTCAACTCCATTTCCCCTGGATTTTGACATTTTATTCCCCTTTGCATCAACAA
CAAAACCGTGAGAAAGTAATTTTTTATAAGGAGAAAATCCAAAATAAATGACAGAATTTATCAAAGACGA
GTTAAATCAACCGCGATATTGGTCCGAACCTTCAAAATAAATATCAAAAGGAGGTTTTTCATCGCTAATA
TTTGCAGCAAAAAAACTAACACCTGAATCAAATCAGACATCTAGAATATCATTTTCCTTAGTTCAACCTA
AATTTTGGTACTTTTCTGGTAAAAGTTCATCAGTAGTTTTTTCATACCAAATTCTAGAACCAAATTTTTC
AACAAGTGAAATTATATAATCAAAAATTTCTGGCTTATCAAGGACAGGTTCTTTATTTTGATCATAGAAA
ATAATCAACGGAATTCCCCAACTTCGCTGGCGTGAAATCAGTCAATCTTTTCGTTCGACTACCATTTTTG
TCAGCCTTTTTTTGAGTCAATTTTCCGGGAATTCAATTTCTTCTATTGCTTTTTCAAGATCTTTTTTAAT
CTTTTCAATTGAGACAAACCATTGCGGCGTTCCGCGATAAATTACCGGTTTTAAAGTTCTTCAATCATGT
GGGAATGAGTGATCTATAAAACTTAGGTGCAAAATTTTTGACTTTTTTTCTAAAAATTCTGTTATTAATT
TATTGGAATTAGCATAAAACTGCCCGGAAAATTGACCTGCATTTTCATTAAATTTTCCATCATCATTTAC
ATGCATTACCATTTCAAGGTTGTTTTCTCTTCCAATTCAGTAGTCATCCTCACCAAAAAGTGGCGCCAAA
TGAACAAGTCCAGATCCAACATCTAAACTTACATGGTTTCCAGAAACAATTGGACAAATTTTTTCAAAAA
TTGGGTGAAGATATTTGATTCCCAAAATCGACTTTCCAGGAAAATTATCTATAATTTCATAGTGTTTTCA
GTCAAAAATAGCAGCTAATTTTTCTAGTAAATTAGCTGCTAGAACATAAAAATTCTCTTCATTTTTTATG
CGAACATAATCAAAATTTTCTCCAACAGCAACTCCGGAATTGGCAATTAATGTTCAAGGTGTGGTGGTTC
AAATTATTAGTTTATCATTTTCAGCGACAAAATTATTACCTTTTTTTATATCAAAACTCGTAAATAAGGA
CGGTGAACGGTATTCAAGATACTCAATTTCGGCTTCTGCAAGCGCACTTTGGCTACTTGGCGATCAATAA
ACTGGCTTTAGTGCCCGATAAACAAGTCCGCGACTGACCATTTTTTTAAACAATTTTAGTTGTTTTGCCT
CATAATTAGGCGTGTTTGTTTGGTAAATTTGTTTAAAATCAGTTAATAAATTTAACTTTTTAAACTGCGC
CATCTGTGCTAAAATTTGTGAATTTGCAAAATCATTTGATTTTCTACGGATTTCTAGTGTCGATTTTGAG
CCAATTTGGTTGATAATTTTATTCTCAATTGGCAGACCATGAGTATCTCAGCCTGGAACAAAAGGTGAAT
AAAATCCCGCCATAGTTTTATAACGAACAATAATATCCTTCAAAATTTTATTAAGCGCATGGCCAATGTG
AATGTCACCGTTTGCATAAGGTGGCCCGTCGTGTAGGATGAACCGCGGATTTCCGCGTCTTTTTCTTAAA
ATTTGTTGGTAAATCTGATTTTTTTCTCAAAAATCAGCATAAAATTTGTCTTTTTCTGACAAATTTGCTT
TCATTGAAAAATTAGAATTAAAAATATTTAATGAATTTTTATAAAAATTTTTATCCATTATTTGTCATCC
TTTTCTATTTTTTTCAGAATTAAATCAATATCAATTTCACTTACTTTCCGAAGTTTTTCTTCTAAAGTTG
AGTCATTTTTTGATATAGAATTTTGATCATTAGAATTGCTTTTTAGCAAAAAGTTGTTGTTTTTTATGTG
GTTTTTTCCTGATTGAATATTTGGTAAAAAGAATTTATAATCTTTTTTTGGATTAGTTTTTAGCTTTCTA
AAATCATTTAAACTAAAAATTTTTAATCCTTCTCCAAATTCAAAAATTTGCAAATTTTCGTTATAAATTA
TTATGCTTTTTGGGCTCAGGGAAAAATCAAGCTTTGTTTTAAAGTTTTTTGGAGTAAGAATTTTATTTCC
AAAAAACAAATTTTCAGTATTAATTTTTTCAAACTGTGAATTAAAGTCAATAACTGCAAGTGATTCTGAG
CTTTCAATAGTTTGACTGGCACTGATAAATTCATTTTTTCGGTGTCTGAAAATTTTTATACCTGTGGAAT
TTCTAGTATAAATTGGAATTTCTGATATACTCATTTTTAGAGCACGGTTTTGTGTGGTAATTAGAACAAT
ATTTTTTAATTTTTCTTCTAAAAAAACACTAATTAGCTCATCACCTTCCTTGAATCGAAAAATATTTTGT
AATTTTTTTTGCTTAATTTTCATTAATTGGTCCAAATTCATTCTTTTAGCAAAACTGAATTTGGAAATAA
AAATTAAAAATTGACTACTTTCAAAACTATCAGCAAAAAAAACACTTAAAATTTGTTGATTATTTGGGAT
TCCTAAAGTTATTTTTAAATTATTAGGTGAGTTTTTCAGATTTAATTCAGGAATTTGATGCACAGCTAAA
ATTGCTATTTCACCTTTATTAGTTAGAAAAACTGCTTTTTGTTTTTGGTTAATTATACCTTGAAAAATGA
AAAAATCTCCATTTGGAAGCTGAGTTTTTTCTATTTCATCAGGGAGAGAATTTTTTATATCTAATTTTTT
ATAAAGTCCTGATTTTGTTATTCAAAAATAAAAAAACTCATCTTTTACTAATTCATCTTTGTTAATTTTT
ATCTTAATATCAGAGTCAATTATCTTAGTTTTCCGCGGTTTTCCGTGATGTTTTTTAAAATCAGTTAACA
TATTTATTAAATTTTTATCAAATTCATCTTTATTTTCAATAAGTTTTTTAAACCTAGCAATGTTTTTTTC
TAAATTTTTTGATTCTTCAAGGTAAATTTGCTGCTCAATTTTCGAAAGACGGTATAAACGCATTGATGCA
ATTGCCTCTGCTTGGGTTTGGCTAAAGTTAAAAAATTTAATTAAATCACTAACTACCCCAACTTTTGAAT
TATCAGATGCGCGAATAACTTTAATAACTTCGTCAGTAATATCGGCAACTTTGAGAAAACCAGTAATAAT
TTCTAATCTTTTTTTATTTTTGTAAAGCTCAAAATTAAATTCGGCAAGCTTAATTTTTCTTAAATGCTCA
AGATAGTAAAAAATCATCTCCTTGATTGACAAAAGTTTTGGTGAATTATCACAAATTGCAACGGAATTAT
AAGAATAATGTATTTGTAGATGAGTTTTTTGTAGTAGATAATTAATAATTAGGTCAGGATTTCCGTCTTG
TTCGAGTTCGATCAAAATGGAAACTCCATTTTGATCGGATTGATCAATTACATTTTTAATCCCATAAATT
TTTGCATCAAAACGAATGTCATCAATTTCTTCGATTAAACTTGACTTTGAAATTCCAAAAGGAATCGAGG
TAATTTCAATTACATTTTGCCCATTTTTTTCGAAAATTTTATAATCAGAGCTTATTTTTATTTTGCCTTT
TCCAGTTTTGAAGGCATCAAAAATACCTGATTTTCCATAAACAATTCCGCCTGTTGGAAAATCAGGACCT
AAAATTATAGTAGAAATTTCTTCAATTGTAATTCCTGGATTTTTAATCATCAAAATTGTTGCATCGATCA
CTTCGCCTAAATTATGCGGGGGGATTTCAGTTGCAAATCCACTTGCAATTCCAATTGCCCCATTTATTAA
TAAATTTGGGAAAATTGCAGGTAAAATTGTTGGTTCTTTTTCACTATCATCAAAATTAGGGCAAAAACTT
ACAACATTTTTCGAAATTAATTCAAGTAAATGCTCACTAATTTCAGCCAATCTAACCTCTGTATATCGCA
TCGCGGCAGGTGGATCGTCATCAATTGACCCTTTATTTCCGTGCATTTCCACAAGCGGGGAATTCATTTT
TCATTCCTGGGCAAGTCTGACAAGAGCATCATAGATTGAAAAATCACCATGAGGATGATATTTTCCGATT
ACATCACCGACAACTCTAGCAGATTTTTTGTAATTTTTACTATTTTTTAGCCCCAACTGTCACATTGAAT
AAAGAATTCGCCTCTGAACCGGTTTTAGGCCGTCTCTGACATCTGGAATTGCCCGTTGTTGAATTACATA
TTTTGAATAACGGATAAATTTTTCTGCTAAAATTTTTTCTAACCGGGAATTAATTACTGAATCAAGACTT
TTATTCATAAATTGTTTCCTTTAAATTTTCAATAAATTTGTCTTCAAGGGAAAAATCAACGTTTTTTTCA
ATTCAGCTCTTTCTTAGATCAGCTCTTTCGCCCATTAAAATTTGAAAATTTTCCTCTACTTTTGGATAAT
TTTCGATTAAAACTTTTTCCAAAGTTCGCCTTTCGGGGTCCATTGTCGTTTGTCAAAGCTGATTTGCATT
CATTTCCCCAAGTCCTTTATAGCGCTGAATTTGCAAATTTGTACTGTTTTTGATGTATTTTTCGAACTTT
TCCTCATCTCAGATATAAATATCTTTTCTCCCCTTTTCACTAATTCGATATAAGGGCGGTTGAGCAATAT
AGACAAAACCTTTTTCGATTAAAGGCCGCATATGCAAAAAAAGAAAGGTTAAAATTAAAATTTGGATGTG
GGCTCCGTCATTGTCAGCGTCAGTCATGATGATAATTTTGCCATAATTTAGGTTCTTAAGGTTAAAATTC
TGACCAATTCCAGTTCCTAATGCACTAATAATTGCGATAATTTCCTCATTTTTTAATAGATCAATTAATC
TTGTTTTTTGGGCGTTTACAATTTTACCTTTTAAAGGTAAAATTGCTTGAAACTCACGGTTTCTTGCAAG
CTTTGCAGAACCACCTGCCGATTCACCTTCGACCAAAAAAAGCTCGCGATTCATAGCTTTTTTTGAATTT
GCTGGGGTTAATTTCCCTGATAAAATCCGCTTTTCTTTTGTAATTGATTTGCTTGTTTTTGACTCAATTA
TGCTTAATTTTGACTTTTGTCTTTGGGTATAAGTTTCTAGTATAAAATTGATTATTTTACTTGCAACTTC
TTTATTTAGTGCAAAAAAAGTCATTAAATTTGTAAAAATTACCTCTTCTGTAACTGTTTTTGCTAAAATA
GTTGATAATTTATTTTTTGTTTGCCCAACAAATTCAAGAATTGATTCAGGAATTCGCAGCGATAAAACAG
CTGAAAGCCCAACTTTTGCATCACTAAATTCTAAAATTTGCTTAGTTTTAAGTAAATTATTTTGTTGGCC
GTAAGTATTAATTGCCTTTAAAAAACCGGATTTAAAACCATTTTCGTGACTTCCCCCTAAATTTGTTTTT
ACATTATTGACAAAAGAGATAATATTTTCTTGCTGTGAATTAACATACTGAAATCCAAATTCAACTATGA
TTTCCTGCATTTTTTCTTTAAAAGTAATAATTTTATCATGAATTTTTTCTTGATCATTGTTCAAAAATTC
AATAAAACTTTCGATTCCTCTTTCACAGAGAAACTTTTTTTCAATATTGTTTTTTGTATCAAAAAAATTG
ATTTTTAGATTATTAACCAAAAAACAAGTTTCACGTAGGCGCGAAATTATCATTTCTGAGTCAAATTCTG
AATGTGAAAAAAGGGAAAAATCAGGTCAAAATCTGATTTTTGTTCCAGTTGTAGTGCTTTTTCCTATAAT
TTTAGTTCGAGTTTCAATTTTTCCACCGTTAATAAAACTAGTATAGAACAATTTTTTATCCCGATTTATA
TAGACTTCTAGTTTTTCAGAAAGAGCATTAACAACTGAAGAGCCAACACCATGAAGGCCACCAGCGGTCT
TGTAGATATCAGTAGAAAATTTCGCTCCTGAATGAAGCTCGCTAAAAACTAATTCAACGCCAGTTTTTCC
GGTTTTTTTATGAATTTCTGTCGGGATTCCGCGTCCATTATCACTAATTTCAATAGAATTATCACTATTA
ATTATTAGTGAAATTTCATTTGCAAATCCAGCAATTGCCTCGTCAATTGCATTATCAAAGATTTCCCAAA
TTAGCTGGTGTAATCCGTTTTTATCAGTTGATCCAATATACATTCCCGGGCGTTTGCGGACCGCTTCAAG
CCCTCTTAAAAGTTTTAATTTTTCTACTGAGTAAGTCATATAGGGTCTAAATCCTTTCTGAAAATGCGTA
AAAATTTTTCTAAATTAAATTTTATACAAAAAGGTAAATAATTTTACAAAAATTTTAATGTAAAATTTAA
AAAAAGTGGTAAAATTACTAAAAATAATTAAATTTTGTTAATTTTTTGTTTTTTTTAATACCAAAACCCA
AAATAGACAAAATTAATATAAAAGAAATGGAGATTCGCAATGAAAAAAATCGCAATTAATGGCTTTGGAC
GGATTGGGAGGTTGGCGCTTCGTCGTCTTTTTGAAGTTAATGATGAAAATTTACAGGTTGTTGCAATTAA
CGACTTAACAGATGCATCAGTTTTAGCTCATTTATTTAAGTATGATTCCGCCCATGGAAAGTTTAACGGT
GAAGTTGAAGTTTTAAAAGATAACGGGAAAAATTACCTTAAAATTAAAGGTCAAAAAATTCTTGTTTTAT
CTGAAAGAGACCCAAAATCCTTGCCTTGAGGTCAACTTGGAATTGATTTGGTTGTTGAATGTACAGGATT
TTTTGCTTCAAAATCAGGAGCTAGTCAACATTTAGAGGCGGGTGCAAAAAAAGTAATAATTTCTGCTCCG
GCAGGAAATGATGTTAAAACCATTGTTTATAACGTAAATTGTGATACAATTACTGAAGATGATAGAATTT
TATCCTCAGCTTCTTGCACTACAAACGCACTTGCCCCACTTGTAAATGCGCTTGATAAAGAATTTGGGAT
AAACCACGGATTTATGACAACAATTCATGCTTATACTGCAGACCAAAGATTACAGGATGCTCCACATGGT
GATTTAAGAAGAGCTCGAGCGGCTGGAGTAAATTTAGTTCCTTCATCAACAGGTGCTGCAAAAGCTATTG
GACTTGTAGTTCCTTCCCTTACAGGAAAATTGGATGGAATTGCAATTAGAGTCCCAGTGATTACAGGATC
TTTTGTTGATTTAAGTGTCGAACTTAAATCAAATCCTTCCATAGAAGAAATTAATCAGAAAATGAGAGAA
TATGCAAACGAATCTTTTGCATATTGCGATGAGCCTATCGTTTCCAGCGACATTATTGGAGACAGACATG
GATCAATTTTTGATGCAACATTAACAAAATATATTGAAGCAAATGGGAAAAGACTCTATAAATTATATAC
ATGATATGATAATGAGTATTCATTCGTGTCTCAATTTGTAAGGGTTATTAGAGATTTTGTGCAAAAATAA
CAAAAAGTAAGTAATAAATTTTGTTACCAAAAGTACTTAAACTAATATAAAAATCCTTAATAAGAGTTTA
AGTTCCTTATGAAAGCAAAAATAAGGGGGTGATTTTGGTAAGATATAAATGAGAAAAAATTAAAAAAATC
CTAAAAATACTTAGTATTTTCGGGATTTTTTCTCTTTCTTCTTGTAATTATTATAGTTCGGTTCCCTTAG
TTAATAAAATTAAAATTCAAAATTCAGTTCCTGACAATGATAAAACTGATTTAAGTCAGACTGTTTCAGA
AGATAAAGTACCTGAAAAAAAAGATTTTTTTGTTGAACCAAAAATAAAAACTTCGAAATTAGATTTAAAT
CTCAGTACAAAAAATCAAGAAAACTCCAAAAAAATCGATAAAAAGCAGTATTTTTCTACCCAAAAAGATC
AAACTACCCAAAAAGATCAAACTACCCAAAAAGATCAAACTACCCAAAAAGATCAAACTACCCAAAAAGA
TCAAACTACCCAAAAAGATCAAACTACCCAAAAAGATCAAACTACCCAAAAAGATCAAACTACCCAAAAA
GATCAAACTACCCAAAAAGATCAAACTACCCAAAAAGATCAAACTACCCAAAAAATAACCTTATTACCGC
AAAAAAAGCCAATAAAAAAAGTTATTGTACCCCCTGTTTCACCTGTTGTACCCGAAGAACAGCTTAAAAA
ACAAGTCGTACAACCTTCAATTTCATCTGAAAATTTAAGAACCAACCTAAATCAATCCTCAGATAACGGG
AAAATTAGCCCTCCTAACTCAGTTAGTTCTCCAAAAACAAGGGATCAGGTTTCGCTAAAACCACAAAAGC
CTAAAAAAATTGAAAAAAAGGCTATAAATAAGTTCGATATTTCTAAATTATCTAAATATAACGATAATGT
AAAGGTGCAAAATATTGTTTTGGGGAATAAAACCGGAATATTTAAAACATTTAAGGTGTCCACCGATAAT
GCAATTTTGCGTGAAAACGGCGAGTCATTTTTAGGGTCAAAAAACGAAGGTTTAAATATTTATCTACTAG
ATAAATTGGATAAAAATAAAATAGATAAGAATAATCCAGTTCTTGGATTTTTTGTTAATTATTTTAATAA
AAATTTTCGCAAAAACTACTATAACTTAAATCATTTTGGCTTTAAATCAGTTGATTATGCTGATAAAAGA
TACAATGAAATTTATCAGAGAAACGTCCGCTTCAGTTCAGGGACATCAATTTTACTTGATATGAATAGTG
AGGAGGCGCTTTTTTTAACAAATAATCACGTATTATTTGACAAAAATAACCGTCCAATGTGGACTTTTTT
TGGTTACCCATTTATACTTTTTTATTTTAATAATCGGATTAATTTTATTCCTTCCCCTGATTATTCCTGG
GTTTTGGACACTCTCCAAATTAAAGAGGAATATGAGAAAAAAGGTAATAAATTTCAAAAAAAGTCGAATT
CAAAATCTAAACCAGAATTTGTTAAAAAAACTTACGAAAAATACTTTCGACTTGCCCCTGATTTTAACAG
AAAAAATAAAGATCTTGGACTTTTTTACTTTAAATACAAAGAATTTATAGCTGATTTTTCAGCGGCGGTT
AAATTTTTTGAACAACATCAAAACGAAATTAAAGCTACATTTGACTGAGCAAAACGACAAGATACACAAA
AAAGGTTAAAAGATTTTGAAAGAGCTATTCAAGTTTTTAGCAAATATTTTGAGCAAATGTCCAAATTAGG
TCCTGTTAAATTAAGTGAAAGGGTTTGAAAAAATGGAGATATCGACTATGAAACAAAATTAGGCCTATTT
TGGCCGCGTCATATAGCTGCTAAAAATATGTTCAAAGGGGTTTATATCCGCGGTCAAGAGGCAACTTTTT
TTGCTACAAATGGCCATGGTGCATCGGGAAGTGGGATTTTTAACACAGATGGTTCGCTTGCGTTTGTAAA
TTATATAATAGTTAAAGATCCTGCACAAAAAGATTATTATAGTGATCAAAATAATTTATTCAATTTTCTT
ACAGCCGCAATTGCTTTGAAGACTCCTTATATCAATTTAGTTGATGAAATTTATAAATTTTATTATAATA
AAAATGTAAGGAATACTTTAAAATAATGAATTTTTTGCGAGCATACTTGGCTTATCTAAATTTTTTATTT
TGCACAAAAATGGAAGATTAATAATTTTTTTAAAAAAAAGTGATAAAACTGAATTTTAGGCTAAAATAGC
ACTAATTTTACCCTCTCAAACATTAACACTTTCAATTTTAATATCAATAAATTCGCCCAATTTAAATCTT
CGTCTGCTATTATAAATGCAAAACCCATCTTCTGTCAATTGGTATGGATCATTTTCGTTGTTTGGGAGAC
TTTTATTACTTAACATCGCATCAAAAAGTCCGTTAATTTCAACAAAAAAACCAGATTTTATAATTGAAGT
TATTTGGGCATTAAAAGTTTGACCGATTAATTTTTTTACATATTCAGTTTTTTTTATATTGACAATTTTT
CTTTCTAAATTAAAGGCTTTTTGCTCTAGTTCCGTGGTCAAGTAGGAATTTTTAGTTAAAATTTCGTTGA
AAAAATCAAAATTTTTGTTTTTTTCAAAGATAAAAAAACGAATAATTCGATGTAAAATTAGATCCGGGTA
GCGGCGAATTGGGCTTGTAAAATGGGAATAAAAATTCGCTGCCAAACCAAAATGGCCTATGTTTTCCGTG
CTATAAATTGCTTTTTGCATTGTTCTTAAAATTGAATATTTTAAAAAATTATCGTTATTTTTTGTTTTTA
TTTCATCAATTTTTCTTGCAAATTCCCTTGAATTTGAGTTTAATTTTAAAGTATTCTTAACTCCTAACGC
CTTCAAAATTTGATTGAAAATCATAATTTTTTCAGGATCAGGCTTGTTATGAACCCTGTATAAAATTGGA
ATTTTCCTTTTTGTTAAGAATTCAGAGACATTTTCATTAGCTCTAATCATAAAATTTTCAATTAATTCTT
CTGAGGTTCCCCTACTTTTTAATTTTAAAGATTCTGTAAAACCTTGTTCATCCAAAATAATTTTTATCTC
ATCTATGGCCAAATCGATATAACCTTGATTTTTTTTAAACAGTGATAAAATGGTGTTTAATTCTTGTGCT
GTTTTCAACATTTTTTCTAAATTAGTATCGTTAAAACTAGATTTTCCATTAAAAAAATTATTGACATCTT
TGTAAGTCAGTCGCCATTTTGAGTTAATTACTGATGGATAAATTTTAATTGATAAATTTTCACCCCTTTT
ATTAATTAAACTTTCCATTGTTATTGTAAATCGGTCAACATTCGGCTTTAAAGAGCAAATTCCATTTGAT
AATTCTTCGGGCAACATTGGAATGACGGTGTGAGGTAGATAAATTGATGTTCCTCGGCGTTGGGCTTCAA
CATCAATCGGACTATCCTGCTTGACATAATGGGCAACATCAGCAATATGGACTTTCAAAAGAAAATTTCC
TTCATTTGTTTTTTTAACAGAAATTGCATCATCGAAATCTTTTGTATCTTCGCCATCGATTGTAATAACT
AATTCATCGCGCAGGTCGGTCCTGTTTTTTTCAATATTAGTAATTTCCTTTTCAATTTTTTCAGCCTCTT
CAAGAACATCAGCACTAAATTTATTAGAAACTTCAGATTCAATTATTGGAATTTTTACATACAAAAATGG
CTCGCTTTTATGACCAATTTTCTGAATTATGCTTATTTTTAAAGTATTTTTTTGATAGTCAATAATTTTT
ACCTTATAATAATTATCATTAATTAAATCATCAGTTGAGTTTCAACGGAACAAAAAACCACCTTTAAAAT
TTACAGGTTCAAAATCTCAATATTTCCCATTTTTAAAAGCTTTTCCGATTAAAAACTTGGTATTTCTTTG
AATAATTTTGGTTACTATACCAAATACCTGATCACTTTTGAAACGATCAGCATAAATATTAATTTTAACT
TCATCACCTTCAAGGGCGCTCGCTGTAAAACGCCCGGGGATAAAAACGTTATTTTTCTGGATTGGATTTT
CTTTGTCTTCAACAAAACCAAAAGCAGAATTGGTTGCTCTAAAAATTCCAGATGTGGTTTTGAGAAATTT
AGGAGCATAATATTTTCCTTCAGGGGTTTTAAAAACAACAAAATTTTCAATTAGATTACTAATTTGATTA
GTTAGCTGGTGATTTAAATTGAAAGGAATGTTAAATTTTCGAACAATTTCAATAAAAGTTTTTTCTTGCC
GCAGAAAATTTTTTAAGCGCTCTTCCGATATAATTTCCATAATATTTATAATAACCTAACAACTAAAGCG
AGCACGAGAAAGATAAAACCCACAACAAACATTGCTCATTTTGTGAATTTTTTAAATCCGCGTTCTTTTG
AAATCTGGAATAAATCTAGGTCGCTAGAACCAATAAGCGCTCCCGAAAAAGAGTTTGAATGTGGCGACAT
AAGCAGTGAGATTAAAATAATTAAAACACCAAAAATGGCAATAAACGTAACGATGATTGTTCTTCACATA
ATTCAAAAACACCAATAATAATATTAATAATTATACTATAAATTAGACAGTTTTATATAACAGTTTTTAA
AAAAAATATAAAAAAACGAAGGATAAAAAAAACTTTTGATACCTTATTAATTTCAATAATAATATTTTGA
TTTTTTAGTACCTGAATATAATTTAAAAAGTCACTTAAAATTTTTCCTTTAAAAAATAAATTAGTTTCAT
ATTGAAAAAGAAGCGATCGATAATCTAAATTCGAGGTTCCTATCATTCCATATTTATCATCAATGATTAT
TGACTTTCCATGGAAGAAAAGTTCTTTAAAATAGTGTATTTTTGCTCCATATTTTAATAATTTTTTAGCA
AAAAAATCATTGAAAGTTTTAATAATTTTTGAATCATTTCTCCCCGGTAAGAAAAAATTAACCTCAATTT
TAGCAAGCAAAATATCCTTTAAAGCATCAATAATTTTTTGCGAGGGAACAAGATAAGGGGTAAAAATTTT
TATATTTTTTTTTGCTGAATAAATTTTTTTTAAAATAAAACCCTCAATTAATGAGTGCTCGAGGTTGGGT
CCATTTTGAATAACTACACCAAGATTATCGTTTTTGTCTTGCTTTAGATTAGAATTTTCAATACTGCAAA
ATCCATTGATTTTTTCTTTTGATATCTTTTTTTTGCCTCATTTTGTTCAATGGAACAGAAAATTTTCACA
GTAAGTTTGAACAATTTCACCTTCAAGTCTAAGGTTTAAATCCATTCAATATCCATAATTTTTATCAAAA
CTTGAATATTCTTCGGATATATTATTTCCGCCTGTATAAGCAATTTTTCCGTCAATAATATAAACTTTTC
GGTGATTTCGGTAAAAACTTTGTCCGGAAACAAATGGAATTTTAAAGGTGTTAAAGTGCAAAACCTCAAT
TTTTTGCTTCTTTAATTCGATTCAATGGCGCCTTTTTATAAGATAGGTGCCAAAAGAATCGACTAAAATT
TTAATTATCACCCCGCATTTCCGCTTATCAACCAGTATTTTTTTTAATTTTTTTCAAATAAAATCATTTT
TTATTATATAAACATCAATAAAAATAAATTTTTTTGCATTTTTAATGTCAGCAAAAAGTTTTTCAAAAAA
ACTATGACCATCAACTAGCAAATTTCCATTAAATTCTTTAATTGGGGATGAAAAATATTCACTAGAAAAA
CTTAGTAAAGTATCTTTAGATTCTTGATTTTTCCAGGTTTGAACTTTTTCTTTTAGGTTAGTAAAATTTC
TGTATTGTGCAAAATATTTTTTAATATTTTGACTTTTTAAGTATTTTCTGCCTAAAAAAATATATGAAAT
TGGGCCTATTATTGGCAAAATTGAACAAGCAATTAATCAAGAAATTTTCGTTTCATACCTTCTTTTTTGT
AATAATATAAATAAATTAAAAAAAGAAGTAGAAGCATAAACTATAAAAATAGTCAAAATTGAAATTCAAT
TCATATTCTTTGCTAAAAAATAATGAATTAAATAAATTGTGGCACTAAAAGCAACTAAAAATATTACTAA
GAAACAATAGTAAAAAAATCATTTTATAAATTTATGCATTATAATAATAATTTTACTATAATGTTTGGGA
TTGTTGTTGATTTTCCTTTAGTTTTTCAATAATTTGATCCTTTATTTCATTAAATAATTTGGTATTATTT
TCAAGTAGTAATTTTAAATTCACTTTACCTTGGGCGATATTCTCTCCCTTATATGCAAATCACGAACCTT
TTCGTACAAGAATTCCAAGTTCCTCGCCTAATTGGGCAATTTCTGCTGATTTTGAAATACCTTTGGCAAA
AACAATTTCAACTAAAGCAGTTTTAAAAGGAATTGCAAGCTTATTTTTTACTACTTTGATTTTTACACTA
TGCCCGGTGATGTCGTTTCCACTTGTTATTTGTTGAATTTTTCTAACATCTAACCTGATTGAAGCATAAA
ATTTGAGTCCTCTTCCACCAGGAGTAGTTTCAGGATTACCAAAAATTACTCCAACTTTTTCCCTAATTTG
GTTAATAAAAATTACAGTTGTCCCGTTTTTATTTAGAGATGCTGTGATTTTTCGGAGCGCTTTTGACATC
AGTCGAGCTTGTGCTCCTATTACTTGATCTTTCATTTCTCCTTGAAGTTCAGCCATTGGCACTAATGCAG
CAACAGAGTCAACTACAATTAGATCAATTGCTTTTGTTTTTGTTAATGTATCGACAATGTCTAAAGCTTG
TTCGCCAGAGTCTGGCTGTGAAAGTATTAAATTATCGATATCAATTCCTAAATTTTTTGCATACTGTGGA
TCAATTGAATGTTCTGCATCAATAAAGGCGGCAATTCCTCCCTGTTTTTGGACTTCAGCAATGGCATGGA
GACTAATTGTGGTTTTCCCTGATGATTCAGGACCATAAATCTCAATAATTCTTCCTTTCGGAAAACCACC
AATTCCAAGAGCCATATCGATAGCCATACTCCCAGATGAAAAAACTTCTGTATCAATTGGCGGCTTTTCA
CCTAAAACCATAATTGATTCGTTACCAAATTTCTTTTTAATTTCTGCAAGCGCTTGTTTTAATAATGATT
TTTCGTTAATTTCAGTCATAATTGTTTCCTTTTTTTAATTTTTCGGTTTTGGTTTGTTGCTTATTCTAAT
TTAATATTTTTTAAACATTTTAATAAAAAAAGGAAAAATTTAGGAAAAAGTGGCCATTTTTCCTTTTTTT
GAAAAAATTTTGTATTTTTTCATAAAATATTATGCTAGGGCGGAAAATAAAAGTAAAAATTTCAGCCCTA
GTAATAATTTTTATTTTAAAATTTGAAAAATATAATAAAATTTCCAGTATGAAAAAAATTTTGATTGGAT
TTACTAATGAATCATTCCGCGAGGGTAACAAATTTATACAAAAAAAAATCCATAATGGAATGAATCATAG
AATAGATTATAATATTTTATCAAATTTTAATTTTGTTCCAAAATTAATTTTAAATTCTAATGAAAAAATT
ATTTGGGAGTGGATTGATGGCGAAAAAGTTGAACCAAAAATTGAAACACTAGAAAAAATTGCTTCTCAAT
TAAGAGAAATTCATAATTCCAACCTTGATTTTCCTCCCTCAAATCATTCCTTTCGGGTTGAGCATTATTT
GAAAGTTTTATCTGAAAAAGGTATAAATAATACAGTTATTGTAAAATATTATGACTTTATTAAGAAAATT
CTTCAAAAAATGGATAAATCCAAGCCACTTCATAATGATTTGTGGTTGATGAATATGATTGAAAAAGATC
AGAAAATCTACTTTTTAGACTGGGAGTATGCATCAAAAGGTGATATTCATTTTGATTTGGCTTATTTTAT
TGAATCAGCCAAACTAAATAGTGAAAAAGAACGCATTTTTTTAAATTTTTATGGTATAATTAATTATGAA
AATCTTCTATTACAAAAAATTTTAGTATTATACCTTATAATATTGTGAGTGAATGCGCAAGAAACAAAAC
ATTTTGATGATACACCTTATGCGAAAAAACTAGAAGATTTATATTTGGTTTTTGCATCTCGAAAGGAATA
AAATGCGATTTGTCGACTATGTTTCAATCGAAGTCGTGGCTGGAAAAGGTGGCGATGGGATAATATCGTT
TCGCCGGGAAGCTCATGTCGACAAAGGTGGACCGGACGGTGGCGATGGTGGATGAGGTGGTTCAATTTAT
TTTGTTGGTGATTCAGGTATGAATACTTTATTACCTTTTTATCAAACCAAAAAGATTTTCGGTTATAATG
GCGAAAATGGTAGGCCAAAAAGACAGACTGGCGCTAATGGAAAAGATATTTTTATAAAAGTTCCTTTAGG
TACACAAGTTTTTCTAAAAAAGTCTTTAATTTGTGATATAATTTTAGAAAAAAAATACTTAATAGCCAAA
GGAGGTCGAGGAGGTCTTGGAAATTTTCATTTCAGAAATTCAAAAAATAAGGCACCTCGAATTTCTGAAA
ATGGAGAATTAGGTCAAAATTTTTATCTTGATTTACAACTAAAAGTTATGGCTGATATCGGTTTGGTAGG
CAAGCCTAATGCAGGTAAATCGACACTTTTATCACTAATTTCTAACTCAAAACCAAAAATTGCAAATTAT
GAATTTACAACTTTAGTCCCACAATTAGGTGTTGTGAAAATTTATGAAAATTCATTTGTAACAGCTGATC
TTCCCGGATTAATCCAGGGTGCTAGTTCGGGGAAGGGGATGGGAATTATTTTTTTAAAGCACATTGAAAG
GTGTCGAGCAATTGTTCATGTAATTGATTTTGGTTCAGATAACAAAAATCCAATTAAGGATTTTATCGAG
ATAAAATCAGAATTAGAAAAATTCAATAAAAAGTTATTGGATTTAAACCAAATAGTTATTGCAAATAAGT
GTGATCTACCTAATTTTCAGTTTAATTTAGCAAATTTTAAAAGAAAATTTCCAAAAATCAAAATAATTAA
AAGTAGTTTAATTTCTGCAAAACAAAACGAAATTAATATAATTAAAGAGAAAATGTTTGGTTTGTTGGGA
GAAAATCAAAAAAAATTAGAAATTCAAGAGATAAACACCTCAAAAATTGAATTTAACTTAAAAGCTCCCT
TTTTAATTAAGAGCAGAAATAACGGGTTTTTTGAAATTACAGGCGAACTTATTCAAAAAATTATTCAAAA
AATCCCGCTAAATTCTCAAGAGAACATTTTACGTTTTAATGCAAAAGTTAAAAAAATTGGACTTTGGGAT
GAATTGATCAAAAAAGGAATTAAACCAGGGGATTTAGTTAGAATCTATGAATTTGAATTTCACTGGAATT
AAAATTATTTTATTAGAGCGAAAATCGCTCCAAATCACCAATATTATTCAAAAAAAATACAAACCATATG
AAAGTGAGGAAACGCAATGAGCGTAGTTGCCAAAATAAAGAAGTTAATTGCGGAAAACCCGAAAGACAAA
GCCGAGTGGTCTTTTGTTGCTAAAAAAACATTAGTTGCGTTGTTATTTTTATATCATAAATCAACTAAAT
TAACTTCTCAAAGAGAGAAAGTTTACCAAACTTTAGGAATAGTTGAAAAACCAAAAGAAAACAAAGAAGA
GGAAGTTTCGGCGATAGAACGTGCGCTTTCGCTATTGGAACCTAAATATACAAAACTTTTGATCAAAGAA
TTTATTGACAATGATTATAGCTGAATAAAAAAATATTGATCAAAATCCACTTATTACAAAAATATGCACA
ATGCAATTGACCAATTTATCATAATTTTAAACCTTTAATATATGAATTTCGAATTAGCTCCTTATGAAAA
TCCGGAAATCCAAATAGCAAGGAGTTATGGGCAGATTTCATTTAGTTATGCATCAAGTTCTTCACCAAAC
GGAATTAGACAGTTTGTGAAAATTGAGCGTGATTTATCTTCGGATCAATTTAGCGTGATTGTCACTGTTT
TTTCAAAAGTAGCCGGAAAAGTTAATGTTTATGTTCAGGTTAATAATTCTAGTCCAACAGCTCCAAAATT
ACTTGAATTATTACCAGAAAAATTCAATCAAGCAGTTTTTACATTCGGAGACTTTGGGCAAACAAAAGAA
AAGGCCAATGAGTCTAAATTTCCGAAATTAGATAATATTCTAGTTTACTTAACAAAAGAAAACGAGCAAA
AAATACTATTAGATAATGTTTTGAAGGTGCGAAATTTTTCAGATGTAAATAAAGAATATTCGATTAAAAA
AGCAGGGATTGGTTTTAAGCTTTTAAAATCAATTAAAATGGCAAATTTAGGCGCTGATGCCTCAATTGAA
TTTTCAAAAACTTATGAAAAAATTGATGAAAATACAATCTATTTTTTTCCTGATAAATTTAGTCAAAAAA
AACACAATATAAATATTTTTAAAGTTGGTCTTGATCCTGAAGTTTTTGAAGCTGGCAATATTGAAAAAAA
TATTAATATTAGCAATCTAAAACTAACAAATCTGCCAGTTAAAGCAGTAACCGGATCAAAAAATCAATTG
GATTTATCTTTTAAATTTCGCCAAGATATTTACGATAAAAATAAGGGACCGGAAATAATTCAAGGAAAAT
ACATTGTTGGTGATATTTTTATAACATCAAATAGTTATTATGATCCAACAGAAAGAGCAGTTTTTTTAGG
GAATTCGCAAATTTCGCAGCAAGGTTTTGTAATTCCCTATAATTTTTCAGGGACGCTAAATCCTAAAGTA
GAGATGAGCATCAATAATGACTATCGGAAAATAAACGTCGCTTTTTCACAAGAAATACCGAAAAAATTAA
TTGATTATCAAAAAAAGAATGGAATTTACAAGCTAAAAATTACAAATTACCCTACCCCTTTTATTAAAAC
AGATCAAATTAGAATCTCAAATCAAGATTTTAAATATGTAGCCACTAATTTTTTAACAATTCAACAATTA
AAAGACCTTTCTTTTACTAACTTTAAAGAAGACGATGATGAGAAAGAATTAGAGGAATAAAATTAAAGGC
GCAATTAAAATAGGGGCAGTTCTTATCTCGGTTGGGATAATTGCTGGAGCTGGTTTTGGAGGTTGGTATT
TATATAATCACAAGTTGCAAAAGTCAATTCCACCTTTAAAAAAACAGCTTGATTTTGATGTAAAATCTGA
TACTGATTATAAAGATAGTGATGTTTTTCCAAATATTTATGCCAACGATTTTTATGATACAATTAAGGTT
AAAAACGGGGAAGTTTATATTGATGAGTGATTAGTGGAGAATGTAATTAAGGAGATTGTTTCAAAAATTA
AAGTTGCTTTCGGAACGGTCAATTTTCGATACCAAATTGATGAGAAAAAAGAAACAATATATATTGAAAT
TTTATGAAAATATAAAAAACATATGTTAAATCGTAACTATAAAATTAATTTATATCAGGATATTTAATAT
TAGTTATTTTCGAAAAATTAAGTATAATTATTTTTGATTTTATGTTAAAAATAATTGCTCATATTGATAT
TGATAACTTTTTTGTTTCATCAGAACTAAAGTTAAACCCAAAATTAAAAGGACAGCCAATTGTAATTTCC
CGAAGCGAGGATTTTGCAATGGCTGTTTCTGTCTCTAAAGAGGTTAAGTCAAAAGGTTTCAAAATATCAG
ATAAAATTAATGAAATTAAAAAAAAGATACCTAATTTATTAGTAATTCATCCAAATATAAATTATTATAA
ATTCTTATCTGATCAATTTTTTAATTTTATAAGTAAAAATTTTTCAAAAAAAATTGAGGTTTATTCAATT
GATGAATGTTTTATTGATCTAACACAATATTCCCGAAAATTTAAGTCAATTACAGATATGCTCTATTTTA
TTAAAAATAAACTAGTAAAAAATTTTAGATTACCAATCTCAATCGGACTATCCTATAATAAATTATTAGC
AAAAATGGCAACAAATTTAGCCAAAAATTCAGAAGCAGGCATTATGCAGGTTTCAACAAAAAAAGATGTT
AAAGCTTTTATTTATCCTCAAAAAATAGGCAATCTTTTTGGAATTGGCATTCAAAATACTGAAAAATTAA
AAAAATTCGGAATTATCACTATTCAAGATTTTATCCAAAAAGGTGTTAATAATGAGAAAATAATTGAAAT
TTTAGGAGTTAATCGTTATTATTTTTTTCATGCATTAACTAAAATAGGTGATGATAATGTTTGTGATAAA
CTTGAAAAATTCAAGAGTGTTTCGCATTTTCGCACTTTATCAGGAGATATTTTATTAACTAAAAAGCAAA
TTTTAGACGGTGTTTCCGAATTTTTACTAGAATTAGTAGAAAAACTAAAAAAATTCAACAAAGCAGCAAA
TCGTGTTGAATTTTTTTTTAAATTAAAAAATAAAGAAAAAGATCATTTTTTTTCTGATATAAGTTTCCCC
TCAAATGATTATGATTTTCTTTATCAGAATTTGTTAGCACTTGTTGAAAAAATTGAAAATTTTTCTTTAA
TTCACGGCTTTGGTATCACCCTATCAAAAATTTCAGATTATGATAAAAGTATGTTAAATACTAATCCAAA
AGTAAAAAATATTGTTGCAAAAGTTAATAAAAAAATCGGGCTGAAGAAATTATTTGTCCTAAAATACCTT
AAAAATTAAAAAAATGAAAAAACTTTTATATTTTTATTTAAAAATATTTTTTCTAATATCAGTAGTTTTA
GCTTTTGTTGCAGCTTGGAATTACACATTAATATTTGGATGGCTTTTTTCTGGCATTAGCGTTTTAGCAT
CTTTTTTTTCAAAACACTTTTTTTTAAAAAGAATTGTAATAAAAATTAAAACTGAAAAAACTACGTTTTT
TAAAGGATTTTTTGCTTATTTGGGATTAATTTTATTTCAGGGATTAATATTGATTTCCATTTATTTTATT
AATAAAAAATTCCAAAAAACCAATGCTAATAGCATTTTTGGAATTTTTTCTTATCCTGTTAATATTTTTT
CTTTTATTTTTGGCTATACAATTTTCCCGGTTTGTGCTATAATAATAAATTCTATAAATATAAAAGTTAG
TCAAAAACAAAAAAAGGAGAAATAATGGATTTTTTTCGCGACTGAAATCAACCGCAATTATTTACCCTTT
TTATTCTAGTATTTCTTGTAATAATTTTATCAATTATTATTTTTTTTCATATAAAAAAAGCAAAAATTGA
TGAATCTCCATCAGCTGTTGTTTTGTTTGCTGAATCTTACCTAATTTTTATTGATGATTTAGTTGAAACT
GCTGGAGAAGGTTATATTAACAAAGTAAAACCATACATTTTTTCACTTTTTACCTTTTTTTTACTAGGAA
ATTTATTATCACTTGTTGGCTTAGAGCCAATTTCAACATCAATTTCGGTTACTTTAAGTTTGGCCTTTGT
TAGTTGGTTTGGAATTTTTGTAGTTGGTGCTATTTATTCAAGGTGAAAATATTTGTCTGAATTTGCAAAA
AATCCTTTAAAAATAATAGGGATTCCAGCGCCGTTAATTTCATTATCGTTTCGTATGTATGGAAATTTAA
TTTCTGGATCAGTTTTATTATTAATAATTTATTCAGGCGTCCAGTGAATCTATCAAAAAATACCGTTAGG
GACTTTTGGTAATTTTAATTTGCCGATTGTCTTGATTTTTCCACCTTTTCTTATTTATTTTGACATTGTT
GGCTCGTTAATTCAATCTTTTATTTTTGTAATTTTAACAACTTCATATTGAGGTATGGAGGTAAATCAGG
ATGAAGCAAGATTAAAAATTAATAAAAAACAACTAAATTTACAGAAAATTTAGACTTAAATAACTTAAAA
AAGGAAAAAAATGAATTCTATTGTTAATTTTTCGCAACAACTTATTCAAAATTTTCAGGAAGTAAGTCAA
AAAACTGTGGCAGATTCATCAAATTTAAAAGCATTTGCATATTTAGGTGCTGGGCTGGCGATGATTGGAG
TAATTGGGGTTGGTGCTGGCCAAGGATATGCGGCCGGGAAAGCCTGTGATGCAATTGCCCGTAATCCCGA
AGCACAAAAACAAGTATTTCGGGTGTTGGTTATAGGGACAGCGATTTCAGAGACATCTTCAATTTATGCG
CTTCTTGTTGCACTAATTTTAATTTTTGTTGGATAATTTTAAGCAAAAATTAAAATTTTTATTCTTTGAT
AGGTTTAAAAAAAGTTAAAATGGTAAATCTAAATCAATCATTGGGTGACTTATTTAAAGGGATTATCCCT
AATGTTTATGTTTTGGGTGCTACGATAGTTAGTTTCTTGGTTTTGTTTCTATTTATTACTTATTTTGTCT
ATCGTCCGTTAAAGAAATACATAAAAAAACGTAAGGATTTTTTACAAAACCATATAGATTTAACAATTAA
ATCAAATGTAGAGGCTGAAAAACTTGAAAAAAAAAGTCAACAAAAACTGCTAGAAACTAAAGAGTTTTGC
ATTGAGCTTAAAGAAAAATCACAAATTGAAGCTAATAAATTTCTTGAAGATGCCAAGAAAACTGCAATCG
ATAATGCGCGTCAACTAATTAATGAAGGCCAAAAAGTTCTACTTGAATACGAGAATGAAATTAAGTCTAA
ATATTATATGAATGTTATAAATGTTGCAGTTGAAATCTGTCAAAAATACCTTGAAAAACAAGATAAAAAT
AATAAAATTCTCCAGCAAAGTCTGATTGCTGACTTGGAAAAGGAGCTAAGAAAACGCGAAAATTCCTCCA
AAAAAAAGGATAATTTTGGTAAATAATGTATTTATATAAAAAAAATTATTATGGTTATGCTGAGAGTCTT
TTGGATATTTCCATTTCTGAAAATAATGTTGAAAAATATATAAATGATTGTTTTTTTATTCTTAGTATAA
TTCAGAATAATCAGGTTTTAATCTTGTTGTTTAAGTCTCATTTTGTTGGAAAACAGGAAAAATTTAACAT
AATAGATAAAATTTTTTCAGCAAAAATCGAAAAAATTTTAGTTAATTTTCTTAAAGTTATTGCTAAAAAT
AACCTTTTTTTACATTATAAGCAGATTTTGCTAAAATATATTAAGCTGGCAAATTCTCATTTAAGTCAAA
CTTGGGGTGAAATTGAAACTGCATTTCCGATTTCTTCAGTAATGACTTCAAGTTTCGAGTCTATTCTTTC
AAAAAAACTAGGAAAAAAAGTTCATCTAAGACATAAAATTAATTCAAAATTAATTTCTGGGATTAGAATA
ATTGTTGATAATCAAATTTTTGAAAATTCACTTTTTTCCGAACTTAAACTGCTAAAACAAAATCTAAAAA
AACACCTAATCACCAAAAATGATCTATAAATTTAAAGGTTTTTTATTATGAATAAAGATATAAATATAGC
CGCAATAATCAAAAATGAAATAGAAAATTTTGAAGGGAAAATTCAAAATCACGACATTGGAAAGGTCATT
ATTGTTGGTGATGGTGTTGCGCTTGTATCGGGAATTGAAAAAGTAAAATTTGGTGAACTTGTTGAATTTG
AAAATAATGTTTTAGGAATCGCGCTAAATTTAGAACAAGATTTAATTGGCGTTGTTATTATGGCTAGTGA
AAATTCAGTTTTTCAAGGATCGATAGTTAGAAGGACAAAATCGGTAATTTCAATTACAGTTGGTGATCAA
CTTTTAGGACGGGTAGTAAATGCTCTAGGAATTCCAATTGATGGAAAAGCAGAACTTGATAATAGTCTGA
AAAGTGCGATTTTTACAAATGCGCCGTCAATTATGGACAGAAAAAGTGTTGATCGGGGGCTAAAAACAGG
AATTTTAGCAATTGATTCACTAGTTCCAATCGGAAAAGGTCAGCGTGAATTAATAATTGGCGATCGCCAA
ACTGGAAAAACAACAATCGCAATTGATGCAATTTTAAACCAAAAAGGAAAAAATGTTTATTGTGTTTATG
TAGCAATCGGCCAAAAAAACTCAAGTGTCGCACAAATTGTTTCGCTTTTAGAAAAAAAAGGTGCCCTTGA
ATATACAACAGTAATTTTGGCTGGAGCAAGCGAACTCTCGCCTCTCCAATACCTTGCGCCATATTCTGGG
GCGGCGATCGCCGAATACTGAATGAATAAGAAAAAAGATGTGCTAATAATTTATGATGATTTATCAAAGC
ATGCAATTGCCTATCGAACTTTGTCACTACTTTTAAGAAGGCCGCCCGGAAGAGAAGCATTTCCTGGGGA
TATTTTTTATCAGCATTCTTACCTCCTCGAAAGGTCTGCGCAACTTTCTAATGATAAAGGTGGTGGTTCG
ATTACAGCTTTGCCCATAATTGAAACCCAGGCCGGGGATATTTCTGCATATATTCCAACAAATGTAATTT
CTATTACCGATGGGCAAATTTTTTTACGAGATAGTTTATTTAATTCTGGCCAAAAACCAGCAATTGATAT
TGGCCTTTCAGTCTCACGGGTTGGTTCTGCTGCCCAAACTAATTTGATGAAATGAGCATCTTCATCCCTA
AAATTAAACTTAGCCCAGTATAATGAACTTAAAGCTTTTGCCCAGTTTGGTTCTGATTTAGGGCCTAGTT
CACAGTTAATTTTAGATCGTGGAAATAAAATTTATGAAATTTTAAAACAAGAAAACCAATATCCACTAAC
TGAAAGGCAGCAAATTATGTTGCTAATTTTGATTCGCGAAAATCTAATCGATAGTTTAGAACAAAAATCA
ATACCATTATTTAAGTCAGCGTTTTTAAAATATTGTGATTCTGAGCCCAAATTTAGAGACAAAATTGAAA
AAATGGATTATAATCGTGTTCTAGAACCCAATAATCTTGCTGGAATTCTTAAAGATATCACCGATTTTAT
TGAAAAATTCAATTTAGGGAATGTATTTTAGTTAATTTTTCTGTAAAAATGAGTAAAAAATGCCCAAATT
AAACCGACTTAGAGCCCGATTTGTCCAGATTCAAAACATTGAAAAAATGACAAATGTAATGGAAATGATT
GCGAATGCAAAAATTCCAAAAATAAAAAACAAGTTTAAAATTGTTCAAGAATATTTTGAAAATTTAGATT
ATATTTTTCAAAATATTCTTGCAAATTTATCTAAAAAGGTTGAGGAATTAACTAATACTGATTCCAAAAA
AAATCTTTATATTATTTTTGGATCAAATTTAGGTTTTTGTGGTGCCCTTAATAATTTAATCTTAAAAAAT
GTTGTCCCACAACTTCAGAAAAATGATGAAATTATCGTCTTTGGTAAAAAAATTTATAATTTTTTGTCAA
TAAATTACTCTAATTTAATTATTAAATTTTTTCTAAATATTGAAGAAACTAATTTTAGTGAACCAATTTT
AGAAATCTCAAACTTCGTAAATCAATCAATTTTTGAGAGAAAATACAAAAAAATTTTTATCTGTTATAAC
AAATTTATCAGTATTATACATTCAAGCCCAGAGATGCAAAATTTATTTGATTTCAAAAAAAATACTATAA
AATACGGTGGTTACGGGATTGAGTTTGAACCAAATGCTACAGAGGTTTTTAAAAAATTAATGCCCTTTTA
TATAAAATCCATCCTTGAAAAACTTTTTATCGAATCAAAATTAGTTGAGACTTCAGCTAGACGAACATCA
ATGGAAAGTGCAACTGAAAATGCCAGTGAAATTTTGCATAAGTTAGAAACAGAAATAAATTCAAGTCGTC
AAGCAATGATTACACAAGAAATTATTGAGATTATTAGTGGTAAAATGTAGAAAAAGTAGGTAAATTTATG
GAAAAACAAGAAAATGTTGGTCATATTGTACAAATTTTTGGCCCTGTCATTGATGTTCAGTTCCCAAACG
AACATATGCCGGCGATTCTTTCAGCTCTTGAGGTTAAAATTAACGATGAGAGTATAATTTTTGAGGTCGC
ACAGCATTTAGGTGAAGGAATTGTTAGGGCAATCGCAATGTCAATGACTTATAATTTATCAAAAGGACTT
GAGGTTTATGATACTGGTTCACAAATTTCAGTTCCGGTTGGAAAACAAGTACTTTCTCGAATGTTTAATG
TTTTAGGTCAACCAATCGATGGCGGAAAACCACTTGATTCATTTATAAAAAATCCTATTCATGCAAAAGC
GCCGACATATTTAGAGCAAAAAGCAACTAGCGAAATTTTAGTTACTGGCATAAAAGTAATTGATCTTTTA
ATACCATTTATAAAGGGCGGGAAAATCGGACTTTTTGGCGGGGCAGGTGTTGGCAAAACTGTTTTAGTTC
AAGAATTAATCAATAATATCGCTTCAAAACATGGAGGTCTTTCGGTTTTTGCAGGAGTCGGTGAAAGGTC
GCGTGAAGGAAATGATCTTTATTTTGAAATGAAAAAGGCCGGTGTTCTAGATAAAACTGCGCTTGTTTTT
GGACAAATGAATGAACCTCCTGGAGCAAGAATGCGAGTTGCGCTCTCAGCACTAACGATGGCAGAGTATT
TTCGTGATTATGAAAATCAGGATGTTCTACTTTTTATTGATAATATCTTTCGGTTTACTCAGGCAGGCTC
AGAAGTTTCAACTTTATTAGGAAGAATTCCTTCAACAGTAGGATACCAACCAACATTATCCACTGAAATG
GGTCAGTTACAAGAGCGAATTACATCAACAATTCGCGGTTCAATAACCTCGGTTCAAGCGGTTTATGTCC
CAGCCGATGATATCACTGATCCCGCGCCAGCAACAACTTTTTCTCATCTTGATGCAAAAACAGTTTTAGA
TCGAGGCATTGCTGCTTTAGGGATTTATCCAGCAGTAGATCCACTGGCTTCATCATCGCGGGCACTTGAA
CCAAATATTGTCGGTAAAAAACATTATCTAGTTGCCAAAAAAGTTGTTCAGATTTTGCAAAGATTTAAGG
AATTACAAGATATTATTGCGATTTTAGGGGTCGATGAACTAAGTGAATCTGACAAACAAGTGGTTGCCCG
TGCGCGAAGAATTCGAAATTTCTTATCACAACCGTTCTTCGTAGCGCAGAAATTTTCCGGAATTCAAGGG
CAATTTATAAAAATTCAAGATACGGTTAATAATTTTGATGAACTTTTATCAGGAAAATATGATAATATCC
CTGAAGAAGCATTTTTATATGTAGGGACAATTGATCAAGCACTTGAAAAAGCAAAAAAAATGGGTTGAAG
TGAAAAAAATTAGTCTTAAAATCCTTACTCCAAAAGGAGTTTTTTTAGAATCAAGTCCTTATTCAGTGAC
AGTGAAAACAAAACTAGGTTACCGAATTGCCCAGTATGGAATTACACCTTTTGTTGGTGTGATTTCCTCC
TCAAATTTGCATATTTTAAATGATAATGAAAAAATTGAAATTCCAATTAAAAGCGGAATTGTTTATGCTA
ACAAATATGAGGTTTTGATTTTTAGTGAGGATCAATTATCATCTACCTAATATTAATTTTTTTATGGAAA
ATTTCATAAAAAAAGGAAAAACAGCTTGTTTTTCCCAATTTTTTCCTTTTTTTGCCAAAAAGTGAAAAAA
AACTTAATATGTTATATATGAACCACAAAAACCGCGGAATGTTTCTCGAAAAAATTATTAACAACACAAT
TGAATTTTACTGTGCAAACGGTATTGGTATTTTCCATAAAAAAAATTTAGATATTAGTTTTAAGGCGGTT
AGTAAGGATTTAGCAGTCAATGATGCTTTTATTTTTAAGAAATCAACAGTTGATTATTATGGAATTTATA
AAGGAATTTTTGTTGCTTTTGAGGCAAAAAGCACAAACGAAAATGTTCTAAATTTAAAGCAAATACCTGA
ACATCAACTAAGTTATCTTCAAAAAATTCGCGAACATTTTGGCTGCGCTTTTTTTATAATTTTTTTCAAA
CAACTAGAAAAATTTTATATTGTAAGTATTGACAAAATTAATTTATCCTGAAAATCTATTCCTGTTGCAT
TTTTACAAAAAGAAGGTTTTGAAATTCCGCTAACTTATCCAGGGATAATCGATTTTATAGGTTATATTGA
TCAGATGATTTAATTTTTTAGTTTAATTTGTAAATTTAAAGCAGAATTACAGGTAGTAATTGTATCAGAA
AAAAATTAAATTGTTTTTAATTTTTAATTTTATGATATAATTTAATTCTTAAACTCAGAATAAATAAAAA
TATCATTAAAATGGATTCAGTTGGGTGTGCTTTTTTAAGTTCTAACTGTTCGAAATTTTAAGTAGAAATA
ACAAACTAAAGGAAAAATATGGAAAAACTAGTAACACAACAAGTCCAAAATGTTGATCCAAAGCAATCCG
AAATATTAAATATTAGCGAGATTCCAGCGGAAAATCCTACTGAAACTCCTATTATTTCAAAACAAAAATT
ACTTGAAGCTGGGGTTTATTTTGGTCACAAAGCATCACAATGACACCCAAAGATGGCGCAATTTTTGTTA
AAAAAAAAGAGAAATGAAACCCACATTATTGACGTTTTAAAAACACAAAAAATGTTGGAAATTGCCTATA
AATTAGTTGAAAAGTTTGCTCAAAAAGGAGCAAAATTTATTTTTGTTGGAACAAAAAAACAGGCAAAAAA
AGTCGTAGAAGAACAAGCTGTCCGAACAAATTCTATTTATGTTTCAGGTAGATGATTAGGTGGAACTTTA
ACAAATAATCGAACAATTTTATCTAGGCTTAAAACAATGGAAAATCTTGAAAAGCAAGCAGCAGAAAATT
TTCAAGGTTATACAAAAAAGGAAAAACTTGCAAAACAAAAACAATTAGCCAAGTTACAAAAAAACCTTAA
CGGAATTAAAGGGCTTAAGGATGTTCCCCTATTTTCTCTAATTATGTTAGTTGCCGACCCCTTAAAGGAT
GCAATCGCGGTTAAAGAAGCTCGTAAGAAAGGGATAAAAATTATTGGCATAACAGATTCAAATGTTGATC
CTTCGTTGGTTGATTTTGGGATTCCAGCAAATGATGATTCGACTAAATCAATTACATTAATATTTACAGT
TCTAGCTGATGCAATTGCTTCAGCAAAAGGAGGTAAAAAACTTTTTGCATATCAGTCAGACGAAAATATA
ATTCTTCCTGAGGATCCAGAAAAAGAATTAAAACAAACTCGTTACCGCAATAATTCATTTGAAAAATTTG
CTCGCCAAAAAAATACTTTAAAAGATAGTCAAGTTTTAAAACCAAACACAGAAATTCAAGCCTAAAAAAT
AAAAATACGAGAGGTTAAGATGTCACAAATTGATAAAATGGCAAAAATCAAAAAATTAAGGGAAATTAGT
GATGCTCCCTTTGTTGATTGTAAAAAAGCATTAGAAAATTCCGATTATGATATTGATTTAGCAATTAATT
GACTTAATAAAAACGGAAAATCAAAAGCTTTGAAAAAATCAGATCGAATTGCCGCTGAAGGGTTGGTTTT
AGCAAAAAAAGATGCTAATTCCGTTTTAGTTTTTGAGCTAAATTCGGAAACTGATTTTGTTGCGAAAAAT
CAAAATTTTATAAATTTGCAACAAAAGATTGGTGAGTTACTACTTGCAAGTGATTTTGCAAATTTAGATG
ACGCCTTACTTATTCAGGATGAGGCAGGTAGGTCAATTTCAGAATTATTGATTTTAGCAACAGCAACAAT
AGGCGAAAAAATTACCTTGCGTCGCGTTTTTAAAACAAAATATTCTTTAGAACAAAGTGTTGAAGTTTAT
ACCCACTCAAATGGTCAAATTGCAGTAATTACGATTTTAAAAGGCGGAAATTTAGAAATAGCAAAAAATA
TTTCCATGCATGTAGCGGCATTAAATCCCCAATATATTTTAAAAGTTGAAGTTCCAAACGAGAAATTGCA
GGAAATTCAATTAGAAGTTGAGAAAAAGGCTTTTGCTGAAGTTAAAAATTTTGAGAAAAAACCAGAAAAT
GTTAGGGTCGGCATTTTAAAAGGAATGATAGACAAGCAACTTTCAGAATTTGTTTTAGAACTTCAGCCTT
TAGCGACTGACAGTGCTGTTACAGTCGAAAAATATTTAGCTCAAAATTCAGCAACATTAGAAAAAGTAGT
TCGTTTTGAGGTAGGCGAGGGGATCCAAAAGCAGAATGTTGATTTTTCCGCTGAGGTTAATCAGCAAATT
CAGGAATTTCAGAAAAAATAGAAAAATTATCAAACTAAAAATCTGAAGAGGGGTATAAAATTTTTCCTTT
AAAAATAGGAAAAATTTTGTATTTTTTATAAACAAATGCTAGAATTTTTAACTAATCGAATTCAGTCATC
CTTAAAAAAATTACAAAAATCCATAACAATTAATGAAAGTGATTTAGTCGAAATAACACGTGAAATCCGG
CTTGCCTTACTTGAAGCTGATGTTAATTTGTTGGTGGTTAAAGATTTTATATCTAAAGTTAAAACCCAAG
TCTTAAAGCAAGGTTTGACTTCAAAATTAAACCCACAGCAAGAATTTCTAAAAATTTTACATCAAAATTT
AGTAGAAATTCTTGGAATTAATTCAAAATCAATTAATTTTAACAAAACTCCTACTATAATAATGTTAGTC
GGCCTTCAGGGTTCGGGGAAAACAACAACCGCTGCAAAATTAGCAGTTTTTGCAAGGCAAAAAAAACTAG
CAAAAAAAATTTTACTAGTTGCTTGTGATACTTATAGACCGGCTGCAATCGATCAATTAAAACAGTTAGG
AAAACAGGTTTTAATTGAGGTGTTTTATGTTGAGAAATCACCAGTTCAAATTGCAAAAGAGGCCCTAATT
TATAGTAAAAACAATGATTTTGATCTTGTAATTTTCGATACGGCTGGCCGGCTTTCAATCAACGAAGAAT
TAATGAATGAGCTTTCAGAAATTAAAGAAAATATTAAACCTGATCAAATTTTATTTATTCTTGATGCACT
TTCAGGTCAAGACATTATTAATGTTGCTCAAATTTTCAACCAGAAAATTAACCTCACAGGAGCAATTATT
ACAAAATTAGACTCAAATGCGCGCGCAGGTGCCGCGCTTTCAATAACGCATTTACTTAAAATTCCGGTTT
TGCTCGTCGGGACAGGTGAAAAAATTTCTGCTCTTGAACTTTTTCATCCAAATAGGATGGCCGATCGAAT
TTTAGGAATGGGGGATGTAAGGTCACTTTTAGAGCAAGCAGAGGAAAATATTGACAAAAAAACAGTAAAA
AAATTATCTCATCGAATGTTTTCTGGCCAGTTTGATTTAAATGATCTTTTAAATAGTCTAGCCCAGATTC
AGAAAATCGGAAAATTTTCAAAAATTATTAAAATGATACCAGGTTTATCAGGAAAAATTGATCAAAGTCA
AATAGATGAAGTTGAGAAAAAGATGAAGGTCTATAAAATTTTGATTTCTTCAATGACAATTGAGGAAAGA
AAAAAACCAAAAATTTTAAAAAATCCCTCGCGTCGAAGTCGAATTTTGCGTGGTTCTGGAAGGTCAAGTG
CTGAATTTAACCGTTTAATTAATGAATTTGAATCAATGTCGAAAAAAATGTCAGAAATTTCCACAAAAAA
TCTTAATCTTGACTCTTTTATTAAATAAAAACTAATAATTGTTAAGGATTGAATAATGGCCAAAATTGAA
AATTACAATTTTTTTATTAACCAACTACGGGAGCTAGGGTTTGTTTTTCCAAGTTCACAAATTTATGGTG
GTCTGGCAAATTCGTATGATTATGGTCATCTTGGTGTGCTTTTAAGAAAAAATATTGAGAATTTTTGAGC
TGATTTTTTTGTTAATTCAAATCCTAATGCATTTTTTATTGATAGTAAAATTTTATTAAACCCGAAAGTT
TGACAGGCGTCTGGACACCTTGATAATTTTGTTGATTTATTAGTTGAAAATAAAATTAATAAAAAAAGAT
ATCGTGTTGATCATCTTTTTGAAGAATTTTTTCCTGAGGTTGAATTTGAAAAATTATCTCAGGATGAAAT
TCAGGGGTATTTATCTCAAATTCAACTTTTGGAAAATGCAAAAGTTGAATGAGCTAGCCCAAAAAAATTT
AATTTACTTTTTCCGACCTATCAAGGCATAATCGAAGATGAAAAAACACTTTTATATTTAAGACCGGAGA
CAGCTCAGGGTATTTTTATAAATTTTAAAAATCTTCTGCGGACAACAAAAAATAGTTTGCCCTTGATAAT
TGCTCAAGTAGGAAAATCTTTCCGAAATGAAATTTCCCCGGGAAATTTCATTTTTCGTACACGTGAATTT
GTACAACTAGAATTAGAAATTTTCTTAAAACCCGATCAATCAGAGAATTTTTTTCAAAATGAAATTGAAA
AAATTAAAAACTTTTTAAAAAAACTTGGTTTTGCGAAAAATTCAATCAGATTAAACTATCACAAAAAAGA
AAAATTAGCTCATTATGCCAAGGCAACAGTTGACTTTGAATACAATTTTAATTTTGGGTGGGGTGAATTG
ATTGGAATTAGTAATCGTGGTGATTATGACCTCAAAAACCATAGTGAGAAAAGTGGCGAGAAGCTTGAAT
TTGTTGATTCAGCTACAGGAAAAAAATTTTTACCCCACATTATCGAACCTTCGATGGGCCTTGATCGTTT
AATGTTGGCGGTTTTAGAAGAATGTTTTTGTTTTGATAGTGTAAAAAATCGCTATTTTTTAAAGTTACCA
TTTATTCTAAGTCCTTATAAGGTTGCAGTTTTGCCGCTTTTGAAAAAATTTAATTTTTTAGCAGAAAAAA
TTTGAAATGAATTAATTAGCCAAAAAATATCAGCAACACTAGTAACTTCCGGTTCAATCGGAAAAAGATA
CTATCATCAAGATGTGATTGGGACGTATTTTTGTATTACAATTGACCAAAAATCGGTTGAAAATAGCATT
GTAACACTAAGATTCCGGGATACAACCGAGCAAAAAACACTAAAAATTGACGAAATAACTAAATTTATCA
AGGAAAATTTTGTTAATGAATAGACAAGAAATTATAACACATATAATAAAAAATACCGATATTTACGACC
TAATTTCAAAAAATATAAATTTAAAACCAAAAGGTCGAGATTCTTTTGTCGGTCTTTGCCCATTTCATGA
AGATACAAATCCGTCGTTGTCAGTTTCTTTAAAAAAACAAATTTTTAAATGTTTTTCGTGCCAAAAATCC
GGTAATATTATAAATTTTGTAATGTTGTTACAAAATTTAAATTTTTTAGAAGCCCTGCAATTTCTTGATA
AGGAATATAATTTAAAACTTAAGCTAAATTATACCACAAAACTTGAAAAAAATTATTCAAAAGATGAGCT
TCAAGCATTACGAGCCTTTGAAAACGCGGTTTCTATTTATTTAGTTGAACTTATCAAGATTTTCTCTTTA
GGCCAGCAGAATTTGATTATCGAAAATCCTATTTTTTTCCAGTTATTTAACTTCCTTAAATCACGCGGGA
TTACAAGGGAAATTATCGAAAAATTTAAAATCGGATTTGTGCCGACAAACTCAATTTTAAAAAAATTTCT
AATTGATTCAAAATTTTTTGATGATGAGGTTTTGATGAATTATTCACTTCTAACTGTTAATGGAAATGAT
TTTTTTCAAAAAAGACTTGTTTTTCCGATTGAAAATTTTGAAGGAAAAGTGGTTGGATTCTCTGGTCGCT
GTTTAGATGATAAAATATGTCAACCAAAATATTTGAATTCATCCTCGAATAGTTTGTTTTCAAAGACTGA
AATTCTTTATAATTATGCAAACGCAATAAAGCAAAACCCAAAAGAAATCATTATTACAGAAGGATTTTTT
GATGTAATTGCTTTTTATAAGGCGGGAATTCAAAATGCAGTTGCACTGATGGGAACAACTTTGACAAAAA
AACACTGTGAAATGCTTAATAATTTTACAGTTTTACTCGCGCTCGATAGTGATAAGGCTGGTGTGGAAGC
TAGTCTAAAATCAGGACTTATTCTGGGACAAAACCGTATAAATACTTATATTTTAACAGGTTTTGAAGGC
AAAGATCCAGATGAATATTTCAATACTTTTGGTTCAGAAGCACTTGTTAATAAACTAAGTAATCGAATAA
ATAGCTTTGATTTCGCTTATGATTTTTATAAAAATTCTATAAAAAATAATTCAAGTGAAGAGATAAAAAT
TTTCATTGAAAAATTTAGTCCCTTTTTAGAAATATTATATCACCAAAATCTGCAATTAGCACAAATTTTT
TTCAAAAAAATTAAGGAAGATTTTGGTGTTTCCCAGGATAGTTTTAAATTTAGACCTTCAGTTCAACATT
ATAATGAATTAGAAAATACCTTAAAAGAAAATGACGACCAAATTAAAAGTATTCACATAAAAAAAACAAA
TAATTTATGGCTAGCAAAACCGATTTCAACCGAAATTCAAGAACTTAAAATTTTAAGTCAAGTTTTAGAT
GATATTTTATACGATGACGGTGAAAAATATAATCGTTTTAAAGGAAAGCAATTTAAATTTCTAAATCCAT
TAAATAATAAATTAATGGAAGAAATTAATATTTTTGGGTATAAAAGTCCAAAAATGCGGGAAAAGATAAA
AACAAAATTAAAGGAAGTAAATGCTGAATTAGAAAATTTAATATTTAAAGGTCGCATAGAAAAACTCATA
AACGAGGATTTAAATTGAAAAAAAGAGAAAAATGCCGATGATTTAGACAATTTAATGGAATTAATACAAA
AAACAAGAGGCAGAAAAGATGCCGATAATATTCGTAAACTTCAACTTGATAAAGAAATGAATAATGAGTT
TGTGGACAAGTTCTTTAAAAAAATTAGAGGTCTATAATCAGAAAAAGGTGGGTGTTTATGCTAAAAAAAC
AGTTAAAATTCCCAAAACAAGAGAGTTTTATTGATTTTTCGTTGCTAGAAAAAACGCAGAAAACAAAAAA
AATTATTGATAAAAAAGTTTCAAGTATTAGTGTAGAAGAGATAAAAATGGAAAATTCATTAAAAAAAGTA
AATATAGAAGAAGGAAAAAAAACAGATTTAACAAGAGAAGATGGAATTAAAAAGTCAAAAAATACAAAAA
AAGCAAATCTTCGTGAGCGAAGAAAAAATTCATACGAGCAAATCGAAAATTTTTTCAGCATTATCAAAAC
ATCAAAACATCAATCAGATTTTTTAAAGAATTTAGAACAATTTCGAGCAAAAACTTTATTGCAACTATCT
CAAAATATTAATTCAACTAGTTTGGCTCAAAAATCAAAAAAAGAAGAAAAATCTAAACAAAAAACAGAAA
AACAGCGAAATTCCACCCTGGTATCCCCCAAAAAACCCGTAAAAAAAGCTAAAACAAATTCAGTTAAGAA
AAAACTAACTAAAATTATCCCAGTTAAAGAACCTGATAATATAGATTTACCTAAAAAAATGACAGAAAAT
AAAGAACTTTTCCCCCAAAAAGAGGATTTTATTCCAATTTCTAATATTAATCAAAATAGTTCTGAATATG
AGTTTATTATCGAGAAATTAGAACAAAAATTAGAACAAAAACACCAAAAGATAGGAAAAAATAGCTCTAA
TTTAGATAATTTTTCTATTTTTTTAAGTCACGATGAAATTTATAAATATATTGAAAAGTGAAATCTTGCA
ATTGAAGAAGAAAAACTTGATGATTTTTTTCAAACTTTAATACAAAGAAAAATAATTGCTGACGAAGTCG
ATAAAGAGGATCTTGAAAATGTTTCAAGTTTTGATTTTGCCGAGCAAATTAATAATAAAAAATCTGTTAG
AGATAAAAAAAATAAAAAATATAGTCAAGATTTTGATCAGTCACTAATAAACTTAGATGATCAAAATTTC
GATATTAATCATAACGAGGAAGATGATAATTCTGACCTAAATCTAGGACAATCAGTCGATGATTCCTTAA
AAATTCAGGAAATTGACGACCTGGATTATATAACAGAAAATAGTCCAAATCAATACCACAAACCAAAAGT
TTATAGTGATGAAGTTTACCTTAACAAACTGACCGATACAAGTGATATGATAAAATGGTATATGCGTTGG
ATCGGAAAATATGGAAAACTTTTAACGGCTGAAGAAGAAAGAGAACTTGCAAAAAAAATGAAAATCAAAG
GCCGGATTGGAAAAAAAGCGCGTGATACCTTAATAAAACGGAATTTACGTCTGGTGGTTAACAGTGCAAA
ACGCTATAAAAACCGCGGTCTTGGATTTATCGATCTAATCTCAGAGGGTAACCTCGGTATTATTAAAGCA
GTTGCAAAATATGACTATACCCGTGGATTTAAATTCTCAACTTATGCAACCTGATGAATCCGCCAAGCGA
TTACAAGGGCGGTTGCCGACCAGGCCCGGCTCATTCGAATTCCGGTTCACATGGTCGAGACAATCAATAA
AATTAATAAGGTAGAAAGGGAATTACAACAAGAAAAAGGACTTAATCCAACAGCCGAAGAAATTTCAGAA
CGTTTAGGTGGCGAATTTAGCCCTGATAAAATACGGTATATTAAAAAAATCAATATCGATCCAATTTCAC
TAGATAAAGCAATTGGGAAAGAGGAAGATAGTTCATTTTCTGATTTTATCAAGGATGAGAATATGATTTC
CCCAGTAGATTATGCAATTCGTGAGGAAAAAGCGAAAGTTTTGCTTGAAATGATCGATTCAACACTTGAT
TATGATGAAAGAGATTTTATCAAAAGACGTTATGGGGTCGGAACAAACGATGAAGGAATTCCTTATCAGG
CACATAGTTTTGAAGAGCTTGCGGCGATGCGCCGAGTAACAAAAGAGAGGGTTAGGCAAATTGAGGCAAA
AATTCTAAAAAAATTAAGAACCCCACACCGCCGCCTATCATTAAGGGATTTTAATTAAAAACTAATGAAA
ACAAAGGAAGTTGGCGATTTTCTCCTTGAAAAATTTCCACTAGAAAATTGTCAAAATTGGGATAAGTGTG
GCTGACAATTTCTTTTTGATACTAAATTTTTAGGCGCAACTATTTGTCTTGATCTGACAAATGATGTCCT
AGATTTTGCACTAAAAAACAGTTCTAACTTGATAATAACTCATCACCCATTTTTTTTCTATCAAACAAAA
AAAGAGGAATATACCTATTCACCTTATAAAAAAAAACTTACTTTTTTACTTAAAAAAAAATTAATTAGCG
TGATTTCACTGCATACTAATTTTGATTCAAAAGAAAATCAAACTGCTTTTTCAATAATAAAGCAGTGTGG
ATTCGATTTTGATAAAATCGAAAAAATTGATGAATTCAATATTTTGTTCCAAACTAGTGTGGATTTTAAG
GAAATTTTAAAAAAAATTTCATTAAATACAAATTTAACTACTTTTCGCAGCAATGTTGAAAAAAATTTTT
TCCCCAAAAAAGTAGCAATTCTTCCTGGTTCAGGCGGAATTTTGGCCTGCCTTCAAGCAAAAAAACAAAA
AGCCGATTTAATTATCACCTCAGATCTAAAATGATCCGATCAGATAACATTATACCATAAAAAAATAAAA
GTCCTAGAAATTCCTCATTTAATTGAGCAGGTTTTTGTCTTTGAAATTGAGCGAATTTTAAAGGAAAAAT
ACAGCAAAATTCCAACCTTTACAGTTAAATTGGCTGAAATTTTAAAAGAAATGAGATTATCATGATAAAA
ATAGGCTCCCATGTAAGATTCAGAAAACCTGATTATCTTTTTGGCGCAATTCAAGAATCACTAGAAAATA
AAGCAAATGCTGCAATGATTTTTCTAGGACCTCCACAGTCAACTTTCCGAGTCAAGCCCGAGAATTATAA
ATTCCAAGATTATCAAAAACACTTTTTTAAACAAATTCCGCCTGAAGATATTATTGTTCATGCCCCTTAT
ATTATAAATCCGGCTAGTCCTATAAAAGCACAATTTTCCAATGATTTTTTAGTAAAGGAGATCGAAAAAA
TAAACTATATCGGGGCAAAATTTTTGGTTCTACACCCTGGATTTTTCACAAGTTTTACTAAAGAAGTGGC
AAAAAAACAGTTAATTTCATCACTAAAATCAATTTTAGAAAAAACTAAAAACGTAATTTTATTACTTGAG
ACAATGTCTGGAAAAGGTAGTGAAATGTGCGCTAATTTTGAAGAAATTGTTGAAATAGTTGAAGCAGTTG
AATCACCAAGAATCGGAGTCTGTCTTGATACATGTCATGTCTGGGATGCTGGATATGATCTTAAAAATTT
CCCTGAATTTTGTAAAGAATTAAGAAAAACAAGGCTAATTAATTATTTGAAAGTGATCCATTTAAATGAT
TCTTTAAGCCCACTAGGTTCAAAAAAGGATCGACATGCTAATATTGGCAAAGGTTTTATTGGACTTGAAA
CCTTACGCAAAATTGTTTTTGATCCACTTTTTGCTAATATTCCTAAAATTTTAGAGACACCTTATGTTGA
TAATAAACCAATTTATGATCAGGAAATTGCGCTTTTATTAAAAAAAGTTTAAAATTTAAAGGTTTTTTAT
GTCATATATAGAAAAGCAAGAATTTCTCGCTGAATTAAAAACAAGAAATATTCTAAAAGATATCAGCAGT
CCTGAAAAATTTTTTAATCTAAAACCTGACCAAGGAATTTATATCGGGTTTGATCCAACAGCTACTTCTC
TGCATTTAGGAAACTATATTTCAATTAGTCTACTTAAAAGATTACAAAAAATAGGGATAAAAGTACTTGC
AGTTATTGGTGGGGCTACTGGAATGATTGGCGATCCATCTTTTAGTTCAAAAGAGCGAAAACTACTTGAT
TTTAAGACACTTAATGCCAATAAAGAGAAAATTAAAAAGCAGTTAGAGTCCTTTGGTTTGCCAGTTTTTG
ATAATTTTGAGATATATAAAAATATGAATATTCTTGATTTTTTGCGTGATGTCGGGAAAAATATCAATAT
TTCTTATCTTTTAGCCAAAGAATCAGTGGCTTCTCGGATCGAAGTTGGCCTTTCTTTTACAGAATTTTCC
TACCAGTTGATTCAAGGCTGAGATTTTAAATTTTTAGCAGAAAATTATCGAATAATCGGTCAAGCCGGCG
GCTCTGATCAATGAGGAAATATGGTTACTGGCCTTGATTTTATCAAAAAATCAAATTTAGACCAAAAAGA
CGAAGCCTTTGTGTTTACAACAAATTTATTAACTGACGAAAACGGTCAAAAATTTGGTAAAAGTTTAGGT
AAACCAATCTGACTTGATCCAGAAATGTATTCGCCATTTCATTTGTACCAATTTTTACTAAATCAAAGTG
ATGAGCAAGCCGAAAAGATTATGTTGTGGTTATCTTTTTTAGATCTAAAAGTAATAAATGAGCTAATTTT
TAAGCATAAAAAGGATAAAAAACAACGTATTTTACAGTATAATTTAGCAAAACAGGTTGTTTTTGATATT
CATGGAGACAAAGGGCTTGAAATAGCTAAAAAAATCACAAAAATTTTATTTGAAAAATTAGATTATACTA
AGATAACATTTAATGATAAGTTAGAACTAAAAAAAATTATCCCGTATTTTAAAGTATCTTTTTTCAATGC
CAATCAAATAATCGACCTTGGAATATTTAAATCAAAGCGAGAATTAAATGAATTTATTTCTCATAAAGCT
CTTGAAATTAATGGATCTAAAATCTCAAATATTAGTGATATAACTGAAGAACTAAAAGATAAAAGCAATT
TATTTTTACTTAGAAAAGGCAAAAAATACTTTTTTATGATAGAACTTATTTAGTGTTTTTTTCTAAAAAA
ACATTTATAATATTCATACATATTTTGAAAAAAGTATTTTTTTTAAGGAAATTTTATGGAAGTTGATAGT
GTTTATGAAAATCTTAAAAATTGACAAAATAAATTATTAGATGTTTCAAAGAAAAACCGCCTAATTAGTT
TTAATTTATTTCAGCCAACTAAGACAGTTCCGCTAAAACTTGGGATTTTATTACCTGATTTTAATCAGTT
TTTAGATAATATTATTGAAAATAGAACAACTTTATTTTTCAGATCACCTGATCAACAAAAAAAAGCATCT
AAAAAAAACAGCCATAAATTAAGTGATTTTTCGCCTTTAACACTTGAGCAACTTCAAATAAATACAAAAA
TTTCAAAAATTCCTCCAAAAATAATTATTTCGGATTTTTTACTTGAACAAGAACAATTAATAATTAAAAA
TTTATATAAAAAATCAAAAAATTATAAAGAAGAAAAGTCAATAAATATTCTTTATTTAGGGATAGGATTT
TTAAAATGATACGAAAATATTAAGGAAAACACTCCTATTTATAGCCCTATTTTTTTGTTTCCTGCCCAAA
TTAACTACTCAGTTTTTCAAGGAAAACAAATAATTTCGCTAGAATTTCTTGATAATGCCTTTCTAAGTAT
AAATTTTACGCTCTTAAAAAAACTGCAAATGTTAGGACTAGATACTAAACTTTCTAAATTCAGAATCGAT
AATTCGCTTTCCGTTAAGGAAAATTATAATAATTTTAAAAAGTTATTCAGCGAAGGTAATAACTTATCTA
ACTGAGAAATGATTGACGCCATCCAGTTAAGCGCTTTTGACTATAGTAAAATTGAAATTTATACTGATTT
GGTTGAAAACCAAGAAAAAATTATTAATAATAATTTTTATAAAGAAATAAATGGAAATTTTTCTGACTCA
GATTCTTTAATTAAAATTACTGACGAAACTAAAAAAATCAAAACCGCTGATGAATTCAATAACATTAATC
CCCGCGATTATTTTCATATTTTAGAAGCAGACTCAACTCAAGAAGCAGCAATTCATGCTGCGGTAAAAGG
TGAAAATTTTATTTTGGATGGACCTCCAGGAACCGGAAAGTCACAGACAATTACTAATATAATCAACGAA
TTTTTGGCAAGAGGGAAAACAGTTTTATTTGTTGCTGAAAAATTAGTGGCACTAAATGTTGTTTACTCAA
ACCTTAAAAAAATTGGATTATCAGATTCGGTAATCGCGATTCATAATGAAAATATAAACAAAAAAGAAAT
AATCAACGAACTTTTAAATACTTTAGAAAAAGGATCAAATTCAATTTTAATTAATAGGGTTGAAAGCAAC
CTAATCGAAAATAATTACTCCGAATTACAGCGAAAATTGAATGATTATGGGGATAAATTAACAAAAATTC
GTCCACAGTTATCAAAAAGTTTATATCAATTAATAGTTGAATATCAGAATCTTGCCGATTTTTCTAGTTT
TGATTTTTATTTATCTGAGGAAAAAATTAGGAAAATTAACTATGAAAGTCTCCAGAAAATTCAATGAGCT
CTTGATAATTTATTTCAAAAATTAAAAAGTATTAATTTTAATTTAAAAAAACATCCTTGATATGGTTTTA
AATCCGCGCAAGTTGATGAGTTTGGAAAAGAAAAATTTAGGACTTGGTTATCAGAATTAATTAAATTAAG
CAAGCTAATTTTTGAAAATATTAAAGAATTTAAGTTTTTTTTAATGCATTCTGATCAACATCTTAGCAAT
ATTATAAATTTATCAGAACTTCTAGAATCCTTGTATAAATTAACAAAAATCGACTTAGTAGGCTTGCAAG
AAATTGAAGATTTACCATTTGAGATAGAAAAATATAGCCAAATTAAGCAAACTAAGGCAGAAATTGCTAG
CCTTGAAGCTAATCTAAAAGTTTATTTTAAAACAATTCCGCTAAATATTCCGCTTTTAGAGTTTAAAGAG
GTTATTAAAACTCACCAAAATGCCAGGGTAAAATTTTTAGACTTTAAGTATAAAAAAGTTAAAAAAACCT
TATCTACTTATCTTAAAGATGGTTATGAGCCTGAAATTTTTCTTAAAACTCATTCACTAATTTATTTATT
AATTCAAAAAAAATTATTGTTATCAAAATTAGTTGAGGGGCTCAAATTTAAATTAAGTCTGAATTCAGAA
GAAGAAATTGAAAATAATCTTTGACAGCTGAAATTTTATGTAAAATTAAAATTTTTAAATAATTCAACAA
AAATCAAGGTTCAAGACAAAGAATTTGTTGACTTTTTCTTTGATTCAAAATACACAAAAGAACTTTTAAG
AGAAAAATTATTTTTCCCAGTTATTAAATTTATGCAGATATGAGAGGAATTTAGTTCATATTTTGATTCT
AAACAGTTTGATTTTTTGTTTCTTGAAAAGAAAAAATTCGAGGAAAACTTACATCAAAAGTTTGCGAAAA
TCAACCAAATTTATGAAATTTCGCGGATTAATACTGATATTAATGCGCTAATTCAATTAGAAATTGATGA
TTTTGTAAAAAAAGTAATAGAAAAGAATATTCAACAAGATTTTTATAAAATTTTTGCTAAAAAATTTTAT
AAATTATTAATTGATCAAATAGTTCACTTAGAATTTGAGGCTTTTGATTGACAAACTTTGCATTTAAACC
AAAGGCAGTTTGATCAAGCCCAGAAAAATTTAGATCAATTAACCCGAAAAAAAGTTGATTCAATCCTTCT
AGAAAAAATTCCGCAAATTGACTCTTTTTCCGATAAAAATTCAGAAATTAGAATTTTAAAACAAGAAGCA
AATAAATCTCGTCGCTTAATGCCTTTTCACGAACTTTTTGTGAGAATACCTAATCTGTTAAAAAAATTAA
AACCTTGCATTATGATGTCGCCACTTTCTGTTAGTTCATATTTTAAAAATAGTGATATTGAGTTTGATCT
TGTAATTTTTGATGAAGCATCGCAGCTAAAACCAGAAAGTGCAATCGGTGCAATTATCCGCGCAAAACAG
TATATAATTGCGGGTGATAAAGAGCAAATGCCCCCTACAAGTTTTGGTGATAGCCTTTCTGATGAGGGAG
ATAATGAGGAAGATCTAGCAGAATTTAATGTTTCTGATTATCTTTCAATTCTTGATGTAAGCCAAACTTT
TTTAAAATCTTATAGACTAAAATGGCATTATCGGTCAAAATTTGAAGAGTTAATTCAACCTTCAAACATT
GAAATTTATAATAATGATTTAATGACTTTTCCGGCAATCGAAAGGCCACAAGAATTTCAAGGAATTAAAT
TTTTTAAAGTTGAAAAGGCAGTTTATAAAGATCGTAGAAATGAAAAGGAAGCCGAAAAAGTACTTGAAAT
CCTTGCAGAAATTTTTCAAAAATATCAAAATAAGTTTACAATTGGGATCGTTACAACTAATCTTAAACAA
GAAAAATTAATTGCTGGCAAAATTGATAGGTTTAAAGAAGAAAATCCGCAGTATTTTCAAGGTATATCAG
AAGATATTTTTGTTAAAAATATTGAATCAGTTCAAGGTGATGAACGCGATATTATCATTTTTTCACTGAA
TTTTGGGCCTAATCCAGATGGAAAAATTTCTGCTAATTTCGGGGCAATTAATCAAAAAAATGGTTATCGT
CGTTTGAATGTCGCTTTTACTCGTGCTAAATATTCAACAGTTGTTGTTTCTTCAATTGAGCCCGAACAAA
TTGATCTAACAAAAACAAAAGCCAGGGCCGCTGTTTTTCTAAGAAAATATTTAGAAATTGCTAAATATGG
CGCTCAATTTAATACTCAAACTACAAAAAGCACATCAAATGAAGTAACTTTTGAATCTATTGTTTATAAT
GAACTAAAAAAATTAGGTTATAAATTATTAAAAAATGTGGGTTATTCTAATTATAAAATTGATTTAGTTA
TTTTAAATCCTGAAAATGAAGATCAGTTTCTGCTGGGTATTGAATGTGATGGTTCAATTTTTGCAAAACT
AAAAAATGCGCGGGATCGCGATATTTTAAGAAAAAAAGTTCTTGAATCGCGTGGTTGGAAAATTTTTAGA
ATTTGATCAATTGATTGATTTCAAAATCCAAAATTACAAATAAAAAAAATTAAAGAACAATTAGAACTAG
TACAGGCTAAAAAAACAGAAAAAAGCCAGGATGTGTTAGCCAAACAAAACAAAACTAATGAAAATTTGAT
TTTAATAGCTGAAAAACCAAAAAACGATTTCAGATCCGCATTTCAAATAAGATTTAAATTGGATTTTCAA
AATTTAATTAAATTATATGATAAAATTAAAGATAAATTTAGTTTATTAATCTATATTTTTGAAAAAGTTC
AAATTTTACACAAAAATGAATTTTATAAAATTGTTGCCTGATTAGATGGTAAGACAAGAACAAGTATTCT
AACTAAACAAGAGGCACTTAAAATTGCTAATAATCTGATAAAAAAAGGTATAATTTTCGAATCACAATCA
CATTATTTATTAAAAAATGTTGTGAATTATAATTTTTTCTTTCAACCAAAAAGACCAATAAAGGAAATTC
ACTATTTCGAGATTAAAGATTTGATTATAAAAATAGTTCAACACACAAATTCGATAACTAAAGCCGATTT
ATATAACTTAATTTTAGAGGTCACTCATTTCACAAGCCTACAAAACAAAACTCGCGACTATCTTGATAGA
TGTCTTGAAAAATTAATAAGTGAAAAATTAATTTTTATTGATAGATATAGCAATTTAACTTTATAGCCCT
AATTGTTTTGTTCATTTTTCTATTACTAGGTTGATAACTTTTTATGCTAAAAAAAGTTGTTTTTATATCA
TTTGTGGTATAATTTATGTAATTAAAAAAGGTGGGTATGATGAAAAAGACGCTGAAATTAGGTCTACAGG
TAAGCCTTCCCATTATTTTTTTCTCCGGAATTATTACAGCCGGTGTTTTTTTTCAACCTCAAAAAAAAGC
CAATTTTCCTAAAAATTTTTCAAATGAAATAAAAAAACCATTATTAAATGAGATTAATTATCTTGCTCTT
GGTGATTTTTTAAGCACTGGATTTGATTGAAATAACAATCTTGATGGTCGGGGTAATATGGTAAATGGCT
CAATTACGGGAATTTCTTTTCCTGCTTTTTTTGTTAATTTTGCCCAAATTATTAAGTCTGATTCCGTTAA
GTCATTTAAAAATTTAGCCTTAAATGATTCAGGAATTTCGGACTGATTATATTTTTTGGAGCCAAAAAAT
AATTTTCTTGATAAGGCAAGGTTGAATAATTTTAAGGCGCAAATTTACAATAAGTCCCGATTTACAGAGA
TAATTAGATCGGTTTTTGGCGATTTTAGTTCTAGCTTTCCAAAATTAATTGAAGAGATAAAAAAAGCAAA
TTTAATTAGTATTTCACTTGGATTTAAAGATTTTTTAGATGCATTTAATTCTCAATTTTTTGATGATCTT
AAGCTTTCAAGTTTAAAAGAAAATAGAAAAAACACTGATTTTGTGTTAAAAGTAGACAAAATTTTCACAA
GAATTGAGGCAAATTTAGAAAGAATAATAACCATTATCAAAAAAATAAATCCTAAAGCTCATATAAATTT
AATAGAATACTATCAAATTCAGCCAAAAATCCAAAAATATTTACAAGATTTAGCCGAAAATTATTTAATA
GAAATTAATGATAATAATCTTTCGATTTATCGATTGAACAAACTAATCCAAAAAGTAGCCCAAAAAACAG
GGGTTAATTATATAAATCCTTTTAGAGGCGTTAATTCTAAGCTCGGTGATGAATTTTATTTTGATAGTCA
TATGAATTTTCGCCCGCAAATTAAGGGAAGTAAGCAAATTGCGCAAAATTTAATTTTATCGTTAACCCTA
GGAAAAAACCAAATAAATTCTCTATCTGAATCAAAAGATCACAGAATTCACCAAACTAATTTTTCTAGCG
ATTTAAATGAAAACCAACAAATTAATTTAGCTCCAGATAAGGAAATTTTAGAAAAACTATCGCTTAATGG
TTCATTGCTAAATTTTGTAAAAGCTGATTCAAATTTTGAAAAGGAAAGCATTCAGGCATTGCATACTTTT
AAAAAAGAGGAAAAAACTAATTTTTCTGCAAAGGATTTTCTAAGTAAAATTACTCCACTTCTTGACTCAC
AGGAAAGTCCCTTTGTAAAATTAGTAAACGAAATAATTGATACTTTTGGCAATGAGGCAAATCCTAATTT
TGAAGCATTTAATAATATTATTGACATTATTTTCAAGAGTAATTTTGTCACAAATCTTCTGCAGGTCGCC
CAAAGTTATTTATTTAATTCCTCACCTACAAACCAGACAAATTCTAAAACTGAACAAAAAAAACCCGATT
TACTTACTTATTTAAAATCGACCGTTTTAACAGAAAAAGAAATTGTTAAGCTTTTAATTGAGGTTTTTGC
AAGCCCCTATGTTCAAAAACACCAAAATGAAACTATTAGTTTATTTTATAATCTATTTTTCCGTCAAAAA
AAAATTATCAAATTAATTATTAGTTCATTTGCCAAAGATCCAGTTTATCAGGAAATTATCAGTCAAGTTT
TAGATTTTAATACTCTTCAAAAATTTGTAATTTTTATTTTAACGGAATTAATTAAAAATAACAAGGATTA
TTCAACTGTTAGATCATTTAAAGATTTATTGTCGCTGTTTTTGCAGAATTCAAATAATTATAATAAATCA
ATCACTTTTATCCGAAATTTTGTAATTGAAGCATTCAAACAGACAGATTTTCTAAAAAATGTTTTAAATT
TATTATTAAATAAATGAAGTTTTAGTATAAATCACGACGATCAAGCTTCTTTAGTATCTCTAATTTCAAG
CATCAGCGACATATTGACAAGAACAAAAACTTTTAAAAATTTAATTAATTTAATATCAAGCGAAATTATA
TTAGGACTTAAACTGAATAGCGAAAAAAATAGCAGTAATTTGGGATCTTTTTTAGAAATTTTAACAAATT
TGCCTCTTAAAATTCAAAATTTTTTTAAGGAAAAAGATAATATTTTTAATTTATCACAAGATATTTTACA
TTTTAGTCCTTCTGTCAGACAGTTAGATGCAATAAAAGCTTTTATTGATAAAATTTTACCTTTTATTACC
AAGATAAAAATCAAACTAACAGATTTTTTGGGCCTAGATTCAAATAATTTTACAGAAATAAATTTAGTTT
TTGAAGCTTTTGTAAAATTTTTATCAGAAAATAATTTTCAGCAGCTATCCAAATTAATCAAAGCTTTTCT
TGAGAGTTTTTTTGTAATTGATAGTTTAAAATATCGGAATAGTTTGGATTTTAATGGGATAATTTTTAAT
TTAATAAGTAATAATTCCGAGATAATAAAGCAAATTTTCCTGGATTTTGCAATTACCAATAAAAATAATA
CGCAAATTTTAGGTATAATTTCCTCAATATTTTTAAAAATGATTAATAATAACGCGGTAAAACACCTTCA
AGGCCAGGAAACAAACACATTTGATCGTATAAAAATTTATTATTTAATTGATACATTTTTACTAAAAATT
AAGGAATTAACAAATCAATATAATATTAATATTGCAGAAATTAATTCAAAATTAGGAGATTCAAAAAATT
CCTTAGAATTTCCCGAATTAATTAAAAAACGTGATAATTTAAAGACTTTTTTAAATATTAATAAGCTTAA
AAATTAAATTTTGTTAACTTATTTTTTTCAAAAAGATAACAAAATTTAAATGCTGAAATTTGAATTATTC
CTTAGAAAATAAACTTTTTATTTGTTTTTTCTTCATTTTTTCCTTAACAAATAAATCGACATTTTCTTGA
ATTAAAGCAAAAAAATTAAGAACTTCTTGAGCTAGGTTAATTTTTTTACCATTTAAGTCAATAATTTTTT
CAGTTTTATGCCTTTTATTTTTTACCATTCCAAAAATCGGAATTTCAAAGTGATTTTTCCTTAAAATTTC
TATAATTAAATTAATTTGTTGAATTCCTCCATCTACTAAAATCAAATCAGGTTTTAGAAATTTTGGATTT
TTAATATATTTTTCAAAACCCTGTCTCATATAATTTGTATCACCTTTTTTTGTTCCCCTATAATTGAAAA
ATCTATTGTAATTTCGCTCATATATTCCGTTTATATAGAAAATAATTCCAGTTGTGGGGTAGTTTGACTC
TAAATTTGAGCAGTCAATTGCCATAATTTTTTCAACATTTTCAATTTTTAAACTGGTTTTAACTAGTTCT
AAAATTTTCTGATTTTTAATTTTCTTCTTAATTTCTTGGTCAAAGTTATGGCTGATAAAATCTTGGTGAT
TTTTTGCTAAAGTGTTTAAAATATGCTTATATTTTAAGCTTTTTCCAATTTTGATATTAATTTTTGGGTC
TAAAAATTCAGCATTTTTAGGCCAAAAATTTTTAACTACTAACTCATCGGGATAAATATTAATTTTATAA
TAATTATTTAAAAAATTAATTAAAACTTCTGTATAATTAAGTATAATATCAATAATAAAATTTTTATTAG
ATAAAAAAACACCATTGCGATAAAAAGCAAAACTAATTACTAAATTATTCTCGCCAATTTCACTATAATA
AAGAAAATCAATATTTTTTAGGTTGTTAAGCTCAATATTTTGTTGTTCAATTTTAGTTTTTTTCAGTGCA
ATAAGCGCTTTATGATATTCGTTGGCGAGTTCAAATTGGTTATTTTTCTTTGCCTTTTCTAATTTTTGTT
CGCAAAAACTAATTAATTTTTGTTCCTGTAGTATTTTTTTACATAAAAAAAATTTTTGATTTAAAATTTC
TGGTTCTGATTGTACAATTTGTTGTCCTTTTTTGTATAAGACAATATTTTCTAATATTTTTTTTAGGACC
AAAGCGCTGCTTTTATTAAGAAAAGGCCCATAAAAAAAGATATTTTTTGACTTTTTGCTGCGTGAAATTT
TATAAACTAGTTCAATATTCAGTTTTTTTTCTAATTCTAATTTTATATAGGGATAATTTTGGTCATCTTT
AAGTTTAATATTATAAATTGGTTGGAATTTGCTTATGATTTTTTTTTCTAAAATTAGTGCTTCGGTTTCG
TTTTGCAGAATATCATATTTAATTTCTTTAGTTTTTCTAATTAAAACTTCGGTTTTATAAGAATTAGTTG
CTCCTTTTGCATACTGATTCATTCGTGATTTTAGATTCTTAGCTTTCCCAACATATAAAAGGGTGTTTTT
TTCATCATAAAAACGGTAAACTCCTACCTGGTTTGGCAGCATCAATTTTTTAACTAATTCCTGAAATTTT
TCCATATAAAAATTTTAAGTTCTTAAAATATAAACAAATTTTTGATAATTATTATAATTTTAACAAAAAA
TTGGTATAATTAAATCTTGAAGTTAAAATAAATTAGAGTGAGATTTTTTAAAATGGATTTTGAATCATAT
AAAAAAACTTCTGTTCCTAAAATAAAACAGTTGAAAAAACATGCAAAAATTTTCTTAGTTGTTGGAATTA
TTTTTTTGATTTTTTTCATTGCTTTACTCACTTTTTATTTAGTTAAACAAAATGACGGCGGCTTGCCAAA
TGATTTTATCGATTCAACTTGACTTGCAGTTAGTTTGTTGTTTTTGGTAATTAGTATTGCTTTTTTGGTG
TTTTTTGGGATAGTTATTTATAAAATTAAAGCTATGAAAAAAGTTGAAAGAGATATTGAAACTCAATTAA
AAGAATTATAGCTATTTTAAAAAAAGTGAAAAAAATTATAATAAATTTTTATTTCTAGTTAAAAATTATG
ACTATTTTTCATAAATTCTGGCACTTTTTAACTTTAAGTGCCAAATTATGGTATACTTTCTTTTGTCTAG
GAAAATAAGACAAAATAATACTCAAAATTCAAAAAAATTAGAGAAAGGATACCAAAAAATGGCAAAAGAA
ATCATTTTAGGAATCGACCTTGGAACAACAAACTCAGTTGTTGCAATTATTGAAAATCAAAAACCTGTCG
TTCTCGAAAATCCGAACGGAAAAAGAACAACTCCATCCGTTGTCGCTTTTAAAAACAATGAAGAAATTGT
CGGGGATGCAGCTAAAAGACAACTTGAAACTAACCCAGAAGCAATCGCTTCAATTAAAAGATTAATGGGA
ACTGATAAAACAGTTCGTGCAAATGAAAGAGATTATAAACCTGAAGAAATCTCGGCAAAAATTCTTGCTT
ATTTAAAAGAATATGCTGAGAAAAAGATTGGTCATAAAGTAACAAAAGCAGTAATTACAGTACCTGCTTA
TTTTGACAATGCCCAACGTGAGGCAACAAAAAATGCCGGAAAAATCGCTGGATTACAAGTAGAAAGAATT
ATAAATGAACCAACAGCGGCCGCACTTGCTTTTGGGCTTGATAAAACTGAAAAAGAAATGAAAGTTCTTG
TCTATGACTTAGGTGGGGGAACTTTTGATGTCTCAGTTTTAGAATTATCCGGTGGAACCTTCGAAGTTTT
ATCAACAAGTGGTGATAATCATTTAGGTGGGGATGACTGGGATAATGAAATTGTAAATTGACTTGTTAAA
AAAATCAAAGAAGAATATGATTTTGATCCAAAAAGTGATAAAATGGCGCTTACAAGACTTAAAGAAGAGG
CTGAAAAAACCAAAATTAATCTTTCAAATCAAAGTGTTTCTACAGTTTCTCTACCATTTTTAGGAATGGG
CAAAAACGGGCCGATTAACGTTGAACTTGAACTTAAAAGATCAGAATTTGAAAAAATGACTGCCCATTTA
ATCGATAGAACTCGCAAACCAATTGTTGATGCTCTAAAACAAGCAAAAATTGAGGCTTCAGATCTTGATG
AAGTTCTCCTTGTAGGTGGATCAACAAGAATGCCAGCTGTTCAGTCAATGATTGAGCATACTTTAAATAA
AAAGCCAAATCGTTCAATTAATCCTGATGAAGTAGTCGCAATTGGTGCTGCAATTCAAGGGGGGGTTCTA
GCTGGAGAGATCAGCGATGTTCTACTTTTAGATGTTACTCCTTTAACTTTAGGAATTGAAACTTTAGGTG
GAATTGCAACACCTTTGATTCCAAGAAATACAACAATTCCGGTAACAAAATCACAAATTTTCTCAACAGC
TGAGGATAATCAAACCGAAGTAACAATTTCTGTTGTCCAAGGTGAACGTCAACTTGCAGCGGATAATAAA
ATGTTAGGTCGCTTTAATTTATCAGGAATTGAAGCTGCTCCACGAGGTCTTCCCCAGATTGAAGTTAGTT
TTTCAATTGATGTCAACGGGATTACAACGGTTTCAGCAAAAGATAAAAAAACCGGCAAAGAACAAACAAT
TACAATTAAAAATACTTCAACTTTATCAGAAGAAGAAATTAATAAGATGATTCAGGAAGCCGAAGAAAAT
CGTGAAGCTGATGCTCTTAAAAAAGACAAAATCGAGACAACAGTTCGTGCCGAAGGGCTTATTAATCAAC
TTGAGAAATCAATAACTGATCAAGGTGAAAAAATTGATCCAAAACAAAAAGAATTACTTGAAAAACAAAT
TCAAGAATTAAAAGATCTTCTAAAAGAAGAAAAAACTGACGAATTAAAATTAAAATTAGACCAAATTGAA
GCAGCTGCCCAATCTTTTGCGCAGGCAACCGCGCAGCAAGCAAATACATCTGAATCTGATCCAAAAGCTG
ATGATTCAAACACAATTGATGCTGAAATCAAGCAGGATTAAAATTTTTTCGGTATAAAAAACGCACACTT
GCAAATTTCTGCTAGTGTGTCTTTTTTATATTTATATAGTTAAATAACTTTTAAAAATGGAATTTTCACT
TAAAAATTCCTTAAATTTTCCGGTTTTTGGGATTTGATCAATCAGGAAAATTTAGTAAACCGGCTTAAAA
AAAAAAAAAAAAAAAAACTTTAAAAAAAGAAAAATAAGGTATAATTTATGGCAAAACAAGATTTTTATAA
AATTCTGGGAGTTGAAAAATCAGCATCACTAACAGAAATTAAAAAAGCTTATCGAAATTTAGTAAATATT
TATCATCCTGATAAAAATACAAAAAAATCAGCAGAAGAACAAAAACAAGCTGAGGCCAAATTTAAAGAAA
TCCAGGAAGCCTACGAAATTTTATCTGATGAAACAAAGCGAAAACAGTACGATAAATTCGGTCATGCCGC
TTTTGATCAGCAATTTGGTGGGGGGTCTAGTGGCTTTTCAGGATTTGATTTTGGCGATATTTTTTCAAGT
TTTACCTCTGGTTTTGGTTTTGGCGGCTCACAAGAACAAAAATATAGTCGTCCTTTAAAGGGCGAAAATT
TTCAAGCTAAAATTTATATCAGTTTTATCGAGTCAATTCTTGGAAAAGAAATCTCCCAGAAATTAACAAA
ATACGATCAATGTGATAACTGTAAGGGTTCAGGCGCTAATTCTTCATCTGATATTACAACTTGTTATAAT
TGTCAAGGTCGGGGAATGCAAACTGAAGTCTTAAATATCCCGGGATTTGGTCGGGTTCAAAACAAAACAA
CTTGTTCAGTTTGTTTAGGTTCTGGGAAAAACATTACAAAAAATTGCAAAAAGTGCCGTGGAAAAACTAT
AGTTGAAACAAAAGAGGAAGTAACTATTAAAATTCCGGCCGGAATCCAGGATGGAATGTTTATCCGCGTG
GCCGGATTTGGTGGACCGGGACACAAAGGCGGGCCTTCTGGAGATCTTCATCTTGAGATTAATGTTCGTC
AGCATAAACATTTTACTAGATCAGGAAATGATATTCATGTGAATATGCCAGTTTCAATAATTGATATTAT
CAACCAAAATACTGTCGAGGTTCCCAGCCCAACCGGTTTGAAAAAAGTTAAACTTTATGATTATTATAAA
TCAGGTCAAATTGTTAATGTTCTTCGTGCTGGGGCTCCTGATCCAAAAAATCCAAGAATTATTGGCGATC
TCAAGGTTCATTTAATTTTTTATATCCCCGAATTTAGTCCCCGTCAAAAAGATGAGCTCAACCAGGTTTT
TGCTCAAATCAATGATAAAACAAAGGCAAAATGACTAAAAGAATTTCAATAATCGGAAAAATTGTTTATA
ATTTTGTATAAAAGTTATTAACAGGAACTACTTATTATAAATGCCTTTTAAAAAAATTAATATTGCAATC
GATGGACCTTCTGGAGTTGGAAAATCAACAATTGCAAAACAAATTGCAAATAAATTCAATTATTTATTTA
TAAATACCGGTTCTTTATATCGCGCAATTGCTTTTTTTTGTCAAAAAAATCAAATTAGCATTACAAGTGA
GCGGAAAATGATAAAGCATTTGCCACCAAATTTTTTATCACTTGATTTTGAAGGAAATGTTTGACTACAA
AATCAAAATGTTTCTAATCTACTACGCAATGATCTTATCTCAAAAAATGCAGCTATCATCGCTCAATACC
CACAAATAAGGAAAATTGTTACTGAAATTTTGCAAAATTTCCAAAAAAATCATAAAGGAATCATCATGGA
GGGTCGCGATACAACTTATAATGTTATGCCAGACGCTGATCTGAAAATTTTTTTATGAGCAGATGCAGAG
ACAAGAGCAAAAAGACGTTTAAAACAAAACACTTTTTTGAATTTAGAAACAGATTTTCAAGAAATTTTAA
AGGCAATTGAACATCGCGATTACCTTGATATGACCCGAAAAACTAACCCCTTAAAAAAAACAGTTGATTC
AATTTTTCTTGATACAACAAATTTTACAAGAGATCAAATTGTATCCCAGATTTCCAAGTTAGTTTTTCGG
AAAATTGGTCAGTTTTCACTTGAAATTTAAAGGTTAATTTTTAATTAATGAAAAATTTAGTTGCTCTTGT
TGGAAAGTCGAACGTTGGAAAATCAACACTTTTTAACCGAATAGCAGGCAAAAAAATTTCAATAACTGAT
CCACTTCCAGGTGTTACAAGGGATCGAATTTATCAAAATGTGACCTGAAATCAACATAGTTTTTTGTTAA
TTGATACAGGCGGAATTCAAATTGAGAATGAAAATTTTCAGGATTTAGTCAGAATTCAGGTCCAAATTGC
CCTTGAAGAAGCCGATATTTTAGTTTGAGTTCTTGATGGTACAAAAGAAATTGATTCAGAGGATCATTTT
GTCCTTAGTTTATTAAGAAAATCCAAAAAAAAAATTATTTTAGTTGCAAACAAACTTGAAAACAACAAAT
CTTTTGATATAAGCCTTTTTGAGTTAGGTTTTGAGAAAGTTTTTCCAATTTCTGCCTTACACGGTCATGG
AGTTGGTGATTTTTTAGATGAACTTGTAGGTAATTTTAACAAAAAAAATTTTAAAAATGAGATTTTTTTT
AAATTAACTCTAATTGGTCGCCCAAATGCAGGAAAATCTAGTCTCCTTAACTGACTTTTAGGGGAAAATC
GTTCTATTATTTCAGAAATTCCCGGTACAACAAGGGATTCAATTTCTGGTTTTTGGAAAATAAATGGACA
AACTTTGGAAATTATCGATACTGCCGGGATTAGAAAAAAATCAAAACTGGCAGAATCAGTTGATTTTTAT
GCATTTTTACGAGCTTTTCGCTCGCTTGATCAGGCTGATTTAACCTTGATTTTATTAGATGCTTGTCATG
ATTTTCATCATTTTGATCTCAGAATTGCCGGTTATGCCTTTGAGAGAAATAAGCCGATAATTTTAGTTAT
AAACAAGTGGGATTTAATTCAAAAAGACACAAGAACACAACAAGAATATCTTAGGAAAATTAAAGGTAAG
TTTAAATTTCTTGATTGAGCGCCGGTTGTTTTCATTTCAGCAAAAACAGGAGAAAAAATTCATAAACTCA
TTGATGTTATTTTTCAAGTTAAAAATAATCTTGAAAAAAAAATTTCAACAAATTTACTTAATCAATTTCT
AATGGAAATTCAGATGATTCAACCCCATCCAAATGTTAATGGTAAAAAAGTTTACTTCAACTTTTTAGAG
CAAATTTATGGAAAAATTCCCACTTTTATATTTTTTGTAACTGATAAAAATTTAGTCCATTTTTCTTATC
AGCGTTATATTGAAAACCAAATGCGCAAGTATTTTGATTTTTTTGGCTGTCCAATTAAAATTATTTATAA
AAATATTACAAAAAAATAAGAAAATAAAGTAAAATTTATAATTATCTTAGTTATGAATGGAGTCATTAAA
ATGAACAAAAAAGAACTAATTGAGCAAATTGCAATTAAAACCAATCTTCCTATAAAAAATATTGAGCTTG
TTTTAAATGAATTTTTTGGAATAACAGCAGATGTTGTCAAAAAACAAGGAAAATTAGTGATTAACTCTTT
TGGAACTTTCCAAGGAGTTTTCAAGCCCGCATCTTCTTCATTTAATCCACTAACCAAAACCCAGATTACA
GTCAATGCAAAAACAACAGTGAGATTCAAACCTTCAAAAGTTCTAAAAGATTTTATTGCCTAAAAATGTT
TAGAAAAAAGCAAAAAAAGCCGAAATTTAAATACAAAACCGCAAATCAAGTAATTTATGGAAATGTAGTT
TTACAAAAACTTAAAGAGATTAAATACGGGAAAAAAATAGCACTTTTTCTCCTTTTATTTCTCCTGGTTG
TTGGCCTTGTTTTAGGTCTTGTTTTTCTTATTTTTTATTTTGCAGATAGCGGAAGTAACATTGAAGAAAT
AGTTAGTCGTGGGTAGATGGATAATAAAAAAATTCGAAATTTTGCCATAATTGCGCATATCGATCATGGT
AAATCGACTTTGGCCGACAGAATTCTTGAATTTACCAATACAGTTTCAAAACGTGATCTAAAAGAACAAC
ATCTTGATTCAATGGATCTTGAAAAAGAACGTGGGATTACTATTAAATTAAATGCGGTCCAAATTCGTTA
TAATTCTTACATTTTTCATCTAATTGATACACCTGGCCATGTCGATTTTACTTATGAAGTTTCACGATCT
TTAGCGGCAACTGAAGGCGCTTTGCTTTTAGTGGATGCAAGCCAAGGTATTCAGGCACAGACCTTGGCCA
ATGTTTATTTGGCCCTTGAGAATAATTTAGAAATTATTCCAATTATAAACAAAATCGATTTACCTTCGGC
AAATGTTGATAAAGTCAAAGCCGAGATTGAAAACACTATCGGAATTTCCGCTGAAAATGCCATTTTGATT
TCAGCCAAAAATGGCATCGGTATTGAAAAAGTACTTGAAGCGATAGTTAATTTGATCCCGCCACCACAAG
CTTCAGACGAAAAAGATCCTTTAAAAGCGTTAGTTTTTGATTCTTATTTTGATATTTACCGCGGGGTAAT
AATTTTTATCCGTGTGGTTACAGGGAAAATTTCAGTCGGGGATACCTTCAAATTTATGGCTAATAATTTG
AAATTTTCCGTGATTGAATTAGGAATTTCCAGTCCAAATCAGGTTAAAAAAGAGGCGCTTTTTGCTGGTG
AAGTCGGTTGGGTGGCCGCCTCAATTCGCAATGCAAAAGATGTTGAGGTAGGTGATACAATCACTTTAGT
TGAAAATCCGGCTAAATCTCCACTTCCTGGATATAAAAAATTAGTTCCTGTAATGTATACTGGATTTTAC
CCCGTGGATTCACAGCAATACAATCTTTTAAAAGATTCTTTAGAAAAAATTTCGCTTTCGGATTCATCAA
TTATTTATGAACCTGAGTCATCAAAAGCGCTTGGTTTTGGTTTTCGGATTGGATTTTTGGGACTTTTGCA
TATGGAAATTCTTCAGGAAAGGCTTGAAAGGGAGTTTAATCTTTCAATTATAGCAACTGCACCTTCTGTT
GAATTTCAGATTACAAGAACAAATGGCCAAGTCCAGATAATTTCTAATCCGAGTTTGTTTCCTGAACCAA
ATTTTATTAGTGAGATCAGAGAACCTTTTATTTTAGCGAAAATTTTTTTACCTGAAGAATTTTTAGGACA
AATTATGGGACTTTGTCAAGATAAACGTGGAATTTATGTTGATCTTGAATATATAGATGACTTTCGTAGG
CGATTAATTTATAAATTACCGCTAGTTGAGGTTATTTTTGACTTTTTTGATCGGCTAAAATCACTTTCAA
AAGGTTATGCATCTTTTGAATACGAGGTAATTGATTATCAAGTTTCAAAACTGCAAAAATTGGATATTTT
ACTAAATGGCCAGAAAATTGATGCACTTTCAATGATAGTTCATAAAGATTTTGCCTATCCAAAAGCAAGA
GATCTTACCCAAAAATTAAAGGAAATTATCCCAAGACATTCTTTTGAAGTCCCAGTTCAAGCTGTAATTG
GATCAAAAGTGATTGCTCGCGAGACAATTAAAGCTTATCGTAAAGATGTAACGGCAAAATTATATGGAGG
GGATGTCACAAGAAGAAAAAAATTACTTGAAAAACAGAAGGCTGGAAAAAAAAGAATGAAATCTTTCGGA
GTCGTTGATGTTCCTCAGGAGGCCTTTTTAGCAATTTTAAAAACAAATGTTAATGAAAAATAGTGTATAA
TTTGAGAAAAATAGGTGAAAAACAAGCAAAAATTCTTTTTTTTACTTTACTAGGTTAATAAATATGAGAA
GAAATAGACAAAAATTTGAAAATTACCCCTACCAGCGACCACAAAATAACCCAAATTTTTCTAATTTTGA
GCAAAAAAACAAAAATTTTCAACCCACACAACAGGAATATCAATATAATGAAGAAAATTATCAGGAAAAT
TCCCGTTATAGGCCAAAATATGAAAATACTTCGCAATTTTATCATAATGAATTATTAGAACGCGAATATC
AAGATAGAATGGAACAAAAACGCATTCAGGAAGAAGCGAATACCTTTATTTCAAAAGAGGTTCGGAAAAT
TTTTGGTTTAGAGTTAATTTTCCTACCTTTAAAAGCAATTTTTTGACTAGCATTGATTCTTACAGTTTTA
ACTGTTTCAGTTCTTTGGACTCAGGAAAAAATTCCAGCTTGATCTTATGAGAAAAAATATTTACCTTTGC
TAATAGTCCCTGGAATTTTTGGCGCTATTTTATTTTTTCTTTTTATTAAAACACTTTTAGACTATAAAGC
AATCAAAAAATCTGTTATTTATTTTCGTTCCCAGTTGCAAAATAATGCAAATCGACTTGAAATGCCACCA
ATGATTCCATGACTTGTAAAAAAAGTGAATCAAAAAGAGGTAAATGCTATCTGACTTAGCGGCTTTACTT
TGTTTGCAACAATTATGATGGGCTTAACTTACTGAGTGTTATTAAAATATTATCCGGAGAAAAATATTCA
AAATTCTGCCGAATATATAACTGCAATGGCAGTAAATGGCGGTTTGTTTATAGTTATGCTAATTTATGAT
TTAATGCTTCGTCGGCGTTTGGGAAATATTGAAGCAATTTTTGGTCACATTTATCATAAAAGTATTGATA
TAGGTAAAATTCGTTTTCGCCGTCATTTACTTTGAGCTTTTTTAACGGTAGTAATTTTTTTGATTTTACG
AAGAATCGGAAAACGTAAAAATTGAATTTAGATATATTTTACCCTATTTATTTTTTTCTCCAAGTAAAAA
ATAAAAATTTTTTTAACTTTATAAAAAGCACTTAAATTTAAGCGCTTTTTTATATTTAATAGCAAAAAAT
AATTACTAATTAAATTATTATGCCAAACATATTACAAAAATTTTGCTAGCCTCAAAAGTTACATAAATTA
CGATACTTTTTTAAATTAAATAAGATTAATTCTAATAGATTGTATAAAAAACCGAGTTTTTAGAAAAAAA
ATGAAATTAATTTATCTAAAAACTCGGTTTTCTTAATTTTTCGCTATTTTTTTATAGTTTTCTTTTTTTA
GTCATCTTCCTTAATTGCTCTTTGTTTTACGATGACATCTGAAATATTTTTGGGTACAATTTCATAGTGA
TTAAATTGCATCTGATAGGTTCCCCGGCCTGAAGTCATTGAACGTAATTGCGTTGAATACCCGAACATTT
CTGCAAGTGGGACGTGACCGCGAATTACATTTGCCCCATCAGAACGAGTTTCCTGTTCACGAACTAGACC
ACGACGACGTGATAAATCTCCCATTACATCTCCTGCATATTCAGAGGGAGCAAAAACAGAAACATCCATA
ATCGGCTCTAAAAGTACTGTTCCAACAGCATCTCTGGCGCGGGAAAGTGCCTTAGATGCTGCGATTTTAA
AGGCCATTTCAGAAGAATCGACTTCATGAAAAGAACCATCAAATAAAGTTGCCCTTAAATTAATTAAAGG
ATAGCCAGCAAGAATTCCGGCCTGCATTTTTTCTTCTAGTCCTTTTTGAATTGATTTGATATATTCTTTT
GGAATTTTCCCCCCAACAATTTTATCAATAAAATCAAAACCTTCTTCAGGATTAGGTTCAAATTTAATCC
AAACATGACCGTATTGCCCACGCCCACCGGATTGTTTGATATATTTTCCTTCAACTTCAGCGCTTTTTGT
AATTGTCTCGCGATAAGAAACCTGCGGTTTTCCTACACGAGCTTGAACATTAAACTCTCTTTTGAGCCGA
TCAACAATAATATCAAGGTGCAATTCGCCCATCCCGGCAATTATTGTCTGTCCAGTTTCAATATCAGTTC
AAGTTTTGAAAGTTGGATCTTCATTTGCTAATTTTTGGAGGGCAGTAGCTAATTTTTCAATTTCGGCTTT
TGAAAAAGGTTCAAGTGACTGGGAAATCACAGGTTCAGGAAAATTCATCCTTTCAAGAACAAAAGTTTTT
GCTTTTTCGGAAATTAAAGAATCACCAGTTGTTGTATCTTTTAGGCCAACAAAGGCACCAATATCACCAG
TTCTTACCTCATCAATTTCTTCACGGGAGTTAGCATGCATAGCTAAAATCCGGCCTACACGTTCTTTTTT
ACCTTTTGTTGAGTTAATTATATAAGTACCTTTTTTCAAAACTCCAGAATAAACCCGGAAAAAAGTAAGC
GATCCAACAAAAGGATCATTCATAATTTTAAAAGCAAGGGCAGAAAATTCTTGATCATCACTAGCTTCAA
TTGTAATTTCTTCCTCATCACGAAACGCTTTAATTGGGGGAACATCAACAGGGGAAGGTAAATAATCGAT
AACCGCATCGATCATCTTTTTAACACCCTTGTTTTTAAAGGAAGATCCGCAGACAACAGGGAAAAAATTA
CCTGTAATTGTTGCAGCCCGAATTGCAGCTTTTAATTGTTCAGGTAAAATTTCCTTTTCTTCTAGTAAAT
TATTAAAAATTTCTTCATCATAGTCAGCAACTGCTTCTGCAAGTGCAAGTCGCATTTGACTTGCTTTTTC
GAAAAGATCTTCAGGAATTGGAATTTCATATTCGATTTCTTCTTTTTGGCCATCATAATTATAAGCCTTC
ATTTCAACAAGATCGATAAGTCCACTAAAATCGGCTTCAGCGCCAATATTTAACTGAATTGCAACAGCAT
TCCCGTTTAATTTTGTCCGCACTGATTCAATTGAAGCTTCAAAATTTGCACCTGCTTTATCCATTTTATT
GACATAAACAATTCTTGGAACGCTATAATTTGTTGCTTGTCTTCAAACAGTTTCAGTCTGAGGTTCAACC
CCGGATTGGGCATCTAAAACAGCAACTGCCCCATCTAAAACCCGTAATGATCTTTCAACTTCGACAGTGA
AATCAACATGGCCTGGGGTATCGATGATGTTAATTCTTTTTCCTTTTCAAAAAGCAGTTGTTGCTGCCGA
AGTTATCGTAATTCCGCGTTCTTTTTCCTGTTCCATTCAGTCCATTTGGCTAACTCCATCATGAGTTTCG
CCAATTTTATGAATTTTTCCTGTATGGAATAGAATTCTTTCAGTTGTTGTTGTTTTCCCTGCATCAATAT
GGGCCATAATTCCAATATTGCGATAATCTTTTAGTTCAAATTTTCGTGCCATAATTCTAAATTCCTACCA
TTTAAAGTGGGCAAAAGCCCTATTTGCTTCCGCCATTTTGTGGGTATCTTCTTTTTTCTTAAAGGCCCCT
CCGGTTTTATTATAAGCATCAATTATTTCGTTTGCTAACTTAACTATCATTGTTTTTTCATTCCGTTTAC
GGGCAAAAAGAATTAATCAGCGCAGTGCGAGAGTTTGTTGTCGTTTCTGTCTTACCTCCATTGGCACTTG
ATAGTTAGTTCCGCCAATTCGACGTGAACGAACTTCGGTAAGCGGTGTTACATTTTTAACCGCCTGGCGA
AAAACTTCAAGTGCATCTTTTTGTAACTTTTCTTCTACTAATTTAAATGCTGAATAAAGAATGTTTTGAG
CGGTGGTTTTTTTCCCTTCTAACATTGTGCAATTTATTGCTTTTGTTATCAGTTTGGAATTAAAAACTGG
ATCGGCTAAAACATTGCGAACGGGAGCCTGTTTTTTTCGTGACATTTTATCTCCTTTTTTTAAAAATATG
TTGTAATTTATAGTATTTTTTTATTTTTTACTTTGATTTTTTCGGTCTTTTAGCCCCGTATTTTGAACGG
CCTTGGGATCTTTTGGCAACCCCAGTTGTATCTTGGGTTCCCCGAACAATGTGATAACGAATTCCGGGTA
AATCCTTAACTTTTCCACCGCGGATTAGTACAATTGAGTGTTCTTGTAAATTATGACCTTCGCCAGGAAT
ATAGGCATTAACTTCAATTCCATTTGAAAGTTTTACCCGTGCAAATTTTCTAAGTGCAGAGTTTGGTTTT
TTAGGTGTCATCGTTGCAACTCTTGTACAAACACCCCTTTTAAAAGGGGCGCTTAATTTTAACTCCTTTT
TATGCAAAGAGTTATAAAGCATATTAAGCGCAGGAACTTTAGATTTTCAAGTTTTTTTAACGCGACAACC
TTTAGCTAATTGTGATATTGTTGGCATTTTTTCCTTTATTTTATAGTGTTTTTTGTTTTAGAAAACAACG
GTATCGGTGATATAGAATTAAGATCTATAAAGGCTTTTAACAAAAAAATATAAAAGAATTTTACCACTTT
TTTAAATTATTCAAAGCTTAATTTTCGATTTTTATATCCATTAGTTCTCGTGCTAACTGGTCTAAATTTA
TCTCTTTTTCATCAAGCTCTTTTCTTTTAGTTTCATAAAATTCAAGTTTTTGACTTGCCTTTTTATAAAC
ATTTTCAAAAACAAAAAATGAAGAAAGTGATGTTACAAATGTGATAATTGCGTTAATAAAAGCGATTGCA
ACAAATAATTTAATTGCTGTAGGATTCGGATTTTTAGTGATTGCATAAGCTGATAAAATTCCATTAAAAG
CTGACATTAGAATTAAAGCGATACTGCAGAACAAAAAAATACCTTTTGAAATACGTGCTTTTGCTGTCAA
TTTAATAATGTCAAGTTCAATTTTTGCTTTTATTTTTTCTCTATTCATCTTTTATTTTCCTGGTTTTTTA
TTTTCTAATTTATTTTTAAGTGCGTTTAAAATTCCTAAATATTTAGAAATTGAATTAAATAATTCAAGCT
GTAAATTTTTTGCATTTGCATATTTCCCAGATTTTGTTTCAAATAAAATAAGTTCAATTTTTAAAAAATC
ATTAATTTCTTGATTCCGATTTCAACGTGGTTTTACTAAAAAAAGTGCAAAAAGTCCGTTAATTATTGAA
ATTGAAAGATTAATCCACAAAACAAAAATTGGTCATTGATCAACAATTTTCCCATTTTCGTCAACATAGG
TAAAAAAATTTGCAAATGGTTCAAATACACTTAATTTTGGCGATGCAAGTTTAAAAATACCCATTAAAGT
TGAAAAAAAAGCAAAAAAAATGCTAAAAAGCGATACTGTTCAAAACAAAAATTGGAAAAATTTTGCCTTT
ACAAGACTCTTTTTATATAAGAATTTGGCAAATTCATATGAATTTGACTCCAGGCGAACATTTTTTACAA
TCACTTTTTGCCACCAAAAACGATACTTTTTAAAATTTTTAGGTTTGAAACTTCTTTTTTTTGAAAATAA
AAATCAGAAATTTGTTGATAATCTTTTTCAAATTCCTCTATATTATATTCATTATCGTTTTGGATTTGAA
AAAAAATATAACTGAGTTCTCGTTGTGCTTTTTTATAATCCTTAAATTTCATAACCTCTCGGTAAATTGC
AAGAAATAAATTAATAAAAAAAGTTAAACAAATAAAACTGGCTAGAACAATTGTCAACCCGAGGTCTGCA
AAAATTGACTTATTTGGAGAATTAATTAATCGATAACGGTTTATTTCAACAATAATTACTGTGATTGCCA
GCGAAATTACAATTATGTTTGCAAAAAAAATAATCCATTTTATAGCATTAATTCCATAATAGGCGATTTT
TTTACTTCTTTTTAGCACTTGTTCTTTGTTTTCAATGAATTTTTTGAGGCGTTCAATTGTTTCGTTTTGT
GACATTTTACCTTTTAATTTAACAATTTTAGTTAATTTTTTAGTTCTTAATATAAATAGTAAAAAAATTT
ACTATTTTTTACTTAAAATTTTTCCACTTTTTATTCAATTATAACATATTCTAATTTTTCTTTGTTAAAT
ATACAGTGAATTAATTAACTAGGATAAAATTTAGCTGTTATTTTTTAAAAAAAAGTTTTTTATTTATGAT
AATATGGTATAATTTTAAAATTCTAACAAATTAAAATCTTTTAGGATAATAAGAACAAAATGTCTCAAAA
AAAATCAAAAAATTTTCTAACTGAGAGGCAATTTATTTTTTATGGGCTTAATTACATCGTTGGATTTGGC
TTTATTGCTACAATTTCAAATGTAATTAGTCAAGGTGTTTGAGGGATTTTAGTTTTTATTCTAACTTCGT
TGATTACTCTAGCCGTAATTTTTGCTTTTGCAAGAGCAGGAAACAAATACCAATCTGAAGTTGGTGGATC
ATATGCATATGCCAAAAAAACCTTCAAAAAAGAGATGGTATTCTTTCAAGGTTGGAATCAAATAAGTCAA
ATTATCCTTTTTTCAGGAACAACACCCTTATTTTTTTCAAATCTATTAACATCTTTTGATCCTGAAAGAA
AATGAATTTATGTTGCTATTTCTTTAGTAATTTATATTGGTCTTATTTTAACTAGTGCTTTTGGTTTTCG
TCTTTCAAAGTGATTTGTATTTACAACTGCAATTTTTAAATGGCTAACTTTAGTAATTGGTTTTGGTTTA
ATTATTTACTTAATTAGCGAGTCAAAAAGTTATGGTCAAACTTTTAAAACAATTGCGCCTTTTAGTGTTT
TGAGTCTTTCCGGGTCAGTTTTATCTTTTATTTATTCTTATGGTGGTTTTGAATCATTAGCGACTATTTC
AAAGAATATCGAGACAAAAAGGTTCAAAAAGTTGATAATTTTAATCTTTTTAATCGTAATTTCTAGTTAT
TTTATTTTTTATATTATATTTTTAGGATTAGGACCAGAATATTTAGCAAACTTTGGACTTGAAGGGGTTT
ATAAAGCGCTTTGAGGTTCAGCAGGCACATCCCTTTTTACAATTGGGCTTACTTTTAATAGGATGTCAGG
AGCATTTTCTTATGTCCAACCGCAAGCAAGATTTATTTCCCCTCTTGCAGAAGATGGTTTTTTACCTGCA
TTTTTAGCCAAAAAAAATAAATATAATGAGTATCAAAATGCAATTTATTTAGTAGTTGTGGTTGCAATTT
TTTCAAGTTTAGTTTTTACAATTATTCCGGAAATTCTTAGGATAGAAAATTCTTTTAATACAATTTTAGC
AGCCGGTAATATTTCATTTTTAGTCCAATATTTACTTACTATTTTTACAGTTTTGCTTTGAAAATGACGT
AAAAATGAGAATATTCCAGTTTGGGAAATCATAATTTATATTTTAGGTATGTTAACCATTTTATTTACAC
TTATTTTTTCTCAACTACCTTTTATTAGTTCGAAAGAAGTGACTTTTGAACAATTTATCCCCATAATTAG
TTATGTTTTTGCGATTTTAATTGGTTATATTGTTAAGTTTTCCGTTCAACTAACTAAAAAAAAGAAAAAA
ATATAAAAAAGTAGTTAATTTTTTACTTATTTAATAAATGTTTATTATAGTTTTTCTAATTTTATGTTTT
TATTTTAAAAATACCAGAAAAAAGTAAATTTTTTCCTATTTTTAAAATAAAATCTAAAAAAATGTTGTAT
AATTTTTTTAGATTAAAAATAAAATGATATTTATTTTTCCTTTTTATATAAATTTAAACCAAAAACAGGA
GTTATAATTTATGAAAATTATATCAATTGGGACAAATCATGCTGGAACTTCGTTTCTAAGAACATTAAAA
ACTATTTATCCGCAGGCTGAACTTGTTACTTATGATAGAAATACTGATATCTCATTTTTAGGCTGTGGAA
TTGCGCTTTGAGTTTCTGATGAATTCAGTGATCCATCCGGACTTTTTTATTCAAGTCCTGAGCAATTAAA
AAGTATGGGAATTAGCGTTAATTTAGAACATGATGTAATAGGGATTGATCGTAAAAATAAGGAAGTTACT
GTTAAAAACTTAGTTACTGGTCAAATTTTTAAGGATAATTATGATAAATTAGTGTTTGCTGGTGGAACTT
GGCCAATTATTCCTCCATTTGAAGGAATTAGCCTTGAAAATATTTTAGTCTCCAAAACTTTTACCCATGC
AAAAACCATTAAAGAAAAAGCGGTTGATCCATCTATAAAAAATGTAATTATTATTGGTGGAGGCTATATT
GGGATTGAATTACTTGAAGCTTTTCATAAATATGGCAAAAAAACTACTTTGATTGATATGCAAGATCGAA
TTATCCCAAACTACTTTGATCATGAATTTACCCAAAAAATGGAGGAAAAAATTCGTGCTGAAGGGATAAA
TCTTCAATTCGGGCAAAAAGTTATGCGGTTTATCGCTGATGAAACTGGCAAAAAAGTAGCATTTGTTGAA
ACCGATAAAGGAAAATATGCCGCAGACCTTGTGATTTTAGCAATCGGCTTTTCTCCGAATACAAAAATTT
TAGCTGATGTTGAAAAAACTCCAAATGGTGCTATCAAAGTTGATCAATTTCAACGTAGTTTAAGTGATGA
AGATCTTTATGTAATTGGTGATTCAGCAGCTATGTTTCATAATGTAACGGGAAAACATGCTCATATTGCA
TTAGCAACAAATGCCGTAAAATCAGGAATAGTTGCTGCTTTTCACCTTGCTGGTCGCAGTGATATTCCTT
TTCCAGGTTATGTTGGAACTAATGCAATTTCCGTCTTCGGATTTAATTATGCATCAACTGGTTATTCTGA
AAGAGGTTGTTCATTAATGGGGCTCGAGGAGGTTGCAACTGAATATCTTGAGGACTGAGATCGCCCTGAA
TTTATGCAGGAAAAAGCAAAAGTTTGAATTAAAATTACCTACCATAAACCAACTTTAAGATTACTTGGGG
CCCAAATTGGATCATATGGAAAACAATTTAACCATACAGAAGTAATTTATTTTCTTTCCCTTGCAATCCA
AAAAAGACTGAAATTAACAGAAATTGCTCTTTCAGATTTTTATTTTCTCCCGCATTTTAACAAACCGTTT
AACTTTGTAGTACAAGTAATTTTAAACGCTTTAGGGCTTAGTTATAATAAAAAATTAAAATAATTTTCTT
AATTTTTGCCAATTTTCATTATTTAATAAAAATGGTTTCACTTTTAAAGTAAAACCGTTTTTTTATTTCT
TATAAAATTTTAGTAAAAAAAAAAAAAAAAATGCAGCTTGAATTTTTAGGAAAATTTTTTTCAATTTTAA
AAAAATACTATAAAATCAAGTGTATTTTTGTTTTTTAATTTAAAAACATCTTTTCAAATTCAGGTTCAGG
ATTAATACTAAAAGTCTTTGGAATTAAATCCTGGATTTGTCTAAGATCAATTGGACTAGATGAATATAGA
CTAAAAATTAATTGATCTTCTTGGACATATTCACCGGTTTCAACCTCAAGGGAGATTCCAGCCTCATAGT
CAATTTTTTGGTTTAATTTTGTTCTCCCCCCACCTAAAAAAGCAACAATTTTTCCGAAAATCAAGGCATT
TTCTCATTTAATATAACCATTTTGAGGCGCAAAAATTTGCTCTTTATAAGCGGGAATTCAAAAATTTGAG
GACTGAATTAATGTCAGATTTCCACCTTGAGCACTTACCATTTTCAAAAAAAGTTCATAGGCTTGACCAG
ATTCAATTACATCTTTTACTTTTTTGCGGGCTTTTTCAATTTTAATTTTTTCAAGTTCTGTTAAGGTTTG
AGCAACTAACTCGCTTGCAAATTCACTAAGTTGGGACTGATTTCCTTGAAGAATCGAAAGAGATTCAATA
ATTTCATTTTTATTTCCAATCATTTTTCCTAGCGGTGCTTCCATATTAGTGATTTTAACGATAGTTTTTT
TTCCAAATTTTTTCCCTAACATTTTAATTTTACTAGCTAATTTTTTGGCTTTCGGCAGTTCAGTCATAAA
AGCGCCATTACCACATTTTACATCAATAAGGATAACATCGGCCCCAGTTGCAATTTTTTTAGACATAATT
GAACTAGCAATTAATGGAATCGAAGAAACTGTTCCGGTGACATCTCGAAGAGCATAAATTTTTTTATCAG
CCGGAACAAGTGCATTTGATTGGGCAACAATTGCAAGCCCAATTTTTTGAACTTGTTCTAAAAAATTGGC
CTCAGTTAATTGGGTTTTAAACCCAGGTATTGACTCTAATTTATCAATTGTTCCACCTGTAAAACCAAGT
CCTCGTCCTGACATTTTTGCTACTTTATAACCAAGGGAAGCAAAAATAGGTCCAATAATTAAAGAAATTT
TATCGCCAACTCCCCCTGTTGAGTGTTTATCAATTTTAATTCCGTTAATTTTCGAGAGATTAATTGTATT
TCCTGAGGCGATAATTTCGCGGGTAAAATAAAAAAGTTCATCATCGTCAAGACCGTTAATTAAAATGGCC
ATTAAAAAAGCCGAAAATTGATAGTCAGTAATTAGGCCGCTTTGAAATCCGTTGATCATAAAATTAATTT
CTTCAGCCGAAAGTTTATGTTTTTGTGATTTTTTTTCAATTATTTCGAATAAACTCATAATATTAAATAG
CCTCAAGAGCAATTTCAATCATTTCCACAAATTTTTCCTGTCTTGTAACCGAATCAAGTTCAGATTTTGT
GATTAAATTATCGGAAATAGTAAGAATTGAAGCTGCTTTTTTTCCGAGATAATTAGCGATTGTAAAGAGC
GCAAAAGATTCCATCTCGACTGCTTTTGCCTTCGATAGTTCAATAGTTTTTTCTAAATTACGACTTGAGT
AAAAAACATCGGTTGAGTGAATTCTTGTATAAAGTGGATTTAGTCCTAACTTTGTAGCACTATGGAATAA
ATTTGCTACTAAACCTGGATTAGGGTGTGCTAAATGTACTTTTTTTCCCGAAATAAGTGCGGGAAAAGAG
CAAGAATCTGATCAGGCCGAGTTAGCAATTACAAGCGAATAAACTTCAAGATCTTTATCATAAGAACCTG
CTGAACCAATTCGAATTATTTTTTCAACATCATAAAATTTAAATAATTCATAGGCATAAATTCCAATTGA
TCCAGAACCCATTCCGGAAGCGGCGATAGTTACTTTTTTTCCTTTATATTCACCAGTAAAAATCAAATTA
TTTCGAACTTTTGAGACTAATTTAGCATCTTTTAGAAAATTTTTAGCAATAAATTCTGCCCTTAACGGGT
CGCCAGGCATTAAAACTATCGGTGCAATTTCGTTTTTTTTAGCTTCAATATGTGCTGTCATTTTTTCTCC
TTATGTTAATTATCAAGTGATATTATAATATAAAAAGGGCATTTTTGTTAGTATTTCTTTGCAAAAAATA
TCTAAACTTTTATTTTTCAATGGTAGAACAGGTATGAATAATTCTAAAATTAATCGCAAGCAAACTAAAA
AAACAACCAAAAACTAGACCAAAACTGTAATAAGTAATACCAAATTCAATTAAATTATATAGATTAAAAA
TTATTAAAGAAATAAAAGATAAAATTATCAAAATAAAATAAATTCTATTATTCTTTTTTAGATAAAAATT
GCAGATATCTTTTTGAAATTTAACATCTTTAAGTAAACTATTTTTTCAAAAAATTGGAGCAATTTTATCC
AAAAAAGTCAAAAAAATAAAAATTATTAGCAAAATTCCGCTTAAACTATTAAGGCTAACAAAACTAATAA
AATTTAAGCTTTGGAGGTAATGATAATAAATAAGGTTTTCAAAGATCGAAATAGCAAAACTGAAAAGAGC
CAAAAGCCAGCTAAATTTTGTTCAAAACATAAATGAAGAACTATTCTTTAGTCTTTTTATTCAACTTGTT
CGCTAAATTTTACCATCTTTGCCTAAAAAAACCAAGCAAAATGGAAAAATTTAGGAAAAATTGCTTATTT
TTCCTTTTTTTAGTTTTTTCGCCAGTTTTTCTTAATATTGGTACGGCAAATTTAAAACTTGCTTCCGGCT
TGATTTTACTCATTCGGGTTTTTAGCAGTTTGTTGCGCCTCTCCTTTTGTTCTCTCCAAATCCTCATTGA
TATTTATATTTGTTTTTTCGTTATTATTTTCTTCCTCTGATGATATTAATTGTTTATCTGCATAATCCGC
ACCGAATATCAGTTTATTATATGCATCGGGATCATTTTTAAAATCCACAAATTCAACTTTTTGGGGATTT
TCATTTTGAATTTCTTCCTCTATTTCTTCAATCTCTTCAATCTCTAAATTTTGTTCTTGTATTAGGTTTT
TTTCTTCCTCGCTCATCATTTCAAGTTGTTCCTGCTGCATTTTTACTAAAATATTCTGTTTTTCATCAAG
AGGCATTTCCTTTTTTAGGTTAACTAGTTTGTTATCTCCGATTTTTCAAAGTTCAAATTCCTCTCCTGAT
TCAACCTTTTCAATTTTTAGTTTAGCAAGTTGTTTTTCAATAAATTCAGGCTGTTTTTCTTCTTTTGCTT
TTCTTGCAGCCGCGATTCTCTCCTCATTAGAGGCGATTATTTGATCAATTATTTCTTGAGGGCTATCTGC
TGGATAAGAAATTGCGGTCCCATCAGACAAAATTGCTTTGATATATTCTATTTTTTCAGCATTTGAATTA
TTAAATAAAGAAACTATTGCCTGATAAGCGGATTCTGCTACCAAAATGTTGAATTTTTTTGTTGCTTCCT
CGGTAAAAATTTGATAAGGATTTTTCTGGGAATACTGAACTAAATTAGCAGAAGATCTTAATTTGTCAAT
GGTGTCAATATGATTTTGTCACTGACTATCAAGTGTTGATAAAATAATATAACGTTCTGATTCAAAGTAG
GTTTTTCCAAGATTTTCCTTTAAAACTGATTGGATTTGTTTAAAATAAATAGTTTCTAATTGTTTGATTA
AAAATTCATTAAGTTGTTCAATGGGATAATTTTCAATTCCAATTTGCCCAAAGTTAAAATGAGTAATTCT
TGATAAATTATCATTAAGAAAATTTATTAAATTTTTATAGTGAATTTCTTGATTTGGTAAAATTATAAAA
TCATAGCTTAAAATGATATCAACAGCCCGAATAATCATCTTCTGGATATAATGGTCAAAATTTTCAATCT
GAAGCAAAATATCTCTTTGGGCATAAATTAAATCACGCTGTTGACGAATAACATCATCATAACTAAGCAC
AGTTTTACGCATATCGAAGTTAAAGCCTTCGATTTTCTTTTGGGCTGCAAGTAAAACCGCATGAATATAT
TTTCCTTTAATTGCCCCATTTGTTTGTCCATAAGCGCCAAAAATTTGATCAAAATTGGTAAAACGCCGAA
AAAGTTGGTCCTGAAGTGAGATAAAAAATCGCGAAATTCCCACATCACCTTGTCGTCCAGAGCGACCTCG
TAGTTGGTTATCGATTCTTCTAGCTTCGGCTTTATCGGTTCCAAGAATATAGAGGCCGCCAAGTTCGGTC
ACACCAGGCTCTAAAATTATATCAGTTCCTCTTCCAGCCATATTTGTCGCGATTGTAATCGCATTTTTTC
GTCCTGCCTTGGCAATAATTTCGGCTTCAAGTTGGTTCTGTTTTGCATTTAATACTGTATGATAAAGTCC
TTTTTGGTTTAGCATCTCCGAAAGCGTTTCAGAGTCAACAACTTGTGAGGTTCCAATTAAAATTGGCTGC
CCCCTTTTATGAACACGTTCAACTTCGGAAATTATAGCTTGATTTTTTTCGTGACTAGTGGCAAAAATTT
CATCTCTTTCATCCTTACGAATCATCGGTTTGTTTGTCGGAATTACATTCACGCGCATATTATAAACATC
GATAAATTCTTGTTCTTCGGTTTTGGCAGTCCCGGTCATCCCTGATAATTTTTTAAAAAGGCGAAAAAAA
TTTTGATAGGTAATTGTTGCTAGTGTTTTTGTCTCAGGTTCAATTTCAAGCCCTTCTTTTGCTTGCAGGG
CTTGCTGGAGACCTTCAGAATAAGATCTTCCAGCCATAATTCGCCCAGTAAATTGATCAACTAAGGCAAT
TTTGCCGTCCTGGACAATATACTCAACATCGCGTTTCATCACCTTATTGGCTCTCAGCGCGTTTTGAATT
CGATGAACTATTTCTGAGTTTTGAATTTCATATAAATTACGAAGGCCAAAAAAAGCATTTGCCTTATCGA
TTCCTTTATCATTTAATTTAATTCCCTTGGTTTCTTCATCAATATAAAAATCTTCAGCAATTAGAGTATT
AACAAATTGGTTCGCGGATAAATATTGCGCTGGAAGGTTAGTTTTGCCACCACTGATAATCAAAGGGGTT
TTGGCTTCATCGATCAAAATTGAGTCTACTTCATCGATTAGGCAAAAATTTAGCCCCCTTTGAACTTTTT
CAGCTGCTGAAAAAACCATATTATCCCGGAGATAATCAAAACCTAATTCAGAATGAACCGAATAAGTAAT
ATCGGCATTATACATCATTCTTTTGGTATTTGCATCCATTTCGGTTTTGTTAATTCCGACTGTAAGGCCT
AAAAAGTTATAGACTTTTCCATTATCTTCAGCATCTCGTTCGGCTAAATATTCATTAACAGTTGAGACAA
TTACCCCCTGGCCTAAAAGTGCATTAAGATAGACAGGCGGGATTGAAGCAATTGTTTTTCCTTCGCCGGT
TTTCATTTCAGCAACTGATCCCATATCCAAAATTAGACCCCCAAGAATCTGGACATCATAAGGCGTTTTG
CCTAAAATTCGCTTGGTCGCCTCGCGGGCAACTGCGAAAGCATCAACACGAATATCCTTGAGTTTTTCGC
CGTTTGCAAGCCTTTTTTTGAAAATATTGGTCTGGTTTGCCAGGTCAAAATCGGTCATTGCCCCATAAAA
ACTACGTTTTTGGTTAATTTGTTTCAAAAGCCGGTATGCGAGCCGTAATTCGGATGAGGTTTTAAAAAAG
TTAAATAGATTTTTCATCGTTTCAATTTAGATTTTTTGAATAATTTTACCAAAATTATTCAAAAAAATAA
GAAAAGTTTATCAATTTAATTACCTATGTAATATAAATAAGAAAAATTTAGGATTCTACTAAAATCTTAA
TAATTTTTTATTTTTTATAAAAAATTATATTTTTAAATTAAAAACTTACTAAAAAGAGATTTTAATTTAA
AAATACCTGTTTTTCATTTATTTTTGTCATTTTAATAACTTATTTTTTAATTTATTACAAACTAAAAAAT
AAAAAAGATGCGTAAAATAAAGCATCTTTTCAGTCTTAAATAAGATATGGTGGCTCCGACAGGAATCGAA
CCAGTGACACACGGTGCTTCAAACCGTTGCTCTACCTACTGAGCTACAGAGCCATGGCGGTCTAGACGGG
GATCGAACCCGCGATCTCCTCCGTGACAGGGAGGCGTATTAACCACTTTACCACTAGACCTCTGGTTGCG
GAGACAGGAATCGAACCTATGACCTTTGGGTTATGAGCCCAACGAGCTACCTCTGCTCTACTCCGCTATA
AAATTTATAAGATATTTTTGAAAAAGTACTATAAAATAAAGGATAATTTGGCGGGCAATGAGGGATTCGA
ACCCCCGCGGGCTTTCACACCCCTGCCAGTTTTCAAGACTAGTCCCTTCAGCCACTTGGGTAATTGCCCT
TTTTGGTGGATCTAACTGGATTCGAACCAATGACCAACCGGTTATGAGCCGGATGCTCTAACCGCTGAGC
TATAGATCCAGTTTAAATTTAATTTTTGCTTATTTTTTTAAAAAAATTAAAAAAATAAGATTTTTGGTGG
CTCCAAGGAGATTCGAACTCATGACCTTCCGGGTATGAACCGGATGCTCTAACCAACTGAGCTATAGAGC
CATTTTGGTGGAGAGGAAGGGAGTCGAACCCTCTACCTCCTGCGTGCAAAACAGGCGCTCTAGCCAGATG
AGCTACCCCCCCAAAAAATGGTGAAGAAGACAGGATTTGAACCTGCGACCACTACGTCCCAAACGTAGCG
CTCTGCCAAGCTGAGCTACTTCTCCAAGATATAATTATACACTAAATTTTTAAAAAGCCAAATTTTTTTA
TTTTTTTAAAATATTTCTTTTAAAAAAATAAAAAAATGGCGATCACGAGAGGATTCGAACCTCTGACCAC
AAGCTTAGAAGGCTCGTGCTCTATCCTGCTGAGCTACGTGACCACGCCTAAATAATTATACCATTTTTTA
TTTATAATTTATAATTATTTAATATGAAAATAAATTGATTTCCAGGTCATATGGCAAAAAGCATAAATGA
CATAGAAAATAAAGCGCGAATAGCAGATCTTTTTATTTTAATTGTGGATGGGAGATGCCCTATTTCTAGT
CTAAATGAGAATTTTTTGCAGATTGCAAAACAAAAAATGACACTAGTAATAGTAACAAAAATTGATTTAG
CTGATAAAAATAAATTCACTAAAATAAAAAAATTTTTTACGGATAAAAAATTTTTTATTCTCTTTGTAAA
TTTACGAGATTATTCAGCTAGATTAAAAATTCTATCACATTTAAATAAAATATTTAAAATAAAACAAGAA
AAAAATTCAACTAAATTTTTTTCGCCAAGTCTAAAATGTTTTGTTGTCGGAGTGCCTAACACTGGAAAAT
CAACGCTAATAAATTTAATCACAAAATCACAACTAAAGGTAGGAAACCAACCAGGAATAACGAGAAATAA
TCAATGAATTAGCTACAATAAATTTCAATTTCTTGACACCCCAGGTATCCTATTGCCAAAAATGGACGAT
CAAATTTTAGCCGTAAAATTAGCTATTATTGGTTTGATAAGGTGAGAAATTCTAAATATTAGCGATCTTT
TTATTGAAGCATACAAAATAATTTCTGAACAATATCCAAATTTTATTACAGATTTAGAACTAAAACCCTC
ACTAATTGATTCAGAAATTGAAGAAAACTTGTTGATTTTGTCCAAAAATAAAAAATTTATAAATAAAAAT
GGTTTAGATTTGCCTCGCTGTCGAAGATGATTTTTAATGCATATTGGCAAACAAAAAATTACACTAGATT
AATTTTTTTAAGAAAATTAAAGTTCATTAAAAAAATTTTTTAGAATAGTTAATTTTTAAAAAGATCTAAA
TTACTATATTAATTTAGATGCAAAAATGCGGTATTTTTCTTGTTTTTTGCCCCGCAGAAACAAGTTTATA
TTTTAGATTTTAACTTTATATTTTTTAGATTTTTTGCTTTTAGAACTTTACAAAAGTCTATAAAAAGGTT
GCTTAAAATGCAAATGAGTTTTTACCACAAACTGCAAATAAAAATTATTTGCCTGATTTTTTTACTAATT
TAAATTTATATGTAGTTTTTTTCTTTTGGATCTTCTTCATATTTATCTAAATAATTGTTTTTTAAATCTT
CAATTAGTTCAAGTCGGCTAACTTTTTTATCAAAAACGATATTTTTATCCTTAGGAAAAGCCAGGATTTG
GAAGGCCACTTTCTCAAAACTAGATTCAGGACTTCTAACAAAATTTAGTGTTAAATCCGTTTTAAAAATT
GCTGTCAAAAAAATATTATTATTTTCTGTTTTTCTAAGAACCAATTTTTCTCATTCCGCCCTTTTTGAAA
AATTAGTAGGGGGTGATATAGGCTGGAGAACCCCTCCTCAAAATGGTTCATAACCAATTCGCTCCCAAGT
TTCGTAAATAAAAATATTATTATTTTTTAGAAATTCATCAAGTTTTCCGCTGTTTAGAAATTTTTCTTCA
AAATCAGAAATTAAATCATTTTGGTCAAATTTTAATTTAGGATCTAATTTTAAAATTCGGTCAATAATTG
TTGTCTTAAATTCGTCAATATTTTTAATAATTGCATGTTTTTTTGATAAAAAACTGTTAGATCAAGGATT
AATTTTATTTGTAATTAAATCAAGAATTTTTGGCTTTAAAGTTTTAATATTATTAATTTCTTGGCTAAAA
TCTATAATATTAAACATAAAAGAGGGGTAAGAAGTACTAATCTTGTTTTTTGATAAATTGTACTTTTCTG
CGAGTTTATTATAAATTTTTCTAGCTTCTCTTTCAATTAATATTTTCTTTTTTTTATAATCTTTAATTTC
ATCATTATCGCCATTGTAAATTTTTTCTTCAATGTTCCTAAAGGTGATTGTTTTATTTTTAGGGTAGACT
ATAACATTAAAAAAAGGTGAATCTTTAAAAACTACAGCGGGTTCAATTAAATCTGCATCTATAATATAAT
CTGGTGTAAATCTTGTGGCTATAATGTTTGAAAAACCATTTTCTTCAAAATAATAGTAGGTAACACGAGT
TGGCCCTGAATAGCTGCCACGCTCGCCTATTATAATATTGTTTTTTTCTAAGACTTTTTCAAGAAGTTCT
CCTTTTAGAAACTTGTCTTCAAATTCTGACTTGAGTTCAGAACTATTAACATTGGCAATATTAGGATTAT
TTTTTATAATTTCTTCTGTTCTATCAACAATAATTTTTTGAAATTGTTCTAGGTTTTCAATTGTTATTCT
ACTTTGTTCGCCAAGGAATAAAAATTTGTCCCGTTGTTTTTCGGGTTGATTATAAAACAGATTTAAGGCT
GAAAAAGTACCATTTTTTGCATTAAATTCTTCATAATGCTTCGCTAGCAAATTTAAAAAATAGTAAGAAT
TATAATTTTCTGGATTGTTAATTCCCTTATCTTTGTTAAAAATTTGTTTAGTAATAAAAGGAATTAAATT
TCTGCAGGAAGTTAAAAAAAATGCCGGAATTAAAAGGGTTATTCCCAAAAATTTACTAAGGATTAGTTTA
TTTTTCATTATTAACCAAATAAGAAAGTGCTAATTTATCTTCAACAGAATTATCAAAAGTTGCAGATTTA
AATTTTTTGATATAAAGCCGATAGTAGCCTGATTCTTTTGCTCTAAAATCAATTAATTCATCATTGCTTT
TAATACTTGTTGACCAAGAAACATCAATTCAATTATTGTTTGAATCAAGTTTTTGCAAATACAAATCATA
ATCTGAAACCCAAGTGTCATTTTGATTTTTTTTAGTAGCTTCTAAGTTTAAACGTTCAGAATTAATATGT
GTTTTTGACCATTTGTCAAAGTCATTTTTATGTTTGTTTATCTTAGCTTTTTTGAATTTTAATCTTATAA
ATTCAAGATTAAAATTACTTATTTCTTTAGATTCAGTACTCACGAAATTAGGGTTTAACAATAGTTTTAA
TTCGAATTGATTATCAAAATCATCAATTTTTGGCGAGTTACTTAACTGTTTTGCAAAAGGTTCTCTTATA
TCGATTTTATTACTAAAATTTGAAGCATATCAATATTTTTTAGTATTAAAATTTATAAGAAAAGAGTGAT
ATATTAAAAAAATTGATGGTCAAAACACCAATAATAAAATTATTTTTTTAAATTTTGCTAATTTCATTTT
TCACACCCAATTAAAATTATTTATAAAAATTATAACATATTTTGTCTTTTTAATTTTAAGTTAGTATATT
AATTTCAGACACATTAAAAAAAAGGTGTCTCAAAATGAAACAATACAAATTTAAATATATCAAAATTGCT
GAAACTAAATGGTTAAAAATTGCAATTTTGCATTTTGCAGAAAAATTTAGAGAAATTTACAAAAACAAAT
CTAAAAGTAAAAATGCGCATAAAGAATCAATGCTGCATATATATGCTAATAATTTGATAAGAAATTGGAA
AAAAAAGTTTTATAATAATGCTATGAAAAGTTTGATAAGTGTTTGTGAGAAAAACAAATCTCCGCATAAA
CCAAAAAAGAAATATACAATTAACGATCTTTCTGAAAATGATCGTGGAATTTATCAAGAAATAACGGAGA
ATGTTCTTAGAAGATACGAAATTGTGACCCCGCAATTGTTCTTGAGAGCTCAAAAAACGAAAACAAGAAC
TAGAACAACAACAAAAGCAAGAACAAGAAAAAGATAAAGAAAAAGATAAAGAAAAAATCGAAAATTAAGT
TAGTATATAAACTAATTGTCTGAATTTTTTCTACTAACTTAAAAATATGTTATAATTTTTCTTAATTATT
TTTGTGTAGAGAGAAGGTAGTAACATTTTTTACCTTAATCCTTCAAGTTTTTATTTATCTCTTTTTGTAA
ATTTATTAGTTTTTCTTTTAATAATTCTTGCTGTTCCGATTTTGCTAGTTTTATTAGTTGCTTTTGTCAA
ACCGCGGATTAAACAAACATCAAATATTTATCTTTATTCTTTAAGTAGCGGACTTTTGTTGATGGTTGCA
ACTGTTGGACTTATTCAAGAAGGTTTTCATGGGGCTGAAGCATTCAGTCATAAATTTGAAAATTTAGAAA
ATTTATATAAAATTTTAATAATTGGCGGGGGAGCACTTTTTGGACTAGTTAGTGTTTTTATTGCTCGTTG
ATTTTTTATTAGAATTTTTAAAACTGAACTACATTCAGATCATAAAAAGCATGACCATAGTGATCATATT
GTAAATTTTTCTGATGTTGATAGTCCAAAAAGTGCTTGACTTGCGATACTTCTTTTACTTTCACACCGAA
CAATTGATGGCTTTATTTTAGGTTCAGTAATCGCAAGAGTAACTGCTGGGGACCCAATAAATTGATATTT
AATTGGAACTTTTATAGCGCATATGTTAATTGAAGTTTTAATAATTCACTACCGTCAAGTTCAGTATGGC
CAAAGTATTAAAAAATCAGTAATTTATAACTTAATAACAACCCTGATTTTAGTGCCGATTATTACAGTTG
GCGCTTTTTTGAACCGTTTTTTTATTAAAACAGGCTGACTAATACCATTTTTTAATGTTTCTGGCGGGGC
AATTTTAAGTTTTGTTGTCATAATTGAGTTAGTTCCAGAATTTATCCATTTAAGAAATAACCCTTCTTTT
CAGTGACATTTTTCTCTTTTTTTGTTTGCTTTAGGAATTATTTTAGCCTTAATTATTTTAATTTTACATG
AACATTAAGCGCGTAGATCCACAAAAATACTATAAATTTATAGTATTTTTGTCGAAGAGTAATTAGATAA
ATTCCTGAAATTGATGTAAAATTTAATATAAAAATTTCTAATTTTTGTTAATTTTTGAAAAAATTTCATA
AAAGTTAGAAATAAGCCTAAATAATTATTTAAATTTAAATTATTCTTTGTTTTAAAGTATTTTTTGGTAA
CAAAAAATTTTTTGATTAATTTTAAAAAATATGTTATAATTATTTTCGAGCTACAAAATGTATATTAAGC
TTTGGTTTAGTTCAAACCGCTCAGATGAACATCTTTGACTTTGCAGTTGTAGTTAAAGCAAAAAACTGCA
CCACCAAATTTATTTGGTGGTTTTTATTTAAAAACAATTAATTATTTTATATTTAAAATTGTTTTTAAAT
AAGCGCCAGTATATGATTCACTAACTTTTGCTACAGCTTCTGGTGTTCCTTTTGCAACTATTTGGCCCCC
GTTATCCCCGCCGTTTGGACCTAAATCAATAATATAGTCAGCAACTTTAATTACCTCTAAATTATGTTCG
ATTACAATTATACTATCACCGTTATCGACTATTCGATTTAGCACTTTAATTAAATTAGCAACATCATAAT
TATGGAGTCCAGTTGTTGGCTCGTCAAGTACAAAAAGTGATTTTCCTGTAGGTTTTTTTTGTAAAAAAGT
GGCTAATTTAATTCGTTGAGCTTCTCCTCCTGATAAAGTTATTGCTGATTGGCCAAGTTTTATATAACCA
AGACCAACATCAGCTAGGGTTTGTAATTTTGCGATTATTTTAGGCCAATTATGGAAAAATTCAAGTGCTT
CTGAAACTGTTAAATCAAGAATATCCGCGATTGTTTTTCCATAAAAACGAATTTGTAGGACATCCGGCTT
GTATCTTTTTCCTTGGCAGTGATCACATAAAACATAAATATCAGGCATAAAATACATTTCAATTTTAATT
TGCCCGTCTCCTTGGCATTTATCACACCGCCCAGTTTGCAGATTAAAGGAAAATTTTGACTTTGAAAAAC
CAAGCGCTCTTGCCTGCTCAGTATTGGCAAAAACCTCACGGATATCATCAAAAACAGAGGTATAAGTTGC
GGGATTTGATCTAGGCGTTCGTCCGATTGGACTTTGATTGATTGCAATCAACTTATCAATATTAAAAAGC
CCTCTAATTTCCTCGCATTTTCCAATGCGAATATTAGTTGTTCCAAGATTTTTGGCAATCGCATTTACGA
TAATTTGATTAACTAATGTCGACTTTCCAGATCCAGAAACACCAGTGACAACAACAAATTTGCCTAGAGG
AATGTTGACATTAATTTTTTTTAAATTATTTTCAGCAGCTTTTTCAATAATTATAAATTTGCCATTGCCA
GCCCGTCGTTTTTTTGGTACTGGAATTTCCAATTTTCCAGTTAAAAATTGGCCGGTAAGTGATTTTGGTT
CATTTTCAATATCCTTAATTGATCCTGCAGCAACCAAAAAACCACCGTTTTCACCAGCTTTTGGCCCGAT
ATCAACAATATAATCAGCAGCTAAAATTGTCTCAAAATCATGCTCGACTACAATTAAACTATTACCAATT
TCAACCATTTTTTTCAGTGTCGCAATTAATTTGTCATTATCTTTTTGATGTAGGCCAATTGAAGGTTCAT
CAAGAACATAAAGAATTCCGGTTAGTTGAGATCCAACCTGGCTTGCAAGCCTAATTCGTTGGGATTCGCC
TCCTGATAAGGTTGCCGTTGATCTATTTAAAGTTAAATATTCAAGACCAACATTTGCTAAAAATGACAGT
CGGGATTTAATTTCATCGAGAATTAAGGTAGAAATTTTCACGTCAAATTCAGTTAATTTTAAATTTCTAA
AAAAAATTATTAAATCTTTAATTGAAAGTTGGGATAATTGAAAGATATTATACTTTTCAATTAAAACGGC
AAGCGCATACTTGTTAAGCCGGGCTCCTTTGCAACTATTACAAGGAAATTCTGACATCATTTTCTTAAAT
CAAAGTCGTAAATCTTCGCTTGTTGTCTCCCAAAATTTTCTCTGAATTTTATTAAGAACTCCTTCAATTG
GTCGAAAATAGTCATATCTTTTCCCGCTTTCAGAAATTAGTCAGTAATTTAGAGATTCTTTTGATCCATA
TTTGATTATTTCAAGATCATTTTTCTTCATTTTTACTATTTCTAGATCAGCCGAGATTTCAAAATAATCA
AGTAAAATTTTAAATTCTTGTCATTCAAGTGATTTTGTATTTATTGATTTTCCAAAATATTTAATTGCTC
CCTGATTTATAGTTAAATTTTTATCCGGAACAATAAGGTCAAAATCAGCCTCTAAATTTGTACCCAAACC
TTTACAAACCTGGCACATTCCATAAGGTGAATTAAAAGAAAAAAGTCGATTTTCAAGATTTGGCATCTCA
AAATCACCAAAAGGACAGGCTTGTAATTTTGAAAATCTGATAGTTTCAGATTCATTAAATTCACAAAGCG
CAATTCCTTTTCCAAGATCAAAGGCAAGTTCTAATGCTGACTGAAGTCGATTTTTGTCCTCTTTTTCAAG
CAAAAATCGATCAATCACTACCCAAATTGTGTGCTTCTGTTTTGGGTCGAGTTTAATATCATCAGCTAAA
TAATAAAAAGATTTATTAATTTTTATGCGCAAAAACCCTTGATTTTTAAGATTTTTAATTAAATTTTGGT
GACTCCCTTTTTCACCTTCGATAATTGGCGCCATAATTATAAGTTTTGTTTTTTCAGGATATGCTAAAAT
TGTATCCAAAATTGTGACAATTTTTTGAGCTATAATTTCAACTTTGTGGTTTGGGCAGAATGCTTTCCCA
ATTTTTGCATATAAAAGCCGAAAATAGTCATAAATTTCCGTAATTGTACCAACTGTTGAACGCGGATTGT
TATGACTTGTTTTCTGCTCGACTGAAATTGTGGGTAAAAGCCCATAAATTGCATCAACTTTTGGCTTTTT
TGTCCCACCTAAAAATTGCCGAGCATACGAACTTAAAGAATCAATATAGCGGCGCTTTCCCTCCTCATAA
ATAGTGTTAAAAGCGAGCGAAGATTTACCAGAACCTGAAAGTCCCGTAAAAACTATTAGTTTATTTTTTG
GAAGAACAAGATTAATATTTTTTAAATTGTTTTCGCGTGCGCCTTTAATGTAGATAAAATTGTGAGTGTC
TTTATTTTTAAGCATTTTTCGGTATTTTATTACTTTTTTGTGAGTTCTTTTTATTATTTTCTTTATTAAT
TTTAGTATTTATAGCAGTAATAAAATTAGATTTTTTAAATTTTTTTGGGCTTTTTGGTACATTCAGTTCT
TGTTTTTTCGTTTGAAAAAGGGTATTTTGTTTCTTATTTTTTAAAGGATAAAGTTTTTTTCTGGCTAATA
AGGCTTGTGGATCTCCTGAATTTTTAACATTTTCTTTATTATTATTATTATTATTATTATTATAAGGTAA
ATTTTTTGAGTTTATAAGACTTTTTTTTATCTTTTTAGCATCATTTTCATAGCTTTTTTTTAAATTTTCT
TTTTTAAAGAATACTAAGTTTTCGGTTTTTTGAGGATTTTTATTTTTAAATTTATTTGGGTTTTTCTGAT
TAGAATTTGGTGATTTTTCTATTAGAATATCACTTTGATTATCATTTTTTGTTTTTCTTAAAGTGGAATT
TATTTTTCTAGTCACTTTTTCAATTGATTTTTTTATTTTATTTTCTTGATCTTTTTCTGTTTTAGAAGAT
TTGACATTCACATTTTTTTGCCTAATTTGTAAATTTTGTACTTTTTTATTTAAATCTGATTTTTTAGCTA
GTTTATTATAATTTTGTTCAGTTTTTGGATGGTTTTCCATTTTTTTGCCTTTTTTAGTTGGAATTTCTTT
ATTTTTTTCACTTTCTTTGGTAAGATTAGTTTTAATTTTCTTAACCACAAATTTTTCCGTGGTCTTTTCC
TGGTAATTTTTTAGAAAATCTTCTTTTTGATCAACATAAAGAATTTGTGTTAAAATTACTGGTTTTCAAC
GTTTTGTTCTATGGAAATACGAATTTAGCCGATTTTTTATTAATTGTTTAATTTGCGGTGGTGATCATTT
TGGCTGTTTTTCAATAAAAAACTTAATTGATGCAAAACAAAGTCGGCGAATTTCAGCAATAATTTGTGTT
CCATTTTTAGTTGAAAAAGCTCCTTTTGTAATAACCGAAATTCGCCCATTTATTGAATTTTTTTGTCTAT
CAAATGGAATTAAGACAAAAACAAAACCATTTTCCCGCATTTCTTGTCGCTCATTAATAATCCGAGAGTT
ATCCCGAGAGATAGTCTCACCGTCAATATAAACCGGATCACAAGGAATTTTTTCATTTGTTTTATAAATT
TCTTGATTATACATTTTAAAAACTTGACCGTTTTCAGGGATAATTACATTTTTTGGATCAACTCCGGATT
CAATTGCGGTCCGCGAGTGGGCAAGGCACATTCGATATTCACCATGATAAGGGAAAAAGTACTTTGGTTT
TGTTAGTTGAAAAATTTTTTCATGTTCGGCTTTATAAGCATGACCGGAGGTATGAAGATAACCATCAGGT
CCATTTTCCTTAATAATTGCGCTTAATTTATATAATCTATTGATCAAATGTTCAATTTTAATTTTATTTC
CAGGAATTGGCGAAGAGGAAAAAATAATTAGATCCTGAGGTTCGATGCTGATTTTTGGATGTTTTCTGTT
TGACATTCGATCCAAAGCCGCAAGTTGTTCGCCCTGGGATCCTGTTGTTAAAATTAACATCTGATTTTCC
TCAACACCTTCTAAATTTTTACCAAGAAAAACATTATCATCAACATTTATATATCCTGAACGACGACCAA
TATTAATTCCGTTTACCATCGAGCGCCCGAAAACAAGGATTTTTTTTTCTAATTTTATCCCAATTTCAAT
TAGTGCTTTAATTCTTGTTAAATTTGAAGCAAAAGCGGTGATGATAATTTTTCTTGTAGCAGATCGCATA
TGCATTTCAATATCACCTAGAATATCCCGTTCTGAAGGCGAATGGTTAGGCCTCATTGCATTTGTTGAAT
CAGAAAAAAGCACTGTTAATTTTTGGTTCCCAATTTCTTTTAGTCTTTCAAAATCGGTATAATTTCCAAT
TGGAGTATAATCAAATCGAAAGTCGCCTGTGCACATAATTGAACCATGTCTAGAGGTTATTCTAATTCCA
AAAGCATCCGGGATAGAATGCTGGGCGGTTCAGAAATCGACTGTAAAACTTTCAAAACGATGAGTATCGT
TTTTGTTGATTTCGATAAATTCAATCTTTGGCCTAATTTTTTGGTCTTCAAATTTTGCTTTTAAATATTG
AATAGCGATTTTTGGGGCAAAAATCTTTTTAATATCCACTTCTTGAACTAAAAAAATTATTCCGCCAATA
TGATCTTCATGACCATGAGTTACAAAAAGACCACGTATTTTAGCTTGTTTTTCTTGCAGATACTGATAAT
TTGGCACCATTCCTCTAATGCCGGTATGAAAAAGGTTGGCAAATTTGATTCCAGCATCAATAATTACAAT
ATCATAATCATCCTCGATAACTAAAGTTGACTTACCGATTTCCTGCATACCACCAAGGCCGAAAAAACGT
GTTGGATTCACCATTAAGGACATAATTTTCCTAACAATATTATCTTTTTTTAATTTTTTTATAATAATTT
ATAAATTTATAAATAAACATCAGCAATAATAACTATCATTTCAAAAAACGATAGTTTAAAGTTTTTTAAC
TTCATAATCATAAACTTAAGGTAAAACTTTAAGATTAGAACATATTTTAGCAGATTTTTTTAAAGAAAGT
AGCAAAAATTAGTTTTTACAGACGCGAATTAGTCCTGGATTATGTAAATCTAGCTTAAATTGACCTTCAT
AAGACCGCAAATTATCAAGAATTTGCTCATAAAGATGGCCAAAACCAATACCAGAAATTAAATTAATACA
TCTTATTTTTGAATTTTTTAATTCAAAAATAAGATTTTCAACAACAGCCGCTGTTTTTTGGCGATCAAAT
CCATGAAAATCAAAAGTTTTTTCATTATAAGGATAAAAATCCTTAATATTAGAATTGGATTTGATTGTTA
ATTTTTGGATTTCATCTCAATAGCCAAAGTGAAATTTTTTCTCTTTCTTTCCAAATTTCATTCTTACTTG
GATTTCATATTTTATAATATTTTTTTTTGTTTTAAATCAAAAATTCAATTAAATAATTATACCATAAAAT
TTAAAAAATTTATTAAATTCCATTTTTATTTTTATATTTTAAAAATAAAATAAAAAAAATTGGTAAAATT
ACAACAAATGGAATCAATTAAAAACAAAGAAATAAAGGTTAAATTAGTCGATAGCGGGACCTTAACCTAC
AAACTTTTAGAAGCAGGCAATCCTGGAGACTGATTTTCGCTAGTAAGTGAGATTCAAAATTATATTGAAC
AAAAAACTAAGGAAAAAATAAAGCAGAAATTAGAATCATTTAAATCACAAATCCGAAATGATATTTTTAC
AAACGATGATGAAATAAAGCAAATGAAGGAAACAATTCGCAAACTTAGTGATGAAAATAGTAGCTTAAAA
AATGAAAACCAAAAAGAAACAGCAAATTTAAATACTACTTTTACTCAAACAATTAGTAAAAAAGATATCG
AAATAACCAATTTAAGAAATGAAATTGGCAAATTTCTTGATGAAAAAGATAAAATGCGAAGTGACATTCT
TGCAAATGATGATGAGATAAAGGCGATGAGGAGTGAAATTTCTCAACTAAAAGAAGCAAATGCCAACTTA
CAAAATGTCAAGTTAGAAGAAATTTCAAATTTAAAACTAGAACATAAGGACGAAATTAATGAAAAAGACC
GTAAAATTAGTTATTTAGAGAATAAATTTAACGACTTGGAAGAAGAAAAAAATAATTCAATTCAAAATGC
TGTAAGTCAAAAAACACTAGAAATAAAGGAAAAAATTGAAAAAGAGCTAGAAATTAAATGGGAAGAAAAA
ATAAAACAGGAAAAATCAGATTTAAGAGAAAATTTTAAGGAGCAAATTAATAAACAAGAAGAAAAAATTC
AAGATTTAGAAGAAGAATTAAATAAATATAAAGAAAAAAATATAAATTCAAAAGAAATTGGTGAAAATTT
AGAAAACTGAATTTTAGAACGTTATAAAAGTGTTTTCCCACTTGACCAAGAAAATGATGAAACGATTAGT
TTTAGTCTAAAAAAAGATACAGAAAATCTTCGTGATGAAGGTGAAAAAAAAGCAACTAAAGCAGATTTTA
TTTTTACTATTTTTGACAAGGAAAATGAAATTAATGAGACTGTAATTCTTGAGGCAAAATCTGAGTCAAA
ACAAAAACCAGGGAAGCAGAAAAATAAGGATTTTTTCAAAAAGCTTGAAAATGATAGGATAAAAAAGCGA
GCCCGTTATGCAATTTTAGTAACAGAACTTGAACCAGATCAGTATATTACGATTGAAATTGCGCCTAAAT
TCCCAAAGATTTTTATTTGCCGCCCCCATTTTTATCTAGCACTTTTAATGATTCTAAAGTCAATGATAAT
CAAAGAAAAAAAAATAACTAAACACGTTGAAAATCTTGAAGAAAAAGAAAAAATAATTAAAGATTTTGAG
GATTGAAAAAATAACAAAGTGGCAAAAACAGCCGAAAAAATAAGAAAAAAATCTGAAAAAGCAATGGAAT
CTAGTCAAAAAATAATCGATGAAGCTACAGAAATCCAAAATTCTTTAAATGAAATCTCAAATACTTTAAT
TAGAAAATTAGAAAATACAATCAATAATTTTAAAATCACAAAACTCGCTAGAAAAGTTGAAAAAATTAAA
GAAAAAGAGATTCACTCTTCTAATTTTGTTTAATTTTTATCGTAAAAATACAATTTTAATATTGATTTTT
TATTCTTTCAAGATTTTTTGCATATTTTTCAAGGTATGCTTGTGTTACTTGATCAATATTTCAGTTTAGT
ATTTCGATAAAACCTAGGAAAAATTCAAATAATTCTATTAAAATTTTTTGATTTTTTTCTAGTAAAAATT
GAGAAGCTAAGATAAAAACCCGTTTAAATTGATTATTAATATCTTTATTTTGAACAAATTTTGTTTCAAA
AATTTGTTTTGTTTTAAAATGAATACAAGCTGAAACTAAAAAGTGAATTGCATCAACAAATTCTTCAATA
GTTTTTTCATAATTTGATTTTTTATTAACTTTTCAGTATTTAAAACTTTCAATTTCGTTGGCAAATTCGG
CAATTTCTACAATTGCAGCGATTATGACTTTGTCCTCTCATTTTGAATCAATTCCGGATTCTAAATCATT
ATGAGAACTATATTCAGCAAAAAGATTGTCTAGAATTTTTTGTTTTTCAAAAATGAGTTTTAAATCTAAA
GTCATAAGGAAAAAGTTTTGAAATAATCTATAATAAATACAAATTATAGCATATTTTTTATTTTTTGCAA
GTTTTTTTGTCAATTAAATTTGGAAAACTTGCAAAATCTTGAGTTTTTTATTTAGTTCAAGATTTTTAAT
ATTTTTTTAAAATTTTAAAAAAATATAATTTATTAGAAAAACTAAAAATCTCGCTAATTTACAAAAATCC
TTAATTTTATAGTATAATTAAGATAACTTGGGGGTTTAGTATAATGGCAGTACCATGGACTCCAAACCCA
TCAGTGAAGGTTCGAATCCTTTAACCCCCGCCAGTTTTTTATCTTTGAGGATTTTATTTCTCGATTTTTT
TTTGATTTAAAAAGTAAAATTATTTCCTAATTTTAATTTTTTTACTTTTTAAATCAAATAAATATTTAAT
TAAAAAGCAAAAAAATTTTAGGTAAGGTAAATAATGCAGACAAAATTTAAAAATAAATCATATAATTTAG
TATCTTCATTAATTCAGCCAGGGCAAAAACTAGAATTTTCTGTAAGTGATACAAATTTTGATGTAGTTGA
ATTTAATTCCTTTGGCAAAACAACATTAATTTCGGTTTTCCCATCAATTAATACCAAAATTTGTGATTTT
CAAACCGTTTCAATTCGTGACTTATCAGTAAAATATCCACAATTTCGGTTTATTTCAGTTTCCTTGGACC
TTCCTTCTGCGATTGCCCAATGAAAAGATGCTAATTTAGCGGATAATTTAGAAATTTATTCAGATTATCG
TCTCCGCAGTTTTGGTCTTGCAACTGGGTTTTTAATCGAGGATGTATTTTTATTAAATCGCGGGTATATT
ATTGTTGATTCTGGTGGTAGAGTTTTAGCCGTTGAGTCTAATTCAGATGTCCATGATCAAATTGATTTTG
TTAAATTAGAAGAAAATCTAAAAAAATTTTCCTAATTTTTTTAAGTAAAAAAATAGGAAATTCTAAATTA
AAAATTATTTACTTTTAAAAAAGCACTATAAATTACGTGCTTTTTTATTTTTTAGTAATTTATATTTTAC
TTATTTGAATGCAAGATTTAACTCTAAATTTTGAAGTTTGTTTCATAAAAAATTTCAAAATATATCGTTA
AAATTTGATTAGTCCTTTTATTAATTAGATTCTCCAATCGATCAAAATTGTATTTATATTATTCTAAATT
TAGTTCATAATAAATCTGCTCACAAATATTTTCCCCACAAAGTGGCTCTAATTTACTATAAATTCCTTCG
GTTAAATTTGTTTTTGTAATATTTGCCCAAACTCACTTACATCCATCATTACTTTTTTTACTATTTGTAT
CCTTATTTAATAATATTAAATTACCAATTTTACAACTATTTTATTAAAACCAAAAAAAATTGATAATTAT
TTATCTAAATGCTTAATTAAAAAATAAAAAATGGTATAATTATTCAATAAAAAAGTTAGTGCTAAAATAA
AAAATGACAGATAATACAAAAATTCCACCGGATTTAATTTCAGAACGCCCTTTTAAACAAGGTGAGGCTT
TTTGGTTAATTCAAGATTGGGTTCCAATTTATGCTCTTACTATGGTTTTAGGTATGGTCGCTTCAATTAT
TACAATTTATTTTTTCTGAAGACGGGAAGGTTATAAATTTGATTATTTAGCCATTTTAATTTTTATTACA
GTTCCAGTTTCAATCATCGGGGCTCGTTTTGGATTTATTCTCGAGAGATTATTCTATGGGGATTTTAATT
CCTTAAAAAATTGGTATAATATCAGAAGTGGTGGCCTTTCAATTCAATGGGGTGTTTTTTTTCCAACATT
TGCAAATTTAATCTATATTTATCGTAAAAGAAGCATTCTTGACTGACGTAAGTGTTTTTCCATTATTTTA
CCAGCAGTTTTAGTTGGGCAATTTATCGGAAGATGAGGAAATTTTACTAATCATGAAGTTTATGGTCATC
TTGATCCAGAAGGTAAAACTGTTAATTGATTAGGCAGTTTTATCTATAAAAATATGTTTATTAGTGATGA
GATCGCTCCTGATGGACAACTCCGGGTACCCTTATTTTTCTATGAATCTCTAGCTTCGCTTTTTGGATAT
CTAGTTCTTGTTTGAATTTTTAACCTTTTTTCTTGATTAAAACCAGGTTCAACGGGCGCTTTATACATTA
TTTATTATGGAATTGTGCGATCTTCAATGGAATTTTTACGTCAAGAATCTTATTTATATTATTTTATAAT
CGCAATTTTGATGGTTTTTTTTGGTTTGATTCTCTTTATTCGTTTTCAATTTTTGACAAATTATTATTTA
AAAATTGAAAACAAAAAGTTAAAACTTGCTTTTTTTGAGCGCTACACCAAAGAAAAACAAAAATATGTAA
ATATTCCTTGAGTTTATTGAAACCGAAATTCTTTGAATTTAGACACCCAAGAATCTAAAAAGTTAGTAGA
AAACTTATAATTTATACTATAAATAGTAAAAAATCAAAGTAAATTTGAAAAATTTTCTACTATAGTAATT
TTTTCCGATTTTTAGAATAAAAATATTATAATTTGTATATAATTTATTATAATATTTTTATGAAAGGTGC
TTTGCTATGGAAAATTATGATGTAATAATTATTGGTGCAGGTCCTGCGGGTCTGACAACCGCCCTTTATG
CCTCTCGTGGCAATTTAAAAGTGTTAATTCTGGAAAAAGGTGCCCCAGGTGGAAAATTAGTCTCCCAGTC
AAAAATAGAAAATTGACCAGGGGATGAGATAATTGATGGTGCAACATTAGCGCTTAGAATGTATAAACAT
CCTTTAAAATTCGGCGCAAAACACCGCTTTTGCGATGTCGATTTTATCGAAACTGAAAATGAATTTGACC
ATAAAGTTTATTGTAAAGACGGAAAAATTTTTCAAGGCCGAGCAGTTGTAGTTGCTTCAGGGATGGTCGA
AAGAAAACCGCTTGATATAAAATATTACCTTGAATATGAGGGAAGGGGTGTTTCATATTGTGTTGTCTGC
GATGGTCCTTTTTATGCAAATCAACCTGCAATTGTAATAGGTGGTGGGAATTCTGCTGTTGAAGAAGGTA
GTTTTTTGGCTTCAATTGCTTCAAAAGTTTATATTTTGGTTCGTGATAGCCAATTTAATGCTGAGCCAAT
GTTGATCGAAGATCTCAAAAAAAATAAAAATGTCGAAATTTGGTTTAATGCAAAAGTTTTAGAACTTAGG
GGAAAAGATCAGTTAGAATCTGCTCTAATTGATCATAATGGTGAGAAAAAAGTACTTGAAATTAAGTCAC
TTTTTCCTTATATTGGGTTTTTACCAGCTACAAAATTTTTAGAAAAAAACCATAGGCAAGCATTAAATCA
AATTAATTTTATTGATGTTGATTCTTATGGTCAGACAAAAATACCCGGAATTTATGCTGTCGGCGATGTA
GTTAGCAAAGAAATTCGCCAAATTGTAACGGCAGCAAGTGATGGTGCTATAGTTGGGAAAATTTTAACTA
ACCGAATTAAATAAAAATTAAAAAGGGGCAATAAGGTTGTGAAAATTGTTAAGAAAATAAAAAAGACAAA
ATATTTAACTAGAAAGTCAAAAATTTTGTTAGGCCTAGGACTAAGTTCATCTATTCTGGGAATTCTTGGT
ATTTCAGTTGCAGTATCTTATGGTCTTGCAGTAATCAAAAAAAATTCTTATAATACAACAATTGCCGATC
TAAATCGGCTAGCCCAAAAAATTAATGGACTTAGTTTTAATGCCCAAAAAATTTCTCCTTTTTCAACTTA
TGCAAGTCTAAAAAAAGAGTGGAAAAACTTAGAAAGTAGTGAAAAAAGCGGCGAATTTTTTGATTTTTAT
ACTCTTAATTACAAAAGATTACAACCTTATAAACTTCCCAATGGCATTTGAGCTGAGTTTCTAAAAGTTG
AACCTGATGATGCAAATCAACAATTTAATGTGGAATTTGTGTTAAAGTCCTTTAACGGATCAAGAGTTAT
AAAATCTGATATCAAAAGTGAAAAAGTAGCCATAAGTCCAAATTCTACCTTTTTTTTAGAGAATTTTTAT
CAAGCTTTAGAAATTGATCTGAAAAATATTAGCCCTTATTCTAATGGTGATAAAGGTAAAAAAAACCCTA
AAAATTGACTAGCAAGTGATTTTTTAACTGAAATAAACAGCCGTGAAACTGCTCAAGATGCAATTAAAAG
AATTCGTGATTTTTTTAATTTTGACTTTGATTCGGTACTTAAAAACAAAAATTTTGCTATTAAATATAAA
GATAATTTAATTTTTCCTTATAAAATCGAAATTCTTAAAAATGATGATGACAGTTGGATAAAACCATCTC
AATTAAATCCTGATTTTCTTGAAATACAAGGTAGAGTTAGTTTTACTGATCAAGCAAAAAAATTATTTCC
GAAAAGTTTTAACACAAATATTACTAAAAATTTTAGCTTTTTACTTTTTGATTTAGCATTAAATAAATCT
GCATTTGCTGACCCGAAAGTTTTTATTAGAATTCCGAAATTAGTTGAGCCAAAAATTGATGAATTTTCAA
GTGAAAATCCGCAAGAAAAAATTGATTTGTCGCAAAAGTCAATTTTTTGAATTTATAATTTTCTTAAATA
TAAGGAAGATAATATATCTTTAAAAACTCCAGAAGAAGCCAAAAATGCACTAAATTCTTTATTAAATAAT
GATTTAGAGCTTGATTTTAGCCAAAATAACAATTTAGAACCAAATATTAAAGAAAAATTTGAATATCAAC
TTTTAGTTGATAAAATCAACTTCAATAGCGATCAAAATTCATCGTTTATTAACATCCCTTTTGAAATTTC
TTATCCGCTTGATAGCGAGAAGAAAAACAAATTAAAAACAGAAACACAAGTTTTACTAAGAAAATTTAAA
AATTCATCTTCACTTGATTCCACAGTTTTTGATCCAAAGAATTTTTCTAGTCTTCCGATAGTCAATTTAA
AATTCATTAGTGAAAAAAATCGCGATAAAGACGATATTTTTGAAGCATTTGAAACAGTCTCAAAATTCGA
ATTGGAAAGATTATTAAACTTAAACCAACAGCAACAAATTTACCAAATCTTAACGGATCCGACAAAATTT
AATCTAACTTTTCCGGAAAAAGAGATTCTTGATGCTTGGATTTCAAGTTATAATTTCCCATCAGTTCAAG
AATTTAGCAGAAGAACCTTAGTGGCCAAAAAACTTGAAGATGGTAGTCAAAGCCGTCCTTTTTTTGAAAA
TAGTCGTGAATTTATTGCTTTTACAAAAAAGATTTTATCCCTTGAAAAGGCTGAGGCAAAAAAATATATT
GAGCCATTTTTTGAGGCGCTTAAGACTGAGATTTCCGAAAAAGAGTCAAAAAAACTAGAAAAAGAACCAA
CAAATTTAAACCAAAAGACAGAGAAAAATAGTTCTACAACCGCAATTTCTTCTGAAAAAAATGAAAAACC
AGAAAAATCAATGTCTGAAACACCGCCCGAGTTAGTAAAGGTTCAGCAAAATCAGCCAAAAACCGAAGAA
GAACCAAAGCAAGAAACTGATAAACAAGAAAAACCCAATAACCAAAAAAATACAGAACAAGCTAAAGAGA
GCAAGGAAAAGGAAAAAAACGGTAATTCTTCTTTAAAAAGTCCGAATTTACCTGTGGAAAAATCCTCTGA
TTCCCAGGAAGAAGGTCAAAAAACTGATAGATTACAGCAAGAAAATGAACAAGCCGCTTTTAATGATAAA
ATAGTTTCTATTCTGCAAAGTCAGTATGAAATTTCATTAATTAAAAATCTAACTAATCAAATTGAGGCAT
TAAAAAATAGTCCAGAAAAACAAAAAGCCACATTGGATGCGGCTAGTTTTACTGATTTATTTATTGAAAC
TTATATAAACAATGATTTAGTTTCTCAATTTGACAGTTTTGCCGCAGGTCTTAATTATAAAATTGTTTTT
GTAGCAAACCAAGATGATGAGATAATTGATCAAGTTCAACTACCAGAACCAGAAAAATCTAAAAAAACAG
AAAAAACCCCGGATTTTAAAGAAGAATCTGAGAAAAAAGAACTTGAAAATAAAGAAAATTCTCCTGCCGT
TGATCAAAAAAGCGATCAAAAAATTAGCCTAAGTTTCTTTCAAGAAGAAAAAAATAATACTCAAAATCAA
GGCCAAGAAGAATCTGACAAAAAACAGCAGACTCCAAAAACAGCTCAAGAAAACAGTCAAAATTTAGTTC
AACAACCAAAGCCAGAACAAGAAACTGAGATTTTTAAACTTGGTTATTATTACATTTTTACTGCGCCTAA
TAGTGAAAAAATTGTTTTTCGCACACCAATTAAGTCGTTAAAATTAAAGGTTTTTTTAGCTGAAAAAGGT
GGAATTACACTGGAAAAACTATCTTATAATATGCTAAATTTCCCCCAGTCATTACTGAAATTAGAGCTTG
CTGATAGTAATTTTACCTCTGCTGAAGCTCTGAAAAAACAACCTGAAGACATTCTAAAAGCTGAATTTAG
TTCTCAAGATAAGGATTTTAAAGCGACAATGACTAGTTTCAAAAAGCTTTTTGGTAATAAAACATTTATG
AAAATTTATCCTTTACTTAGCGGAAATGGGCTTATTTACAAGGCAAATAGTGTTTTTAAGGACAAATTTG
GGAATCTAAAAATTAGATTTGCGGTTAAAGACTTAGATGCAAGTGAGAAAAAACAGATTGTTTTTCCAAA
TATTTTAGAACCAGAACTAGAAAAAAAAGAACAGGATGTTAGGCCAAAAGCAACAGAAGCTGAAAGTAAA
CAAGAAAAACAAGAAAAACAAGAAAAGTCTCAATTAAATTCTGAGTCTAGTCAAACTTCAACAACATCTA
GCCAAAACCAAGAAAATAATCAAAAAAATCAGCTTGAAATTTTCAAACCCGCAGAAAAAGAAGCAAAATA
TCCACTTGTCTTTACAGTAATTAAACCAAATCGACAATTTAGGAGAAACTAGTTAGATCTATGAAAGAAA
CAAAAATTAAAACTGTTGAAAAAGTTTCAAATAAAAGAGCGCTGATGATTATGGCGACATGACCAGTTGT
TGCTGGAGCTATTTTTGGTTTTTCTTATTTAACTTATGCGGTAGGCGAGTCAAAATATTTTAAAAAGGTT
GATACGCGAAAATTAGAAACAACAGATTTAAGTCAAATGGGAATCGATCTAACTAATAAAAAGTTTGGCG
AAATTATCGACAAACTTGAAATTGACAAAGATTTTGTCAAGTATTCGGCTAATCAAATTCTTGAATTATC
TCGTAATTTACAGTCTAATTTTCATTTAGTTAACCTTTTTAACCTTGCAGATTTTAGTACAAAATACCCA
TTTTTAAAACTTAATATCAACCCGATTGATAACTCTGATGTTGATGATAAAAATTTGGTTACCAAAGTTG
TAAATAACAATTTAGTTAACGTTGTTTTTTCCGCTCATGATCAATTAAGCAATAAAGTTTATTCAAAAGT
TCATTCAATTCGTGGTTTTAGTGGTAAAGGTGAGATTCCTTTTGTGAATTTTAGTGTTGATCAGCAAAAA
TCCGCTTTTGTTTTAAAGCCTGTTGAGATTAGAAAAAAATGAAACGCACTTTCTTTGATTGATAGTTTAA
ATAATGACTATAAGAAAACTCAGGATGCCAAAAAAACCCTTGAAAAATATGGATCTTTTTTATTACTTGA
TTCAAATAATACAATTATAAATTTCCCAGAAAAAACTCACTTTGATTTTAAAAAGGATGAATTAGGTGAT
ATAGTTTTTAAAAATCTAGAAGATCCAAATGGAAATTTATGAATATCATTTGATATTTTTGATGAAAATA
ACAAAAGAATTCGTTCTTTTGATCTCAAAGTTACAAATTTACTTAATTATCGTGAGGTCACAAATTATCT
TAACAATTTATTAAAAAAAGAAGATGATTTAATTGAGCTGAAAAACGAAAAAATTGAGGAAATTGTTGCC
AAAAATGTTTCTTTATCAACTTTTTTCATTAGTGCAAAGGGGGTTGATCAATTTTTTGATATCTCAAAAT
TAGAAGCACTTTTTACTAATTCATTACCAAATTTTGCTATTAAATTATTCGCGACCAACACACAAATGGA
TCGCTTAAGCGAAGTCGAACTGCTTGTTCAAATTGATTTTCAAGCAAGAAAAGGTTTAATTGCTGACCAA
GATCAAGCCCAAAATAGTATTGAGTCTGAGCAACTAGGTCCTAAAAATTTAGAAAATAAGCAAGAAAATC
CAAAAGATATTACTGTTTCGAACCAAGGACAAAATAAACCTGAAAATCTTAGTGCCAAAAAAATTGAACC
TGTTTTATTCCAGGAACAAAACAAAGCTAGAAGCACTCAAGCGGAAGACCCAATTGATAAAGACGCTGAA
AAACTCAAAACTGAGATAAATTACCGTAATTTCAGCTTTGTTTATATATTAAAACCTTTTAAAGATTTGG
CTCAACGCTATCTTAACAATGTAATTAAAAATAATAATTATTATATCATAAAAAATAATTTTAATTATTT
TAGTGGTAGTGAAATTATTAATAATTTAAAAAAAATTAATGCTAGTTTTTATTCTTATGAGGAGAATAAA
AACACAAATAAAGGCTATGAAATTGTTAATTTAGCAAGCAGCCCAACTTATGATAGTCTGGCCAGTCAGA
AGGCAATTGTGTCCTGATTTAAAGACTTTTTTAAGGATGCCCTTGAATTTCCAGTTGAGAAAAATACTGA
TAAAACTCTTAAACCTGAAGAAATTTTAGCAGAAATTTTCGCTAAAATGAATAATATAATTAATTCCAAA
CAAATTTTTTCTTATGGAGTTAAATATAATTTATTCTTTGATAATACTAGCCGAGAATTAAAAATAACAA
TTAGTATTCAAGATCGAACTAATAAAATTTTAGGCCAAAAAGATATAAAAATTGCCGGACTTGCCCCATC
AAATCCGCCGCTTTTTGTTGCAAAACAAAATTCTGCCAGCTTTTATTTTGATGGAGGGGGTGGATTTGAA
ACTTTTGATCAAAATAGTTTAAATCCAAAGATAATTAAAAGTTTTAAATCAATTACAAATCCGCAAGTTT
CTTTAATTCCAGATAAAAAAAATACTGGTAATACAAATCCAAATGGGGTAAAAATAGTTAAGAATTTAGG
GGCTTTATATCCGAGTTTAAATGATGTTGGGCTTAAATTTGTTTATAAGGATCCTGCAAATCCGGAGGGT
TCTGACTGAAAAGACGTAGAATTTGATCGGCAAAAACCATTTTTTTATGGTTTTTCAATTCAAAATAATT
TAGATGTAAATAAATATAAAATTGTTTTGAATTTTACAACCCAAAAAAATCCAGCACAAAACACAAATAA
TTCAGAAAGTAATCTAATTTGGGTCAAAAAATTATCAAAAAAAAGCGAAATTAACTTACAAAATCAGCAA
AATTATTCCGAAATTCCTGATGATACTCCAGTTTGGCTAGTAGGCATTTCCAAAAGAAGCGAAATTGAGA
CAGCAGCTACAACTGAAAATTCCGTTAATTCCAAAAAAATTATCGGAATTTTACCTGTTTCAAAAGGTGA
CTTTACTAATTTTGTGCTTTCTTATAATGGATTTAGTCAAGATTCAAATCAAAATAATATTTCCACAAAT
AAAAAGATTCTTATAAAAGTCGCAAATTTAGAACAAAAAGATCAACCGGGCATCGAATTAGAAGAAAACT
TTTGGCAAAAAAACCCCCAAAATTCTGATACTTCTAATCAAAACGAGAAATTATCTTTAATTCTTGGGGA
TTCCGAAAATAACAAAAACCACGTAAATACCGAGGTTTTGTTTAAATTTTTCACACAATTTGATTATCAG
TTTGAGGATAAGCAAACTTTTAGAACAGCTTTGGAAAATTCTTTAAAATAAAAGATTAGTTTTCGCTTTC
ATTAAAATACAATTTATCATTTTTAAAAGATAAATTGTATTTTTTATCTTTTAAAATTTCATCGGCCACT
ATTTTTTTGGCAACAAAATTTTCAATTTCTTTCTTAATAAAGCGTTTAATTGGCCTGGCACCAAAATTTT
TATCATATCCAAACTCTAAAATTCAATTTTTGACTGATTTTTCAAATTCAATCTCAAAATTATTTTCCTT
TAGACGATTTTGCAAATCCTTTAGTTCAAGTTCAATAATTTCAAAAATTATATCATAATTTAAAGGATTA
AATACGATAATTTCATCAATTCGGTTGAGAAATTCTGGTTTTAAATATCTTAAAAGTTCCTTTTTTGCCT
CAATTTCATTCATCTTTTTGCCCTCAAGAATTTTATTAGCACCGATATTTGAGGTCATAATTATAATTGT
ATTGCGAAAATTTACTTTTTGTGACTTACTATCAACAATTTCACCATTATCAAGAATTTGTAAAAAAATG
TTGATTACTTCCGGATGAGCTTTTTCAATTTCATCAAGCAAAATAATCGAATAAGGATTTAGTCTTACTT
TATTTGTTAGATTGCCACCTTGTTCAAAACCAATATAACCCGGAGGAGCCCCAATTAGCTTTGAAACACT
ATGTTTTTCCATATATTCTGACATATCAAGACGGATTATTTGGTTTTTATTATTAAATAAATTAAGAGCT
AAAGCTCTAGCAAGCTCAGTTTTTCCCACCCCAGTTGGTCCCATAAAGAAAAATGATGAAATTGGGCGGG
ATTCATCATTAATTTTAGCTTTAAACCGCAAAATCGCATCTGAAACAGCCTTAATTGCCTGATTTTGACC
CTTAAGCGATTTTGCTAAATTTTTTTCTAAATTCAGATATTTTTGAATTTCTGATTCTAAAAGTTTTTCA
ATCGGAATTTTTGTTCAATTAGAGACAACCTTTGCGATCTGACTTTCGTCTAAAACATTGGAAATTTCTT
GCTTTCTTGCTTTAATTTCGCCTAATTTTTTACTTATTTTGGGAATTTTTCCGTATTTAATCTCGGCGGC
TTTTTGGTAGTCTCCTTGTTCCATTAAGTAATTTTGTTGATATTTTAGTTTTTCAAGTTCCTGGGATAAG
CTAGCGATTTCAGAGGCTGATTTTTTTGATTGATCCCATTGATCTTGTAATTTTTTTACTTCATTTTCAA
GATTTTCAATCTTGGATTTTAATTCTGAATTATCTTGTTTTTGCGAGTTAATTTCTTCCATTTTTAAATA
AATTAGTTCGCGCTTTGCTTTTTCAAGTTTTTCTGGTTGGTAGTTGATTTCAACTTTTAAAGAAGCAGCA
GCTTCATCGACTAAATCGATAGCTTTATCAGGTAAAAAGCGGTCAAAAATGTAACGATTTGCCGCTTTTG
TAGCAAAAACAAGAGCAGAATCCTTAATTTTTACTTGATGGAAATTTTCTAGTCTTTCCTTAATTCCCCG
CAAAATATTAATTGTATCAATAACTGAAGGCTCTAAAATTTCTACTTTTTGCATTCTTCTTTCAAGGGCG
CCATCTTTTTCGATATATAAGCGATATTCGGAATTTGTGGTAGCCCCGATTAATTTAATCTGCCCACGAG
CCATAATTGGTTTTAGGATATTGGCAAAATCCATTGAATCAGTCCCAGAAGATCCTGTTCCAATTAGAAG
GTGAATTTCATCAATAAAAATAATAACTTGATCGGAATTTTGCTCAATTTCTTGCAAAATTGCCTTAATT
CGTTTTTCGAATTCACCTTTAAAAGAAGCACCTGCAAGAATTAAGGTTAGATCTAATTCAAAAATTTGTT
TATTTTTTAAATTATCCGGTACTTGATTTGCAATAATCTTTAGAGCCATTCCTTCAACAATTGCAGTCTT
ACCCACTCCAGGTTCCCCGACAAGGACAGGATTATTTTTTGTTTTTCGGGATAAAATTTTGATAATCCTT
CTAATTTCGTCATCGCGGCCGATAACAGGTTCAATTTTATTTTCTTTTGCTAATTTTGTTAAATTTCTTG
CGTATTTTTCAAGATTTTCGAGTTTTTGTTTCATTTTTTTCCTTTTTAATTTTTTATTTTTCTTAACAAA
ATAAATTATAACATATTTTTTGGCACTTAAAAGTAAAGAGTGCCAATTTTTTTTCTTAAATGAAAAAATA
CTTTAATTTAAAGGATAATTTAAATTTTTTACCTTTAAATTAAACGAAAAAATGATATAATTGATTAATA
TTTATTATGAAAAAAATTATTATTGGAAATTGAAAAATGAATAAAACCGTAAGTGAAACACGTGATTTTA
TTCAAAAATTTGACATTTTCTATCAGGAAAATGTGGGCAAAATCAAAGAAGATTTAGATTTTGCAATAGC
TCCAAGTTTTATATCTTTATCACTAATTTCTAAGTCCTTGACTAAAAAATTAGAAATTGCTGCTCAAAAT
CTTAGTCAGTTTGATTCAGGAGCCTTTACTGGGGAAATTAGCGGCAAAATGCTGCAGGATTTAGGGACAA
AGTATGTAATTATTGGGCATTCTGAAAGAAGAGAAATTTTTAAAGAAAAAGATGAAGAGCTAAAAAATAA
AATTTTACAAGCACAAAAATATGATTTAATTCCTGTTTTTTGTGTTGGTGAAAGTCTTTTAGAATTTGAA
GCCGGCCTAACTAAAAAAGTGATAATTTCGCAGATAAATGCTATAAAATCAGTGCTAAATTTTCAAAAGG
CAATTATTGCATATGAACCAATTTGGGCCATTGGAACAGGCAAAACTGCAACAGCTGCAATAGCAGAAAA
AGTTTGTGGGATGATTAAGGAAAATTTTGGGAAAGATACAACGGTAATTTATGGAGGCTCTGTTAATTCT
AAGAATATTAACGAGTTAGTATCCCAGAAAAGCATCGATGGCGCCCTTGTAGGTGGAGCCTCTCTTGATC
CAGAAGAATTTGGAAAAATTTTAGTTAATAGTTAATTTTTTACTTTTTTATTGTATAATTTAGAAAGATT
TGATTTATTACTTGGTTTTAATAGTTTTCGCGGATTAATACTAGGTTTTAAATTTTTAATTAAATTTTTG
AAAGGATTTCAAAATGATATCAAAAGCGAGAAAACAGGAAATTATCTTAAAATTTGGGAAAAATCCAAAA
AATACAGGAAATACAAGCGTTCAGATTGCACTTTTAACCGAGGATATCGAAAGATTAAAACTTCATTTTC
TAAAAAATAAGAAGGATAAGCATTCAATGCGCGGTTTTATTGCCAAGGTTAATAAAAGAAAAAAACTTTT
AAATTATTTAAGAATCAATAGTTTTGATACATATAAGGAAACAATTGAAGCCTTAAATATTAGAAAATAA
TTTTTTTTTTTTTTTTTTTTTTTTTGGTATAAATTTCAAAAAAATAGTGGTAAATTTTAACCACTATTTT
TTTATTTAATTTAAAAAATAAGTTTAATTATTTTTATATAAAACATCTTTAATTTTATATGGTATAATTA
TAATTTGCACAAGTCAATTGCAGATATAATTAAATATAATAATTTTTTTTATAAATTGTTATATTTAATA
AATTTATATTTGAGGAAAGTCCGCGCTAGCACTACCTGAGATGGTAGTAGTGTTCATGTTGGATCTAATA
AATCCAAGCTTTAGACGACCAGTGCCACAGAGACGAGTTTATTTATTAATTTGTTTATATTAAAAAATAG
TTTAGAATTTTTAAATTAATAAATAAGGTGAAACGCGGTAAACTCCATGAGCTAGAAACCTAAATTTTGG
TAAGGGAGCCCAATTCCGGGAAACAAACTTTAATTGGGAAGTTTTATTATAATATTTTTATAAAGAACTT
AGATAAATGATTGATTAATACAGAACGCGGCTTATTAGTGCAAAAAAACAGCGAATCTAGACGCTGTTTT
TTTATTTTTGAAAAATATAACCTATTTTTTGTTTAATTCTTATCAACTATATAAGCATCAATAAGCGCTT
GGCGAATTTCTTGATTATTAATATTTGATCCAAATACTAAATTTTTATCATTTGACATCATAAACGCTTT
GAATGTTACTGGTGCCTTTTGAGTTTTTGGATCGTTATCAGTAGCTCCAATTTGTAATTCATTTAAAATA
TCAGTAAAACTTGGGATTGGGCTTACACCTTCTTTGGCCTTGTCTGCTTTTTTATAATGTAAACTTCTAT
GCATTCTATTTTCTATAATTTGTTTATGATTTTTTCCTGCTTGAGAAGAAAATACTGAAACAGAAAGTCG
ATCATTGTTTTCTACAACCTCTAAAAGGATTTTTGTATTCGCCTTGATAAATTCTTTATCTTTATTCATT
TTATTCTTCTTGTAATTGTTAAAATCAATTAAAAGTGAGGGTGTGTCCAAAAAACTACTATTATTTTGGT
CTTGTTTCCAACCAAAAATAAATTTGATAAAACCGTCGACTAGATCAACAATATCAGTAATAAAATTATT
TTCATTTCTTCCAGGATATTCTAGTCCTAATTGATAACCAGTCTCATCCTTGACCTTGTATTTGTTAAGA
ATTATCCCATTTCCTTTTCCATCGGATATTAGATGATGATTTTTGAAATCTGTTATATTATTAACTTGAA
GCGCTAGTCAAAACACTCCAATATCATCCTTTTTATTAGTCTTTTGTGTAGTAGTAGAAGATTTCGTTGT
CGGGCTGCTTAATTTCAAAGGTTTTTTTAGCTCTAAACCTTGATCAGTTTGAATTGCATCTTCTGATTTA
AATATTAATTTATTATCACTTAAATCTTTTAGGATAAATTCTTTTTTATCTTTTCCTTGATCTTGATAAT
TAATTGTTCCATCTAGAAATACATCGGGATTGAATTTCTTAATTATATCATAGGCAGATTTATTAGAATT
AATAATATTATTAAGACTAATTTTGGACTGAGCCAAAATTAGATTTTGATTAGTTTTATCAACTAATTTA
AAATCAAAAAATAGCTTATTTCCTAATGTTGAGATCTCATATTCGCTTTTTGTATTTTCAAGATTATAAA
TATTAGCGAAATTAAAAGCTGTTCAAATGCTTGTCCCAAATTTTTCATTTTCTAAGGCTAAATTCGTACT
GCTTGTGGAATTAGGAACTGAATTTTGACTAGTTTGAGGCGATGAAGTGGAAACTGGCTGTGTTTGCTGA
CTTTGACTTTGTCCCTTAGCTTCTTCTGCAAAAGTGCTTACCTTGACTGTTTTTGCTGAATTTTCTGTTG
TTTTAGCTAGTGAAACCTCTGGTTTTTTCGGTTGTGTGGGGCTATTTTTTTCTGTTTTTTGAGTATTTGC
CTTTGATTTTAAGCCCTCAATCACAGTTTTTAGCTCTTGTTTTACTTTTTCCTGGTCTTGGTCAACTAAA
TATTTTCCCGTATTTAATAAATAAATGCTTTTAAGAACTTCTTCACTTGGATTTTCCAAATTAGTCACTG
TTTTTGCTAGTTCAAAAAGACGATCAACTCGCTGTTTTATTTCATTTGAGGATAAAGTTTTTGCATCTTG
ATCTTCAGGCATTGAAAATTCTTTAACTGCTTTTATCGTTCCAAACATTTGGGCAACAGCGGCTTGGTAT
TTATTAAAATCAACTTTTAGATCAACAAAAACCGGAAGATCCTGGATGATAAATTTTTTATCAATAGCTT
TTCGTTTTAAAGAAGCAGTAATTTCAAAGCGAATTTTTTGATTTTCAACTAGTTTTTTCTTATCAACAAC
AGAGATCTGACTTGGATCTAAAAGTTTGGGAATAATACTTAAATAGACAGTTCCGATTTTGGTATTAAGA
AAAAAATTTGACTCACTTAAATCAAAAAGATCTTTAAATTCTTTACTTTTTGTTAAAATTTGGGATGTAT
TTACTTTTGAATTTGGAGTCCATATCAATAATCAGAGAGGCTAATTTTATCTTTTACTAGTGCCATTTGC
AAATCATCTTTGGTTTTTAATTTGCCTTGAAGATTTGTTTCAAGTCAGGATTTTAGAATTTTAGAAATTT
CCTGATTTGAAATCGCGCCGCGAACTTCAAGATTTAAATTCATAGTTTTTTTAGTTGAAATTTGCACTAA
ATTAAGTCCAAGAACTAATTTTCCATCTTTATTTAACAAAGTTAATAATTTTTTTCGATCCAAAACTGGG
TCTAATTGATAATCTGGACCTAAAAATACGGGTTCTCCTAAGGAATTATAAAGTGAAAGACTCGCTTTTG
ATGCAACCAAGGCTCTTTCAAGTCGTGAAAATCAATTACTTCCTCTTTCATTTTCAAAATTTTGGGCAAG
TAAAATTTGGAATTCCATCAAAGTTAGATTTGCCCTTGAAAGATCAACAAAAGACTTGCTTGAATCAATT
TGGCTAAAATCAAAATTAGTTCTAGCTTGTTCTGTATTTCCAAAGCCTTTAAGTACAATTTGTTTTGAAT
AAGTTATTTGATCCTTATCAGATTTTGCATAAATAACAACATTTTTAATTGAATTTTGATCAACTACTGC
ATTTTCAAGATCAAAACTAACTGAATAATCATTGTTTATTAGTTCACTTAAATCAAAAGCAGAAACAAGA
TTATAACGATAAAGATCGCTTTTGGCAGCAGTTAAAACTGTTTTTGCCGATCATTTTTTAAAATTATCTT
TAATTTTAAGATTTAAAACAATTGAATCAAATTTTTCCTGACTAATTTTAGCATTTTTTGCTACTTTTAG
CTGACTTGGGATCTGATTTAGATAAGAATAATATGATTTATTATAAGAATTAATTCCGACAACTATACCA
ACAGCGGCTGATAAACTAAGACTAATTCCGGCAATTGTTGTTATTAATCAAAAAGGTTTTTTAAGTAATT
TTGCTAACTTCATAGGATAAATACCTCCGGGTTTTATTTAGATTGAGGAGATTATGCTGGTAATTTACTG
TAAAAAATTTTTTTATTGAGCTCGAAAAGGGGAAAAATTTGCTTGTCTTATATATTTAAATTATAACCTT
TTTTTTATTTTTTTTGTATTTTTTGTTAAAAATTTAGATTACAAGCTTTTTTATAGGTATATAAATTTTT
TAGACTTAAAAAATTTATGAAAAATTATCTAAAAAATATTATTTTTGGAAATTATACCAAATTTTATTAA
TCTGAGAAATTTTATCAAATTTTTCAGCTTTTTGGCTAATTGCTTTTGAAGTTAAAAGCGCAGTAAAAAA
TGAACAATACTCAGTTGCATAAATTTTATTACCTTGGAATTTATTAAGCCCGACAATCATTGTATATTTT
TCATTATTTCAAACTAAACCTCTAAAAAAATAAAGTTTTTTTGTATATAAAACTTCTTGAAGCACCAGTG
TTTGTTTATAATTTCCTTCTAGAAAACCAAGATAGTATTCCCATACTAACAATTTTGCTTTAATTTGATT
TAATAAACTACGGTTTTTTTGCAAATCTCATTTTTGAAAGCCGATGAATTTTTGCTGTAATTTCCCATTA
TAAATTAAAGTAAGAATTTTTTTTGTCGGTCAGTTTTTTAAGAATGGTATTTTTCTTAGACCTATCCCGT
GCGGAAAATCAAGCAAATTAGGTCTAATTGCAAATATTTTTTCAGTTTGACTATAAGCAATTGCAATTGT
ATATAAGTTCTGAACAACATTTTCGTATCTTTGAAGATTTAGCTCAATTTTATTAATTCATAGACTAATC
TTGTTCATCTGCTATTATAAAATTAAAAAATCCTTTAATAATTAGTTTATCAAATTTAAGGAAAAATTAG
GCAAAGGCAATAAAAAAGGAAAAATTAGAAACTTTTAGCTAATTTTTCCTAAATTTAGTAATTTTATTCT
GAAAAGAATATAATAAAATATCTAATTAAATAAAAAATCTCCAAATTAATATTTGGAGATTAAATTAGCT
ATATTTTTATAGATTTTTATTAATTATTGTTTTATATAATTACTAATAAAAGCATTATTTATTAAACGCA
TTTTTTCTGTATCGTTTGTAAATGATTTTTTATCAAATAATGCTATTGCTTTTATACTTACAGCTGGCGG
TTGTTGGGCTGGCTTCTGACTATCTCCAATTTTATTAGGACTAAATAAAGAATATAATAATGAACCTTGA
ACTGTATAACCTTGAGAGGGAAATGATTTTCTATTTTTTATTTTAACAATCTTTTCTTTGTTATTATCTT
GTGCTGAAGGTAGTGAATAAAGCTCTGTTACAATATCTTTTTTTGACTTATAAACTACTAATAAATAATC
AGCGTTTTGACGGAGAATAATTTTTTTCTTTGATCGAGGATCAATTGAACCACTTGCATCTAATATCGTA
TCAGCAGCCTGAAATTGTTTATCCCTGAAGTCATCAGGCTCATATGAATCAATTCTAATCTCAAAAGCGT
TTGGTTCTTCCTTATCTTGATATCTCTGAATGAAGACACCTTTATCATTTTTATCTCTTATTAGATAATG
AGGTTTATAATCATTTTTATTGATATTATTAACGGTAAATGCAATATAAATTAATCCTGATCTAAGCCCT
GGTAGAGGGTTTTTTTGCTCTGATCCTGTTTGTAATTCTAGTTTGAGTACATTTTCTTGTGGATTCGATT
TAGTTTCTGGTTTATAAACAAAGCCATTACCCATTAAATCTCTTAACGATTTTAAAGTATAATCTTTTTT
TTGCTTGTTTTTATAATCAGATTCTTCTCCTATTGTTGCATCAAGGAAAAGATCTGGGCTAAATTGTTTA
ATCTCATCATAGGCAGACTTATCAGAATTAATTAGACCACCAAGACTAATTTTAGATCCTTGATAAATAA
TTGCTCGATCTGCTTTTGATACAAGCTTAAAGTCAAAAACTAATTTATCATCCTCTATTGAGATTGTATA
TTGCCCTTGGGTGTTTTCAAAATTATAAATTTGTGATGTATTTAGTAACTTTCAAATTGTATGTCCAAAT
TTTTCTTCTAAAGCTATTGAACTTTGTCCACTGTTTTGGCTAAGACTTGATTTTGGACTCTGACTTGCAG
AAGAAGCTTGGACCTGACCGTTCTTAGTTGTTTGTTCAGGTTGGTTTTTCATACTAATTATATCAGAAAA
AGCACTTACTGAAACTTTTTTTTCTGTCCCTGTTGATGGCTTAGTAGTTCCACTAGAAGTTGCAGGTGTA
GTTGGTTTTTGAATAGGACTAGGCACTTTTGGAGCTAAATTCTTATTGTCAGCTTTCATTCGGGCTTGTT
CTATTATTTTTTTAAGATTAGTTTTTTCTTGCTGGATCTCATCATCAAAAAGATATTTCCCAGTATTTAA
TAAATAGACAGCACGAACAACTTCATCACTTGGTTCGGATAAATTACTAACTTTTGTGGCAAGATTTGCT
AATTTATCAATTGTTTCTTTAATTTCTTTAGTTGATAACTTGGCTCTATCTTGATATTCTTGCATTTTAA
ATTCTTTGGTTGTATTTGTTGAGTTAAAAATTTGACTTAAGGCTATTTCGTATTTATTAGAATCAAGACT
TAGATCAACTAAAACTGGAAGATCACTGAGAACATCTTGTTGATCGAGTGCTTTTCTTTTTAAGGTAGTT
AGAACTTCAAAACGGATTTTTTTATCAGCTAAAAGTTTTTTCTTATCTTCTTGACTAATTTTTGCTGGAT
CTAAAAGTTGGGGCTTAATTATTACATAAAAAGTTCCAAATTTTGTATCCTGTCAGAATTTTGCTGATCT
AAAACCAAAAAGATCCTTTAATTCCTTAGCTTTTTGTTTTACTTGATCAGTTTTAGTTCTTTGCTGTGGA
CTTCCATATAAATACTCAGAAAAACTGGTTCTATCATGGAAAAGAGCATTTTTTAGTTCAAGATTTAGGC
TAATATTTTGGCCTAAATTTGATTCAAATAAAGTTTTTAACTCACTAGTAAATTCTTGATTTGTTAATAA
TGGACGGATTTCTAGTGTTAAATTAATTTTCTTTTGGTTCTCTTTTTCAACTAAATTAAGTTCTAAATAC
AATTTCTTATTTTTTTCTAGTAAATTTAATTCTTTTTTTGAATTCAAAACTGGTTCTAAGTGATAATTTT
CATCTAAAAATACTGGTTGCCCTAAAGAATTATAAAGTGAAAGACTCGCTTTTGAGGAAATCAAAGCATT
TGCCAACCTTGTAAAAGAATTTATATTTCTTATTTGTCGATAATTTTCGCTAAGAATTCTTTGAAATTCA
GAAAAAGAATAATCAAATTTATAAAGATTAACAAAGGATTTTCCTTGATCAATTTGGAATTTATCAAGAT
CGCCTGCAGCTTCATCATCTTGAGCAAAACCTTTAAGTTCAATTTGTTTTGAATATGTCACTTGATCTTT
TTCAGATTTTGCAAAAACTAGCACATTTTTAATTGAATTTTGATCAACTACTGCATTTTCTAAATCAAAA
CTAATTTGATAGTTGTTAGTTTCTAAACTTGAAAATTCAAAAGCCCGAACTAAGTCATACCGGTATAAAT
CATTTTTTACCGCTGATAAAGCTGTTTTTGCTGATATTTTCTTAAAATTATCCCTAATTTTTAAATTTGA
GACTATTTTATCAAAATCTTGCTGGGATATTTTTGTTGTTTTAGTAGTTTTTAGCTGACTTGGGATCTGA
TTTAGATAAGAATAATATGATTTATTATAAGAATTAATTCCGACAACTATACCAACAGCGGCTGATAAAC
TAAGGCTAATTCCGGCAATTGTTGTTATTAATCAAAAAGGTTTTTTAAGTAATTTTGCTAACTTCATAGG
ATAAATACCTCCGGGTTTTATTTGGCTTGTTTATTTTCTTTTTTTCTAATGAGAACGCGAACATAAAGTG
TTGATTTTTTTGGTGCTGGGGAACTAACGGGTTTAGCCGCTGAAGGTTTGGCAGCAACTTTTGCTGCTTC
AGGTTTAGCCGCTACTGGTTTTGGAGTTTCAGGTTTTGCTGCTTCTGTTTTTGGAGTTTCAGGTTTTGGA
GTTTGTTCTACTAATGCAAAGTCAAGGAATTTATATCCCCCAGAAAATGCTTCTATAATTTTTTCAACCT
CAGCAGAGTAGTTTTTTCCTTTTGATTTAAGGGATTTTTCTACTTTTGTACCTAATTCTTGAATATATTC
TGTTAGCTTATTGCTATTTTCCTCTGATTTTTTCCCTTGATTAGGAGTTCCTTCACCTTTTTTACCTTGA
TTTGGAGTTCCTTCACTTTTTTGGCTTTTAGGAAAAGTTAAAGAAGAAAATGCAGACTCATCTAATCTTC
ATTCTTTAAATTCGCTTTGGAGTTCTAATACCGTTTTATCTAATTCTTTGATAATTTTATTTTCTTGATA
ATCTTTTTCGGTCTGAAGTTCTAAAAATACTTTAATTTCCGGCGTTTTTAACTCCGATTTTGCTCCATCT
CGATAAGAAAGTTTAAATTCAAATGAAATTGGAAGATAATTTCCTTCTAATAAAGACGAAGAAACTGAAC
TTGTTGTTGAGTTTGAAGGTTTTGCAGCTTCTGGTTTAGCCGCCACGGGTTTAGCTGTTTCTGATTTTGG
CAGAACTGACGCCGGTGAACTAATTTTATCTGTTAATTCCTTAACTTTTTTATCAATTTCAGCTTTTTTG
CCCTCTTTTTCTTGATCTCCTTTTTTCGGCACAAACGAATATTGAAGATTATCATCTAATTTTGCTCACG
GAGCAAAATTATTAAATTGGGCAGCTTTAAGGAAAAAAGCTTTTAATAAATCACCAAAATTTTCAAAGTC
TTCCCCTTCTAAAAGCTTTTTGTCAATATTTCTAGTTTTAAAGCCAGAAGAATCAATTAAAGAATGTTTT
TTTAATTCAGCAAAAACTTCAGCATCAGTTTTATTTGCTAGTTTATCCTTGATTTCTTTTGGCAGAACTA
AAGTAGCATAAAATCCTTGACCCTTTTCATTGCGATATAAACCATTAAAAGTAAGTTTGGTTATTTTTCT
AAAATTTTCTTTACCTTTTTTACCCACTAGGAATTTATACTGTGCTGCTTCCTCGAAAATGTTTTTTGCA
TTTCTAAATTTTCAGCGTGGGAAATTAGCTGTATTTGTATGAAGTCCCCATTTTTTACCTAATTCATAAA
GAGTTTCGATAACTGTTAGCCGATCTTTTGTTAGTAAATCCTGATAAAAACTAGCAACTTGATGCCCATC
TAGGAAAAAATCACGTGATAAAATTTCAGCAATTCCGACTTCGGATACTGCCGCTTTTTCATTTTCCCTT
AAGGCTTTAATGTTTTCAAGTTTTGGCTGTACTAAATTTCCTGTTCAAGAATCAAGTAAAGACTGATAAG
GATTAAATTGATAATTATAATTAGTTTCAAGTACTTTATAAATTGCTTCTGGTTTGTTTTCTTTAAAAAG
TGCATCGACTTCAACTTTAGAAATTAAAAGAGGACCATCTATCGGTTCGCCCCCAAAATCAACTAAATCT
TGATTTTCCTTACCTTTTTCAAAAAATGGTAAATATTTTGTTTTATAAAGTTCTTGATTTATTTTTGGAA
GTTGATTATTGAGCCCTTGGTCAAATCCGGTTAGTTTAAAAATTCCATCTTTTCGAGCAATGATATTCTC
TGGTAAATTAGTTGAAGTTTTGAAAAAACTTTCATCAACTTTTAGACGAAAAGGAATTAAAATTGTTGAT
TTATCAGTTTTATCAAGACTTGCCTTTTTTACATCTAGATAATATTGAAGACTTTCAGAATTTCCCTTAC
CAAAAAAAATTGAATCTAACTTGCCAAAATCAAGTTTAATTTTATTTTTTAATATTTTATTAATTGATTC
TTTGGCTTGATCAGAACGAAGATCGTTATTATCAAAAAAACCAGACCTAATTGTACTAAGAATTTCATAG
GCCGAAGTTTTTAAACCTTGCTCATTAAAATCAGTTTTGGTAATATCTTTTAATTTTAAGTTGGCTAAAA
ACTGATTAAAATCTAAAAAGTAGGAGGAATTGTCTTGTTTTTGTAGTTTAATTGATGAAACTATTGGGCG
AAAATTAAAATCTTGACCAATTAAATCACGAGCACTTTGACTAAGATCTGCTTCTAAAAATAGAAATGGA
ATTTGGTTCTGAACGCTGACATATTGATTAGTTGCCTGTGATTTGCGAAGACTGAATTGGAAAATATGCC
CAGAATTTCCGGGTAGTTTATTTTCTGAAGATTCATTTAGCTTTGTTATTAAATTATCAAGTGAAGGAAA
ATAAATAGCAAGTTTTTTGACTAATTCTTCGGAATTTCGTGCCTGATTTAGATCTTCTTGAAAATCAAGT
ACACGAAAACTTGCCGGATTTTTATAAGAGGATGTCGGTTTTGTTAACTTTGCTAAATCATCGGCAAAGT
TTGTAGATTTTAGGGATAGATTTCCTACTTGCTGATTTAATTTATCAGTGATTTTCTTAAGTGAAAAATT
GAATTCGGCAACTAAAAGATTTGACTGCTTTAGAAAAGCGACACTTTCTTCTTGATAAATATCAGATTTT
GCTATATCCCCGTTTGCAAATTTTTGTCATAATTGAAATTTGACTTTAAAATTTTGATTGACATCATCAG
GGATAATTTCAAGAATATGAAAGGAAATTCCGGCATTTTTATATTCTGGATCTTCAAGGTTAATTTTTTC
TAACTGATCACCGTTTTTAGAAAAAAAGGAAAAGGATTTTAGAACCTTTTCGCTATTTTTGATTTGGTTC
TTGGAATCTAAAAGGTGATTTTTGATTGTTCAATAGTCAGAATTAGCAAAAAAAGCATCCGGACTAAAGG
ATAAAGTTGAAACTTTTGTAGCAAAATCATTTACAACTTTCCGCGGATGCTCTGATCTGTATTTTGCCAA
GCTGCTAAGTCCGACAGTTAGACCAAAAACTCCAAGACCAATAATAGACCCAACCAAACCAATTTTAAAA
GTTTTCGATTTTGTCAATTTACTCATATTTAACCTCTTTTTTTGGTGGTATTTTTAAATAATTTTTTTAG
TTTTTTGCTTTTAACTTTTTTTATATATAATAAAATTGTTAAATTTTTATTATTTAATTTTCTTATTTTT
TATTTAAAAAACTAAAAAATTATTCAAGCTGTACAAACAAAATTATACTTTTTTTTTTTTTTTGCAACAA
AAAAAACAAAAAAACAAAAAAATGCCCATTTTAAGGCACTTTTTTCAAAAAAGTTTAAAAATTTAAACTA
GTAGATCTAGATATCAACTTTTGCATATTGCGCATTTTCTTCAATGAAAATTTTGCGCATTGTTACGTCT
GTTCCCATTAACGAATCAAAAACCTGGGCGACTACTTCAAGATCATGAATTTGAACCTGATACATTCTTC
TAGTCTGGGGATCCATTGTTGTCTCTCAAAGTTGTTCCGGGTTCATTTCGCCTAAACCTTTATATCTTTG
GATAGTAAATTTGGAATTTTCCTTTAAAATTTCGGCTAAAAATTTTTCTTTTTCCTTTTCATTATAAGCA
TAAAAAATTTTTTTTCCTTGACTAATTTTATATAAAGGCGGGATTGCAATATAAACAAAGCCAAATTCAA
TTAGCTTTTTAAAATAACGGAACAAAAATGTTAATAAAAGTGAACGAATATGCGACCCATCTGAATCAGC
ATCCGTCATAATAATTATTTTTTGATAGCGGATTTTACTAATATCAAATTCAGGACCAACTCCTGTTCCA
AAAGCGGTGATCATCGATAGAATCTCTTCATTTTTAAGTACTTTTTCAAGCTGAAACCGTTGGGAATTAA
TGACTTTTCCCCGCAAAGGTAAAATAGCCTGAAAATGTCGGTCACGCCCCATTTTTGCACTGCCCCCGGC
TGAATTCCCCTCAACAATATAAAGTTCGGCGATCTCGGAATTTTTTGTTGCACAATCTGCAAGTTTTCCT
GGAAGAGTCCCAATATCAAAAGCGGATTTACGTTTTATTGCCTCACGGGCAGATTTTGCTGCTCTGGCTG
CTTTTTGTGCAAGCAGATTTCGGGCGATAATTTTCTTGGCATCCTCAGGATTTTCTGCTAGATATCTTTG
AAAAACCTCGCTAAAAGCTTTATTTACAAATTGACGAACCTCTTTGTTGTTTAATTTTGCCTTTGTTTGA
CCTTCAAAAATTGGGTTAGTATGTTTAATTGAAACGATTGCAATTAGGCCATCTTTTATATCTTGTTTGA
CAAATTTATCAGTTTCGGATTTGATAAATTTGTTACTAAGCGCATAATTATTTAGAATACGTAAAAGGCC
ATCACAAAGCCCATTTTCGTGACTTCCGCCTTCTGGGTTATGAATATTGTTTGTATAACTTTTAATTTGA
CTATGATCTTCTTGGACATAATTAAGAGCAAATTCAACCTTAATTGTATCCTGATTATGCTCATATTGAT
TCTCGCTATAAATGATTGTATTAGTTAATTTCTTAAAATTTTTACTTAATTCATCAACATAATCAGAAAT
TCCGCCCTCAAAACAGAAAGTTTGGGAAAAATCACTCCGTTTATCAATTAGTTCAAATTCGATTCCACGG
GTTAAATAGGCTGTATTTTTAAGACGATTAAAAATTGTAAGTAATTGAAAACTGTTTTTTTCAAGAATCT
CAAAATCAGGGCTAAAAATAATTTTAGTCCCACTTTGGGAACTATCAAGATTAGAAATTACACTTAGGTC
TGCTGTTTTTTGGCCGCCGTTAATGAATTTTTGGTATCAAAGTTTGCCATCCCTTTTAATAAAAACCTCT
AATTCCTTGGATAAAGCATTAACAACCGAGGCCCCAACTCCATGAAGACCACCTGAAACCTTATAGGATT
TACCATCGAATTTTCCACCGGCATGTAAAACTGTAAATACAACCTCAGCGGCTGAAATCTCATATTTTGG
GTGAATTCCAGTCGGAATGCCGCGACCGTCATCCTCGATACTGATTTTGAAATCATCCAAAATTGTAACT
TTAATTTTGGATGCAAAACCTGCAAGAGCCTCATCAACTGCATTATCAACAATTTCTCAAACCAAATGAT
GCAACTCGTTTATTCCGGTCCCGCCGATATACATTCCGGGACGTTTGCGAACTGCTTCTAAACCTTCTAA
GACAACTATATTTTCGGCTTGATAATCTTTTGACATTAGCTTCTCCAGTATTTATAAATTAATTATACCA
CAAAATTCCAAAAAGCCAGGTGGTTTTTTTATATAAAGGAATAAAAATGCTTTAAATTTAAAGTGTTTTT
TCTTTTTGGAATTTTCAATTTTTTAATATCTTGGCTTAGCCTTATGAATTTTTTTCTTTAGAATTCACGA
AGAAAAGCCATTAAAACTTACTGTTTTTTCCCGAGTTTCCCAGTTTGATGAGATAATTTTAAAAAAGTGT
CCGGTTTCCCGCGCTTTTTTAAGTTTTTTGCCAAAAGTTAATTACCTATTTTTTTACTGATTTATTAAGA
TATCAAAGTAGAAATCATACCTATTTCAAATATTGGGATCGCTAGGAACACCATCGCGATTTTTAAATAT
CATTTGTTGATCTAAAGTGTTAAATTCAACCCTTTGCCTTAATTTTTGCAACATCGTTACTAAACCAACT
TCAGTTAATTGACTGTTTGCAAATAACTTGTTATCACTAATATGTTTGTTGATTTTAAAAATTATAGTTT
TTAAAATAACTAATGAGATAAAGCACAAAAATGTATGAGCTAGGATATGCTCATCTATTCTTAAAAATAC
AGGACGAATATTCAATAAACCTTTTAGACTTCTAAAATTAGCTTCAATATTTCACTGTTTTTGGTATTTT
TCAACTATGTCTAAGACATTTAAATTTAGTATATTTGTTTCATAGACATAGTAACCATCAAATTGTTTGT
CCTTGTCAATTTTACTTTGATCTAATTCAAATTTCATGTTTGAAATTTCCCTAAAATATTTAGGTTTTTT
ACCAAACAATTTGTTTACTTCAATAAAACCATCTTTATTTTGTTTTTTAATAAAACTTTGGATTTGCTCT
TCGCGAGCCTTGCTGTCTTTTATTGCTCTTTTTTTACTGTAAGTAATAATTCTTCTTCTAATATTTTCAG
TGTATCTTTTATTTTTATAAGATGAATAAAATTCTTCTTTTTTATACTTAAAATCTGTATTTAGATCAAC
ATAATCGCTAGGATCTAATAAATAATTTTTAAATTTTTGACTGCCTATCTTTGCGCGATAAGAAATGATG
AAATTATATTCTTTTGATTCAAGAAATCGAATATTTGCAGCAGTGGACATGCCACGGTCAGCAATTATTG
TCATATTTTTGATATTATATTTAGATTCAATATCTAATACAAAAGGGATTAGGGTACTAGAATCGGCTGT
ATTTCCTTTAAAAACTTTAATATGAAAAGGAATGCCATTTTTATCGCATGCTAAAGCAATGACAATTTGA
TCTTCTTTGAATTTAGCATCTTTAGAATAGCCAGGAATTCTTAATCCATTTCTTTCAAATGTCTCAAAAT
AGACTGTTGATGAATCAAAATAAAATTCATTGTCCCTTTTTCCAAGCTCGCTTATAACCATTTTGTTAAG
ACTATCTAAAAGTTGATTTTGTGATTCATAGACAAGATCTAAGAGTCTATAAAAGCTATTTTTGGAAGTA
TTTATTTGATTTGAGTAATCATCCTTTTTATCAAAAGCATTAATAATGCTACCAGGATCAGTAATTCGCT
TTGAAATTAAGTAGTTAAAAATTTGTTTCATATTTTTATGCCTACTTTTAGGAAGTGATTCAAAAATATT
GTGCTTTTCAATAAGTTTTTCAATTAATTCCCCACCAATAAAAACCGAACCTTCGATTATGGCAGAATTT
TTAAGAGAATCAAGTAAAGTTGTCTTGATTTTATCTTTGTCATCTAAATTTGAAAATAATTTCAATTTTT
CTTTGATAATTTGAATAGCATTTGGATTAATTTTTTCCAAAGTTTGCACATTTCCTATACTAAATCAACG
TTTTGGAGCTTTCCCATAACCTTGTGTTCAGCCAACATATTTATATATTTTATCTTTTGAAGATCCTCAA
ACATTAAACAAAATCAAATTATGCTTTTTCATAATTTATAATTATACCATAAAATTACTTTAAAATTGTA
ATTAATTGTAATTAATAAAAATTAAGGTTTTACGGGCAAAAAACACCGATTTACGGGGATTTCTGCATAT
TCATATTCACTAAAAAGTGAATTTTTGCCATCAAACTGGGAAACTCAGGATTCACGAAGAAAAGCCATTA
AAACTTACTGTTTTTTTCTAAAATTTTTTTTTAGAAAATTAAAAAAAATTTAGAAAAAGAAACTAAATTA
TTGATTTTTTTAAATTATTAATTTTTTAATAAAAATTAAGAGAACAAAAGGCTTAAAAATTAAAAAAATC
TTTAAATTTAAAGATTTTTTTAATTTTGTTGAGCTAAAAGTTTTAACTTAGCATTTGCTTTTTTTGCTGC
TTTTGAAGTTTTAAGCCTTCTTAGTTCACGCCTTTTGGCCATTTTTAATTTTACTATTTTTCGCATTTTA
ATCCTTTAATTTTGATTGATTTTATTAATTTCAAGCACTAAGTCGTTTGTTTTTCTAACAGGATTTGATA
CTACTTTCGCAATATCAAAAGTTTGAATTTTACCATCTAAATAACTAATTGCAAGGCCTGATTTATCTTG
ATTAATTAATTCCATAGCTTTCATTGCCATCTTGGCTGCTAAAATTCGGTCAAAAGCTGAAGGTCTACCG
CCGCGCTGGGTATGTCCAACTTCTAAAGAGCGAGTGGAAATTTTTGTTAACTCCTCAATTTTAGCCGCAA
ACTCTTTTAGGTTTGGTAAAATATTCTCTGTAATTGTTACTATCACGCTTGGTTTGCCTTTTGCAAACTG
TTCTAAAACTTTTTGACTTACCTCTTCAGGGGATAAAATATTTGTATTAGTAATTAAAATTTCGCTTCCA
GTTGCCATTGCCGAATATAAAGCTAAATCTTGACAATGTCTCCCCATAACTTCAACTACAAAACAACGAC
GATGAGAATTCGCCGTATCCCTTAATTTATCAATAGTTTCAACTATCGTATTCAAAGCAGTATCAAATCC
AATTGTATAATCGGTAAACTGGATATCATTATCAATGGTCCCTGGCAAAGCGATTACTTTTATTCCTTTT
AAATGTAATTTATAACCGCCATTATAGGTTCCATCGCCACCGACTACCACAAGCGAACTAATCCCAATTT
CACTTAAAATTTCAACGGCTTTATTTTGAACTTCCTCTTTTTTAAATTCAGGAAAGCGACTTGATCCTAT
GGCAGTTCCGCCAAAACTAGAAATTCCATTATAAGGAAAATTTTTTGCTGGCAATATTTTTCTTGCGATT
ATTCCAGAATAGCCATCAAAAATTAAATATGGCTCAAAACCTAAACTAAGTGCTGATTTTGTCAAAAAAC
TTATTGCAGAATTCATACCAGGCGCATCACCGCCTGAAGTTAATATACCGATTTTTTTTGACATTTTACC
TTAAATAGAATTCCTTTTTTAGATATATAAATAAAATAGGACAAAAAATTTGAAATGGTACGCCCTAGAG
GATTTGAACCTCTGACCCAATGATTAAAAGTCATTTGCTCTACCTGCTGAGCTAAGGGCGCATTTGGTGC
TCGAAACTGGACTCGAACCAGCACGGGATTACTCCCAAAGGATTTTAAGTCCTTTGTGTCTACCATTCCA
CCACTCGAGCTGCTAATAATTTTCTGTTTAGGAATTATACCATAAACTGAAAATAAAAGCAAAAATTTAT
TTTTTAATTTTAATTATGTATGACTACAAAAAAATTATAACATAAATTATTTTTTTTTCTAAAATTTTTA
ATAATTTAATAAAAAATTAGTAAATTAAGATGTATTTTACTAATTTTTAGTTAAAAATTAAAAAATTTTT
AAATTATAGTAAAGTGAAATGAAAATGAAAATTTGAATTTTTTTAAAGTTATTTTTTTTCCTGCCTGCTT
TTTTTCTAAGTAGTTGCTTTAAAATTGACTTTAATCTTTTAAATTCTGGTTATAAAAAAAAATTAAATTC
CACTTCAAAATTAGGAGAAACCTTTATTTTTGATTCTGTTATGAAAGGTCTTTCAAAAAATTTTAAAAAA
CCGCAGACAAAATACAACGGATTTTTAACAAAAGAAGTTATTCAAAATTTAAAAATTGGACAAATAAAAG
GTGAAACTAATGAAAAACCAGATGAATATTTTGGTCTTGAGGAGGTCATAGTAAAATTTTTTAATACACT
TGAAAATAATGATAATTTTGAGAAAAAAGAACAACTTTTTTTATTATTAAAACAAAAAATTGAGACTACA
GATTTCAAACTTAATTTAGAAATCAAAGATGATAAGGAATATGTTAGCCAAAAGGATGCCAAAATTAAAA
TAGAAGATCCAATTTTTAACGATCAATCCGATAGGGATTTTTATATTGAACAAAAAGAATTATTCGAATC
TGATAAAGATTTGAATAAATTTCTTGAAAAAAAGAAAAAATACCTTTTTCTTGAGGAAAAATTCATAAAT
GAAGAAAAACAGTGGAATCCTGTAATTAAATTAATTTTTCAGTTAAATATGGCGCGTTTTCACCTAGATT
TTATTCAGGCAACCCAAAATATGTCTAAAAACATTATAGTTTCAATAATTGATTATATTATAAATTTTGA
AAAAACTAAAAAGCAAGAAGAAGAAAAACAAGCCGAAATTAATATCCTTTTAAGAGAAAAAGAGCAAATA
GAACTTAAAATTAAAGAAAAAACCTCAGAAAAAAGTAATAAAAATGATGAAATAACTAGAAAAATTACAG
AAATAAATCAAAAAATCATTAATTTAAATGGCATACTTGAACAATTAAAGCAAAAAAACTTACAAATTTT
AAAGAATAATGTCAGAAAAATTTGTGATTTTTTGACAAATTTTTTTGACCCGATTTATCACTATTCAATG
AAAAGTGACTATGTTTTCCAGAATGAATCTGATCTAAGAGTTAATAATCAACTTGCTTTTAGCAAATTTT
TTAGTTTTTTTACAAAAAATTTAAAAGAAAAACTAACCAAATACGGTATCGAATCTCCCTTTGCAATTTT
AGAAGAAGAAAAAACAAAACTAATCGAAAAATATTTTCTACCCTTGATTTAAATTTAAAAAAATTACATT
AATTTAAAGTGTTTTTTTAAAATATGGTATAATTAATCTTCCAATTTGCTCAAAGGGGGAGATAAGATGG
AACCAGCATTAGCAAAAAAGAACAAGTCACAGAAAATCACCTTTTTTGGCGCTCTTTTAATCGTGCTTGG
CGCAAGTATTGGTGCTGGAATTTTCTTTAAATCAAAGTCTGTTTTGGAAAATTCAGGTTATAATTTGGCT
CTTGCAATCGGAAACTGAATTATTGCTTGTTTTTCAATTGTTGCAATGGCCATTGCTCTTGTTGAAATTT
CATCAGCAACAAAAAAATCTAATTTATCTATTATTATTTGAAATAAAGTCTTTAATTCTCAAGCTTTTTT
TCAAATTTCAAAAAATTTCATTATTTATCTTTATCTACCATTTACTTATTTTGTCCTCCCTGTTTATTTT
ATGCAAATTTTCCAGGACGCAATTGCGGCTTTTCGCCTTGATTCAAGCGGGCAATGAAATATGAATTCAG
ATTGAATTATTGTCCTTGCTGTTTCGATTTTGATAACAATTTATTTTTTTATCATTGGATTAAATACAAA
AATTGCAGAATTTCACAATAAATTATTTCTTTTTGCGAAATTTTTACCAATTTTGGTAACAATAATTGTT
GGTTTTGTATTTTTTTTTCAAGGGGGATCAAGTAAATTATCCAATAATTTTGATTTTTTACCGATAGAAA
AAATAAAAACAGAAGGAGCATCAATTGCCTCTAGTTTGCCAGGAGTTGGTGTTTTAATTTCGATGTCAGG
AATTTTCTTTTCATATGAAGGATTTTTTACTGCTGCTGGTTTACAATCAGAAATGAAGGAACCAAAAAAA
ACACCAATTGCTATTTTATTAGGTATTGCAATTGCAACGATAATTTACCTTTTTATTGCAGTTGCAACTT
CAATTGTTGGGGATGGATCAATTTCATCTTTTATTCAAATTGCAAAAAACGAACTAAATTGGTCAGGTTT
AACTATTAAATTAATTTTAGGAACAACTTTTTTGCTAATTGGAGTCAGTTTACTCGGAATTATTAATGTT
TTTACTTTATGAGGTCCACGTGCCCTTGAAGAATTAATTATGAGAGATGAATTTTCCTTACTAAAAAAAT
GGAAAAACCGTATAAATTTAAATAAACCTAAGGTTTCTACAGTTTTTTTATGTATTTTTTCTGTTATTTG
CTTAATTATTTTTACATTGATTGGTGTTTTTGCTTTTGATGATCAAAGTTATGGTAATTATGGTGAGAAA
TTAAATAATTTATATTCATTTGCAGATATTACTGGAAATTGGGCTGCTTTAATTAGTTTTTTATTAATCG
CCGCGGCAATTTATGGTTGCATTCGAAACCGAAAAACGCAAAAAATAGCCGTTCAGAAGCAGCGTTATTT
TCTCTTTTTTGGCTATATTTCAGTAATTTTTATTACTATAGTATTAATTTTTGCAATTTTTGCCCCAATT
ATAGATTTGATTTTAATTTTTAGCTATAAACCTCCAATTCCCGAATTTAGTCAAATTCTAAAAACGCGAA
TAACTATCGTTATCGTGCTTTTTTTGTTTATATTTGTCCCGGTTTTGCCGGTTATTTGAAATTGAGGGCA
AAAAAAATTAAAAATTTTCAACAAAAGACAAAAAAATAGTTTATAATATAAGAAAGTTATGCAAATTAAC
TTAGAAAAATATATTCGAACCGTCGAGGATTTCCCTAAAAAAGGAATTAGTTTTAAGGACATTTCACCAT
TACTTGCGGATGGAAAAGCACTCAATTATACAATTGTTGAGATGGCCTCACTTGCTAAAGATGTTGATAT
AATTGTTGGGCCTGATGCAAGAGGTTTTTTATTTGGCACACCAACAGCCGCTTTTCTTTCAAAACCATTT
ATAATGATACGAAAAGCTGGTAAATTACCAGGCGAAGTTGAAGAATTTGCCTATGAATTAGAATATGGTT
CAGCAATTCTTGAAGTTCAAGTTGATATGATTAAACCCGGACAAAAAGTAGCGATTATTGATGATGTGCT
AGCAACTGGAGGAACTGTAAAAGCAATCACCAAAATGATCGAAAGAGCTGGAGCAATTGTTGATAAAATC
ATTTTCTTAATTGAACTTGAGCAATTACAAGGTCGTAAAAAGCTCGAAAATTACGATGTTATTTCCCTAA
TAAAAATAAGTTAAAAAATTTTAATTAAGTTTAAATTTTTAAAGTTTTGACTTTGTTTATAAGTCGAAAC
TTTTTTTATATAAATAATAAAAACTTTAAGGTATAATTTATATGTAAGTTTATTTTTGAACTCGAGTGAA
ATTTTTTCTTATATTTTCTCGAGTTTTATAAAAAACTACGAACAAAATATAAAAAAGGAGATATATGGAC
AAATTTCGCTATGTAAAGCCTGGTCAAATTATGGCAAAAGATGAAGAAATGATTCGCTTTCTTGATATTG
ATGGTAATCTTTTATCTTCAACTGTTTTTGGACCAATCGACGAAACAAATGATATTCGCTTATCAAAACA
GGAAATCAAAAAAGCTTATAAATTTATGGTTTTATCTCGCCAACAAGATACGTATATGACACAACTACAG
CGACAAGGTAGAATGTTGACTTTTGCCCCTAACTTTGGTGAAGAAGCTCTTCAAGTAGCCTCAGGGATGG
CGCTAACAAAAGATGACTGATTTGTCCCAGCTTTTCGTTCAAATGCAACAATGTTATATCTTGGCGTGCC
AATGATCTTGCAAATGCAATATTGAAATGGTAGCGAAAAAGGTAATGTAATTCCCGAAAATGTTAATGTT
TTACCTATTAACATTCCGATCGGAACGCAGTTTTCCCATGCTGCCGGAATTGCTTATGCAGCAAAACTAA
CAGGTAAAAAAATAGTTTCAATGAGTTTTATTGGAAACGGGGGGACTGCCGAAGGCGAGTTTTACGAGGC
GCTAAATATTGCAAGTATTTGAAAATGACCAGTTGTTTTTTGCGTAAATAACAATCAATGAGCAATTTCA
ACCCCAAATAAATATGAAAACGGTGCCTCAACAATTGCTGCAAAAGCAATGGCAGCCGGAATTCCTGGAA
TTCGTGTAGACGGAAATGACCTTTTAGCTTCTTATGAAGTAATCAAGGAAGCTGTTGATTATGCTCGTTC
TGGAAACGGTCCTGTTCTTGTTGAGTTTGTAACTTGACGTCAAGGTGTTCATACCTCTTCTGATAATCCA
CGAATTTATCGTACTGTTGAAGAGGAAAAAGAACACGAAAAATGAGAACCAATGCACCGGATTGAAAAAT
ATATGTTTGACCGCGGAATTCTTGATTCTGCCGAAAAACAAAAAATTTGAGATGAAGCGCTTGCGATTGT
CAAAGAAACTTATGAAAAATCTCTTGTTGGGCTTGAGTCAACAATTGATGAAATTTTTGATCATACCTAC
AAGGTTTTACCACCAGAACTTGAAGAACAAAAACAAGAAGCGCTTGAATTTTTTAAAGGAGTAAAATAAT
GGCAAATTCAGATAAAATCGCTCTTAATAACATCGGTGCAGTTACAAATGCTCTTGATTTAATGATGGAA
AAGGATTCTCGCGTTGTTCTTTGGGGCGAAGATGCCGGATTTGAAGGTGGGGTTTTTCGAGCAACTGAAG
GTCTTCAAAAGAAATACGGGATTGAACGCGTCTGAGATTCGCCAATTGCTGAGGCTTCAATTTGTGGAGT
TGGAGTCGGAGCAGCAATTGCTGGACTTCGTCCAGTCGTTGAAATGCAGTTTCAAGGATTTTCCTATCCT
GCATTTCAACAACTTTTTGTTCATGCAGCTCGTTATCGAAACCGTTCTCGCAGTCGGTTTAGTGTTCCGA
TGGTAATGCGAATGCCGATGGCTGGTGGTGTTAGGGCTCTTGAACACCATTCTGAAGCAATTGAAGCACT
TTTTGCACATATTCCTGGACTAAAAGTGGTGATGCCTTCAACCCCTTATGATACAAAGGGACTTTTAATT
GCCGCAATTAATGACCCGGATCCAGTTGTATTTCTTGAACCAAAAAAAATCTATCGTGCTTTCAAACAAG
AAGTTCCAGCCGGAATTTACGAGGTTCCAATCGGAAAAGCGAATGTTATAAAAGAAGGTTCAGATCTTAC
TCTGGTAACTTATGGGGCACAAGTTCATGAAGCAATTGCCGCAATTCAACAACTTCCAAATACAAAGGGA
CTTGAAGAAGTTGATGTTGAACTAATTGATCTAAGAACTATTAAACCATTGGATACTGAAACAATTATTG
AATCTGTTAAAAAGACTGGAAGAATTTTAATTGTTCATGAAGCAGTTAAATCCTTTTCGGTTTCAGCTGA
AATTATTTCCCGTGTAAATGAAAAAGCATTCGAGTATCTCGAATCTGCACCTGCTCGACTTACCGGTTAT
GATATCACTGTTCCACTTGCAAAAGGTGAGAATTTCCATTCAATAACAAAAGAAAAAATTATTGACAAAA
TTCGCAAAATTATGGAATCATAATTTAATTTCGTTTAAAAACTTAATAAAAACATTCAGAATTCAATTTT
TTAATTCTGAATGTTTTTTTTTTTTTTTTTTTTTTTTTTAAAGATGAAGAATAAATAACGGACTCTAAAA
AGAGAAATGGGGCGGATGACGGGGATCGAACCCGCGAGTGTCGGGACCACAACCCGATGCGTTAACCACT
TCGCCACATCCACCAAATATGGAAACCTTATTTATTATACCATATTTTTTTTAATTTGATAATCAAATTG
TAAAAAAAATTAAAAAACACTTTAATTTGAAGGGTTTTTTACTAATTAGATATGCAAAAAACGAATAATT
CTTATTAAATATTAAGTTGAAATTTTTGATTTTCAATAAAAAAAATTAAATTTTTATTATTTTTTGGTTC
GTTGTTTAGTTAAGAACTTACTAAATCATTGAAATTTCTAAAAATTTCAATGATTTTTATGTTGTATTCA
CATTTTTGTACCTGAAAATTACCAGCTTAAATTTGTCTTTTTTTTTTTTTTTTGATTTTTCTTACCTTGA
TATGTATGTTAACAAATAAAAAATACTTTAAATTAAAGTATTTTTTAAATTAAAGTTAATTAAGCCATAA
AAATTTATAACAAAAAACTATTTTGGGTAATATTTACTAATATTTTGGATATATTTAGTATTTAACAAAC
AATTTTTCATTACTTTTGTTAAATATACCATAATTTTTAATCTAATTAATTTTTATAAATCTTTAACTTT
TAAAAATAAAAAAAATAATAAACAATCTAAAAATGTTATTGTATAATTATAATATTAAATTTATAAATGG
AGGTTCCATAAAAAATGAAAAGTTTGGAATTAATAAATATTTTAAGCTTGGGAAATGTTGTTGTATCACA
ACCTTATGAAAATCAAAATTTAATGCTTAAAAATTATTTTCTCAAAGCTGAAACCTATTTTTTAGACCAA
ATTCAAGATGAAGAAACAAGAAATTTATGAATAAAAGAGTTTGTTTATTCTATAGATTCTTTAGATAGTT
TTAATTATAAAGAATTAAATTATATCTTTAAAAATGAAATTTTTAAAGATCAAGATCAAAAAAATGCTAT
TTTCCAAAAAATCAGAGAAAATAGCAAAATTTATAAAACATTTCAAGAACAAAAAAATAAAAAATCTCGT
AGAGGAAAAAGAAGTTTATTCACCGAATATCAACGTTTAACTATTCAAGATTGGATTGATATAATCCAAA
CAGCTATCGATGATAAAAAGGGAGACGCAAGACAAGCTAGAAGTGATGGAACCTCTTATATAACCTCTGG
AATTTCAACTATTACCTCAACTTTTGTTGGCGGATTATCCAGCCCATTTTTGTTTGCTGCATCCACAATG
GGACTTTATGGAACTATAGTGGGTGGGGGACAACTAATAGTTGGAGGTGTTTTTGGTGGTTATTATTATA
ATAAAAATTGATATACCGCTGAAAAATTAAGTAAAAAACTGACGGAATTAAAAAGAATTTTTAGAATCAT
TAAAACCTCAAATAATACAAATTTAGAAGAAAAATTAAGAAAAGATATAAAACAAATTATAGATAAGATT
AATGAATTAACCGGAGATATGATAGATTTCGATGATTTTGACAACGAAAAAATCATCGAAAATGGATACT
AAATTTGCAAATGAAATCTGTTAGTTTATTTTTTCGGGTAATATTTCTAAGTAGTACACCATTTAAAATC
ATTCTAATAGTGTTTCTTTCGGGATCAATAGGATGTGTGTTTGGTATTTCATTTTTTGGTGGATCATTTG
AAAAAGGCGAACTTTTAGAGCTTCGGATTCCAATATATGCGATAATTGTGTGCAGTTTAATTTATATTTT
GATAAAAGCTTTTCTTTTTCTTAAAAGATACAAAAAAGAAGCTTTATTTTTAACAAATAAGGAATTTGAA
GAAAAATATTATAATTTAACAATAAAACCAATAATTTGACCAGTTTGATTGCACCGTTATGATGTTCTTA
TTCGTGAAATTGAGCAAAACCCGGATAAAATTGAATTTAATAAGGAAAAGAAAGAGTTTTTATTCAAAAT
TCACTATAGAATTTATATATATGAATTTATACTTATTTTTTTAGGTTTAATTCTTATTATTTTACTATCG
ATTATAGTTGAAATGATTCCGAATATAATTAAAAAAACGTTATTTCAATATTATGATAACCAAAAAAACC
AGACTAATAATTCACTAAAAGGACTGCCACTTTTACTTATTTTTATAGGATATACTTTTTTTACATTCTT
AAATTTTGTGCTTACAAGAAATTTTCTAACTCATATTTCTTGTAGTCTTATTAAAAGTCAAATTAAGCAT
GTTTATAACTCATACAAAAAAACACCCGCCATATTTTTTATGCCAAAACCCAAAATTTAAATTTTTTAAT
CACTAAATTTTTAACCTCAAAAATAAAAAAGTACTATAAATTTATAGTACTTTTTTAAATTCAGAGACTA
AATTAGCTTCTATTCTTTGCCATCTTCAGGACTTAGATAATTAACTTTGATGTTTTCAACATCAAATGCA
AATTGGAAAGAGTTACTATCACCTGCACGAATTCGGTTAATAATTCAGTAAGTATCAACCTCCATAATTG
GGATAATTGGAACAAATTCACGAATAATTTTTTCAAAGATAACAGCAAAATCAAAAACTTTGTTTAGTGT
CCAACTCTCTTTTTTCTCTTGATCACTAAAAAGACCATTAAAAAAAGCATCAATCCGAGCATTATATTGA
TCAAGACTTTCTTCATATTCAGGTATTAAAATTGGCTTTTGATTAATATCTAGTGCTTTGTCTTTTAGTT
CTTTATTTAGAAAAACCTCTTTAAAAATCGGCCTTTTTTGGGTATCTAGCCTAATTTTTAGTGTAATTAA
CTCCTCAAATTTTGCAAGATAAATAGGAGAAATTTCATCTGATTAAAATGTTTTTAAATTAAAGTTAATT
AGACCATAAAAATTTATAAAAACAAAAACTATTTTGAATATATTTAGTTTTGACAAACAATTTTTCATAA
CTTTTGTTAAATATACTATAATTTTTAATTTAATTAATTTTTATAAATCTTTGACTTTTAAAAATAAAAA
AATGATAAACAATCTAAAAATATTATTGTATAATTATAATATTAAATCTATAAATAGAGATACCGTAAAA
AATGAAAAATTGAGAACTAATAAATATTTTAAGTCTGGGAAGTGTTGTTGTATCACAACCTTATGAAAAT
CAAAATTTGATACTTAAAAATTCTTTTCTTAAAGCTGAAACCTATTTTTTAGACCAAATTCAAGATGAAG
AAACAAGAAATTTATGAATAAAAGAGTTTGTTTATTCTATAGATTCTTTAGATAGTTTTAATTATAAAGA
ATTAAATTATATCTTTAAAAATGAAATTTTTAAAGATCAAGATCAAAAAAATGCTATTTTCCAAAAAATC
AGAGAAAATAGCAAAATTTATAAAACATTTCAAGAACAAAAAAATAAAAAATCTCGTAGAGGAAAAAGAA
GTTTATTCACCGAATATCAACGTTTAACTATTCAAGATTGGATTGATAGGGTTCAAATGTTTATAAACAA
CACCAACAATAGATCAAATACATCTGAATCGATAGCTGGTGGTATGGGTGCTGTGGCTGGAAGTTCGCTG
GTTACACTTATATCTACACTTAGTTCTCTCACTGGTCCTATAGGATGGGTTGCTGGCTTAATATCAAGTG
CATTAATTATTGGATTTTCAGGTTTGAGTGGACATTATATCGGGCAATCACTTGGTGAAAGAGACAAAGC
TAATGACGTCGCAATTTTACTTGACGAATTAAAAAAAATTTTAAGAATTGCATTAACATCGAATGATAAA
AGAGAGGAGGGGAATTTAAGTCAACGACTTAAAAAAGTTATTGATGAAATTAATAAACGAGCTAATTATA
TAATTGATTTTAATGATTTTTACCCTCAATTTCGTAGCATTAATACTGTATTAATACAAGATATAGGAAA
AAATGAAAGCAATAAGTCTCTTCTTTTATTCTAGCGTTATCCGATCAGGCGGGTTAAAAGTTTCAGCTTT
TATTTTAATTATTGGAATGTTTTCTTTTAATTTATTTAATATTTTTGCTTCTTTTAGCCAAAATGATTTA
TTGTGAATTAGATGTATATTTTACTTTTTCTTAACCTCTCCAGTACTTTATATTGTTACTAAATATTTTC
GATTTATCAAAAAATATAAAAGTGAAGCTTTAGTCTTATCCGATCAAGAATTTACTGAAAAATATTATAA
ACTTGTAACAAAACCTTTAAGATACACGCGTTTTAATGCGATAATTCGGGATTTAGAAGAATTTAATCAA
ACAATTGAGGATGAAACTCAAAAAAAACAAATCTTATTTAGAGCTCATTATCGAATTTTTATTTTAGAGG
CTTTGGTAATTTTAATTAGTTTGGTTTTGTTTTTGCTTTGAATTAGTTTGACTGAAGCTAGTCTGATAAA
TTTAAGTGTTCTTCCAAAGGAATACGATAAAAATCATTCACTTCGAGGCGCTCTTTCATCCATTATTTTT
TCTTTTTTATTATTATTTTTAATTATCATTAACGTTTTTACAAGAAATTTTTTACACTATATTTCAAGTA
ATCTTCTTAGATATTCCATTAAAACTATTTTTGATTACTATAAAAAGTCGCCATGACGTTTTTTTATGAA
ATAGTAATAATGAATAATCAAAAAACACTTTAATATAAAGGAAAATTTGTAATTGCTTTTTTCTTCTCCT
AAATAAAAATATTATAAAAAATAAAAACTCCAATAATTTTGGAGTTTTTTAAATTCAATCGCTTTTTTTT
AAAATTTCTAATTTTATGAACTTAAATTTTAAACTTGACCTCATTTACGTAATGTTTTTTTAGTTTTTGC
TGATACTTTAAGTCGAATTTTTTTTCCTGAGGCTGTTTTTAGTGTTATTTGTTGTAAATTAAGGTTAAAT
TTCCTTTTTGTTGCATTTAGAGCATGAGAGCGATTATTTCCACTTAATGGTCCGCGGTGAGAAATTTGGT
CTTTTCTTGCCATTTTTACTCCTAAAAATTTAATTTTAAAATTTGCGCTGCTTAAATTAGAAGATTATTT
AAGCAGATTTTGCAATTGCTAATTTAACGATATTTTCGAAATCACTTTGGTGATGAACTGCCATTTCGGC
TAGCATTTTTCGGTTAATTTCGATATTTGATTGCTTAATTTTATACATTAATTGTGAATAAGAAATCCCT
TGGTTGCGCGCTGCTGCATTAATTCGACTAATCCATAATTTACGAAAATCTCGTTTTCGCTGTTTTCGAT
CACGAAAAGCATAAGTTCAGGATTTAACTACTGCCTGTTTTGCTGTTTTAAAACCAATCGATTTATGCCC
TCAATAGCCTTTTGCTAATTTTAATCAACGACGACGACGCTGACGTGTTATACTTCCGCCTTTAACTCTC
ATTTTAAAATATCCTTTCTTTTTATGTATTTTTCTTAAAAGTGTTTTTTAAATTAATTTTTTTAGTCTTT
TAAAATCAGAATTATTCATTAAAGTTGATTTTCTTGATTGACGTTTTTGTTTTGTTGTTTTACTTTGAGC
GAGATGTGAACGATAAGCATGCCCATGTTTAACTTTTCCTGTTCCCGTTACTTTTATCCTTTTTTTTAAT
GCTGATTTTGTTTTAAATTTGATTTTAGACATTCTCTTCTTCCTCTTTTTTTTGTTTTTCGTATTCGAGT
AATTCTTTTAGTTGTTTTGCTGAAGTGAATTTTGGGAGTTTTTTGCGATCACGTTCAAGATGCATAACTA
AAAAGTTTCCATTTTGTGAAATTTCTTTACTTTTTTTAGCAATATATTTTAACTGATCATAAAAGATATC
AAGTGTTTTTCTGCCTTGATCAACCCTAGTAATTTCACGACCGCGGAAACGAAGGGCAATTTTAACACGA
TCACCATCAAGAATAAATTCACGAGCTTTTTTCGATTTAACTAATATATCCTGGAAATTTATATTAAAAC
TAACGCGAATTTCACGATTATTAGTAAAAGATTGCTTTTCTTTTTCTTCTTTTTTTTTCTTTTTTATATC
ATAACGAAATTTACCATAGTCAAGAATTTTTGCAATTGGAACTTTTTGAATTTGATTATCTTTAGTTTTA
ACTTCCTTAATCGAAATTAAAACTAAATCAAGACCTTTGGATTTAGCTAACTCAATTGCTTCTTTTGTTG
CCATTTTCCCAATTTTTTCATTATCAGTTCCAACTAAAAAAATGTTGGGAAAAAGTATATTTTCGTTAAT
TTGGTGGTCTTGTAATGGTTTTTTCTGGAAAGGGGGTCTGTGATTCAAAATTTAAGTTTTACTCCATTTT
AGATCGTTTAGTAAATTTTTTTAAAAAAAAATTTACTAAAAAACGAATTTAATTTTAATTTTAATTTTAA
TTTTGGACAAAAAAATAATAATTTTTGTTTGTCAGGTAAACCCAAGATCACTAACATCTTCAGGTGAGAT
ATTATCTACTTTCTGCAAATAAAAATTTGCATATTATATTATACAGGAAAAACAAAAAAAATATTAAAAA
AATAAAAAATTAATAAACAAATTGTACCATTTTTTCGTTTTCTACCACTAAAAATGTATCACCTTTTTCA
ACCCCAAAGGGTTCTAATACATTTCTTGCTAGACTAAAATCATTTTTAATTGCTGTAAATTCAGAAATTG
AGTTAATTGAGACAAAAACGGAGGATGTAATTCCAAAACCATTAATTAATTTTTCATTATTAATCACGCC
AATTACGGCTGTATTTGGTCTAAATTTTGCAATTTCCCTTAAAAGTTGGCCAGTTCGAGATAGCACTACT
GTGTATTTTATTTCTTTTTCATAGGCTAAATGCGCTAATTTATGGGCTATTTTTGCTCTTAGTCCCCTTG
AATTTTCCGTAATTACTGCCAGTTGCTTTGCATAAAAAAGTTTGTTATAAAATTCTTTTTCTGCTCTTTT
ATTAATAACTGCCATTACCTGAACTGACTCGATTGGGAACTGACCCTGGGCAGATTCACCAGATAGCATT
GTCGCATCCGCGCCTAATTCAGTTGCTCAATAGACATCAGTTACTTCTGCTCTTGTTGGTTGGGATGATT
TCTCCATTGAATCAAGCATTTGCGTTGCAACTACAACAGTTTTACCGGCAAAACGACATTTGCGAATAAT
TCTTTTTTGTTGAAATGGAACTTCTTCATAAGGCACTTCAAGACCTAGATCGCCACGAGCAATCATAATT
CCATCCGATAATTCAATAATTTCATCAATATTTTCAAGACCAAGTCTTGACTCAATTTTGGAGATAATCT
GGATATGTCCGCCGCCGTTTTGATCTAAAAGTGTGCGTAATTCACGGACATTTTCACCTGAATTAACAAA
GGATGCAGCTATATAATTAACATTTTCATTAATCCCGAAAAGAATATCATCAATATCTTTTTGGGATAAA
AAGGGTAAGGAAAATGCTACACCTGGTAAATTTAGTCGCTTATTTGACTTTAAAATATGTGAATTTTTAG
TTCTAACTACAACTTTTCCGGGCTCAATTTCGATTACAACTGATTGTAATTTTCCATCATCAAATAAAAT
TTTATCACCGATTTTTAGATCCTTATCAATTTGATGAGAAACAGTAATTATTTGGGCTGTTCCTTGAAAA
TTTTGATAAGAATCTGAATCTGTTAGGACAGTTAAACGTTGGTTTGCAAGGATTTTTTGGGAGCCTTCTA
AAATTTTGCCAATGCGAATTTCGGGTCCTTTTGTATCTAACATAATTGAAATTGGAATTTTAAGTTCATT
AGAAAGCTTCCGGGCGCTGTCAAATTTTTGTTTTTGCTCTTGATAATTTCCATGGGAAAAATTTGCCCGA
ATTACACTAACCCCAGATAGTACTAATTTTTTTAGGACCTCATAATCCTGCGTTGAAGGGCCAATTGTTG
CGATTATTTTTGTTCTTTTTGAAATATAATTTTTCATATCGTTCATTTTTTTGATGGCAACTTTCTCGTA
TTTTGTATTTTGAAATGGTTTAAAAAGTGCAAATTAATTAATAATAATTATAACTAAAATTAAGAAATTT
ACTAATAAATTTCTACTATTTTTTTAAAAAAAACATTTCCTAGAGCATCAAATTGCATTCTCTGAGTCAT
TTTAGACTTATTTATGAAGATCTCATAGTGTTTTTTGCCTTGATTTTCGGGAATAATGAGGTTAATTGTT
TCTAAATTTTCCCAATTAAATGATAACAAAATTTGCATAAGAGACAAATTTTTAATTTCAAGTTTAAAAC
TATTATCAAATTTATCAAAATTATTTAAAAAATCAAATTTAAATTTATAAAAATCAAAGATTTCTTCACC
ATTTTTAGCACTAAAACTAGCGAAAATATCGACCTGTTTTGGCGAGTTCCCGACAAAGGCATATGTATTA
ACACTAATATTTTCAAAATGAAATTCAAGTTTTTCAAGTAAATTATCTGCAAAACAATCAGAGGCAATTT
CTGAAATTGTACTTGGAATTATAAGGCTTTTTATTTTATTATCAGCAAAAACAGAGCTATTTAACTTACG
AATTCCCTTTGGAAATTCGATTTTTTTGACCATATTGGACTCAAAAGCTGAATCCAAAATTGTTTCTAGA
TTAGCGCCAAAAACAATTTTTTCAATTTTATTTAGCATAAAAGCTGACTCGCCAATTTTTAATAGCGAGT
CAGGTAAAATCAATTTTTTTATTTCCAAACCCATTCCCGAAAAGGCAAAATCAGCAATTTCTTTAAAATT
CAAAGAGGATAAATCAAGAATTTTTCCCGAAAAAAATTCTTGGCTTTTAATAATTCTAATTGCGATTTCA
CGGTTAAGTAGTAAAAACTGCACTTTTTTCCTAATTTTTTCCTTTTTTTAACTAATTTGGTTTTTTTACT
TAATATTGACTGAAAGGAGGTTGAGAGATGAAAAACCAACCAAATCAAAATTTAGTTAAATTAAGCGAGA
AAGACAAAACTGAAAATGGAGGAGCTGGAGTTCTTGCAGGAATTTCTGGTCTTGCAACAGCAATTTCAAA
ATTAACTCCTGCAATTCTCGGAATTGCTTCGATTTATCGAACTTTTACCCCCGGTTCAGGTGAGATAAAA
GCCGATGGAAATACTGTTAAATGAGATGATTCAAAAATGGCTAAAGCAGAAACTGAAAAAGTTGGAAAAC
AGCCAATTTACTTTATTTATTAGTTAAGAAAAATTACTATTTTTCAGGCTGTTATTTATATATTAACTCT
TGATGTTCTTTTTGGCCATATTCAAGAATGAAAGCTTCGATTAGATCAACTGCGGCTTTAATATCTGATA
AACTAATTAGACCATAAGTTGAATGGAGGTAACGCTGGGGAACAGAAATACTTACTGTTGGCGTCCCATA
ACCTGAATATTGTAATTTTTCAGCATCAGTTCCCCCTCCTTGTGAAACATAACGATAAATCGGGATGTTT
CTTTCCTTGGCAATCCTAAAAAGAATTTCAACTAACCGTGGGTCCATTAAAGCGCCTCCATCGGCAATAT
CAATTGCAACTCCTGCACCTAGTTTTTGAACACCAGGAATTGCGCCTTCAGTATCATGGGATGCTCCTGT
ATCGATTGCAAAAGCAACATCAGCATTAATCATTTTTGCAACCATTTTTGCCCCACGGGAACCAACTTCT
TCTTGGACAGTTCCTACTAAAATTGGATTAGATTTTAATTCCTTATTATATAATCGATGTGCTAATTCAT
CAATGACAACCACGCCTGCGCGGTTGTCAATTGCTTTTGATGCAAAAAAATCTTGATTTTGCATCAAAAA
ACTAGGATTATTAAAATAAATTCGATTACCAATTTCAACACCTAAATCCAGAGCTTCTTTTTTAGATCTA
AAACCAAAATCAAAAAAAAGATCCTTTACTAGTAAGGCTCTTTCAATTTTAGATCTCTCCATAATATGAA
TTGAAGTATGCCCAGCAACCCCAAAAAACTCCTGACCTGATGAACTAATTAACTTAAATCTTGCCCCTAT
TACCGCATTTCCTCAAATTCCGCCAATTGATTTAACCTTGATAAAACCTTTTTCAGTAATATCTAAAACG
ATAAAACCAACTTCATCCATATGAGCGGCAATGACTACTTTTGGTCCAGAATTTGGATTTTTTTTCTGCA
TAATTAAGGAACCAAAACCATCACGAGAATAGACAAGATCAAGTTTTTCTGTTGATCTTTTTAATTCAGC
AACAACTTCATCCTCATAACGCGACATACCATCAATGTCGCAATATTTTTTCATTTTTTCTAATATTGAC
ATTTAAAAAATCCTTTCTTTTATGATATAATTTAGAAAATTATACACTTTTTTTTATAAATTCCAATTAA
TTTCTAATCGTTTTTTTTCTTTTAAAAAATCGTTAATTTTGCGGAAAACCATAGAATTTTTAAGCGATTT
GGCGAAACTAAAAGGCGAAGGATGTGAATAGGCAAAAACTTTTTGTTTTTCAAGGTTAATATTTTTAACT
GCTAATTTTGCTTTTTTACCCAATAATAAAAAAACAATATCAACTTTATTTTTTACAATGAAGTTGATTA
AGTTAGAACTAAAAACCTCCCATCCAATATTTTTATGTGAATTGGGACTGGATTTTCGCACGGTTAAAAC
GTGATTAAGTAATAAAACGCCTTGTTTTGCCCAGTTTTCAAGATTCCCGTTTTCTTTTGAAAAGTTTGGG
TAGGCATTTTTTATCTCCAAAAATAAATTTCGAAGTGAGGGGGGTAAAATTTTTGTTCTTGTTGAAAAAG
CAAGCCCATCAGCTTGACCTTTTCTATGATAAGGATCCTGGCCAATAATAACAATTTTTAGTGTTGCAAA
ATTTGTTAATTCAATTGCGCGAAATAAATCTTTTTTATTTGGAAAAACTTGATATTTTTCATATTCTTCA
TCGAGTTTTTCCATTAATTTTTGAAAATATGCTTTTTTAGACTCATTATAAAAAAAGCTTTCAAAACTTA
GTTTTGATTCCATTTTCAAAAATTATAGCAAGAAAAAAATTTTTTTATTGCTTTTTTTAGAGAAAATGCT
ATAATTTTAACGTTTATTCAAACCATCTTATACCAAAAAGGTTTAAATCTGAAAATTCAGTACCTTTAGG
AAAAAAATCATAAGGAGAAGCTTATGTTTGCAATTATTAAAACCGGTGGTAGACAACTTAAAGTTGAAAA
AGATCAAACAATTTTTGTCGAAAAAATCGACAAAAACGAGGGAGAAACTATAACTTTTACTGATATTTTA
TTTATTAATGGTAAAATTGGTACTCCTTATGTTGAAAATGCCAGTGTTACTGGTATTATTGAAAAACAAG
GAAAAGCAAAAAAAATTGTTGTCTACCGCCATAATCCAAAATCTACCCATAAAAGAAAATTAGGGCATCG
CCAACTATTTACAAAAGTAAAAATCACGGAATTGAAAGGATAATTTAAAAAATGGCAAAGACCAAAGCAG
GTGGTTCGACCAAAAATGGCCGTGACTCGGCTGGGCGAAGATTAGGACAAAAAATTGGTGATGGCCAATT
TGCTCTTACAGGTTCAATCATTTATCGCCAAAGGGGAACGAGAATTTATCCAGGTAAAAATGTTGGAATT
GGCAATGATGATAGTTTATTTGCCCTTGTTGATGGAATTGTTAAATTCCAAAAAATAAGAAAACGCAAAT
ACGCAACAGTAGTAATGGCTAAATAATTATTGTCTAAAAAAATTATTTTAAAAGAAGACACTTTTGTGTC
TTTTTTTAATTGTTTAAAAATCAGAAAAATACTATAAATCAAGGAGTAATTTAGTTAGGTAGTTTAATTT
TTAAGTCTAAAAGCAAATAAAGAATTATAATTAATAAAAATTTTAAATTATTTTAAAATAAGAAAATTTG
GTTTTTAAAACCAAGTTTTTAATTTTCAAAAATTTAAAAACTTAGAAGCTGCTTTATAAAAAAACACTTG
TTTTTATAGTGTTTTTTTTAAAAAGTCACTAAAAATTTGATTAAAATATTCAGGATTTTCGCTATAAATT
AAATGCCCCGTTTTAGGAATTATCTCTGTTTGAACCTTTGGAATTAGTGACTCAAAATATGTTTTTGTCT
CTTGCTGTAATACAATTCCATCTTTTTGACCTAAAACTAGAAGTGTTGGGATTTTTATTGATTTTAGGGC
TTCCTCAATTTGGTCCATCATATTATTTTTTAGCAGATTTTGTGCTAATGAAACAATATTAAAATTATTA
AAATACTCGTAATTATAGAGACTTTTTGCCCATTTTAAATATTTAGGATCTTTATATTTTTCTTTGTCAT
ATTCATAAATTGGCATAAATTCAAGCATTTCTTCTGGTGTTTTTGGAAAAAATTTTTCATAAAAAAAATC
TTTTAGAGGTAAGTTTGCCTTATTCATTGGTGCAATAAAAACAATTTTTACTATCATTTTAGGGATTCTT
TTATAAATTAATGCTGCAATTGCTGCTCCCATCGAATGTCCGACTAAAATAACCTCCTTTAAATTTAATT
TTTTAATAAAACTAACTGTTAAATCCGCATAATATTCTAAATAAAGTTGGTCTTCGCTAGCTGGTGTTAA
ATTATTTCCAGGGAGAGTAAAACTATAATAATTTAGTGGGATTTTTTTACTTATTGAGTCAATTGTGCTT
GAAAATACGTTATGATTTGAATTAAAACCATGACAAAAAACAATATGAATTTTGCTAAAGGGATTCCTGT
TAATTACAAAAGGGTAATTTCAATTATCTAAAATGTTATTACTTTGTGAATTTATCATTGTATTTCCTTG
TTTTTTCTTAATTTTTTTTATTTTAATTATATAATATTATTCTAATTTTTTTAGCATTAAATTTTTTCCA
AAAAAAATTAGAAAAAACTTTGGAAAATTCAAAAAATATGGTATAATTAATATGCCACTAAAATAATAAC
CTTGTAACCTGGTCAGGATAGAAATATAGCAGCCATATCGAGAAGTGTTGTGTTTAGTGGTTTTTATATA
TATTTAATAAAAAATAGGTAAAAATCACTATGGCTTCTCAAGAAAATAAGGCATTAAAAAGGGGCTCCTG
TCATTGCCCTAGTCAAAAAAAACACAATTTTGCCAGATGCCTAAAAAAAAGGCTAATTACACGTGCAGAA
CGTGAAATTTTTCAATTTAATCAAGATAAAATTAACCTTAAAAACTTTTGAAAACGAAAGACCTTATCAA
TTACAATGATGGCTTTTTCATCAATTCTTTTTACTTTAGGTGTTGCTTTTTTTCTTGGATTTGCAAAAAC
GGTGCCAACTGGCTTATCGGCAATTCCCGCTTTAATTACAATAATTGTTAATTCACGTTACAATGTTGAT
ATTAGTTGATCCTTTGCGGTAATCTATTTCGCAATTAATCTTCCTTTATTAATTTTTACGCTAGTAAAAG
TTTCAAATAAAAGCTTTTCATATCTTACTTTTTTTTGACTTTTTTTTCAGATTATCTGAAATCAAGTGTT
TTCACTTGATAGTCCAATTCGTGATTTTTTTGTTAAAAATATTCTAATTAAGGAAATAAAAAATTCTTGA
ACTTTATTTTATTATACAATTATTGGAGGAATTTTATCAGGCTGGTCGATTGGAATTGCCTGAAAATTTG
GCGGTTCAGGAGGCGGAACTGATTTTATAACTTATTTTATTGCTTTAAAATACCGCAAACCAATCGAAAA
AATAATGTTTAGTATTTCGATATTTTTTGGACTTTTTTCACTTGTTTTACTATATTTTTTTCAACCTGCT
CAAGTTAATGACCAACTTTTTGGGCAAAAGTTTTTTGCTCTTTTTCTCTATCTAATCGTATCTTCTACGA
TTGTAGGCCGAATTTATCCAAAATATGGTAAATTACTTTTACAAATTTATACAAACGAACCCGAAAAAAT
TATTAAGCATTTTAAATCAATCAAATACTGACACTCCTATAATATTTGAGAAGGAATATCCGGCTATACA
AGTCAGAAGCAGTGACGGGTAGAGACAATTATTTTTACAATTGAAAAAAAAGCAATCCTAGAAGAAGTTG
CTAAATCAAAGGTGAATTTTTGATATTCAGCTACAAGAATTTTACAGACAACAGATCGTTTTGATACAAC
TAAAATAAATTAAATTAAAAATAATCAGTTAAAAAGCTAAATTTATCCTGAATTTAAATATAATTTTATT
CATAAACTATTAAATTTCTGAATAAAATTATATAAAAAATCATTTTTTGTTAATTTTAAATGATTTTTGC
TATTTTTTAAGTTATAATTACAATAGGGGGTGAGATTAACCCCCCTTGTAATTAAATCTTAGAATTTTAA
GAAATCATAAATTATATGAAAAAAAATTTTATTTTAAACTTCGCGACAAAAAACGTAAAAGAAAAAAAAT
TAAGCTTTGGAGTTGGAATAACTTTATGAGCTTTAATCGTTTTTGCTTATATGATTTTTGTAATGAATTG
AGGTTTTGCCTCTGCCGGACTTAACGGTAAAGCAGGGATAAGTGGTATTTTAGGTCACTTTTTTCCAAAT
GCTAATGAAGCCCCAGGAACCGTTGTAAATCAAGCAGTTAACTGGGGTATCACAATTGGTCGTGGAATTG
GATCAGTTCTTGTTGGTTGATTAATTGTGAAAATTTCGCATAAATATACAGTAATTTTGTCTTTATTTTT
TATGCTTTTTGGAATTATTGCCCCTTATTCACCAACTTATGCCGGGTTTATAATTCTTAGAACAATTTTT
GCAATTGGTGGAACAATGCAGATTATTTTAATTCAACCAGTTGTCTCAAATTATTTAAATCAAAGGCAAA
AAGCTGTTATTTCACAGTTTTCCCCCTTTTTTTATCCAATTGGAACAATAATTACGCTTATTCCTTTTGC
CGGAATTATTGGTAAAGAGGCTCAGGAAGCTTTTCGTGATAATTGGCAAATTGTCTTTTTAGTTATCGGA
CTTCTTACCTTAATTCCATTAATTGGATATATCATTTTAGGTACTAAATTTGATCTTTATCCTTCAAATA
TTGAAAAAAGAAACAAACAGGAAAAACTGAGTTTAGCTACATTTTTCAAACAAAAAGATACTTGATATTG
AACAATTTTATATGGTTCATGACTTGTGGCAGTCGTTTTTCCTTTTACTTTTTCAAAACCAATTTTTCAT
CGGTTAATAGGTGATAGTTCTCGAATTTTTGATGATAAAATTTCTGTTTTTCTAATCTTCTTTCTAGCGG
GAATGTTTCTTGGACCTTTTACAATCGGACTTTTATCCAAATATCGGCTACAAAGACGTAAATATATATC
AACAATTATAACTCTTGGTGTATTTTTTTATGTGCTTGCAACTGTTGTTTTTGTTTTAAAAGTTGGAAAA
AATTATGAATATGCAAAATCTTATACGGATGGTTGAACTTGATTGTTCTTATTTTTGGGCCTTTTTATGG
GAATTTGTCTTTGAGGAATTCAAGGGGTTATGCTAAATTTACCCCATGAATATAAAGGCTCAAACCCTTA
CCGTGTTGGTTTTCAGTTCGGTCTAATTTGGGGTCTTGGCTATACCGCTTTTACAATCGCAACAATTATT
ACATCATTAGTTAACACGCCACCAGGAATTGATCTAAAAAAATTAGAACTAAATAATGTCGATGGTTATG
CTCTTGGAGCTTATATTCTCATTATTATTTTCTCACTTGTTTCTTCAATTGGTTTAGCCCTTTTAAAAGA
ACCAAATCCAGAATATAAAAAATTACTAAAAATACGTAGTTTTTCTGAAATTGAACGAATCAAAAAATAA
AAAAAAATTTCATTTTTGATTCGTTTTAATTAAAAATAAGAAAAAAATTATTATTACTTGTTTTTAATTA
AAAAAAATTTAAATCTATCAATGAAAAAATTTAACAAAAAAGGAGAAATCAAACTTATGAAACCTATTAA
AATAGCTCTAATTGGTGCTGGAAATGTCGGAAATTCCTTCCTTTATGCAGCAATGAATCAAGGACTTGCA
TCCGAGTATGGAATTATTGATATTAACCCTGATTTTGCCGATGGTAATGCTTTTGATTTTGAAGATGCCT
CAGCTTCTTTACCTTTTCCGATTAGTGTCTCCCGTTATGAATATAAAGATCTAAAAGATGCTGATTTTAT
TGTAATTACAGCGGGAAGACCACAAAAACCGGGTGAAACTCGGCTTGAATTAGTAGCTGATAACATCCGA
ATTATCCGGGAAATTGCACTAAAAGTCAAAGAAAGTGGCTTTAGTGGAATAAGTATTATTGTTGCTAATC
CTGTTGATATAATTACAAGGGCTTACCGGGATGCATCTGGATTTTCCGATCAAAAAGTTATCGGTAGTGG
AACTGTTTTAGATACAGCAAGGCTTCAATTTGCAATCGCAAAAAGAGCAAAAGTATCGCCTAATTCGGTT
CAGGCCTACGTGATGGGTGAACATGGTGATTCATCTTTTGTTGCTTATTCAAATATTAAAATTGCCGGTG
AATGTTTCTGTGCTTATTCTAAACTAACCGGAATCGATAGCTCAAATTACGAAAAAGAACTTGAATATCC
AGTTTCTCGCCGGGCTTATGAAATTATTAATCGTAAAAGGGCAACATTTTATGGAATTGGTGCAGCTATT
GCCAAAATAGTTTCTAATATTATCAAAGATACAAAAAATATTATGATTGCCGGAGCAAATTTACGAGGAG
AATACGGATTTCACGGAGTAAATATCGGAGTTCCAGTTGTTTTAGGGGCAAACGGAATTGAAAAAATTAT
TGAGATTAGTCTTAATGATAAAGAAAAAGAAAAATTTGCCAAATCAGTTGCAATCATTGATAAAATTTAT
CAAGATGCAATTAAAAATATTTAATTTTTTCCTAAAAAATTTTTAAAATTTTTAAGGAAAAACAGTTTAA
AAATCTCTCTATAAATTTAATATTTTTATCCTATGATTTTAAAAAAGTACTATAAATTTATAGTACTTTT
TTAATTTTTAGCAAAAAAATTAAAGCTTAAAAATTTTTATTTTTTCAAGGCTAAATTTGAACCTGGAAAA
AAATAAAATTAACCCTTTTTTAATTTTTCATATATAATTTAGAAAAAATTAAAAAAGGGTTATAAAAAAT
ATTTTGGTGGCTCATATCGGACTCGAACCGATACACATTGCTGCAGCAGGTTTTGAGTCTGCCGTGTCTA
CCATTCCACCAATGAGCCTTTGTGAAAATCAAAAAAAAAATATCAAATTTAACTTAAATTATATTATAAT
TATACCAATGATGGCTAAAAAAGAAAAAAAAACTTGAAAAAAATTTTTGCTTAGAATTATGCCGCTACTA
ACAGCGCCATTTTTTTTGACTGCTATAGGTTGCACGCCTTTTGGAGCGGTCAAAAAAATAGGTGGATTAG
TTGCCGAAATTGGCGAAAATAATCCTTGAGATCAAGAACTAAATCCTAAAAAACCACTAGATTCAATTAT
TAGTGGGCGAATTAGGTCAAGATTTGAAAAAATTAAGGCATCTGAATTTTTAAAACAAATAACTTTCTTA
AATAATGAAAATAGTCTAAATGAAATTAATTCACAAATTGCTAAGGAAAAAGGTAAGCTTTTAAATTCAG
CAATTCTTTGAAGTTTTATTCCGGGAGTCGATAATTATGACCTTAATAAAAAATTTGATATCCAAATTAA
GGCTGATCCTAATTCGGTAAATGATGATTATGGGGCCATTAAAATTAAGGTTGACGCTTTCGAAAAAGGT
TCAGACCGGTTAGTTCAAAGCAAAGATTTTCTCATTTCGGGATTTAAGACAGAAATAACCGGAATTTTTG
CATATAAACAGCGAATTGCAACAGCTTTTCAGAATATTAATACCCTAACTTTAAAAGATGAAAAAAATTT
TGATATTAATAAACTTGATTCTAATGCCGATATTTGGGATTTTTTAAATCTCCCATCCAATTTTGAAAAA
TTGGATATTAACAAGTTGCGAAATTCTGATCAATTTGATGTACCTGAATCTGATGTCTCAGCGCCTAATA
TTGCCAAAATTGCCAAAAATCCTTACCGTTTAAGGGTCAAAAATTTCTATTATCTAAAAGCTACCATTCT
AAAGAATTCCTATGATAAAAACACTGGTGAAATCGATGTAATTTTATCAATTTATCATGATTCTTTTAAT
AATTATGTCTCAAAAATTGTAAAATTAAAGACCAAAGCAAACCCTGGATTTAATAAATTAACCGAAAATA
AAAGCTTTAAATTAAAAGAAAAATATGCGAATTTTTTACCTTCTTTTCTTATAAATTCTCACATAAATCA
GAGTCAATCACTAGCTGAATTTATTAATTTTGGTGATTTTAACTATCAAAATTATGATATTAAAATTGTT
CCTTCGCTTGCAAATGACCAAAATGGTGATTTTTATATTATTTTAAATAAAAAAGAAACTAGTCTAACTT
CTGGATCAATCAGTCCGGGTCAGGTAATTAAAGTTGAAGGTTTTAATTCCTATGATAAAATTTTTTCAAG
TGAGAAATTTACTAGGGAAATTGACTTTGACTATCTTGATTCTTGATATAAATTACCAAAAACAGCCGAT
CTTGCTGAAAAACTACAGAGTATTTCCGAAAGTTTAAATTCTTCAAGTGATTCACTTTTATGACCGCTTT
TTGGCAAAGCAGTAGAAAAAGCGCTTTCATCAGAGGAATTATTTAAAAACACTAATAATTTGAAAAGTTT
TGAAAAATTTAACTATAAATTTGCCTCATTAGTTGATTTTAAAATTGATGAGACTGGTATTAGTTTCTAT
TTTGGAAATTCACTTCAGGATTATTATCAAGTAAAAATTAAATTTAGCCAAAAAACTGAAAGTAAAAATA
TTATCGCTGATTTTGGGGCAAAAGTTCTTGAAAAAGATTCAATAAATAGCTCGCTTCGTGCAAGATCGCT
TGTAATTCAACTCCGTTCGAATGAATATGATCGCCAAACAAAAACAAATACAAGCAAAATTACATCAGGA
ACCGCTTGAGTTTTTGATCGAAAATTAAAAAAGGACCCAAAGAATCCAGGAAAATTTCTACCAACAAATA
CTTATTATTTAGCGACAAATTTACACGTTATTGCTGATTTACTCAATAAACCTGACCAAGTTTATTCATT
TTCATACCTCCTTGATGGCAACCTTAAAAATCTTGATACAATCAGTTTTGATGATACAAATTTATTCCGT
CGTTTTGATCGCGTTGCAAAAACTGCAAATAAAAAAGATTATCTAGGACCTGAAGGTTTTCAGTATATCA
CTAGTGAATCAAAGAAATTTTGGGAAAATTTAAAAATTAATCCAATCGGGCTTAATATGCCTGACAAGGA
TAAATTTCGTGATTTTGCAATCATCGAAATTACTTTTCCAGAAGATAAAGTCAAAAAAAATTCTTTTAAT
TTCGGCATCCCTTTTCTTGATCTTGATTTTTTTGGTCAACCTTCATATATAAAAAATATTCCTGATGCAG
TTAAAAATTATCAAAAATCGCCGCTTGATTTTTTAGTTACTGATAAATTAGTGCCTAATTTTACAAAGGC
AACCCAAGAAAAAATTACAGACAAAATCAAAAAAGCACTACCCTTACATGCTTATTTAGGTGGATTTTTA
GGTGGATTTACTTGAATTACCGACAACAAAAATGCATTTATTACAACTAATGGAATTCTTAAAGAAACTG
ATTTTCGCCAGGAGGATTCAATAAAAAAATTTCAAGGGGCTAACTCAATTTCGCTCCCTGGTCTTCGTGG
TGGTCATGGAATGTCGGGTTCACTTGTAGTTAATGAATATAATCAAGTTCTTGGAATTTTTTGGGGCGGA
TATTTCCCGCCAACCTTACCTGGTCAAAACCAGCTTGTAAAAGGAATTGGCCAATTTGATCCAATTGGTC
TAAAAACTGACTCAAATCCGACAATTTTAGCAAAATGACTCGCTCAGACTCAGGATATCCAAACCGATCT
TGATGCAAGACAGGAAAAAGTTTTTAGCCTTGAAGATCCAAAAGAACTCGAAAAACTCGCACATTCAACA
AGGTGAATCAAATTTGATAATTTCATAGAAAAAGAAAATTCAAACATTTAGTTTTGGCTTTTAAAAAAAC
AAAACTAAATGTTTTTTAACTAATTATGGAAAAAAAAATGTTTAATTCTCTGATGAAAATTCATCAGAAG
TATCAGGATTTAAAGCAACTTTTAGAAACAGATCAGATCCTTAATGACCAAAAACAGTATCTACAGATTG
CAAAGGAAATTGCTAGTATTACAGAAATCATTGAAGTTTTTCAAAAATTTCTTGATGATCAAAAAGTTCT
TGAAGATGCAAAAACTATTTTAATTCAGGAAGATGATCCAGAATTAATCCAGCTTGCAAAAGTAGAAATT
GCAACTATGAGCAAAAACATCGAAGAATATGAAAAAAAATTGTTAATTTTAATGCTCCCAAAAGATAAAA
ATGACGAAAAGGACGTAATTGTTGAGATCCGCGGAGCGGCTGGAGGCGATGAGGCAAACATTTTTGTCGG
CGATCTTTTTAAGATGTATCATAAATGAGCTGATTCCCAAAAAGCAAAAGTAAAAGTTTTAAGCTCCTCA
CTTGCTTTAGCAGGCGGGTTTAGTCAAATTATTTTTCAAATTTCAGGTCAAAAAATTTACTCAAAACTAA
AATTTGAATCTGGAGTTCACCGGGTTCAAAGAGTTCCTGCAACTGAAACAATGGGCCGAATTCATACCTC
AACTGCAACAGTTACGGTTATGCCAAAAATTGATGAAAAAATTGAGATTGAAATTAACCCTTCTGATCTA
AAAATTGATACCTATCGATCTTCAGGAGCGGGGGGTCAATCGGTAAATACAACGGATTCAGCCGTGCGGA
TAACCCATATTCCCACCGGTATTGTCGTAACTTCACAGGATGAAAGATCGCAAATTGGGAATAAAGAGAT
TGCAATGGGAATTCTCAAGTCCAAAATTTATAATCTTGAACTGCAAAAACAACAGCAAAAACAGTCAGAT
TTTCGTAAATTAGCAGGTTCAGGAGCTCGTTCTGAAAAAATTAGAACTTATAATTATCCCCAAGATCGAC
TAACAGACCATCGAATTAATTTTTCTACCTCACTAAAACCAATAATTCAAGGGAGCCTAAATCCAATAAT
TGAAGCCTTACTTGCCCAAGAAAAAACGGAACTAATTCTCCAAAATTATGCTAATAAATAAGCGCAAATT
AGAACTTTTAAAAGAAAAACAGCGATATAATTTACCTCTTAAGATCTCAAAATTGGAAAATTTAAAGTTA
GAACTGGACTATCCGATCCAAAAAATTATTGGATTTATTGAAATGGAAGGCGTTAAAATATTCCTTGATC
AAAAAGTTTTCATCCCGCGCTATGAAACCCAGGAATTAATTCTTAAAATAAAAAAAGTAATAAAAAAAGG
TGATTTGGTCCTTGATTTATGTTCTGGATCAGGTTTTATCGGTCTTGCGCTTGCTAAATTTATTAATGCA
AAAATAACTCTGGCAGATATAAGTGATGAGGCAATTCTTCAGGCAAAGCTTAATGCAAAATATAATAATT
TAGAGCTAAATATCATAAAATCCGACCTTTTTGCGAATATTCCTGAGCAAAAATTTAATATAATAGTTGC
AAATCCGCCTTATTTAAAAGAAGAAAAACTAGCTAATTCAGTGCTTAATTTTGAACCAAAAACCGCCTTG
TTTGCCTGGCCTGAGCCTTTTTCATTCTATGAAAAAATTCTTGAAAAAATTGATAATTTTTTAGCCGACG
ATGGTTGAATTTTTTTTGAAATTGACTATAATAGTCAAGATTTTTTCAAGAAAAACTACCCTGATTTTAT
AATTGAAAAAGATATAAATGGCAAGACAAGATTTGCTTACTGACAAAAAACGGCAAAAAAGTAAAGAATT
TATAACATTTTTTAAAAATTAGTTTTTAAAAAATTTGATTTTGAAAGGAATTTAATGAAAATAAGAACTC
GCTATGCTCCTTCACCGACCGGATTTTTACACATTGGTGGGGCCAGAACTGCGCTTTTTAACTACCTTTT
TGCAAAACATCATAACGGGGATTTTATTTTACGGATCGAAGATAGTGATAATTCACGAAATATCAAAGAT
GGAGAAAAGTCGCAGATCGAAAATCTTTTATGACTTGGGATAATTCCGGATGAAAAACCGGGTTCAGAAA
CAAAATTTGGGCCTTACCGTCAGTCAGAAAAATTAGAACGCTACCAAAAATTAGCCCAAGAACTTATAAA
AAAAGGTTTTGCTTACTATGCTTTTGATAATCAAGAAGAGCTTGAACTTCAAAAAAAAGAACAAATTGCA
AAAGGGATTTTTAGTTTCCGTTATGATCAAAACTGACTAAAAATTTCAGATCAAGAAAAACAAAAACGCT
TAAAAAACAAGCATTTTGTAATCCGATTTAAGGTTGATAAGGCCAAAAATTTTTGCTGAAATGACCTAGT
TCGCGGACAAATTTGCTTTGAGGGAAGTGCAATTAGTGACTGAGTAATTATAAAATCCGATGGTTTTCCT
ACTTATAATTTTGCTGTTGTAGTTGATGATTTTGATATGGAAATAAGTCATATTTTTAGAGGTGAAGAAC
ATATTTCAAATACCCCAAAACAAATTGGAATATATCAGGCTTTTAATTGAAAAACTCCTAAATTCGGGCA
TCTTACAATAATTACTGACAAAAATGGCAAAAAACTGTCAAAACGTGATAAAAATTTGTTCCAATTTATA
GAGGATTACAAAAATCAAGGTTATCATAGTGAGGCATTTTTTAATTTTCTAGCACTTTTAGGATGAACAA
GCCCTGATTCACAAGAGTTTTTTGACCATAAAAGTCTAATTAAGGCGTTTGATTATAAAAGACTTTCAAA
GGCGCCTTCTTATTTTGATATTGAAAAATTAAATTGATTTTCAAAATCATATATTTCGAAAATGACAGTT
GATAAAATTCTTGAAAATTTAGAACTCTCTGATAATCAAATTTGAAACCGATTTTTTGTTGAAACTTTTC
AAAAGAGTAGTATAAAATATGCTGACTTTTACAAAAATTTTGAATTTTTTCATAGACCAAAACAAGAGAT
GGATGAAAAAATGTTAGAAATTTTTGAAAAACTCGACAAAAAACCAGTTAAAATTTTTGCCAGCAGAATT
GATTATCAAAATTGAGATTATACAAAAATTAATGATTTAATCAAAGAAATTGGACAAAAGCTTGAAATTA
CAGGTAAAAATTTGCTTCTTCCAATCAGACTTGCAACAACTTTTACAAACTCAGGACCAGAATTGGCAAG
AGCAATTTGGCTTTTAGGAAAAAAGATAATTGAAAAAAGACTATTAAAATGAAAGTAAAATTTTTTTCAG
GCATTAATCTAGACAGTAAAATTGAAAAAATAATTGAATTTATTAGCCCAATTACTGTCACAAAAGAAAA
AATAAATAATTCGGAAATGCTTGTCTATGAAACTTTAAACCCCGAAAATAACACTATGATAAGGCTTGAA
ATTTTAGATGAAAATTTAACTGTATTTTCCGGGGAAAATACTTTATTTTTTGAACTAAATAAGGAAATGG
ACAATGTTTTTTTTAATAATGGAACCGAAGTGATGGTTAGTACTTTTTTGAAAAAATTTGAGCATAGCTC
AAATTTAATTTTGCTTGAATATGATCTTTTTCTAAAAGGAAATAATAATAATAATAATAATAATAATAAT
AATAATAATAATAATAATAATAATAATAATAATAATAATAATAATAATAATAATAATAATAATAATAATA
AAATTGCCACTTATATAACAAATATGGAACTAATAAATGATTAATATTGTTTTATTTCAACCCGAAATCG
GCCCTAATACCGGCAATATAATTCGTTCTTGTTTTGTTGCTGGACTAAAACTGCATATTATTATGCCGAT
TGCCTTTGATTTAGACCCAAAACACTTAAAAAGACCGGCTGCGGGAATTTTATTATCTGAGATTGAGCAT
GAGATACATAAAAATTGGCAAAATTTTTCTGAAAAATACGGTCAAAAAAATCTATTTTTTATTACCCGTT
ATGGCCAAAAATTGTACACTGAAGTTGATTTTTACACTGAAATCGAAACAAAAAAAGATATTTTTTTTGT
TTTTGGCCGTGAATCTACCGGCATTCCAATTGAAATTTTGAAAAAAAACAAAGAAAAATGCCTCAGAATA
CCAATGATCGCGAAAGCTCGTTCATTAAATTTAGCAAACACAGTTGTAATTATAGCATATGAATTCCACA
GACAATTAAATTTCAAAAAATTATCACGATTCGAGGTACAAAAAGGAACAAATTATCTTGATGAAAATTA
AAGAAATTACTTCTTATAATAATCCAATTATAAAAGAAATAGGTAAATTAAAATTAAAAAAATACCGTAA
TTTATGAAATAAATTTGTAGTAGAAGGTGAAAAAGATATTGAATCAGCTATCAATGCAGGTTTAGTTTTG
AGAATTCTTACAACAAAAAATAATGTTGAAAAGTACCAAAAAGTTAATGTTGATGTTGTAATAGTTTCTC
AAAAAATTCTTGAAAAATTATCCCAGCACAAAAGTCCATCAGAAGTAATCGCAGTTTGTAAATCAAAAAA
ACAACGTAAAATAAAGGATTTTTTAGACTCAAAACGACTTGTAATTCTTGAAAATATTCAAAATCCGGGA
AATTTAGGAACAATTATTCGAAATTGTTATAGCTTCGGTTTTGACCTTGTTTATTCAGGTGTTGATCTTT
ATAATGTTAAAACAATTTCTGCCTCTAAAGGCGCGATTTTTATGGCAAATATTTACTTTTTAAAAAATAT
TTCAGATTTTTTTAAATTTGGGCCAAAACAAGAAATTATTATCAGCTCACTTGAAAAAGATGCTCAAAAT
CTTATGGATTTTAAAGTAATTCCAGAAAAATCATATACAATAATTTTTGGAAATGAAGGTAAAGGAGTCT
CAAAAAAACTAAATAAATTAGCGGATAAAAAAATTTATATACCCATAAATTTTGAATCATTAAATATTGC
GAGCGCGAATGCAATTTTTTGCCATTTTTTTCAATTAAAAAAATAAAAAAAATGGCAGAGGTGACAGGAG
TCGAACCCGCAACATACGGGGTTGAAGCCCGTTGTTCTACCATTGAACTACACCTCTAAACCAAAAATTA
ATTATACCACATTTTTTAAAAAATAATATAAAATTTAACTAAATTATGAATTTAAATTCAACTAAAACAT
CAAAAATTAAAGATTTTTTTATTTTTTTATGATTTATTATTAAAATTTCACTAATTTCTTTTGGCGGCGG
AAATGCGTTAATGCCAATCATTTACAACCAAGTTGTTACAAAAAAACAATGGATTTCAAAGTCTGATTTT
GATCAAGGACTAATTTTGACAAATTTACTACCTGGGCCTTCGGTTGTGCAAATGATTTCGCTAATTGCAA
TTAAGAGATTAGGAAGTTTTTTGGGGGTTATTGTTACAATTTTGGGAATTTTACCCCATATTTTCCTGTT
TTTATTGCTTATTTATGTAACAAAATTTCTCCCAGAAAGATATTTTATTATTTTTAATTTGGCTGTTTTT
TCTACAATTATTGGTGTTTTATTAGGTTTTTCATATATTTATTGGAAAAATGATAAAAAAAATTTAAATT
CGGCTGTTTATTTTAGTATCTTAATTGCTAGTTTTGCCTATTGCTTTTTTGTTCCAAACCCTTATAATCT
AGCGCTTGTACCTCTTTTTTGTGTTATTTTTATTTATTTTATCTGATTTTTAATCAAAAAATGGAAGAGA
AAAAATGATACTAATAATTAGTTTGGCAATAATCGGGCTTGTTTTAATTAGTCTACTAGTTTTTGGCGGC
GGTCAAGTTTTTATGCCTGTTTTTAGCTGGTTTTGAGAACAACTAGCTCACCTGGGTCTAAAAATTGATC
AGGAACAAATTAGTCAAATTTTTACTATTGCTAATTCAACTCCGGGGGTTATCTCACTTAAATTAGCAGG
AATTACGGGCTTTCTAATTGGCGATTATGGTGTTTTAGGTTGATTTTTAGCCATTTTTTTTATAATTATT
TTTATTTTGCCGGCTATTTTTTTAATAATTTTTTGATTGAGAATTAGCAAAAAAATAGCTATCAAAAACA
ATGTTTTTTGAATAAATTTGATAAAAATTTTTCGGCCGGTGATTGTCGGAATAATATTAGCACTTGCTTT
CCAATTACTTACCAATTTAATTTTTATAAATTATAGTTTTAATTCAAGTAAAGGTTATTTTTTAACAAAA
AAAAGCAGTGAATTTTTAGAGGGTTGAAGATTTTGGGTTTTTATTTTTTTTGGGACTTCATGGACTATAA
TTGTTTTTATTTTCTACTTAAAGAAAAAAAACATATTTTTACTAATAATTTTAGGAATTATTTTGGCCCT
AACTTGCCTTCAACCTTGAATTTAAAGGAGCTTTATGGATTCTACAAGAAAATTTTATCATAAAAAAGAC
TATTTTATTGACTATGAAAATCAGGTTTTAATTCTTGAAAAATCATTTCATAAAAAACTGTTAAATAAAG
AATTTGCTTTTAAAACTGGTTTTAAAAAAATTGGTGGAACTTTAATTGGTGAAGTTCTCGGACTTGATAG
TTTTAGCTCACCTTTTCGGGCATTTATTAAAATTGCAAAACTAGATATGCCGATTTTGGATAGAAAATAT
ATTGATGCTGGAATTGCAATTGAACCACTCGTAATTAAAGCGCTTTCTGATAAATTAAGGCTTGAAATTG
AAACTTTCCCACCCGAAAAATTTAATTATGACTATTTTAAAGAAGATTCAATAATTGGCGGAATTCCCGA
TGGATTTATTCCAAAAACTAATACAATAATTGAAATTAAAACAACTGGTATTAAAAATTTAGAAAAATGA
GGCCAAAAAGGGGAAAATTTACCCCAAAAATACATAAAACAAGCACAATTATACTCTTTTTTAAAAAAAG
CAAATAAATTTGCAATTGTGGCCACCTTTCTTAAGGACTCAGACTATGAAAATCCTAGTAATTTTCCTAT
TAAAAAACGGCATATCAAAGCTTATAGTTTTAATGTCAATAGTCAACAAGTTCTTGATGATATCAAAAAA
ATCAAAGAATGATATAATTATTATACAAAATTAGGAACCTCACCTAAATTTTGCTTAGTTAATGATGCTC
AAATTCTTGAATATTTAGCCTGCGAGAATGAGGATCAATGGAAAACTCTTCTGGAAAAATGGCTTAAATC
AAATTAGGAAAATTTTTTAATAATGAAATCACAGTCAAAAATTTATCTATATAAAAATGTTTTAATAATT
GTCTCTGAAATGAGCCAAATTATAAATGAAGCAATTAAAATTCATCAACTTGATAATATTAACAGTCTAG
TTTTGGCAAGTGCAATTAATGTTTTTGGGCCACTTTCATACCTAATTAAAGAAGAAAAAGGCGGATTTTC
AATTAAAATATTCTCTAAAAACTTAGAATCATTAGTGATCGAAACTAATAAAAATGGTCAAATTCGGGCA
AGTTTTAACAATAAAAACTACAAAATACCAGATGAATATTTTAAAAAATACAACCCTAACGAGTTAGTAG
GTTCATTTGTCGGGAATTCTGGTTTTTTAAAAATTAATAAATTTGGTCAAAAAAATGATTATTCAGGACA
AGTACCATTACAAGTTGGTGATTTTGTCAGTGATTTAGCTTTTTATTTTTATCAATCACAACAAACAAGA
TCAGCGATAAAAAATTTAATTGAAATTGATCAAAATTTAAAAATCACTAAAGCACAATCATTAATTATTC
AACTTTTACCTAATTATTCAGAGAGCGAAATTCAAGAGGTTGAAAGCTGACTAAAAAACAAAAAGATCAA
AGATTTTATAGAGTTTTTTGAAAATTTTGAATTAATTGGAAGTAAAAATTGAACTTATTATTGTGGCTGT
GATAATAAAAATTTAATTGAAAATTTAAATTTATTTACTGAGAAGGAAGTTGATGATTTAATTAAAAATT
ACCAAAAAATTGAGTTTGTCTGTAATTTTTGCACAAAAACTCAAAGTTTTACCAAAAAAGACTGAGTTTT
TGCCAAAAATCCATTTAGCCTTGCAACTGTTGAGTCCTTAACTGGAGGGGCGCTTGCAGCTGAAATTGTT
AAAACAAAGGGAGCAAGCAAATTTTTTGCCGGTGGAATTGTTTGTTATCAAAATAAAATTAAGGAAAAAA
TCGGAATTAAGACAGAAAATGGAGTTACTAATGCAAAAACAGCGCTAAAAATGGCTGAATTTGGTCAAAA
TTTTTTCCAGACTAAATACGTAATTAGTCTAACAGGAAATGCAGGCCCAGAAATTCAAGATGGAAAATTA
GGCCAAGTTTTTATTGCTCTTAATGAAAAGGTATGAGAGCTTAATCTTGAAGGTGATCGTTTGAAGATAA
TTAATGATTGTATTAAATTTGCAGCGGAAAAAATAAATGAAATTAGACCAAATACTATTAAAATTTAAAG
ATTTATATTATAATATATTTACATTATACTAAATTAAGCAAAAAATAATGATAAAATATAAGTATTTTTA
TTATTTTTTTTAATTTGAATTAAATTTACTTAATTTAGATTATAATTATACTTATTTTTATTTTTTTACT
TAGATTTTGAAAATTAACAAGGTTAACCAAATTAAATTGAGGACGAATTTTTAATGATAAAACGTGAATT
TTTACCTGAAAGTGCTGAGCTAAAAATAAAATTAACTGCAGATTCTAAAAAATGAGCTGAATTCTACCAA
AAAGCTGAACAAAAGCAGGCAGCAAAAGTTTCTTTACGAGGTTTTCGCAAAGGAAAAGTTCCTCTAGAAA
AAGCAAGAGCTTATTTAAATCCGCAAGCTGTTTTTGAGCTTGCCCTCAGAATGTTTCTTCCCGAACTTGA
AAAACAGGCGGCAACAAACATAATTGATAGTGACAATGTTATTGAATCACCAATTTTTAACATAGTTAAT
ATGGATAAAAATAATTTAGAAATTGAATTTCTTTATCCGGTTTACCCAGAAATTAAATTGCCTGATTATA
AGAACCTTAAAACCAAATTTGCCATTAAAAAAATAACAAAAGAAGATATCGAGCTGCAAAAACAAAAGCT
TTTGGAAGCAAAAGGAAGGTTTATCGAAGTAAATAGACCTGTAAAAATAGGAGATGTTATTAACTTTAAC
TTTAAAGGTTTTATTGATGATGAGCCTTTTGATGGCGGTGAAGGAGAAAACTTTGACCTTCGAATAGGTT
CTAATAGTTTTATTGCCGGATTTGAGGAACAACTTGTTGGTCTTGAAATCAAAAAAGAGGCCGATATTTA
TGTAACATTTCCAGAAAATTACCAGGTTCATACCTATGCAAATAAAAAAGCACGTTTTCGCGTAAAGATT
AATAAAATAAAGGAAAATAAGCCAGCAAAATTAACAAATGAATTTGTTGCATCACTAAAAATTCAAAATG
TTGAAACAATTAGTCAGTTAGAAGTTTATCTAGAAAATCTTACAGAGCGCGAAAATATCGAAAGAGCAAA
AATTGATTTCCAAAAAAATGCACTTACTGAAATTGGAGAACAGGTTGAGGTTCCCTTGGCTAAAAAATTA
ATTAACTTAGAAATTGAGCGACTTAATGAAGTTTTCCATTCAACACTCAAACAACAAGAGATTCCACTTA
AAGAATATTTGAAAATCACTAAATTTACTGAAAAAGATATATACGACCAATTCGAAGTAGAAGCAAAAAA
ATTGCTAAAAAATTCTTTCATTTTCGCCGAAATTGCAAAATTAGAAGGGCTTGTGCCAACTCAGCAAGAA
TATGAAAGCCATGTTGAAAAGTTAGCAAAATTTACTGGAAAATCAGTTCAGGAAATAAGCGAAACTGTTT
CTTATAACGAAATTCAAATTAATATCACTAATCAAAAAGTAATTGATAAATTAATCGAGTTCAATCATGA
GGCAAAAGATGAGGAAATAGTTAATAAAAACCAAAATGATAACGAAATTTAACAGGAAGAGGAACAAAAG
GACAACAATGAAGAAAAAATAAAGCAAGAAAATAACTTAGAAAACAAATAAAAAATTAAAATTGTTCTTC
TAAACTTTATTTTTTACAAATTTTTAAAAAATTAATAAAATCATAAAAGGAGGAATATGTCACGATTTAC
GCGTTTTTTTTCAACAGTTTTAGCGGTTATAATCGGAAATGTTCTTTTATTTGGGATAATAATCGCTACT
TTATATTTTTTATTTAAAAAACAAATAGAAAATTTTAAATTTGATAAAATCACAAAAACAATTAATGAAA
TCCAGGAAGCAGTTGGGAAATTAGATTCAGCCCAAATAAAAAAATTTCAGGAAGGGCTTAATAAATTTAC
GAGTTTGGATTTTGATGCCTTGAAAAACCAATTCGAATCAGTAAAAACAATACCTTCTAAATTAGACCAA
ATTCTAAAACAATTACAAGAAATTTCTGAATCACTGAAAAAAGTACAAAATGGCTCTGTATCTCAAGCTG
CTCATGCGCTTGTAAATACAAGTATTTTTGAATTTATTAATCGAGTTAAATTTTTATAAATTTTAAAAAT
AACAGTTTTACAAACCCAATTTATGGAAAAATTTATAAATTGGGTTTTTTTATTAATTAAAAAATTAATT
AATTAATTTTTTAATTTTTAATTTTGTTGGTTTTTCGGCTAAAAAAGTTCCGACTACGATAACGTCAGCC
CCAGAATCAAAAACCCTTTTTGAATTAAAATCCTTAATGCCACCATCGACTTGAATGATAATTTTATAAT
TATTTTCTTGAATTATTTTGGATAATTCTTCTATTTTTTTATAAGTATTTTCGATAAAAGCCTGACCGCC
TTTGCCAGGTTCAACTGACATTATTAGAACTAGCTGAATTTCGGGTAATAAATCATAAATTTGTTCTATT
TTTGTCTCAGGTTTTATTGCTATTCCTATTTTAATTTTTCGCGAATATTTTGATATTATCTCTTTAATTT
GGGCATAATTTCTACTTTCAAAATGAATTGTTGCAAAATTTACATACCCTAGTAATTGCTTAATTTGCTC
TTCGGGATTAACAGACATTAAATGAACATCAGAGATAAATTTTTTTGATTTTTTAATAATATTTTTGATT
TCTGGAATAGATATTGCTACATTCTTAACAAATATACCATCCATAAAATCAAAGTGAAATCATTTTATGC
CAAGATTCAAAAAAATTCTTGTTGATTTTAAGCGACTAGATTTTTTTATATTCAAAAGCGAGGGGCTAAT
AATTTTTCTTTTCATATTTTCCTAAAAAATAAAGATAATTTTTATAACGATTTTCTGGTATTTTTCCATC
TTTTAGCGCTCTTTTAATGGCGCATTGATCAGTTTTCTCCTGAAAATGAAAGCAGGAACGGAATTTGCAG
TCTGATGAAAATTTTTTAAATATTTTAAAAGCATTGCGAATTTCATTTTTGGATATCTCGCTGTATGAAA
ACGAGGAAAAACCGGGGCTATCAATTATCCGAAAATTTTCTTTTTCAATAATTTGGACGACTCTAGTTGT
ATGCTTTCCACGGTTTAGTGTCTGGGAAATCTCTTGAATAGCAAATTTTTTATCTAAAAAATTATTAATA
AAACTAGTTTTTCCGACCCCGGTTTGACCGATAACAAAGTTAAGTTTTTTTTCTAATTCCAGTTTTAATT
CTACAGGAATTTCATTTTTTTTATTATTAATAAAAAAAATGTTATAATTCATTTTTTGATAATCAAGTAA
TAAATTTTCAAAATTAGAATCAAGATCAATTTTAGTAACTAATAAAATTACAGGAATATTTTTTGCTTCA
ATTACCAATAAAAATTTATCTAATAATAAGCTTGAAAAATTAGGTTCTCTAATCGAAATAAAAACTAAAG
CTTGATCAATGTTGGCTACTTTTGGACGAATTAGCTGATTTTTTCTTTCATAAATTTTTTTAATAAAGCC
TTTTTCTTCAAAATCAACAAAGTCACCAACTATTGGCGATGTTTCATTCAACCGAAGAAGGCCAGAACCT
CTTAAAAGCGGGTATAATTTTCGGTTTTTAAGATCGACAACATCATAAAAACCGGCAATAATTCGAACAA
TTTGCCCTTTCATCTAAGTTTTTTGGATCTCTTTACTTATAATTTTTTCTATTTGGGCAACACATTTTTC
TAAATTGTCATTAACCACTTGAAATTTGAACAAATTTTTAACTTTAATCTCAGCTTTGGCTTTTTCTAGT
CGTTGATTTATTTGAATATTTGTTTCTGTTAGACGTTTTTGAATCCGGTTTTTAAGAGATTCAATAGAAG
GAGGGAGGATAAAAATAGTTAAAAGTTGGGATAATTCACCTTTATTTTTGTAATTTTCAATAATATTTTT
AGCACCTGTTGTATCAATTTCCAATAATGGGATAAAATTTTGAGACTGAATAAACTTAATCTGCGATTTT
AGGGTCCCATAATAATTATTAAAATGACAACTTCATTCAATAAATTCATCATTTTCAATTTTTTCTTTAA
ACTCTTGAACTGTTAGGAAAAAATAATTAACTCCGTTAATTTCGTCTCTCCTTTTTTCTCGAGTTGTTGC
AGAAATTGCTAACTTTATTAATAAATTTTTATTTTTTAATAAAAGTGATTCAATTGTGCCCTTGCCAACC
CCTGAAGGTCCAGACAAAATTATTAATTTACTCATTTTTACCTTCATTGTAATATTTTAGGAAAAAAACG
CTGTTTTTACCATATTTTTTTATTTGATGGATTGAAAAAATGCCCGGAATTAGTTTAGAGCCTAAATTTG
TTTTATAAATTATAAGTCCATTTTTTGCTAATAAATTATTTTCTGCAATTTTTCAGAAACATTTTTTTGT
AATTTCTTCTTCACTATGGGGAGGATCTAGGAAAATGAAGTCAAATTTTTTATTTTTAAGATCATTAATT
AAAAAAATTGCACTTTTATTAAAAATTTGATAATTTTTAATATTATATTTTTTACAAAAATCTACTATAT
TTTGGTAAGCTTTTTGGTTTAATTCGGTTGCTATCACCTTTTTAGCGCCACGAGAAGTCGCCTCCAGCCC
AATCGCTCCAGTACCGGCAAATAAATCAAGCACCTTAGAATTAGGAATTTCAAATTGAAGTTGGGAAAAA
ATTGCTTCACGACAACGACTAGACATTGGACGCACCACTGAAAATTCAGGATTTTTAATAACCGCACCAC
GATAATTTCCGGAAATAATTCTAATCATAAATTTTTAAAAATTATACCAAAAGTTTATAGAAAAATGTAT
GAATTTTTATTTAAAAATAATTTTAAAACATCAAACAAAGAATAAATATAATAAAAATCAATTTTTTCTA
AAAATAAATCTAAACTAAAATCTGATCAATAAATAATTTCTAATTCTTTTGGATTAAAACGAATTAAAGG
TTTTAAGCTTCGATGACGAAAACATTCCATTCCCCCAGCAAAATCAAAATTCACTAATCGTTGGTTGGTT
TTGCAAACCTTACAACTTGTAAGATTTGCAATTCAACCATTAAATTTAATCCAGTTAATAATTGTGTAAA
CCTTAATTGCATCAGCATTTTTGGTGTTAATTTTAAAAAATGCTTGTTCTAAAATTGGAAAAATTTTAGG
TTCAAAATTCTGCTCATGCATAATTTGTGAGGAAAATTTTCAAAAGCTATAAATATTTTTATTAACTAAA
TCCAAATGCAGAAAACATTCGCCCTTTTTTAATTTTGATAATTTATTAGGATTTTTTGCTAAAAAAATCT
CAAATTCACCTAAACAACCAAGATTTAGTATATAAATATTTTTGCTTGTTGTTTTTCTAACGCCCAATGC
TACCATTTTTATAATGCCAAAATTAGTGGCTAATTTAATTATTAGATCAAAATCACGAAAATTAAGTCGA
TCAACAATAATTCCTTTAATAATTTTTTCAGCCATATTCTAAGAAAAAATTCCTATATATTAGTGATAAA
AAATAAATATTTAAATTTAATTTGGATTTTAATATTAATTTAATTAAAAAAATTTAAAAAATTTTTAATT
AATTTTTGTTAAAAAAATAAAATTTGGTATAATTATTTTTGGTTAGTAACAATTAAAAGTTACTAACCAA
TTACAAACATTTAATTATTTCTCTATTTTACTATTTTTTCTTATTTGTATTTGGTAAAAATTACTTTATT
CTCATTAATAACATATTTTACTCCAAAATCCTAGTATTTTTTTTATTATTAACTGCCTTTTGTTGTTACT
GTAAATTTTATTTACATTGTATTTGGGAAAGTAGTTAGGGTAGATTTAATAATTCCATTTTCATATATTT
ATTTCCTTCTAATTAAATAAAATAAAGTTAGTAACAAAAACAATTTTAGTTGCTAACTTTATTTTATTTA
ATTAAAATATAAAATAAAAATGACTTAATACCCGAATCTTTTTATCATTTTAGGGTTATTAAATCATTTT
TTTGCTATAGACACACGGTTTTTTAGAACAACTTTTTTGCCAAAAATCTCTTCAAGTTCTCTACGGGCAT
CTGTTCCGATTTTTCCTAAAACCGAACCACCCTTACCAATTATTATTGGTAAATGTGATTTTTTTCCTAC
ATAAATTGTTGCCTCAATTTTTACAAAACGGTTATCCGATTCATCAAAATTATCAATTAAAACTGCGCTT
TGATGGGGAATTTCGTCTTCAAGATTTAAAAGTATTTGTTTTCTAATAATTTCTTTGGCAAAAAAACGTG
AACTTTGATCAGTAACATCCAAATTACTATAAAAATGATCGGATGGATAAGCAAACTTTTCAATTTCTAA
TAGTAAATTAATACGTAAGTCTTCTGAATTTGTTGAAAAGGGTAAAATTTTTTCAAAATTAAGTTCACGA
AAATTTTTCTCCTGAATTTTAAAATTTAATTTATCATTTTCTAGGTCAGTTTTAGTTATCAAAACAATTT
TATTCATATTTTTAGCAATTTTTTTTGCCAAAAATCTAGTATTTTGGTCAACTGGTTTATCAACCGGGTG
CAAAAAAAGGACCAGATCAATTCCTTCAAGTGTTGAGTTAATCGCATAATTTAAGGAATTACTTAAATTA
TTAATTCGCATATGAAAGCCGGGAGTATCGACAAATAAAATTTGAAGATTATCCTTATTATAAATTGCAT
TTATGGCATCGCGGGTAGTTTGTGACTTTAAACTTACAATTGAGACTGGAAATTCCACAAGCGAATTTAT
AAGTGAGGACTTACCAACATTAGGCAAACCAACAATTGCTACAAAACATGTTTTTTTTATATCCATAAAT
TATTAAAAGAAATCCTTGTTAAACTGGTTTGGCAATAGTTGATTTAATGTTCTTTCCCTAAATTCTGACT
TGGAATTATAAAGAAAAATACTAACTTTTTCTGAAAAAAATTCAGCACAAACTTGCAAACACTGACCACA
AGGGATAATGAATTTATCTGTATTTGGGCTATAAATGTGAATTTCTTTGAAAGTTTTAGGTTCAACTCCG
CTTGCAATTGCCTGGGTTATTGCAACCCTTTCAGCACAAATTGTTGCGGGAAAAACGGCATTTTCAACAT
TTACGCCTTTAAAAAATTGGCCAGAAGTAGTCACTAAAATTGCAGCAACGGCAAAATCTGAATAAGGACA
GTAGGCTTTTTTACTTAATTTTTCTAGTTCTAAAAAAATTTTGTTCATTATCGATTAATTCCTAAATTTA
TTAAAATATTTTCAACTTTTTCATCCATTAACTTATTTGTTTTTTCATCCTGGTGATCAAAGCCAAGCAA
ATGATAGATGCTATGAACAAAAAGATAAGAAAACTCACGCTCTTCTGAGTGACCATATTCATTTGCTTGT
TTTATAATTTTTGCTGGGGTCATAAAAATTTCTCCTAGAAAATGAAGGCGAAAATTTTTTTTAGCAATTA
TTAAATTACTTGGAAAAGATAAAACATCAGGGATATAATTGATATTTTTGAATTTAATGGCTAATTTTTG
AGCTTTTCTTTGAGTTATTAGCATCAAATCTAGACTAATTTCACCTGTTATTTGCTCTTTTTCGACTAAA
AGTTTAAAAATTTTCCTAAACAACTTTAAATATTTAAACTTAATTCTGCTTTGATTAAGAAAATTAATTT
TTGCCTTCATTTAATATAATTTTACAATTATTTTATAAAAAGATCAAAAAAATTTCCATTATCCTTAAGA
AAAAGTACTGCCGGTATTTGTGTTTTCGGTTTAAGTAAGAGTGATTTTGTAAATTCAATAATAAATTCAT
TTTGTTTTGTATTAGTTATTTTTATAAGTTCAAGTCTAATACTGCGGTCCTGAAATTGGAATTGAGCAAA
GGAATCTTTATTTAACGAATAATAAATATCAGAATTTATTTTTGCAAAAGTTTTGTGTTTTTCATCAATT
TCAAGTATAAAATTAATTGTTTTATATGTTTTTATTTGGAAAAAATAATAAAGACTAATCGACATTAAAA
TTAATAAAATTATACTAATTAATAATGAAATTTTACTGTTTTGATATATTTTTGATATCAAGTATTTCTC
CTTCCTCGTTTATAAATCTTTTTGAGTGGGAAATTTCGATAAAAAAAGCATTTTTTTGATAATTTGTAAT
AACTTTTTTTAAAAATTCAAAATTTTTTTCATCAATATTTTCAAAAGCCTCATCAAGTAAAATTAAGTCA
AAATCTTGTGTTAATAATTGCAAAAGTGCGATTATTTGCTTTTGCCCACTTGAAAAATTTGAGCCATTAT
TAACAAATTTTGCATCAAGTGAAATTTGTCATTCATAAAGCATTTCCTGAATATCAAAACGCTGAAAATT
ATTTATTAAATTCTGAATTTTTTCAGGATTTTCGTTTGTAATAAAAGAAAGAACCGAAATACTTGGAAAG
TAATTATGGGATTTTATATAACAAATTCTTTTGCGAAGTTCGTTTTGGTCATAATACTTTAGATCAAGAT
TATTAATTAAAAACTCGCCATTATAGACAATATCTTGATTTAAAAGTCTTAAAAAAGTGGATTTCCCACT
TCCATTTTTCCCAATTATTCGTAAATTCCCGTTAATCCGCATTTTATCAATATAAAAAAGTGTCTTGTTT
TTATAGTAACTAACGCTTAAATCTTTTAATTTAATATCAGAAATTTTTTGGTGGTATTTACCTTTTGCTT
CCTTGTCAATATTTAAAACAAAATTTAATAGTTCTAATTCTCTTAAAAATATCGGTAAATTTGTAACTAT
ATCGACAAAAGATGAGAGTGGATTGATAAAAAAACTAAAAAAACTTAAAAAAAGCAAAAGTTCTCCAATC
GATAATTTTTTATCAAAAATTCAAAATGAAGACACTAAAACAATTAGGATTGGCGAAATTGAAAAAATAA
AATTATTAAAACTTGACAAATAATTTTCTTTTTTTCAAATGTTAAATTCAGTATTTTTATAGCGGTAGTA
TTTTTCATCAAATTGACGCTTTAAATTTTTATAAACATCATCCCGCTTTAAATTTTCAATTGAAAAAACT
AAATCATTAGTGCTTGTAAGACTATTTAATTGATCTTCCATTAAAAATCGATGGTTTTTTGTGATATTTT
TTCTAACAAATATACTAACTAAAAGATAAACTATACTGATAGCAATGATTAGCCCAAAAATTTTTACATC
AATTCAAATAAGAATAAAAAATGAAATTAAAAAAGTGATTAATTCATTAAAAATATGATAATAAAAGCCA
GCAGAAAAACTAGCAAAACTAGGAATTAAATTTATTCGCCGAATATAATCATGATTATCTAATTTTAAAA
GTTGAAAATTTTCCCCTGTTTTTAAGGCGCTAAAAAATCGATCAAAAATTTCCTTTTCAATTTTAAGTTC
AATTTTATGAATATAAGTTTTTTTAAAAATATCCTGTAAAATCCGCCAAAAAGCAATCCAGATAAAAAAA
ATACAAACTTTGACCAAAAGCGAAAATTCAGTCTGCGGGAAAACTTTATCAATAACAGTTTTCATAAATA
ATGAGGAGACAAAATTACTAACCGCTGTAATAAAAAATAAAAAAAGTAAATACCAATTACTTTTTGCCTC
AAGGAAAAACCACCAATTATTTCAGCTTTTATCTTTTTTTTTTGATTTTTTATAATCAAAATCTTTTTGG
GCAAAAATTACGACGTTTTGGAAAATTTTCTGCATTTCAGTTTTAGTAATTTTCATTTTTCCTTTTAAAG
GGTCGATAATTTCAAATTTCCTTTTTGTAATTTTTGTTAGTAAAACATAATGATTTAGATCGCCTGTTTT
AATTAAAATAATTGTTGGTTTTCCGAGTTCTAGTTCTTGTAGATTTTCAAATGATCCGCCATATGATTCA
AGAATAATGCCAAAATCCTTGGCAACACGTTCAAGATTTGCAATATTTATGCCATCATGTGAATAAAATG
CCTTTGTTTTTAGGTCATTTATTGAGATTTTTTTATCATAAAAATGATAATAAATTGATTGGAGAACCGC
AAGTCCGCAATCCCTTAAGTCTTTTTGCAAAAATAATTTCATTCTCTGTTGGAAATTATGATAAAAATAG
TAAAATTATAGAAAAAAGTGAAAAAAATAGGAAAAACAAAGGTAAAATTATGAAAAACTATAAATTTAAA
AGAATTTTTTTAATTGTAACTGACTCGCTTGGAATTGGTGATGATGGTTTCCAAAAAAAATTTAATGATC
AAGGCGCAAACACTTTATATTCTGTCTCTAAAACTGGGGAACTAAAAATTCCTTTTTGAAAAAAAATGGG
GATAGGAAATATCGCCAAAATTGAAAATTTTGGCAAAAAAAATAAACAACCACTTGCTTATGTCTCAAAA
ATAATCGTAAAATCCAAAGCAAAAGATACTCTTGCTGGCCATCTTGAAATGATGGGAATCGAAACTGTTA
AGCCTAGCCCAAATTTTGATGATGGATTTCCAGATGAATTAATTAATGAACTCCAAAAAGCCTTTGATAA
TCGTCAGATTATTGGTAATAAATCAATTAGTGGGACTGTTATTCTTGCAGAATTAGGGCAAAAAGCAATT
GATGAAAATAAAATAATTGTTTATACCTCACCAGATTCGACTTTACAAATTTGTGGACATGAGGAAAAAT
TAGGGCTTGAAAATCTTTATCGGTATGCAAAAGCGGCCCGAAAAATTTGTAGCTCTCGGCCAGAATGAAA
TGTTGCCCGTGTAATTGCAAGACCTTATATAGGTGAAAACGGAAATTTTAAACGCACCTTCAACCGGCAT
GATTATGCAAATATTCCGCCGAAATCAATTCTTGATTCCTTACAGAAAAACGGAATTGAAACTATTGGAA
TTGGAAAAATTGGGGATATTTTCTCAAATCAAGGTCTAGATAAAATTTTTGGGCCTAATAGTGATGAAAA
TAATATGGATATCGCAATTGATATTGCAAGTCAAGAAAGTGAAAATCAATTCATTTTTGTTAATTTAGTT
GAATTTGACTCAAGTTATGGCCACCGTCGCGATGTTATGGGATATTGTCAAAATCTAAACAATTTTGATA
TTAAATTAGCTAAACTAACAAATGCGCTAAAAGATGATGATTTACTAATAATTTCATCTGATCATGGAAA
TGATCCTTGTTTTCCCGGGACAAATCACACCCGCGAGGCGCTACCGCTTACAATTTTTTCAAAAAAATTT
AAATCAAAAACTAAGGAATTAAAAAATCCAATTTCTTCACTGGCCACAATCGGTAATTTAATTGCAAAAA
ATTTTGGAATTGAAATGGCTGAAATTGGCGAAGATATTTTTGATTTCCTAGACTAAATTATTAATATAAA
AATTATACATAAAAAGAAAAAAGTTCTTTATTTTTATGTATAATTTTTAAATTTTAACTAATAAAATTGA
AAAATTATGTTAAAATAGTTTAATCTATTGAATGAAGTTTTTCAATTTGTTTTGTTAAAATTCAAAAGAA
GTAAAATTATAAACATCTAAATTTATTATTTAATTTGATCAAAATTAACTAAATAGAGTGGACTGAGATG
AAGGAATCGGAGATAAAGTATTTTAGCAACAAAAAAATCAACACAAAAATAAAGTCAAAAATAGTGAAAA
AATAGTAAATTTGTCTAAAAAATTAAAGGTTAATTTTAATGTTGAAAAAAAATTTAAAAAATGATGTCTC
TAATTTTAAGGAAAAAAAATTAAAAAACAAAAATAAAAAAAATATTAGTCAAGTAAGAAAAGAAAATGAA
ATTAGTGTAAAAACTGAAAAAAAAACTAAAATTTTAGCTAAAAATAATCAAAAACCGAAAAATGCTATTG
AAAAATTAGATAATGAAAATTTTAAAGCTAAAGCTATAGAAAATAATAAAAAAATAGAATTTCGAAACCT
AACTAAACGACGTTTGGGACGAATGGGGGTTATTTCTATAATTTATATTTGACAACTTTTTGACAAAAAT
ATCGATATTAAAGAGATAAAAACAAAATATTTTGAACTAACAATTGATCAATTAAAGTTGCTTAATTTTA
TAAAAAAAAATTATAGTTTTTTAAGAAAAGTTATTAATTTACAGTTAAAATCCAACTGAAATTGAGAAAG
AATTTTGCCATTAATTAGGTCAATTTTACTAGTAGGTGCCGCGGAGTTATTTTTTGTGCCTAGTCGAATT
GTTTTTAATGAGGCAGTTGAGATAACTAAAATTTTTAGCATTGCTGGTGACAATGAATTTTGCTTTGTAA
ATGCTGTTTTACAAAAAATATACAATTATTATGAAATCAAAAATCTTTTTACAAATTAAAAATAAGTCCG
AAATTAAGCGTTTTATTAAAAATGAAATGAAATTTAGAAATTATCGTCGAATTTTAGGTAAAAAATTCAA
ATTTTTATTTTATAATTTATCAAAAATTCTTGAAGTTGAAATTTCAAATTATAAATCTGCGATTCTTGAT
CTAGAACTAATTAAAAATATTAATAAAATTAATAATTGGATTTTTTGTATGAGTAAATTTTTAAACGAAA
ATTTAATTATAAATTTTCGTATTTATAAAAATTTAGCAATTTTTTTATATTATAGTTGAAAAATACACCT
TAAAAAATTTAAACTGCATACAAAATTAACAAATTACGAAGACAAACGCCGGGACGCTTTTAATGCTTTA
TCAATTGAATGAATTAAAGTTGATTCGGTGTTTAATCTTAAAATTATTGCGATTTTAAAGAGGTGAAAAT
AAATGACCCTACTCGAAAAGGTTTTAAAAATGGGCTTTGAAAAGGCAGAATCACTAATTCGTACTGGTTA
TGTAAAGCTGAATAATCAAACTTGTTATTTTCCAGGTCAAAAAATTTCAAATTTAGATTCCATTAATATT
AAAGAAAAACAAAAATATGTCTCTCGGGGCGCCTTAAAATTACAAGCCGCATATGATTATTTCAAACTTA
ATTTTCAAGATAAAATTATCCTTGATATTGGCGCTTCTAAAGGGGGTTTTACTCAATTTTGTCTTGAAAA
AGGAGCTAAAAAAGTTTATGCACTAGATTCAGGAACTAACCAACTTGATTATTCACTGCGAATTAACCCT
AAAGTTTGTGTAAAAGAAAAGACAAATATCAAATTTGTTGATAAAAGTTTTTTTAATGATGAAATTGATT
TAATAGTTTGTGATGTTTCGTTTATTAGTCTTAAAAAAGTTTTAGCGGTAGTTAAAAATTTGTTAACACA
AGGTAAAAATTGTATCACACTTTTAAAACCGCAATTCGAAGCAAATTCAAAATATGTCCAAAAGGGTGGA
ATTGTTCCAAAATTATACCATAAATTTTTAATTAATAGAATTATTGAATTTGCAAAACCAAGTTTTGAAT
TTCTCAATTTTTTTGAATCACCAATTAAAGGACGAAAATCCAAAAATACAGAGTATTTTTTACATTTTAT
TAGAAAGAATGACTAACTTTAAAAATAATTTTCCTTTTCTTAACAAGGTTACTTACCTTGATTCTGCAGC
AATGATGCAAAAACCACTTTCTGTAATTAAAAAAATTAGTGACTTTTACTTAAATTCAGCTATAAATATT
CATTCACAGAATTCAAAAATAGGCTATGAAAATAGTGATAAAATCGGAAAAATTAGGGAAAAAATTGCCA
GATTTATCAATGCCGAATCAGAAGAAATTATTTTTAATTCTGGAACAACCGAAGCAATTAACTTATTTGC
TAATATGATTAAAAAATTCCTAAAAAAGGGTGATCAGATTTTACTTTCGCCTCTAAATCATTCATCAAAT
TTAATAATTTGAATTAAAATAGCAGCTAAAATAGGTGCCGAAATTATTTATAGTAAAAAAATAATTGATA
AAATTTCACCAAAAACTAAAATTATTGCTTTTTCACAAACGAATAATTCAATTTTAGTTAATCTGAATTT
GGTGGAGATTTGGAAAAAGGCTGTAAAATACGATGCTTTTGTATTTAATGATGCTACTCAGGCAATAAAT
TATCAGAAAGTTAGTCTGAAATTATGTCATGGTCTTGCTTTCAGTTCAAATAAATTTTATGGGCCGACCG
GCCTTGGAGTCTTAGCAATAAAAAAAGAACTTCTTAATAAATTAGAGCCAGTTAAATTTGGAGGAGGAAC
AGTTGCAGAAATAAGTTCTAAAAATATAGTTTATTATAATGGTTATCGAAAATTTGAGGCAGGAACCTTG
AATTTAGCAGCAATTTGGGGCCTTGGTGCTGCAGTTGATTTTATAAATGCTATCGGAATTAAAAAAATTG
CCAAAAAACTACAAGTTTTAAGTATTTATTTATACGAAAAACTTGAAAAAATTGAAAAAATTGAAATTTT
TTCTAAAAAGGGCAATCATATTATAATTTTTAATATTAAAGAATTTAACGCATCGGATGTTGTCTCATAT
CTAGGAAATAATAATATTTATGTTCGCAGTGGGACGTTTTGCGTTCCTTTTTTAGAAAAAATACTAAAGA
AAAGAAGCTTTATTCGTGTTTCACTAGCATTTTACAATGATTTTAATGATATTGATAGACTAATTTCGGT
TTTAGAAAAAAAGGAGTTTTTGAATTTTGTATAAGGATTTTAGCAAAAGGCGTGATATTATTTTAAGTTC
AAATAAAAAATTTAATGAAAAAAAACGAATTTGTCTAACAAAAAATAGTCAAATAAATGAAAATTGTGAT
GATAGGGCAAGTCTTGATTTAGAAATTTTTGAGAAAAAAATTGAAAAAATTCAATTTTGCGCTTCAGGAT
GCAGCCTTTTGATTGCAAGTTGTTATTTATTTGAGAAAATTCTAATTAAAAAAACTATAAATCAAGTCAA
AATTTTACTAGATAAATATGAAAAAATGATAAATTTTCAGGAAATTATTCCTGAATTACACGGTCTTAAT
GCTTTAGTTATGGTAAAAAATCACCCAAATCGCCTAGTATGTGTGAATATACCAGTAAAATTATTAAAAA
ATCAACTAGGAAATTATGAAAAAAATCAGAATTAACAAATTTTTATCGGAAATGGGGGTTTGCTCGCGTA
GGCAATCTGAGAAATTAATTTTACAAGGTCGGATAAAAATAAATAACGAAACTGCGAAAATTGGACAAAT
AGTTAGTCAAAATGATGTAATTGAACTTGATCAGCAAAAAATTACTAAAAAACCACCAATTTTTTGATAT
GCATTAAATAAGCCAAAAAATTACATTACAAGCCGGTTTGATCCAGAAAATAGACCAACAATAATGGAAT
TTTTTAGTAAAAATGAATACCTTTTTCCTGTTGGAAGATTAGATTTCCAAACTACCGGGTTAATTTTGAT
CACAAATGATGGAAAAACTACAAATAAATTATTACATCCAAGCTCAAAAATCGAGAGAACATATTTAGTA
AAAACAGATTTTAGTCTCAGTGATAAAGAAATTCGCTTCTTAAATGATAATAAAATCCAACTTGATAGTG
TTAAATCCATCCAAAAAATTAAAAAATGTAGCTCCAGAACTTACCTTGTAACAGTTTGGCAAGGTTCTAA
CCATCATATCAAAAAACTATTTTTGTCAATAAATAAAAAAGTTCTAAAGCTGAAAAGGGTAAGTTTTGCA
AATATTAAACTAAATAACATCAGCGAGGGCAAGTATCGAAAACTAACAAATCAAGAAATTAAATCACTCG
AGAATCAAGTAAAAAATACGACTAGATTAGGTGACTAAAAAATTAAAAATTTACATCAATTTACGTATTC
TTTTTGATTTTTATATTAAATTTTTTGATACAAAAATCAAAAAGAATAGGAAAATTTGCCGCGCAACCCT
AAAGGTTTTTTCTTTAATTCTTAAAATAAAAATTATTATATAAAATTAAAAAAACACTTTTTTTTAAAGT
GTTTTTTTAATTTATAAGCAATAAAAGAATTATTTAGACTAGCTCAATTATTGCCATTTTTGAATTATCG
CCTAATCGACTTGGAATTCTAACAATCCGAGTATACCCCCCGTTTCTTTCTTGATAACGAGGTGCGACTT
TGTTAAATAAATAAGGCATAACCTTAATTCCAGCTTTGGTTTTTTGGCCATAAAGGAAGCTAAGAATTTG
CCGACGGGCGGCAAGATCGTTTTTTTTTGCCTTTGTAATTAGTTTTTCAACTACCGAACGAAGTCGTTTT
GCGCGATCAAGGGTTGTTTTAATATGTCCATGTAAAATTAAAGAGGTTGCAAGTGAACGAAAAACTTGGC
GATCTCAGGCAGCATCATGCCGATAAATTTGATGTGGATTTGCCATTTTTAATTTTCTCCTTTATTTTCG
TTTTTATAGTTTTGTAGTTTTTCCATTATCTCTTGCACCGATTTTCGTCCAAGATTTTTAATATTCTCAA
AATCATCTTGACTAAGTTTTTCAATATCTGAAATTTTATAATACTGCGCGCGGCGAAGGGCATTAAGTGA
ACGCACAGAAAGATCAAGTGCATCAATACTATTTGAAAAACGGCGGATAGGTTCTTCTTTAATCTCTTGA
TCACCAAAGAAATCAGCACTGAATTTATTAAGGTTTTCGACATCGGCAAGCAAATTAAGGTGGGCAATAA
GAATTTTTGCCCCCTGCGAAAGAGCATCTTTTGCAAAAATAGATCCATCAGTTTTAATTGAAAAATTTAG
TTTTTCTTCAATTATTGGACTTGCTGAGTTAATTTCAACAGCTTGATAATTTGCATTTAATACAGGCGAA
AAATCACTATCAACGGCTAAAACAGACCCTTCAATTTGGGACTCAAGCCGCGAAATTACCTCATTTACAT
ACTTTTTGTTTGTTTCAAAATCTACAAATCCTTTACCATTTGTAATAAAAAGCTCAAATTTTAAAGCTCC
TACTTTGGAAACATCAGCAATATATAAATCCGGATTTACAATTTTAAGACCACTGTGAGATTCAATATCA
CGGGCATAAATTTGCCCTGCTTTTTGACCTAAAAAACTTGCCACGTGGATTGAATTTTGACTAAAAACAC
TTGGATTATAGAAAAAACGTACTCTTTTTAAATTATTAAGAATTGTGACAACATCTTCAATTACATCATC
AAGGACGGTAAATTCATGTTTTATTCCCTCAATTTTAACCCCAAAAACTGCACAGGAAGGAATTGACGAT
AAAACTGTTCGGCGAAGCGCATTTCCTAAGGTATTACCGAGTCCGCGTTCGAGTGGTTTTATTTCAAAGC
TTGTTTCAAATTCATTAACTTGTTCAACAAGATTTTCAGAATAATAAACTTTTGCGTGTTTTTTCATAAG
TTTTTACCTTTTTTCCTGGCGTTTAAATCATTTTCGAGGCGGGCGTGTTCCATTATGTGGAACTGGAGTT
ACATCTTTTGTTAATAAAATGTTAAGTCCGGAGGTAATAATTTGTTTTCGGGCCGCTTCTTTGCCTTGTC
CTGTCCCTTTTAGTTCGACAATCACCTCGCGCATTCCATGTTCGCGCGCTTTTTGAGCCGCTGCAGCAGT
TGCTAAAGTTGCTGCATAGGCTGTCTTCTTTTTTGTTCCTTTAAATCCAATTGAGCCTGAAGATGCCCAC
GAAATTACATTTCCTTGTTTATCAGTAAAAGAAATAATAGTATTTTGGTGCGAAGAATGAATATGAGCGA
TGCCGACGGTAACATTTTTTGGACGAAGTTTTTTAACTTTTTTTACATTAGTTGCCATTTTTATTTACCT
TTATCCTTTTTAGCCATAATTGTTTTTCGCGGTCCTTTACGAGTTCGTGCATTTTTTTGGGTAACTTGAC
CACGAACAGGCAAGCCTTTTCGGTGGCGAATTCCACGATAACATTTAATTTCAATTAATCTTTTAATATT
TGACTGAACCTCGCGGTGAAGATCACCTTCGGTCTTATAAGTTTTAGCAACATCACGGATGACTTGTAAA
ACTTCTTCATTTATTTCTTTTACCTTGGTATTTTCGGTTAAAATTGGGAATTTTTTCCCAAATTTTTCTT
CCTGTAACTTTGCCGTTTTTTCAACAATTTCTGTTGCCAGCGATTTACCAATTCCAAAAATGCTACAAAG
AGCAATCACAATCCTTTTATGATTTGGAATTTCAACATTTAAAACACGTGCCATTTTGAATATTTAGTTA
AATATTTCTCCTTTTTTTATATTTTTGTAAAAAATGAAATTTTTTTTAAAAATCAAAATTTTTTAGTTTT
TTTAAATAAAAAAATTTTGATTTCTGTTTAAAAAAGATTAAAACTATAAAAATCTAGCCTAACCTTGTCT
TTGCTTATGCTTTTTTATTAAACAAATAACACGATTAATTGAGCGTCGTTTAATAATTTTACAATCTTTG
CAAATTTTTTTAATACTTGCACGAACTTTCATATTTTTATCCTTTAAAAATTTATTTAAACAATTTAGTT
ATATAAATTATTTAAACCGGTAAACTATTCTTCCTTTTGATAAGTCATAAGGCGAGATTTCCACCTTTAC
CATATCACCAATAATAATTTTTATATGATGAATTTTCATTTTTCCCGCGATATGACAGTTTAATTTAATC
CCATTTTCGAGAGTTACCTCATATTCCTGAGCATTAAAAACGTGGGTGACTTTTCCCTGAAATAATAGTT
TTTGTTCTTTTGGTAAATTTGCCATCTAGTTTTGAGCCATTTCTGTAAGAATTATCCCTCTACCATTCTT
AATTAAAATTGTCTCTTCATAATGGGAGGTTTTTCTGCCATCTTTTGCTTTTACCGACCATCCGTCCTTT
AAAATTTTGATATGCGGCGAGGTTTGTAGAATCATTGGTTCAATGCAGATAACCATATTATCAACTAACT
CTATCCCTTTTTTAGGGATGCCGAAATTATAAATGTTTGGATCTTCGTGTAATTTTTTGCCTATCCCATG
ACCAGAAAATTCATAGGGAGTGAAAAATCCATAGGATTTTATTACGTTGTTAATTGCAAAACCGATATCA
CCTGTTTTTGCTCCAGGTTTTATCGCTTTAAAACCGGCAAAAAATGCTTCTTTTGCGCAGTTAATTAATT
TTTGATTTTCTTGATCTGGTCCAAGTGATTTTGTAAATGCACTATCTACAAAAAAACCATTATAAGAAAG
TCCTAAATCGATTGAAACAAGATCATTTTCTTTAATGACATATTCACTGGGGATTCCATGGATAAGAATT
TCATTAACACTTGCACAAATTGTTGCCGGAAAACCGTGATAATTTAGAAAAGCTGGTTTTGCATTTCGGC
TTTTAATCTCTTCAAAAGCTATGGCATCCAGTTCTTTTAAAGAGATTCCTGGTCTTACAAAGTCATAAAT
TTTTGCCTTAACTTCTGCCAAGATTTTGCCAGCAATTTTCAACTGGCTTATTTCAAATTCATTTTTAATT
ATAGCCATTTTTCAATTTCTATAACTGTTTCTTCAAGGGTTTGCTCGGCGTCTAGATAATATATTATACC
ACTTTTTTTGAAAAATTCAACAATTGGAATCACTGAATTATTGAATTTTTCAATTCGATGTGTGATAATT
TCGGGACGATCATCATTTCTGGTAATTAAATCGGTATTATCAAGGTCACATTTTAGTCCGTTTTTCGGTT
TTGCAAGCAATAAATTATAAGATTTTTGACATTTTTGACAAAAAAGTCGCTGAGAAAGACGCGAAATTAT
CGTCTCATTTTTTATTTTTAGATAAAAAACACAATCTAGATTGATGCCATTTTTGATCATAAATTCCAAC
TGTTGAAGCGTTCGAGGATAACCATCAAGAATATAACCTTGATTTTTAGGGATTTTTTTGATAAAATCAG
CAACTAATTTATTTGTTATTTCATCAGGGACATAACTTCCTGAACTTAAATAATTTTGAATTTGTGCTGC
AAATTGGGAATCTTCACTAATTTTTTTTCGAAAAAGATCACCTGTAGAAATATGAACTAACTTGTATTTT
TCAACTAAAATTTTTGAAATAGTTCCTTTACCTGAGCCAGGAGCTCCTATAAAAAGAATTTTTTTATTGC
TTTTCATTTTTAAGTTTGCCTTCTTTTAATCAAAAATGTTAAAAATTAAATTTTACCATAAAAGATCCTG
ATTTGAATCAATAGAAGGAGAATTTTTTCGAACTTGTAAATTTTTGCGGATCTTTTTACTTTGTTTTAGA
ACTTTTTGTGCATCATAACGGGCTTTGATCTGCGAAATCGTTTCAAGTGTAGTTGTTGCTAAAATTATTA
TCGAAGTTCCTGAAATTGTGATTGCCGAAGGAAGACCTAACATAATTTCAACCGGTTGGAGAATTCCTAA
AAAGGTAAGATAAATCGCACTGAAAACTGAAAGTCGCAAAACCACTGAAATTAAATAATCTTCAGTCTGT
TCTCCTGGGCGAATCCCAGGGATAAAAGTTGAATTTTTGGCAAAATCCTGGGCAATTTTATCAACTCGGG
ATTGTTGTAATGACATTATTATTGAAAAGGAGACATTAAAAACAATAAAAATGATAAGACCGATTGGGTG
ATAAATTTGCATATTATTATCTATTCAATTCCGAACTGCTGAGGTATTTCTATCAAGAAATCCGCTAAAA
AGTGTCGGCAGTGAAACAATAATTAAGGCAAAAATTACAGGCATAATTCCAGCAGGATTTAATTTAAGCG
GTAGGATTGAAATTTCCTTAATATTTTTTGACATCCCTGATCCGGTTTGTTGAATTGGAATTTTTCTTTC
AGCTAAATACACATAAATCGCAATTAATAAAATAAGTAAAAATCCAAAAATATAAAGAATAAAACTTAAA
ACCTGAGAAATTAGCGAAGAGGAGAAACTAAGATCGACAAGATACTCAAAAGCGTGTTGAAAACGACGAG
GTAGACCCACTACAATTCCAGAAAAAATTAGTAACGAAGTACCATTTCCAACGCCTTTATCCGTAATTTG
TTCGGCAAGAAATAAAGAAAAAAGTGAACCTGCTACTAAAACAAGCGGCAAAACCAACCAGATAAAAACT
GGTGTATTAATTTCGAGGCGAACAAACCCATAATCAGGATTAAGAATGACTGTTCGTATTAGCACTACAG
CCTGGATAACTGCCACTAACAAGGTAAGAAATCGCGTTATTATATTAATTTTTCTTCTACCTGCAGGGCC
TGATTGTGATAGCCGATGGATTGGAGGAAATAATTTTGTCTGGGCAATTAGCATAAATAAAGATGCCGTA
ATGAACGGGCTAATTCCAAGAGCAACTACTGAAAAATTCAGCAACCCGCCACCGCCGACGGTATTTATAA
TTCCTAAAAAGGAATTAGAATCAAGTTGAAACTGCAGCAATTTCAACCCTGGGATAGTAATTGTACCACA
AACTATAAAAATTACAAGTAAAAAAAATGTAAAAATTAATTTGCGGGCTAAAATTTTTTCCCTATAGGCA
AAATAGGCTCGATTTTTCAGACTAACATAGGCAGAATTTATTCCAAGTCAAACCTTAGCCAATAATTTTA
GCACTAGCGAACCTCGATTTTTCCACCCTTTTCTTCGATTTTTTTCTGCGCGGCTATTGAAAAAGCATTC
GTGGTAACTGTTAACTTTTTAGTTAGATCCCCTTTTGCAAGTAATTTAGCTTTCAAATTTCGTTTTTTGA
GGACCTTTTTAAGATACAATGACTCTAAACTAACAGTATCACCGTATTGGTAACGGCTCTCAAGGTCACT
AAGATTGAAAATTTCGTATTCTTTTTTGTTAAAGTTTCGAAATCCTCTTTTTGGAACCCGGCGAAACCAA
GGATTCTGACCTCCCTCAAATCCAAGACGGACTGTTGAACGTTTTTTTTGCCCAGACTGACCTCTACCGG
CTTGTTTACCTTTTCCGGCGGCATGTCCACGTCCTTTTCGGTGTTTTTCTTTTCTTGCCCCAGGGGTATA
ACTAAGATTTTCAAGTCTAATTGACATTTTTCTTCCTTATTTTCTCTAAGTTTGATAATTATACTCTATT
TTTTTAAAAAACCAAGTTTTTTTTTAAAAAAAGGAAAAATTTGGGAAAATTAGCCAGTTTTTCCAAATTT
TAAACTTTTTGCGCCTGCGCTTGCTGCGGGCTTAAATCACGTAATTCGGCTACTTGATTAATTGTTCTTA
GTTTCAAAAGTGCTTTTAAGGTTGCTCTGACCACGTTGATTTTTGTTCTTGATCCGTAAGTTTTTGTATA
AATATCGGTATATCCGGCAAGTTCGACTACAGCTCGCACTGTATTTGAAGCCACAATTCCTTTTCCTCTT
GGAGCTGGTTTTATTAGAATTTTTGAGGCTAAATACTTAACAGCAATTTCATGAGGAACAGTGGATTTTC
GATAAATTGGTACACTTACAAGGCGATTTTGGGCGTCTTTTATTGCTTTTTTAACTGCATCTTGGACCTC
ATTAGCTTTGCCATGACCAAAACCGACTCTTCCTTTTTTATTACCAACTACCGCAAAGGCGCTAAAAGAA
AAGCGACGACCACCTTTTACAACTTTAACAACACGGTGAATTGCAATTACTCTTTCTTCGAATTCAGGTT
TAGAATTTTTATCCCGAGCATTTTTTCTAAGCGGTCTACGACGTTGAATTGGTTTAACTTCACGTGAATT
TAAAGGGTTTTTTGCAACTGATTGGGAATTTAGTTCTACTTTTGGATCTTGATTTAGTAGATCTTTTTGG
TTTTCAAGTTTTTTATCCATACTAGAATTTTACTCCTTGATCTCGGAGGGCATTTGCAAATGCTTTAACC
CGACCATGAAAAAGATAACCACTGCGATCAAAAATATAAGACTCATTTTCCAAATTAAGCTTTTTCATCT
TTTTATATAAATCAGGGGCTAAACTTGAAGCTGAGACAATATTACCTTTATATCCATTTGACTTATCAAG
AGTTGAGACCGAAGTTATTACCTTATTTTTTCAAGGATCAAAAATATAAGCATAAAAGTTGCGTAAGGAT
TTATAAACACCAATTCGATATTTTTGCTTGTCTTCACGGTTTGATTTTAATTTCTTCAAAATCCGGACAT
GTTTTACTTTGCGATAATAGTTACGTGATTTTTGCATAATTATTTTGAAGCTTTTTTCCCTTCTTTGAGT
TTAAGAATTTCATCTTGATAAGAAATTCCTTTTCCTGAATAAGCATTTGGTTTGCGCACTTGTCGAATTT
GGGCAGCAAACTGACCGACTTTTGGTTTGTCGATCCCTTTGATTAAAATAGTGGTTGGATTTGGAACTAA
AACATCAAGTTCTTGCGGAATTCTGATCTCAACAGGATGAGAATAACCGACTAAAAGTTCAATTAAATTT
TCTTTTAGACCTACTTTATAACCAACCCCTTTGATTTTTAATTCTTTCTGAAATCCTTTAGAGACCCCGA
TTATCATCGCAGATAAGTGCGAATTTGTAGTCCCATGTAGTTGTTTTACTTGTTTTGTTTCAGAATTTCT
TGTTGTTTTTAGACTTTGATTTTCAAGTAAAATTGTTATTTCCTTTGCAAATTGTCTTTCGAGGATACCT
AAAGGTCCTTGAACTTTGACAGATGATCCTTGAATTTCAATTCTAACTTGTTCAGGAACTTTCAAAATAC
GATTACCGACTCGTGACATAATTTCTTACCAAATATAGGCGATAATTTCACCACCTACATTTTCCTTTCT
TGCTTGTGAATCAGTTAGAAGACCTTTTGAAGTCGAAAGAATTGCAATTCCAAAACCTGATTGAACAAAA
GGAATTTTTGATGCACTTGTATAAACCCGCAAAGAAGGTTTGGAAATTCTTTTAAGACCAGAAATGGAAG
AAAGATTTCCTTTGTATTTAAGCTCAACAGTGATATTTTTTTTAAGATCACCTTCAACTTGAAAATCCTT
AATATAACCAGCTTTTTGGATAATTTCTAAAATTTTTACTTTTGTTTTTGAATGCTGAAATGAAACATTT
TTATGTTTTCTAATTGTTGCGTTCCGAATTCGGGTGAGCATATCAGCAATTGGATCTGTTATAAAAGCCA
TAATTTTTACCAACTCGCTTTCTTAATTCCAGGAATTCGTCCTTGGTGCGCTAAAACTCGAAAACAAATC
CGGCAAATTCGAAATTTTCTTAGAACTGAATGAGAACGGCCACATAACTGACAACGAGTATAGGCGCGAA
CTTTGAATTTGGGAGCCCGATTTGCTTTAACTTTTCAGGATGTTTTTGCCATATTTTTCCTTTTTTTATT
TAAAATTAGTAATTTTATGCTAAAAAAATTATACTTTTTTAGCAAAAGGGAAACCTAATAATTCTAGTAA
TTTAAAACCTTCTTGATCATTTCTTGCACTTGTAACAATTATTACATCAAGTCCCCGAATTTTGCTGATT
TTATCAAAAGTAATCTCAGGAAAAACGATTGATTCTTTAAATCCAAGGGCAAAATTTCCATTTCCATCAA
AAGATTTCGGGGAAAGTCCACGGAAATCACGAACCCTTGGAATTGCAATGTGCAGAACTTTTGCTAAAAA
GTTTCACATCTGCTGTCTTCTTAAAGTGACTTTACCACCCATTGGCATTCCTTGGCGTAATTTTCAAGTT
GCCAAGGATTTTTTTGCTACAGTTTTATAGGCTTTTTGGCCGGTGATTTTTGCTAAATCTTCAAGAACAG
CTTCAATCGCTTTGGCATTACTTGACTGGTTTCCGGCGGTCATATTGACGACAACTTTAGTAATTTTTGG
CACTTGCGAAGGCGATTTGAAGTTAAAATGTGCTTTTAATTGCCCAAAAACCTTTTCATAATAATGTTTT
TCAAGTTCTATCATAACCTAAATTGCCTTTCCGGTTTTTTTTGCAATGCGGATTTTTTTCTTATTTTCAA
TCTTAAAACCAACTCGGGTAGGAATTGCGGGCTTATCTTTTGTTGCTTTTTTGGCAACTAAAGCCAATTT
TGAAAGCAAAATTGGGGCTTCAAAAGTGATAATTTCACCATTTGTATTTTTATTTGAAGGTTTTCTGTGT
TTTGTTTTGATATTAACTCCTTTAACAATCGCTGCTTTTTTTGCTGGGATTAGTTCTAAGACCGCGCCTT
GTTTTCCTTTATCATCACCAGATAAAACCACAACTGTATCATTTTTACGAATTTTTCCCATTTTTTTATA
AAACCTCCTGTGCTAATGAAGCTATTTTAAGATAACCTTTTTCCCGAATTTCTCGGGCAATCGGACCAAA
AACCCTTGTTCCCCGGGGAGTTCCGTCCTCTTTTATGATCACCACAGCATTATCATCAAATTTTATATGA
GTTCCATTTTTTCTTCTAAGGCCATAAGTTGACCGAACAATTAAAGCTTTGACTACTTGACCTTCTTTGA
GCATTCCGTTAGGAATTGCTTTTTTAACAGAAACTACAACAATATCACCAATATTTGAAGTTTTTTTTAC
CGAACCACCTAGATTGCGAATTACACCCACGATTTTTGCACCGGTATTATCGGCAACATTAAGGCGCGAA
AGTTCTTGTAGCATTCTAGATTTCTCCTTTTTTCTGTAAGACCTCGACTAAACGGAAGTGTTTTGTCTTT
GAAATTGGCCGACATTCGGCAATTTTGACAAAATCACCTACTTCTGCCAGGTTTTTTTCATCGTGAGTGT
TAAATTTTTTGCGCTTTTTAAACCTTTTTGCATAAAGTTTATGTTTATAGGCGGTTTCAACTTCAACCAT
AATTGTTTTTGGGGAGGTTCTAATGACAATTCCTTGTAAAGTTTTCCGAAGATTTCGGGTTTGAGCTTTT
TTTTCTAAAGTTAAATTATTCATTTTCAGCACTCATTTCTTGCTTTTTAACTAGATTTTTTTGAATTTTT
GGGACTAAAAGTGGTTTTAGTTCATCTCTAAAATGGGATTTAAGTGATTTTGGTTTTACCAAAGAGGAAA
TTTTTGCCACCTTTTTCGCTTTTTTTCTTGGTTTTTTGGCTTTTGGAGTCTCTTCAAGTTTTCTTTGGGA
AATAATTGTTAAAACTCTGGCAATCATTTTCCGCATCTCGCCAATTTTATGACTTTGATCTAAATTTGAG
CTTTGATTTTTAAAACGTAAGGTGAATAACTCGGAACGATATTCAAGAAGTAATGAATTTAATTCGCTTG
CTGTTTTTTTTAAAAGTTCTTTAAATTCCATAATTTTCCTAAACTGTTGCTACAATTTTTCATTTAAGCG
GTAATTTATGACCGCCAAGTCGTAAGGCATCCCGGGCAATTTCATCTTTTACGCCTCTGACTTCAAATAA
AATCGTATTTCTTTTAACCACAGCGACTCAACGATCAACCGAACCTTTTCCCGAACCCATTCTGACCCCA
ATCGGTTTTGAAGTTAGTGCCAAATGCGGGAAAACCCGAATAATAACTTGTCCTTCCCGACCCATCCTTC
TAGTAATTGCGATCCGAGCAGCTTCAATTTGGGCAGCTGAAACCCAAGCCGATCCAGTAGCTTGAAGACC
ATAATCACCAAAAGCAACAAAATTACCAGAATGCGCATCGCGTTTGTCATGATAAAGTCGAAAAGTTTTG
CGGTGTTTTGTTTTTTTGGGTTGTAGCATTTCTATCTCCTTTTATCAGCTCGTATAATTGCATCAATATC
ATTTTTTTCTTTGATTTCTCCAAGTGAAACTCAAACCTTTACCCCTAGAATCCCGTAAGTAGTTTTGGCG
ATTGCAGTTGCATATTCAACATTTTGCCTTAAAGTATGTAATTTCATTTCACCTTCAGCATATCCTTCAC
AGCGAGCCATTTCAACTCCATTAAGTCGCCCACAGACAATCGTTTTCACTCCGGTTGCCCCGTTTTTTAG
GGCAGTTCGAATTGCAAATTTTTGGGCAATTCGATAGGATTTACGCTGCTCGAGTTTTTCGGCAATTAAT
TCTGCCATTAATTTTGCATTTAATTCCGGACTTTGGATATCAACTGCATCAACATTTATAACAATTTTGC
GATTTTTTAGAGTTTTTCTTAATTTTTCAACTATTTTTTTCAGATTTTCGCCTGAAGCACCAAGAAAAGA
ACCTAATTTTGCTGTATAAACAAGTACAGTGATTGCATTATTTCGGTCACGGCGAATCACCGTATTTCCA
ATTTGATATTCACGGGTTAACTTTTCAAAAAAGCGGTGAATTTTGACATCTTCTAATAAATTTATCGAAA
ATTTATTCTTATCTGCATACCAAATTGCATTATGATTTCTTGTGATTCCAAAACGAAAACCGTTTGGATT
GACTTTTTGTCCCATTATTTAACCTCTTTTTCTTGCGCTAAAACCGTGTTTGTGGCATCGTTTTTAGTAC
TATTATCTGCTAAATCAGTTTTTTTGGCGGTTGTAGTACTATTTGTTTTTGCTGATAATTGGGAATCAAC
CCCATTTTCGGGGTCATTTTGGGGTTGTTCAGCCTGACTTTGCTGGGAGAGCGCCCCACTTTGGGTATTT
TCCGGGGATTTTGTAACTAGATTTTTTTCTGTTTCTTGATATTCTTGATTTTGACTTTCTCCGCCGTTTT
GACTGACTAAAATAACTTTAAAATGGGATGTTCTTTTTAAAATTTGGCTCGCTGCCCCTTTAGCGCGAGG
ACGAAAACGCTTTAAAGTTGGACCCTCATTGACAATTGCAGCCTTGATAATTAAGTTTGAATGTTCAAAA
CCGTGGTTGTTAATCGCATTTGCAACTGCTGAATTAATCAATTTTGTAAAAATGGGTGAAGCCTTTTTTT
TGGTATGAGCAAGAATTGCTAGGGCATCAGAAACTTTTTTCCCCTTGAGTAAAACTGCCACAAGTCGGGC
TTTGAATGCGGAAATTCGCTGTGTTTTGAGTGAAGCGACTGCTAAATTATGATTTTCTAACTTCATTTAT
TTACCTTTTTTATTTTTTTGCCTTATCTTTTCCATGCCCGTGATAAGTTCTTGTTGGGGAAAACTCACCT
AACTTGTGACCAACCATATCATCAGTTACATAAACCTCGTTAAAAATTTTTCCATTATGAACCAAAAAAG
TTAGTCCAACAAACTGGGGAAAAATAGTTGACCTACGAGATCAAGTCTTAATTGGTTTTCTTGAGTTTTT
CGCAATTGCTTCATCGACTTTTTTCAAAAGATGATCATCAGCAAAAGGTCCTTTTTTTAGTGAACGAGCC
ATTATTTTTTAGTTTCCTTTCTTGAGCGGATTATCAATTTAGTTGAAGGTTTTTTCGGGTTTCTTGTCTT
AACTCCAAGTGCTTTTTTCCCCCATGGAGTCAGCGGTGATTTTCTTCCAATTGGCTGTTTTCCTTCACCA
CCTCCATGAGGGTGATCGTTAGGGTTCATAACCGAACCGCGAACTGTCGGTCTTATTCCTTTATGGCGAT
TTCTTCCGGCTTTTCCGATATTAACAAGTGAATTTTCTTCATTACCGACAACGCCAATTGTTGCTCGGCA
AGTTGCTAAAATCCGACGGTATTCTCCGGATTTTAGCTTTAAAATTACGTATTTTCCGTCCTCATCGCGA
CCTTGAATTTGGGCTCAAGTTCCTGCTGAGCGAATTAGTTTTGCTCCGGCCCCCGGTTTTAACTCGATAT
TATGAACAAAAGTTCCTTCCGGAATTTTAGCCAGTGGAAGTGCATTTCCCACTAAAATATCAGATTTGGG
TCCTGAACTTATTTTTTGCCCCACTTTGAGGTTTTTTGGAGCTAAAATATAACGTTTTTCCCCGTCAATA
TAGGAAATTAGGGCGATATTTGCCGACCTATTTGGATCATATTCGATTGTTTTAACAATTCCAGGAATAT
CATCCTTGTTTCTTTTAAAATCAATTAAGCGATATTTTCTTTTATGTCTTCCGCCTTGATGACGAACTGT
AATTTTTCCTTGCGAATTTCGACCTGAATGTTTTTTTAGAATTGTAAGGAGTGATTTTTCGGGCTTATTT
GTTGTTAAATTTGCCCCAAAATCAAGCGAAGACATATGACGGCGGCCGTTTGTTGTCGGTTTATAATACT
TAAGTGCCATTATTTGTTTCTCCTTTCTGAAGATTTTTTTGTCTTTATTTTCCCGAGTACTAAACTAGAC
ATTTTTTTGGTCTTTTTTAGTTTTTGTGTTTTTTTCTTTGAAATATTTTCCGGCTCGGCCTTATTTAGCA
CTATTTTCCTGGTTTTCGGTTTGATTTTCAATCTTTTTTTCTTGATTTTCGTTAGTTTCAGACTCTTTTT
TTGCTAATTCGGCTTGTTTTTTAGCTAATTTCTCTGCAATCTCTTTGTTTTTAGCCTCTAATTCGGCTTT
TTTCTTGGCAATTTTTGCTTTTTCATCAGTATTTTCGCTTATAGTTTCAGAATCTTTTTGATCTTGAGGA
CTTTCGTCTTCAAAAAGATTAATTGTATAACCGGGCATCAATTTTACAAGCGCCTTTTTATATTTGGTAG
TAAACCCTTTTGATTTTCCTAGTTTTTTTTCTTTTTTTGGGACAGTAAAAATATTTACCTTTTCAACTTT
TACATTAAAAATGTATTCAACTGCTTTTTTTGTCTCAGAACGGTTAGTTTTTGGACTAACTTTAAAAGAA
TAAACGCCACTAGACATTAATTGATAAGATTTTTCAGTTAAAATTGGACCTTTTATTATTTCATTTACAT
TCATTTTTTAGATTCTCTTCTCCAAATTAGTAATTTCATTTTTGGAAATTATTAACAAATCGGCCTTAAT
TAGTGATTCAACTGTTAGCGAATTCGTTTTTACCAGCTCAACATTTGGTAGGTTTCGTGCCGATAAAAAC
AAATTCGGATCACTAGAAGCGATTAAAATGTGACGAAGTTGGTCAATTTTAAAAATTTTTAATTGATCAA
CTAGTAATTTAGTTGAAATTTTATTCATTGAAAAATCATTTACAAGAATTTGTTGATTTTGAGCTAGTTG
GGAAAGCGCTGAAATAAAAGCTAATTTTTTTACTTTTTTATTTACTTTTAAATTATAATTTCTTTGGGTA
GTTGGCCCAAAAGCCCGACCACCGCCTACGAAAATTGGTGATCTTTTAGATCCAGCTCGCGCCTTTCCTG
TCGATTTTTGCTTTCAGGGTTTTTTTCCGGTTCCAGAAACTTCAGCGCGGTTTTTTACTTTATGAGTAGA
GAGTCTTTTTGAGGCTCTTTCTGATAAAATCGAGTCAAAAATTGCTTGAAAATGTGGTTCTTTTTGCTCA
AATAATGACTTGGGTAAGTCATCATTAGCATTAAATTTAACTAAATTTTCAGTTTTCTGACTTTGAATGC
TAATTTCTGAAATTTTATTCATTTTTTACCTCTTTATCCGAATTTGGCACAAAAAGACTAACTGGATTTT
TTGGATTAGGTTTTTTTATCGCGGATTTTATCACTAAAAAAGATTTTTTTGGACCAGGAACTGAACCTTT
TAAGACTAATAAGTTATTTTCCTTATCAACTTTTATAATTTCTAATGATTGTTTTGTAACTTTTTCATGC
CCTAAACGCCCTGGCATTGTCATCCCTTTAACAACTTTATTACCAGAGATATCTCCAAGCGATCCAGTTT
GACGAATCGGTTTTGATCCACCTCCACCCCCATGGGATCTAGGTCCGATTGCTTGGTTATATCGCTTAAT
TGTTCCGGCAAACCCTTTTCCCTTTGAAGTTCCGGTTACATCAACAAATTCACCAGGACTAAAAATTGAG
ACATCAACAGTTTGGCCTAATTTATAACCTTGAAAATCACGGAATTCCTTGATAAATCGCTTTGGCTTTG
TATTTGCTTTTGCAAAATGACCAATTTCTGGCTTTAAAAAACGGGACTGTTTTTTATCAAAGGCTGCCAG
TTGAATAGCATTATAACTATTTTTTTCTTTTGTAATAATTTTAGTTACAATATTTTCAGGAACCTCAATT
ATACTTACAGGAATTGCAATTCCTTCTGTTGTAAAAAGTTGGCTCATTCCAACCTTTTTTCCTAGAATTC
CTTTCATTTTAGCTTACCTCGATTTCTATTCAAACCCCAGCAGGAAGTTGTGATCTTGAAATTTTTTCTG
TTACTAGTTTTTGATTTGTAGGTAAAACTTTCAAAATTACAAGTCTTTTGTGTGTTCGACTTTCAAATTG
CTCACGTGATTTTTTATTAATATGCACTGATCTAAGAATTGTATAAATTGCTCTTGAAGTCGGTAGAGGC
ACCGGCCCCCGAGTTTCTATATTAAGTTCGCGAGCTAGAAGAATAATTTTTTTAGCCGCGGCATCGATTT
GACGATGATCAAATGATTTTAACTTAATTTTAATTGATGTTGTATTCATAAAAATATAGTTGAGTTGCTC
CTGCTCATAAATTTTGAACGAACTCCACATAAAAACCAATACACGATAACAACTCACTCTCGCGTACTGC
AACCTTATGCATCATCATCCTTTAACGGTAAGATTAAATTATACACAAAAAATAAAAATTCAATAATTTT
TTTAAAAAATTTTTTTACCCTTAGCAGCTAAAACTAGTAAGTTTGAAAAGTCTGAATATTATTACTATTT
TTGCAAAAATTTTCCAAATTTTTAAAAAAAATTCTCTAAAAATAATTAAAGGTATTGTAAAAATTCCAAA
GAAGAGGTTCTTAAAGTTATTTATTTATATTATACAGGAAAATATTTAGTTGATCAAGACCAGAAAAGTA
TAAAATCTGAGATAAAAAACGTGATTGTCAGCTTAATATCAAAGGTAAATATCCAAAAACTAGAAAAAAA
TAATGCCACAGTAAGCAAAAATCCAGTGGTTTTGCAAACTAAATTAAAATCCAAAACTTGTTAATAACAA
CCAAGTTTTGGATTTTTTATTGTATAATAATATCAAAATTATTTATAATTTATTATTGGTGATTTTATAT
GAAAGCTAATTTTTCTTTCTTTTTTAATTCGATTTTTCGGAGAAAATTACAAAAACGCTCAATTTTAGCG
CTTATTTTTTGACTAATTTTTTTAATAATAATTGCTGTTGTAATTATTGTTGTTCAAAAAAAAGCTTGAT
ATGATGCAATCTCCATTTGTGGGCTTTTAGCCATCTCACTTTCTGCCCTTAGCAGCGTTCTTAGACTTGG
ATTGTTTAGTAGTTTTTCGGTTTCTTATCATAAATGAAGAATTAATTCCCAGAATAAAATTTTAGAAAAA
CGCGGATTTAAAACAGAAACTCCAAAAATTGACTATGCTTTTATTAAAAAAAAACAGAAAGAACTCTCAC
TTTTACCTATTTTTTTAGGATTTATTTTTGGATTTTTGCTTTTAATTATTAGTCTCCCTTTTTTAATTCA
AAATTAATAAAAAAATATAGAAGAAAATTTCCTAGTAAAGTTCTAAAATTATTAAAAAAACAGCATTAAA
AACTGCTGTTTTTTTAATAATCCTAATTTTAATATTGGATTATTTATTTAAATTGTTCAAATTTTTTTAT
ACTAAAATAAATTATAAAAGAAGACTGATTAGAAATTTAGAACTATTCAAATCTTTCAAAAAAGTGGCCT
AAAAACAATGATAAAAAAATTTCCAAACTTTTTTGTTGCAAAAAAAAAAAAAAAAAGTATAATTTTAATT
GTACAAGTTAAATAAATTTTTCACTTATCTTTTTTTATTTTGCAAAACTTTTAAAAAAATTAGATATCTA
AATTATATTATATGATTGAGAAAATGAAAAATTTATTTCCTAGAACCAAGATAATTGAGGTTTAAAATAT
GAGTAAAAAATCAAAAACATTTAAAATTGGTTTGACTGCCGGAATTGTTGGTCTTGGAGTTTTTGGTCTA
ACTGTCGGACTTAGCAGCTTGGCAAAATACAGATCAGAAAGTCCACGAAAGATTGCAAATGATTTTGCCG
CAAAAGTTTCAACATTAGCTTTTAGTCCTTATGCTTTTGAGACTGATTCTGATTATAAAATAGTCAAAAG
GTGACTAGTTGATTCTAATAACAATATTAGAAATAAAGAAAAAGTTATTGATTCCTTTTCCTTTTTTACT
AAAAACGGTGATCAGTTAGAAAAAATTAATTTTCAAGATCCTGAATATACCAAGGCGAAGATAACTTTTG
AGATTCTTGAAATTATCCCTGATGATGTCAATCAAAATTTTAAGGTAAAATTTCAGGCATTACAAAAACT
TCATAATGGTGATATTGCCAAATCTGATATTTATGAGCAAACAGTTGCTTTTGCCAAACAGTCAAATCTT
TTAGTTGCCGAATTTAATTTTTCGCTTAAAAAAATTACCGAAAAATTAAATCAACAAATTGAAAATTTAT
CAACAAAAATTACAAATTTTGCTGATGAAAAAACAAGCAGCCAAAAAGATCCCTCAACTCTAAGAGCTAT
TGACTTCCAATACGATTTAAATACAGCGCGAAATCCTGAGGATTTAGATATAAAGCTTGCTAATTATTTT
CCAGTACTTAAAAATTTAATAAACAGACTAAATAATGCTCCTGAGAATAAATTACCTAATAATTTAGGTA
ATATTTTTGAATTTAGCTTTGCAAAAGATAGTTCAACTAATCAATATGTAAGTATCCAGAACCAAATTCC
TTCGCTGTTTTTAAAAGCAGATCTTAGTCAAAGTGCCCGTGAAATTTTAGCTAGCCCAGATGAAGTTCAG
CCAGTTATTAACATTTTAAGATTAATGAAAAAAGATAATTCTTCTTATTTTCTAAATTTTGAGGATTTTG
TTAATAATTTAACACTGAAAAATATGCAAAAAGAAGATTTAAATGCAAAGGGTCAAAATCTTTCTGCCTA
TGAATTTCTAGCAGATATTAAATCTGGATTTTTCCCTGGAGACAAGAGATCCAGTCATACCAAGGCAGAA
ATTAGTAATCTTTTAAATAAAAAAGAAAATATTTATGACTTTGGTAAATACAATGGAAAATTCAATGACC
GTCTTAACACGCCAAATTTAGAATATAGCCTAGATGCAGCAAGTGCAAGTCTTGATAAAAAAGATAAATC
AATAGTTTTAATTCCCTACCGCCTTGAAATTAAAGATAAATTTTTTGCCGATGATTTATATCCAGATACA
AAAGATAATATTCTTGTAAAAGAAGGGATTCTTAAATTGACTGGATTTAAAAAAGGCCCAAAAATTGATC
TCCCTAATATCAATCAGCAAATTTTTAAAACCGAATATTTACCATTTTTTGAAAAAGGTAAAGAAGAACA
AGCAAAATTAGACTATGGTAATATCTTAAATCCATATAATACTCAACTTGCCAAAGTTGAAGTTGAAGCT
CTTTTTAAAGGGAATAAAAACCAAGAAATCTATCAAGCACTTGATGGAAATTATGCCTATGAATTCGGAG
CCTTTAAATCCGTGCTTAATTCCTGAACAGGAAAAATTCAGCATCCTGAAAAAGCTGATATCCAAAGATT
TACAAGACATTTAGAACAAGTTAAAATTGGTTCTAATTCAGTTTTAAATCAACCACAAACAACAAAAGAA
CAAGTAATTTCAAGTCTTAAAAGCAATAACTTTTTTAAAAATGGACATCAAGTTGCTAGTTATTTCCAGG
ATTTACTCACCAAGGATAAATTAACAGTTCTAGAGACTCTTTATGATCTAGCAAAAAAATGGGGTCTAGA
AACTAACCATGCACAATTCCCGAAAGGGGTTTTCCAATATACAAAAGATATTTTTGCAGAAGCAGATAAA
TTAAAATTTTTGGAAGGGAAAAAGAAGGATCCTTTCAACCAGATAAAAGAAATTCACCAACTTTCCTTTA
ATATTTTAGCTCGTAATGATGTAATAAAATCTGATGGATTTTACGGAGTTTTATTATTGCCCCAAAGTGT
AAAAACTGAATTAGAAGGCAAAAATGAGGTGCAAATTTTTGAAGCTCTTAAAAAATATTCTTTAATTGAG
AACTCGGCTTTTAAAACTACTATTTTAGATAAAAATCTACTTGAAGGGACTGATTTTAAAACCTTCGGTG
ATTTTTTAAAAGCATTTTTCCTTAAAGCAGCCCAATTTAATAATTTTGCTCCTTGAGCAAAATTAGACGA
TAATCTTCAGTATTCATTTGAAGCTATCAAAAAAGGGGAAACTACAAAAGAAGGTAAAAGAGAAGAAGTA
GATAAAAAAGTTAAAGAATTAGATAATAAAATAAAAGGTATATTACCTCAGCCCCCAGCAGCTAAACCAG
TAGCGGCTAAACCAGTAGCAGCTAAACCTGAAGCGGCTAAACCAGTAGCAGCAAAACCAGTTGCAGCAAA
ACCTGAAGCAGCCAAACCAGTAGCGGCAAAACCAGTAGCAGCTAAACCTGAAGCAGCAAAACCAGTTGCT
ACTAATACTAATACTAATACTAATACTGGCTTTTCACTTACAAATAAACCAAAAGAAGACTATTTCCCAA
TGGCTTTTAGTTATAAATTAGAATATACTGACGAAAATAAATTAAGCCTAAAAACACCGGAAATTAATGT
ATTTTTAGAACTAGTTCATCAAAGCGAGTATGAAGAACAAAAAATAATAAAGGAACTAGACAAAACTGTT
TTAAATCTTCAATATCAATTCCAGGAAGTCAAGGTAGCTAGTGATCAATATCAGAAGCTTAGCCACCCAA
TGATGACCGAGGGATCTTCAAATCAAGGCAAAAAAGCAGAGGGGGCTCCTAACCAAGGTAAAAAAGCCGA
GGGTGCTCCTAACCAAGGGAAAAAAGCCGAGGGTGCTCCTAGTCAAGGTAAAAAAGCCGAAGGAACTTCT
AACCAACAAAACACAACTACCGAATTAACTAATTACCTTCCTGAATTAGGTAAAAAAATTGACGAAATCA
TTAAAAAACAAGGTAAAAATTGAAAAACAGAGGTTGAACTAATCGAGGATAATATCGCTGGAGATGCTAA
ATTGCTATACTTTGTCCTAAGGGATGATTCAAAATCCGGTGATCCTAAAAAATCAAGTCTAAAAGTTAAA
ATAACAGTAAAACAAAGTAATAATAATCAGGAACCAAAATCTAAATAAAACCCGGAGGTATTTATCCTAT
GAAGTTAGCAAAATTACTTAAAAAACCTTTTTGATTAATAACAACAATTGCCGGAATTAGTCTTAGTTTA
TCAGCCGCTGTTGGTATAGTTGTCGGAATTAATTCTTATAATAAATCATATTATTCTTATCTAAATGAAA
ATCCAAGTCAGCTAAAAGTAGCAAAAAATGCTAAAATTAGTCAGGAAAAATTTGATTCAATTGTTTTAAA
TCTTAAAATTAAAGATAATTTTAAAAAATGATCGGCAAAAACAGTTTTAACTGCTGCCAAAAGCGATCTT
TATCGTTATAATCTTGTTTCTGCTTTTGATTTAAGTGAACTAATAAACAATGATTATTCAGTTAGTTTTG
ATCTTGAAAATGCAGTAGTTGATCAAAATTCAATTAAAAATGTTGTTATTTATGCAAAATCTGATAAGGA
TCAAATAACTTATTCAAAACAAATTGTACTTAAAGGCTTTGGAAATACAGAACAAGCTAGAACTAATTTT
GATTTTAGCCAAATTGATTCAAGCAAGTCTTTTGTTGATCTTTCAAGGGCAAATCTAACTTTGATGGAAT
TCCAAATTTTACTTGCCCAAAATTTTGAAAATGAAAGAGGAAGTAATTGATTTTCACGACTTGAAAGAGC
CTTGGTTGCATCAAAAGCGAGTCTTTCACTTTATAATTCCTTAGGAGAACCCGTATTTTTAGGTCCAGAT
TATCAATTAGACCCAGTTTTGGATCGAAAAAAATTATTAACTTTGTTAAATAAAGATGGAAAATTAGTTC
TTGGACTTAATTTAGTGCAAATTTCAACTAAAAAAACTATGAATTTAAATCTTGAAGTTCGCGGCGCGAT
TTCAAATCAGGAAATTTCTAAAATTCTAAAATCCTGACTTGAAACAAATCTTCAAGGCAAATTAAAAACC
AAAGATGATTTGCAAATGGCACTAGTAAAAGATAAAATTAGCCTCTCTGATTATTGATATGGAACTCCAA
ATTCAAAAGTAAATACATCCCAAATTTTAACAAAAAGTAAAGAATTTAAAGATCTTTTTGATTTAAGTGA
GTCAAATTTTTTTCTTAATACCAAAATCGGAACTGTCTATTTAAGTATTATTCCCAAACTTTTAGATCCA
AGTCAGATCTCTGTTGTTGATAAGAAAAAACTAGTTGAAAATCAAAAAATTCGCTTTGAAATTACTGCTT
CTTTAAAACGAAAAGCTATTGATAAAAAATTTATCATCCAGGATCTTCCGGTTTTTGTTGATCTAAAAGT
TGATTTTAATAAATACCAAGCCGCTGTTGCCCAAATGTTTGGAACGATAAAAGCAGTTAAAGAATTTTCA
ATGCCTGAAGATCAAGATGCAAAAACTTTATCCTCAAATGAAATAAAACAGCGAGTTGATCGTCTTTTTG
AACTAGCAAAAACAGTGACTAATTTGGAAAATCCAAGTGAAGAAGTTCTTAAAAGCATTTATTTATTAAA
TACGGGAAAATATTTAGTTGACCAAGACCAGGAAAAAGTAAAACAAGAGCTAAAAACTGTGATTGAGGGC
TTAAAATCAAAGGCAAATACTCAAAAAACAGAAAAAAATAGCCCCACACAACCGAAAAAACCAGAGGTTT
CACTAGCTAAAACAACAGAAAATTCAGCAAAAACAGTCAAGGTAAGCACTTTTGCAGAAGAAGCTAAGGG
ACAAAGTCAAAGTCAGCAAACACAGCCAGTTTCCACTTCATCGCCTCAAACTAGTCAAAATTCAGTTCCT
AATTCCACAAGCAGTACGAATTTAGCCTTAGAAAATGAAAAATTTGGGACAAGCATTTGAACAGCTTTTA
ATTTCGCTAATATTTATAATCTTGAAAATACAAAAAGCGAATATGAGATCTCAACATTAGGAAATAAGCT
ATTTTTTGATTTTAAATTAGTTGATAAAACTAATCAAAATCTAATTTTGGCTCAGTCCAAAATTAGTCTT
AATAATATTATTAATTCTAATAAATCTGCCTATGATATAATTAAGAAATTCAATCCCGATGTATTTCTAG
ATGGAACAATTAATTATCAAGATCAAGGAAAAGATAAAAAAGAATTTATCCTAAAAGATTTAAGTGATAA
TAAATTAATATTTAAATCAGAAGATGCAATTCAAACTGATCAAGGTTTAGAGCTAAAAAAACCTTTGAAA
TTACAGTCAAAATCGTCTAATCCAGAAAAAGAAATATCAACTTCTTTATATACCGGAGCAATTTATTTAG
TTTTTGATGCAAAAAATATTTCTGATGGTAATTGGATTAATCTTTTAGCCGATAGAAAAGGAAAAGGACT
TGTAATTAAAGTTAAAAATTCAGATAATAACATACCTAAAACCAAAGAAATTGTTGAAAATGGTACTTAT
TTATATGAAATTCTTGCTGGTAAGGATTCAATTAAGGTAAATTCTTATTTTTTTCCAACAAAGTACCCAA
AACGTGTAAAACGTCTTAATTTCAAGATTAACCCTAAAGACACCTTGCCAAATTTCTTTACTTTAGAATG
ATTTCATCTTGATTGGTATCAAATCGGCCCAGGCGAACAAAATAAAAAACCACAACAAAACGCTAAAAAA
GAACCTACAATTATATTAAAAACGCTGGCAATATTTAATGATAAATCATTTGCAGAGAAAGGAAGTTTAA
CAAAAAGAAGTGAATTAATTAACGGGTTGATTAGAAACTATGTTAAAAAGTAACGATCAAATTTTTGTTA
AAAAACAGAATTTAGTAAAAATTCCAGTTTAAAAAATAAATTAAAATTAAAAAAAGTACAATAAAAACAA
AGAAGAATTAATCTCCAAAAACTTATTTGGAGATTTTTTATTTAAATTATAAAAAGCAAACCCTAATTAA
AAGTGGAAAAAATTAGGAAAAAGAAGCTATTTTTACTTTTTTTTGATTATTTTATAATTTTTTGATAATA
TTGGTGATATATTATTAAATCTATTTTTTCGTTGAAAAAGGATGTTTAATAATGCAAATTTTTATAAAAA
TTTGCATTTCTAGCCAAAATTAATCTTTTATACATTTTGTTAAAAGAAAAATTGCGGCTGTCTCCGATCT
AAGAATTCTTTTCCCGAGTGTGATACTTTGAAACCCTAATTTTTCTGCTTGTTGGATTTCAACATCATCA
AACCCACCTTCAGGCCCAATGATTATAATTGTATTTTGGGGGTTATCAGGGATATTTATATTATTTTTTG
CTCTTTCAAAACTGATTAATTTTACTGGAAAATTTTTGGCTTGTTCTAAAAGATCCTTATAATTTATAGG
TAAATTTATTTTCGGGATCAAATTGCGGAAACTTTGTTGGGCGCTATGAAGACAAATTTGTTCTCATCTT
TTGAGTTTTTTTTCAAGATCTCCGCTTATTTTTTGGGAAACATTTTTACTATAAAAAGGTCAAATTTCAC
TAACCCCAATTTCAACAGCTTTCTGGATTGCAAATTCAAATGATTTTGTCTTCAAAATTGCAAGCGCGAG
AACAACTTTGTTTTTTGGTTCGTTATTCCCCTTAATTTTTTCAATTATTTCTGCTTTGTTTGAATTAGGC
ACTAATCTCACAAGGTAGAATTCATTTTGATAAACACAAATAAAATTTTCATTTCTAATTCTTACAGTTT
TAATATGGTTTAAGGTTAGATTTGTTAAGATAAAGAAATTTTCTTGTTTTTCATTGACAAAAAAGCGATA
CATAATAAAAATTTTAAAGGAAAATTGATAAACTATTTAAAAAATAGTTTAAAATTATTAAAAAAGAAGG
AAAAACTATGGAAAAATTATCAGCAAACAAAATAAGACAACTTTGAATTGATTTTTTTCGCGAAAAAAAT
CATTTTTTTATCGAATCAAAACCACTTGTTCCCCAAAATGATGACTCACTTCTTTGAATAAATTCAGGAG
TTGCCACTTTAAAAGATTATTTTACTGGCAAAAAAATTCCCCCATCAAAACGACTTGTAAACTCCCAAAA
AGCCTTAAGAACAAATGACATTGAAAATGTTGGTCTAACCTCGCGCCATCACACCTTATTTGAAATGCTT
GGGAATTTTTCAATTGGTGACTATTTTAAAACAGAAGCAATTGACTATGCTTATGAATTTTTAACTAAAA
AGTTAAAATTAGATCCCAAAAATTTGTTTATTACTTATTATGATGGTGATGATATAACTTTTGAAAAATG
AAAAAGTTTGGGATTTTCTAATGAAAAATTAATAAAAGGTAGCAGAAAAACAAATTTTTGGGATTTAGGT
CAGGGGCCTTGTGGTCCTTGTAGTGAAATTTATTTTGACCGCGGGCCAAAATTTGATAGTCGAGGGAGCG
AACTAATCAAAAATGAGATTGAAAATGACCGTTTTATTGAAATCTGAAATATAGTTTTTTCTGAATTTAA
CAATGATGGCCAGCAAAATTATACACCATTAAAATCAAAAAATATTGATACCGGAGCTGGCTTTGAACGG
ATTGTTTCGATTTTACAAGATGGCCCAACTAATTATGATACCGATCTTTTTCTACCAATTATTGCTGAAA
TTGAGAAAAGCACTGTTTTTCAATACAAAATTGAGAACTATTTTCTAAAAGAACCTCGACAAACACAAAT
TAATAAAAGTTTTCGCATAATTGCCGATCATATTAGAGCAATAACTTTAGCAATAAATGACGGGGTTCAA
CCTTCAAATTTACACCGGGGATATATCATTCGCCGCCTGATTCGTCGAGCATATTGGAATGGAAAAAAAC
TAGGAATTAGTCACCCTTTTCTTTATAAATTAGTGGAAATTGTTGGCAAAACTTTAGATTATCGTTTTGA
TATTCAAACAATTAGCAAAATTATTCTCAATGAAGAAGAAAATTTTGCAAAAACCTTGGAAATAGGGTAT
AATTTACTTGAAAGTCAACTAAAAATTAACAAAAATCAGATAAAACCTGTGACTGTGTTCAAACTTTTTG
AAACTTATGGTTTTCCGGTTGAACTAACAAAGGAAATTCTTGCTGAAAAGAACATTGATTTTGATCTTAG
TCAATTAGTGGAATTTCAAGAAAAACATTCACAGATTTCAAGGGCAAAAAAAACTACTGGGATGCAAAAA
GTGATTAATTCACTAACTCAAATTAAAGCTAAAATTTCGGACTTTATTGGTTATCATACTCATCATATTG
AGACCAAAATTAGCTTTTTAGCGAATAAAGACGAAGAAGTAGCTGAAACAAATGGTGAAAATTTATCTTA
TGTAATTTTTGAAAAAACTCCTTTTTATGCAACAGCCGGTGGTCAAAAACATGATCAAGGCTGAATTATT
CAAAATAATTCAACAATTGAAATTCTTGATGTTTTTAAAGATAAATTTTTAAATAATATTCATGTCTTTA
AAGGGAAAATTGTTAAAAATCAGCCGGTTTTTCTTAAATTAGATACAAAAAACCGGCTGAATTTAGAGAG
AAACCATTCAGGCACCCACCTTTTATTTGCCTCACTTAGACAAGAATTTGGCTCTGAGATTAAGCAGTTA
GGATCTGATAATAATGAAAATCGCCTAACTTTCGATTTTCCACTTAATCGAAAACCAAGTGATCAAGAAA
TAAAATCGGTTGAAAATCGCATAAATTCTTACATAAATCAGAAAATTAAACGGAAATACCTAGTTACAAA
TCTTGAAGAAGCCCAAAAACTCAATGCAATTATGACACTGGAAGAATCAGAATATATGGACCCAAATTCG
TTACGGTTGGTGATTTTTGATAAAATCACAACTGATTTATGTGGGGGAACTCATATTGAAAACACAGAAT
TACTTGAAAAATTTACAATTTTAAGCTGCCAAAGCAAAGGATCGGGAATTTATCGAATCAGAGCAGTTAC
TTCCTGGAATAAATATTTTGAGTTTTTGAAAGGAAAAATTCAGGAAATTTTAAGTAAAATTTCCGCATTG
AAAAACAAAATTAAGAAAATTGAGCCTAATTTTGGCCTAAATTTACCAAATTTAGTTGATTTAGAGCAAC
AATTTGATTACCTAAAAAAAATAGAAGATGATTTAAAAATTTATTATAAAAAACTCCTAAAATCACAATT
AAGAATAGTAAAATCAGAACTTGATGCAAATAAAATAATTGAAATTGGCAAATTTAGTTTTTATTTAGAT
TTTAACCTTCCACTGCATAATTTAAAGCAAATAGCCGCCACCTGAAGAGAACAAAATCCAAGAATATCCT
TTATTTTAGGGGCTAATTTAGTTAATAATGAATTTTTAATCATTGTTTCTTCTGCAATTTTAGCTTCTAA
TCAAATTCTTGAAAAAATTTTAGAAATTTTTACTGGATCAGGAGGTGGAAATTATAAGATTGCCCAGGGA
AAAATTCAAAAAAAACCAGAAAAAGAGGTGTTCATTAAACTTTTATGGGAAAATATAACCGAATTTTAGC
ACTTGATCTTGGCATCAAAACTTGTGGATTTGCAATTTCTGATCAAAACTGAAAAATTTCCTATCCACTT
GAACAGTTTAATTTTAATCGTTATGATTTTGCCAGTGTAATTTCCCGAATTGCATTTTGAATGAAGGAAT
ATCCAATTTCAATCTTAGTTCTAGGTTATCCTTTAACCTTAGCTGGTAAAATTTCCCCGCGGACAAAAAT
GGTTGAATACTTTGCTGATTTAGTAAAAAAAAACTATGAAATTAAAGTGGTTTTTCAAGATGAGCGGCTG
ACTACAAAACAAGCTCAAACTTTTTTATTAGATTTAGGAATTTCCTTTAAAAAACGGCAAAAAGTAATTG
ATAAATTAGCCGCTCAGATAATATTAGAAAGATTTTTAAATACAAAAAAAGGATAAAAAAAATGGATAAA
ACCGAAAACAAACCAGAAATTAACCTATCCGATGAAACTCGTTTAATCATAAAACATAACAAGCTCAAGG
GAAAACAACCCGTCTATGAGAAATTTTATTTAATTTTTTATAAAGAATTAGAAAATAAACGTCTTTTTTC
TGTGATGTTTGATGAAGAAAGAAATATTTTAGTCTTTGAAGTTGATAGTAAAACCTTAGTTCCTATTAAG
CCAATTTCTGAATTAGATCAGGAAATTCATCAAATTATTGAGAAGGAGATTCGAGGATTTTTTAAAGACC
ATTATTTTACTTTTGAGGGCCAAAGAATTTTTCCTGAAATTTTTTTTAATAATTTTGATCCTATTTCCGA
ATTTGATGATATAATAAATTTTTTGCGTGATGATGAAGTAATTAGCCTTCCAATTTGACTCCAAAAATAA
AAAAATAATATAAAAACAAAGGGAAATTTAGAAATGAAACTAATTGTCGGCCTTGGTAATCCCGGGGAGA
AATATGCTAAAACCAAACATAATGTCGGCTATTGAGTTCTCGATTTACTAGCGGAAAAATTAGCTCTTAG
TTTTGATCAGAAAACCGAAAATGGAATTTATGTAAAACAGCCCGATTTTATTCTAGCAAAACCGACAACT
TTTATGAATAAGTCCGGCGATTTTGTCGAGGAATTAATTAAATTTTATAAAATTAATACTCAAGATTTAA
TGATTATCTATGATGATATGAATTTTGAGGTCGGCCAGGCAGCAATCAAAACAACCGGCAGTGCCGGTGG
TCAACGCGGTATGGCCCATATTATCGAAAAATGCAAAACAAAAGAAATTAAAAGGCTAAAAATTGGTATT
TCTCGGGGCAAAAACGCAAAAGAATATGTTTTATCACCCTTTTTACCTAAAGATAATGCAAAAATTAAAC
TTGTAATTGAAGAAGCAGCTAATATTCTGATTTTTTATTTATCTAATAGTTTTATTACAACAATCGAAAA
ATTTAATGCAAATAAAAATAAAGTCTAAAGAAAAATATTTAATAGGTGTCTCAGGTGGCTCTGATTCAAT
GTTTTTGCTCAATAAATATAAAAATCAGGATGTAATTGTAGCTCATATAAATTACAATTTGCGCCCTGAA
GCAATTTTTGAGACACTTTTGGTTTCAAAATTTTGTCAAAAATACAATTTAGAGCTGAAAATTCTATCAT
TTGATAGTTTTAAGATTAAAAAAAATTTACAAAGCGGGCTTAGGTTGGGCCGTTATCAATTTTTTGAAAA
AATTTATAAAGAATTTAATTGTACTAAATTATTGGTTGGTCACCACCGTGATGATTTTCTTGAGACAGTT
TTTTTGCAGAAAAAACAGAAAAAAATTGTCACTTTTTGAGGAATACATAAAAAAAATAACCTTTTTAATA
TGGAGATTTTGCGTCCTTTTTTGTATTGGAGAACAAAAAAACAAATTATTCGAATTTGTCAACAAAAAAG
AATTCCCTATCTTGATGATCAATCAAATTTTACGGGCAAATATCAACGTAATCAAATCAGGTTTTTATTG
GAAAAGAAGAGTGATTTTTCACTTTTTTTTCTTTTTTTATTTTATTATTTAATAAACATATTTAAATTAA
TAATATTAAAAAATCAGAAAAAAATTTTGCAAAATTGACAGAAAACAGGGTATAATATAAATTTCTTTAA
GAAGATAAAAATTAAGTCAAAAATTATTTTTTTATTTGTTAATCAAAATTTTGATAATGTTAAATTAACT
AGGGGGAAAATTAATGAAATTATTAATTTTATTTGCGGGAAATCGACTAGTGGGGCTTTTTTACTAAAAA
AAAACAATTATATTATAAAAAAAAAATGAAAAATATTGCCAAAATCTAGTAAAATTTAGTAATAATTTGT
ATTTTATTTATAAACTGGAGGGTAAATTATGGCAGCGAAAACAAGAAAAAAACCTTCAATTGGCCTGATA
ATTTTTTTAGTAATTACTTTGTCAATAGTAGGTTATATAATTTATCAATATTTGCAGCCGCAACTTAAGG
TTGTAAATCTTTCTTTTTTTGAACGTAGATTAATCGAAAATGCTCAAAGTGCAACTGATAAAAACTTTTT
TTATGCTGTTATTTTCGATATTAATGACTACAGAATTAAGGTTGTTGATTCCGTTAATGGCGAATTAGAT
GCCTATACAGTCATTGCTAATCCCCATGTGATTGGTAAATTTCAGGCAGGAAATGCACTAATTAGCCCGG
CAATTAAAAATCAACTCGAAAATACCAATATTACAACTTATTCTGAGTTAGTCTCACTTGCAATTAAAAC
TAGCCCATCAAGTTATACTGGCCTTTCACTTGAAAAAATCAGCGCGCTTAATAAATTATTAGATCTCGCA
GGTGGGGAACGCTATTCAAAAAGTTTTCTCCCTTCAATTGCTTCAGCTGACCGCCCATATCCTTCACTTT
TTCAAATTATTCTCTCATATCTTCCAGTCGCAGTTACCATTTTTGTATTCCTTTATTTTGTTTTCAGGGT
TAATCGTGGATCTCAAGGGGGGGCCGGATTTTTTAATCCTGGTAAAAACCAAGCAATAAGAATTAAATCC
GATAAAAAATACACTGATGTTGCCGGAAATGTTGAGGCAAAAGAAGAAATTGCCGAATTTATCGACTATT
TAAAAAATCCAACAAAATATGCTGCTGCTGGTGCAAAAATCCCGCGCGGGATTTTATTAGGCGGCCCACC
GGGAACAGGAAAAACTTTATTAGCAAAAGCAACTGCTGGTGAAGCGAATGTTCCATTTTTCTTTATTTCG
GCATCAAATTTTGTTGAATTATATGTCGGAGTTGGTGCTAAAAGAGTCCGTGAATTATTCAAAGATGCCC
GAAATGATTCCCCTGCAATAATTTTTATTGACGAACTTGATGCAATTGGCCGTTCCCGTGGGTCAGGAAT
CGGTGGGGGAAATGATGAAAGGGAACAAACTTTAAACCAACTTTTAGTCGAAATGGATGGAATGGTGGAA
AATTCCGGACTTTTGGTAATTGCAGCAACAAATCGAACCGATGTTCTTGATCCAGCACTTTTACGTCCGG
GAAGATTCGATCGATCAATAATTGTTAATCTACCCGATATAAAAGAACGCGAAGCAATTTTAAAATTACA
TGCAAAAGGTAAAAGAATCTCCAAAAATATTACTTTGGCAAACATAGCCAAACGAACACCAGGATTTTCT
GGGGCCCAACTGGCAAATGTGATCAATGAAGCAACTTTACTTTCAGTTCGTGAGCAGACTCAAGTGATAA
CAAACGAACAAATTGATGAGGCAATCGATCGGGTAATCGGTGGCCCAGCCAAAAAAAACCGGGTTATAAC
TGAAAAAGAAAGAATTATGGTTGCCTACCATGAAGCTGGCCATGCCGTAGTGGGACTTAAATTAAAATCA
GGGGTAAAAGTCCAGAAAATTACAATTGTACCTCGTGGAAACAGTGGTGGGTATAACCTTATGCTTCCAG
AAGAGGAAAAGTACAATAGTACAAAATCGGAACTTTTAGCCTCAATTGCTGCATTTATGGGTGGGCGAGC
TGCTGAGGAAATTAAGTATGGCAAGTCGGAAATTTCTTCTGGTGCAGCAAATGATATTGAAAAGGCAACA
AAAATTGCCCGAAAAATGGTAACTGAATGAGGGATGTCTTCACTTGGCCCAATTCAGTATGAACAGGATC
AATCATCCCCATTTTTAGGGCGTGATTATATAAAAAATGCCTCTTTTTCCTCCAAAGTCGGCCATGAAAT
TGACATTGAAATTCGTCAGATTATCTCTGAATCATATAAAAAAGCTTTTGCAACAATTAATGAAAATTTA
TTACTTCTTGAATTAATTAAAGATACTTTATTAGAAAAAGAGACAATTGTTTATGAGGAAATCCAACAAT
TAGCCGAGACATTAATGCCGCTTCCGGAAGTTAGTAAAACCGAAAATAATGCTATAAAACCCGATGAGAT
TCTTAATCAAATTCTTAAATCCCAACCAGAAACTAGTCCAGAAACAGGAACAGATTCAAGTCAAGAAAAT
TTCTAATTACAAAAAAACTCTATTTTTACTAACTTTTATAAATTATTTTTGAAATTCGCAAAAGTTAGTA
AAAATTAAAAAGTTTTTTCAAAAAAAAGCTTTTTAATTTTATTAAGGTGATGAAAATTATGTCAAAACTA
AATGATCAACAACAATTTCGCCGCGATAAGCTTAAAAATTTAGTTAAAAATGGTTTTAATTTCCCTAGTT
CAACTTTTGAGCATGATAATTTAGTAGAAATAAATGAAAAATTTAGTCAAAAATCGAAGGAATTTTTCCT
TGAAAATCAAGTAAAAATTGCTTTTGCTGGTCGACTTATTCGCCAACGCGGCCCATTTTTTATAATTTTT
AGTCAAAACTTGCAAATTCAAGCTTATATTTCAAAAAAATTTCAAAAAAAAAATGAATTTATCTTTGCAA
ATTTAGATCTTGGTGATATAATTGAGGTTTCAGGTTATCTTTTCAAAACGCAAACTGGTCAACTTAGTAT
TAAAGTTAATAATTTTTCTCTGCTTACAAAGTCCTTGCACCCTTTACCAGATCAGTATTATGGTATTGAA
AATCCAGATGAGAAATACAGAAAACGTTATCTTGACCTGCTTGTAAATTCAGAATCTGCAAAAACTTTTC
GACTTAGAAGTAAAATTATCTCCTTAATCCGTACATTTTTTGATTCCCAAGGTTTTTTAGAAGTTGATAC
TCCCGTTTTACATCCAGTTTTAGGCGGTGCATCAGCAAAACCTTTTATTACTTATTATAATTCTCTTAGT
CAAAATTTTTATCTCCGAATTGCCACTGAATTACCGCTGAAAAAATTATTAGTTGCCGGTTTTGACCGTG
TCTATGAAATTGGTAAAATTTTTCGTAATGAAGGTTTTGATTCAACTCATAATCCTGAATTCACCTCAAT
TGAATTTTATCAGGCTTATGCAAATTTAGAGAAAATAATGGATCAAACCGAAAATTTATTTCGTTTTTTA
TTTGAAAAATTAAATCTTGATCCGGCAAATTTTGATTTTTCAAATAAAAAAATTAATTTCTTGGAAAAAT
TTGCCCGTTATGATATGATTGAAATTACTTCAAAATTAATGAACTTCGATTTAAAAAGTGCTAATTTTGC
TGATTTAGTCGAAAAAGCAAAAAAAGAAGGTGTGAAGATCGAGCCATTTTTCAAAAAAGGGCATCTAATC
AACAAATTTTTTGAAAAATTTGTTGAACCAACACTAATAAATCCAACTTTTATCATAGGTCATCCAATTG
AAATTTCCCCGCTGGCCAAGTCAAATCCGAATAATCCTAATTTTACTCTCAGGGCCGAATTATTTATTTG
TGGTAAAGAATTTGCGAATATGTTTGATGAATTAAATGATCCAATTGACCAACTAAGTCGTTTTCAAGCC
CAAATTATCGAAAAAAATCAGGGAAATCAAGAAGCAAGTGAGATCGACAATGAATTTGTTCAAGCACTTG
AATATGGAATGCCACCCGCCGGGGGTTGTGGCATTGGCATTGACAGATTGACAATGCTTTTAACAAAGAA
TGAATCAATCCGTGAGGTAATTTTATTCCCACAGCTAAAACCAAAAAAGGACTAAAATGAAACTATTTTT
TGCTTTTGACCTGGATGGAACTTTATTACGTTATGATAATACAATTCATCCTGAAAATGTAGAGATTTTA
AAAAAACTCTATGAATTAGGCCACTTTTTAGCTCTAGCCACCGGCCGAGGACTTTCTGGCTGCCTTGATT
TAGCCAAAAAATATCCTTATTTTCATTATCTAGTTTCAAATAATGGAACCTTAGTCCATGATACCAAAAC
CCAAAAAACCATCAATAATGGTAGTCTTAGCAAGGAAATTATCCTTGATTTGATCAAAGATTGTAAAGCA
ACTGATTCGATTTGTGCTTTCTCGAGTCCTAATAACCTTTTTGAATTTTCAAGTACAAACAATCATCCCT
GACTAAAAAAACAGAAAATAATGGACCTGCACTTCTATGAAAAAGTAGATCAGGATAAATTATATGAAAT
CATCGAAAAAGAGGAAATTACCCAAGTTGCCTTCCGTAATGATATTCCAGTGATTGCTGAACTTTATAAA
AAATGGTCAAAAAAACTAAAAAATATTTATAAAGTAACAATTACAAACCGTATTTTTCTTGACATAAACC
CTTTAAATGTTGATAAAGCTAACGGAATTAAGATGCTATTAGAAAAAAATAACCTAAAACCTGACCAGTT
AATAGCTTTTGGTGATAGTTCAAATGATTATTTTATGGTAAAATTAGCTCGTTTTGGTTATGCAATGGAA
GATTCAACCCCTGATTTGTTAAGCGTTGCTTATCAAAAAATTGGCAATTGTAACTCCGGATCAATTGCCA
AAACGATAAAATCACTTTTAGAAAAACAAGAAGAGCTATTTTCCTAGGCAAAATTTTGAAAAAATTGAAT
CAAGAAGATTTTCATCATCAACTCGGCCAAAAATAGTTTTTAATTCTTTTCAGGCAATTCTGAGATCAAC
AATTGCAATTTCAGGACCAAAACCAGATTCTAAACTGGTTTTTGCATCTAGAATTGCTAATTTTCCTAGC
TCAATTTGCGAAATTTGGAAGGAATTAGCAACAAATTCTTTGTTTTTTCCTAAAAAAGCAAAAATTGACT
TGATTTTTTCAAGTAAATTTTCAATTTTTTGATATTTTGCACTGATTAAAATTTCATCTTTAAATTCCTC
TTGATTTTCAAGAAGATCTGATTTATTATAAATTTTAAGATAAACCTGATCAGGTCGCGCTTTTGCTTTT
AGATCTAAATTTTGCCTGTTTTTTTCACTAGCATCAATAATGTGCAGAATTAAATCCGCTTTTTTGATAC
TTTCATAAGATTTTTCAATACCGATTTGTTCAATTTTTTCAGTAGTTTTTCTAATTCCCGCGGTATCAAA
AAGTTTAAAAAGAAGACCGTCAAGGACAAAATTTCCCTCAACAACATCGCGTGTAGTGCCTGGAATTTCG
CTGATAATTGCCTTATTTTCGTTAATTAAAATATTTAAAAGTGAGGATTTTCCGCTGTTGGGCGCTCCGA
CAAGACAAGTTTTTATCCCTTGATAAATCAGGCGCGAATTATTTGCGATTTTTATTAACTGATCAAAATC
GGCTAATAATTGGTTAATTTTTGGCAAAAGCACATCTGAGGTTAAAATTTCAACATCATCATATTCTGGA
TAGTCAATATTTACTTCAATTATCCCGATAATTTCCTCAATTTTTTCAATTAAATTTTTAATAAAATTAG
AACTTTTTCCTAAAAATTGATTTAAAGCTGCTTGATGTTGAACTTTTACCTCAGCATGTATTAGATCATT
AATCGCCTGGGCTTTTACTAGATCAATTTTCCCATTTAAAAAAGCGCGGAGACTAAACTCACCTGGATTT
GCAAGGCGGGCGAGTTTGGTTTTTAAAATAAGCTCAAGAATTAAATTTGTATTTAGAACACCGCCGTGAG
CGTTAATTTCTACAGTGTCTTCGCCGACAAAATTTTTATTTCCGGCAAATCAGAGCACTAAAACTTGGTC
AATTTTTTGGTTATCATCATGAATTCAACCAAAAGTTATCTCCATTGACTTTCCGACTTTGCCTAAAAAA
ATTTTTTCCATAATTTTAAAGGCATTAGGGCCAGAAATCCGAATGATTGAAATTGCCTGGTTTATTTGCC
CAGAAGCGATTGCACAAATTGTATCAGAAAGCAACTTAAATTCTCCTAAAAAAAATAAAAAATAGAAAAA
ATTAAAGCTAAATTCCTATTTTTTTCTCATATTCAGCCAAATTCCCTTGAAAAAAAATTGCACTATCTTC
TTTGATATCTAAAATAACATTAGCAACTTCGTTGATCAAAGCAAGATTAAAAGTGGTAAAAATTACCCCT
GAGTCATAAAGTTTTAAAGCTTCAATGAATGAATCAATCGATTCAGAGTCTAAATGATTAAGTGGTTGGT
CAAAAAGTAGGAAATTTGACTCGCTTAACATCATTTTTGCAAACATCAGACGAACTTTTTCACCTCCAGA
TGTAACTGAAACTTTTTTAAAAACTTGATCGCCATTAAAAAACATCCTTCCAAGAAAACCTCGCATTCTC
TGGGTAGAATTATCCTTGTTTTCTGGTTGTAAATTAAGACTTGGCCATTGTGAAATTCAGGATAATAAAT
CAAGATCGCCGTTAAAAAAACTATCATTATTTGCTGGAAGATAGTCAAATTTGATTGTCGAACCTCAACT
GATTGTTCCTGAAGTTGGCATTTCTTTTCCTGTTAAAATTTCAAGTAATTTAGTTTTAACTAAATCATCT
TCGGCAAAAATTACCATTTTTTGACCTGGTAAAAGATTAAAAGAAATATTTTGGAATAAAAAATTACCTG
TAAGTGGATTTTTATAACTTAAGTTTTCAACATTTAAAACTTGTTTTCCTGGCCGCGGGAAAACTCCAAA
ACGAATATAAGGATATTTTCGTGAGGAGGGTTTAATTTCTTCTAACTGGATTTTTTCAAGTGATTTTTTC
CGGGAAGTTGCCTGGGCTGATTTTGAAGCATTTGCTGAAAATTTGGCAATAAATGCTTCTAATTTGGCGA
TTTGCTCCTCTTTTTTAGCATTAGCATTTTTCTGGAGTTCCTTTAGTAGTTCTGATGATTGTTTCCAAAA
ACTGTAATTTCCGGTAAAAATTTTTATCTCGCCATAGTCAATATCAACTGTATGTGTGCAAACTTGGTCT
AAAAAATCGCTGTCGTGGCTAACAATTAGAACAACGTTTTTATAATTAATTAGAAATTCTTTCAGTCATT
TAATCGCTTTAAAATCAAGGTGGTTGGTCGGCTCATCCATTATTAAAATATCGGGGTTGCCAAAAAGTGC
TTTTGCAAGGAGAACTTTGACTTTATAGCCGGATTTTAAATCTGACATCTTACTATTTCAGTATTTTTTG
GGAATTTCAAGAGCAGAGAGCAAAATTTGGGCATCATTTTCCGCGCTTCATCCTCCTAGGAGCCCGAATT
TTTCCTCAAGTTCGCCAGCACGGTTATAATCTGCTTCAGTTGCATCAGGATTTGCATAAATTTGATCTTT
TTCTTGTTGGATTTGGTATAATTTTTGGTTCCCCATTATTACAACATCGGTGACATTGAATTCATCAAAC
TCAAAATGATTCTGTGATAGAACAGAAATTCTTTGGTTTTGTGAGATATGAATAGAGCCTGAACTTGGTT
CAATAAGCCCTGCTAAAATTTTCAAAAAAGTGGATTTCCCAGCACCATTTGCGCCGATAATGCCATAAGT
ATTTCCTTCTGTAAATTTTAAATTTACATTTTGGAATAAAGTTTTATCAGCAAAGATTTTCGATAATTCT
CTAACTTCTAGCATTTTATTTTCCTTTAATTCTAATTTTTTATGGTATAATATTATACAATAAAATTGAA
AAATAACTAGTTTAAATTTTCTTCTTTTTCCATTTATTTATTGTCTCTTATTTTATTAAATTTATCAAGA
AAGAAAGTGAAGTTTAAAAAATATCGCTCTTTTTAATTAAAAATCAAAATGTTGAAAAAAAAATTTAGAA
AAATTTTAGCTTTACTCTTGCCAGTTCCACTTGTTTTTTTAACTTCTTATTCTTGTTGAAGTTCACGAAT
TAAATCAATTAGATCAGCAATTAATGAAAATTTTGGACCAGATTTTGAACTACCAGAAAAACAGGGAGTT
TTTAAAAAACAAGATCCAAGATCATTTGATCTTTATGTATCCGAAGTTAATGCAATGCAGTTAAAATGAT
TTTTAAATAAGTCAAGTTTAATTGACTTATCCCAGGAAGAAAAAAACAAAATTTATGCTTCAAAACTCGC
AAGATATTATGTTTTTGATAACAAAAATCGAATATTAGCAGATGAGGATAAATTTAATGCAGAGCAGGAC
ATTAACCCTACCTTTTTAAAAAAAGTCTTTGAAAAAGCAGCTAATTCTTACTCAGGAGACAAAACAAATA
ATCAAGGAGAGTCTAATAAAAATAGTTTTGAGAAACTAGATAATTTTAAAATTTACCGCGAGATTTCAAA
AATTTTTGATTCTAACTGGCGTTTTCTTGAGGTTAGACTTATAAAACCAGGGATAATTGTACCTGATAAA
AAAAATTATATTTTAATAAATGCTTATAAGATTTATTATACAAATCCTGTTGATTTTGAAAAGAAAAATG
AGGCAGAAAAAACTGAAAATACTGAAAATCAAGCCCAAAACAATAAAAACTGGCGAATTAAAGCTCCAAA
TCAAAAACCAGTCACGCTTTTACGACTTCATTGATATAATAAAAATTTAGAAAATCCTTTTAAAATTGAG
TTTAATTCAATTGAAAATCCAAATTCTGAATATGACTTACAAATGATAAATGATATTGACCAACCCGAGT
CAATAGCTGATTTTGACTTTAATTTTTCAAGGATAAATTCTAAAAATACCTCAGAACCACTTGAAATTTT
CCATTCAGAACCATTTATTCGTCTAGTTTCGCAAAGTTTTGCAATCCCTTTTGATGGTGAAATTACAGAT
TTTGAAGCTGAGGATTTTAAATTTAAATACGTGTTTAACGAAAAAAAATAAATTTTTTATAATTTTATAT
TAAATTTACTATTTTTCTCCAATATAATAAAAAAAATTTCAGATTTTTCCATTATGGTAGAAAAAAACGT
AAAAAATTATAATTTTTTACGTTAAAAATAAAAAATAGCAAAATTTTTACCAATTTTTATTTTTTATGGT
ATATTTATAATTAGTCTTTAAAAAACGAAAGGGTGAAGATGCAAGCAAAAAACAATTTATCTCAATTTGT
GAATATGATTTTTTCTTATAAAATCAATTTTTTTGCATTTTTATTTTTGAATATTTTTTCTAGATCTTTC
TCAATTAATAAAATTAAGCAAATTTTGAATAATAAATCAATTAACTGTTTGCCGTTTTCGAATCTAATAA
TTATATAATTTAAAAAAAATATTAGATGAGAAACGGGTTAAAAAACCCGTTTTTTTATTTTAAATATAAA
TAACGAAGAAAGGAACAAAATGTCTTTAAAAAACGAAGAAGGCCAGCGTCTTGGGCCAGGTTCTAATATC
CTAAATTTTTCGGTTTCGAAAATAAATCCAAAAAGTATCGATTATAATCTCATTTATTCAGTTGTAAAAC
ATAAAAAAAGTCGGTTTTCTTGACTTAAATATATAAACTTTGAATCTTTTGCATTTCGATTTTTTAAGAA
AATTACTAAAATTTTTCTTGAATTTGTAATAGTAGCTTGAATAGTTGCAACTTTGGTTTTCTTGTTAATT
GATTCTATTCCCGGAGATCCAAGTTTTCTTGATGGACTAACAGAGGCCCAAAAAACAGCAGAAAAACAAC
TTTATGGACTAGATTTACCACAAGCACAACGTTATTTTAATTATTTATGAAAGTTTATCCATTTTGATTT
TGGAATTTCTTATAGTTTAAGGCCGCGTGTTGAAATTAGTGATTTTATTTGGCAAAGATTTTTTACCTCA
TTTTCAATTGGTATTGTCTCAGTTGTTCTTACAATTCTAATCGGTGTTCCCCTCGGAATTGCTGTTGGTA
AAAATCCAGGTAAATTTTTGGATAATTTTGCAACAATTTGGATTGCGGTTTTTTCATCAATTCCGTCACT
AGTTTTTGCTTTACTTTTATTAATTTTTGGCCAAAAGACTGGAATTCCTTATATTTTTAATATTCAGGAT
TTTTCTACTTTTGTCCTTCCAGCGATTGCGCTTTCAATTGGATCGGTAATTAGTTATGTCCGTTATATTC
GGTTTGAGCTAAATAATGAGCTAAATTCGATGCATGCAAAGTTTGCTTATCTAAAAAATTTAACAAGAAA
TCGTTTTGTTTGAACTCATGCTCTTAAAGCTTCGCTTTTTCCAATTGCAACTTTTTTCCCAATTGTTGTT
CTTGGCTCATTTATTGGATCAATTTTTGTTGAAAAGATTTTTTTAATTACCGGTTCAGGAGGTATTATGA
TCGATGCAATTCAGTCAAAAGACAATAATATCATTCTTTTTTTGGTAATAGTTTATTCACTTTTGACAAT
AATTTCCTATACTTTAAGAGATATAAGTTATGAATTACTTGACCCGCGAATTAGAAGGAGAGCAAAATAA
TGACCCATTTTCCTTCAATTGAGAAATATATTGACCAAAACTTAAAACCAAACCCATTTTTACAACCTTT
TTCTTATAAAATGTGGAAATTGATGGTTGCTCAGGCCAAAAACTTTGATCGAAATTATTTTGGTAAACCT
CGGAATAATTTCTATGAAGTTTTTTTAAGATTTTCACGTTCATTTTCCGGAGTTTTTGGTCTTGTTACTA
TTGGATTTATGCTAATTTTAGCACTAATTATTCCATTTACAACCGGATCGCCGACAGAATTACGTCCTAA
TATGAAAAATATTAACTATTTTAGTCAAGGATTTATTCTTGGAACTGACTCACAAGGTCGCGATGTTTGG
GCATTTTTATGGCACGGGCTGCGTTTTTCGTTAATTTTAAGTTTTATTGTTGCTCTTTTTGATGTAGCCT
TAGGGACTTTATTTGGGACCTTAATGGGAAATTTTGATCTTTTTGATAAAATTTTTACTTTTATTATTAA
GATAATTTCTAATATCCCAACAATCTTAGTAATTATTTTGATGACTTTGGTTCTTCGGCCAAGTTTTTGA
GTTCTAATTTTGTCTTTTTCACTTACAGGGTGAATTGGACTTGCAAATCAAGTTCGAGCCCAAATTAAAA
GAGCAAGAAATTTTACTTGGGTTATTGCCTCTAGAGTTTTAGGTACCCCTTCTTATAAAATTCTTTATAA
TTTTGTCCCGGTAATTATTCCGCTTTTAATTACAAATATCGTTTTTGTAATTCCTGGAACAATTCTTGGT
GAAACTGGACTGGCATTTATTGGACTTTCACTTCCAAATGTTGCTACTTTAGGTAATGCAATTAATGCGG
GAATTCCAATTGTAACTTTATATCCCCGTTATGTTTTAATTCCTGCATTTTTCTTAATTTTACTTACCTC
TTCAATTCAAATGATTGGAAATTCAGTTCAGGATGCCCTAAGGAGGCAAAGATAAAATGATTTCGTATTT
TTATTCAAAATCAGCACCGCAGTGTCTTAAAACTGAAAATCCCAGATTTTGTTATAAACTAAATAAAAAT
TTAGTAAAATTTCAAAAAGAATTAGATCTATTAAAACAGAAAAAACTTGCACCAAAAGAATATGAAAGCC
AGTTTAGTGATCTAAAAGAAAAATTTTTAGCTTATGAAGTTAATATAAAAAAACATTATCAGGCAAAAAA
ATCCTATAAATTACGTGCTATTTGAGATCGGATTCAAAAATATTGACATACAAGCTTTAACAGATCCCAT
TTTGATTTTGAAGGATTTTCTAAAAATGTTGAATATAAGCAAATAGGAAATAAACGTCATAAAATTGTTG
CCCAGATCAAAAATTTAAACCTTTCTTTTGTCAATCCAGCAAATCCCGAGATTAGAAATATCGTGATTCG
TAATGCCTCAATTGATTTTTATGAAGGCGAAATTCATGCCTTAATTGGCGAGTCTGGTTCAGGAAAATCA
GTAATTACTTCTTGTCTTTATGGTCTTGTCGGTCAAAACGGGGTAATTGAATCAGGTGAAATCAAACTTT
TTAACAATCCAGTGCAAAATTTTGATTTTCGTGCTTGAGAACTTTCAAATTATCGGGGAAAAGTTATTTC
AGCTGTCTTCCAGAATCCGATGTCAACTTTAAATCCAACAAAAAAAATAGGCATCCAAATTATGGAAGGA
ATGTTATTAAACAAGATTGTTAAAACGAAAAAAGAAGCCTATGAAAAAGCACTTTTATATCTTAGAATGA
CCAAAATTGCTAACCCGGAAATGGTTATGAAATTATATCCCCATGAGCTTTCAGGAGGTATGATTCAAAG
AATTGTGATCTCAGCAATTTTATCACTTGAACCTAAAATTATCGTTATGGATGAACCAACAACAGCTTTG
GATACAACCGTACAAGCTTTAGTTCTTGATATTATCCGCGATCTCCAAAAAAGACTAAAAATTACAATTA
TTTTCATTACTCACGACCTTGGAGTTGTCGCTTCTCTTGCAACTTATATCTCAATTATGTATGCTGGTCA
AGTTGTCGAGGAAGGTACAAGAGATGAAATTCTTTTAAATCCAAGACATCCATATACTTGAGGGCTAATT
ACTTCAATGCCTGATGTCAATAAAGGCGATCGACTTCAGTCGATTCGCGGGGTTGTTCCTTCTTCTTTAA
ATTCAATTGTTGGTGATGCTTTTGCAGTTAGAAACGATTATGCCTTAGAACAAGATTTTTTTATTGAACC
TAAATTTTACAGAATAAGTCCGACTCACCGAGTTAAATCAGCTTTACTTGATCCAAAAGCACCAAAAGTT
GTCCCACCAAAAATTATTTACCAAAAATGACTGCAATTTGCAAAGATGAGGCAAGAAAATGGAAGATAAA
AAAAAATTTTACCTAGAAAAAAATAGTTATTTTTTTGGCAAAATAGTAAAGAATATTTACCGCGCCCTTA
CTCCCGGTATTGAAAAAATGCTTGAATTTAAAGGCAAATCGCCAATTGTCAGCTTTCGAAATGTTGATAT
TACCTATGGAAGTGGTTCAAGAAAAAACAAAGTAATTCATGATATTAGTTTTAATATTTATGAAGGTGAA
GTTCTATCTTTTGTTGGCGAATCTGGTTCTGGAAAATCAACAACAGGTTCAGCGCTTGCGGGTTTAGTTC
CCCGTAGTTTTGGCCAAATTGTAATTAACGGATTTGAGCTACCAAAAAATATCCGGAAAATAAAGGCAAA
AATTCTTGGAAAACTAGTCTCAAATGTGCAAATGATTTTCCAAGATCCATTATCTTCATTAAATCCTTAT
AAAAATATTTATGATGTAATTACAGAAGGTCTTGTAAATTTAGAACAACGCCAAAAAGGTTCAACGAAAA
TTTTATTTTCACAACATTATTACCAAAATACATTTGAAACTTTAGTTTCTGCCCTTAAAAAGCAAAAAAT
TTCTCCAGAAATTATCCAGCAAATTAATAATAATTTCTATAAAAATACAAAAGATATTCCTGTTGAAAAT
TTGTTTAAAACTCTAATAAATTACCTTGAAAAACTAAGAGTTATCGAGACTAAAATTATTGACTATATTC
AAAAAAAGTCTTTATTTTTACAGGATTTTTTAAAAAAACCACTAAAAGATATTACCTATAAATATGTTAT
TGACATGTTAGCCTCTGTTGGACTTGATAGCTCAGTTTTATCCCGTTATCCACTTGAATTCTCAGGGGGC
CAACAACAAAGAATTGGAATTTGCCGTGCTTTATTATTAAGGCCAAAAATTCTTGTTGCCGATGAGCCAA
TTTCAGCTCTTGATGTTTCAATTCAAGCACAAATTATTAATATTTTTAAGGATTTAAAAGAAAAATATAA
CCTGACAATCTTTTTTATTTCCCATGATCTACGAATGGTTGAATATATCTCGGATCGAATCGCGGTAATT
TATCGGGGAAGAATTTTAGAAATTGGGCCTTCAAAGGAAATAATTAAAAATTTTTTGCATCCTTATACAA
AATCATTAATTGAATCAATTCCAACAATTGAATCAAAACGAGGATCACTTGCTGGTTATGTCTATGATCC
AAAAATGCATCAATATGATGAAAAAAATCAACCTCAATGGATAAATTTAGGAAATAATCACTATATTTTA
GCAACTTTTGCCGAACTAAAAAGGTGAAAATTAGGAGACTATAATTATGAAAAAATCTAATATTTTGCTT
AGTTATTTATTAGCAGGCGGAATTCTTGCTGGGGCTTCAGCCGGAATTATGGGTGGAATTAAAATCTATT
CAGAAAATAATGAACTAGGTGTCTATGATATTGATGTCCAATCAGATGAAAAAGTTGATATTAAAGATGA
TCAACTAGTCTATGCAAATTTTAAAAATGCCCAGGGCCAAACAGTTGCTGCCTTTGAAAATCTAAAAGAT
CCAAAAACAATTTTACTTGATCCTAAAGTAAAATCTGAAAAAAGACGGTTTAATGAAGTCGAATTTGCCG
ATTGGTTTGCCGATAATTATAATCGGCAAACACCAATTTTTGAGCTAAAAATTGGATCAATGCGTTTTGT
TAATGAATATTGAGATTCACTTTTACCTTCAGAATTTATCAAATATGCCCAATGATTTAACAAAAATGTT
GCTTGAGGACCAGATGCAATTACTCTTGAACATTTTGCCTTAAAAAAAGGGGTTACAAGATCTGGAAATA
ATTTATTATTAGGACAACATGCAACTGAAAGAAAAGAAGTGACAAAAATTGAGTTCTATCCTGATTCATT
TTTTGGTTCTTTTCCAATTTATTCAGCCCTTACTGGAAAAGGAAATAGCGATGATAATCTAACTTATAAA
ATTTTTCATAATCCAATTTCAAAAGAATCACTTGATAAGTATTTTGAATCAATTCCAACTCAGCAAGTTT
TAGCAAACTATGATAAATCCAAAGTAAGTGCCGGAATTCCGGCAATTGATTTAGTCGAAAATGAAGATAT
TTATTTTTATGATTTAGTAAAAATTCTTAAAAAATCTTTTCCACAAAACAAAGAGATTCAAGATAAATTA
GCCAAAATTACAAATGAGGAAAATTTTTTTGTCTTTGCCGATTCAAAGCAAAATCTTGATCAAGTCAAGA
AAAAATTTGAATTGGCAATTCTAATGCTTGCCGATGAAAAGGATATCCAATTACCGCAAAATTTTCAGCT
TATTTTCCCAGAAGATTTTACAAAAACTCGTAAAATTAAGTGAATTCGAAGCGCATTATCTCCCTTCAAT
CAACAAATAAAACATGATGCAAATAATATTCCCCAAGGTGTTTTTTTACTTAAACTTGAAGATTTAATGC
CAGAAAATCCTTCTGAACAACCAAAAGATCTTCAAAATCAAGCACAAAAACCAACACAAACTAGTGATCA
AGGAAAAAAACCACAAGTTCAGCAACCAAATCAAAGCCAAGCTCAAACAAAAGATTTCCGCTTTTCAATA
AATCAGCAAATGAAAGCGAATCGTGTTGCCCTCATAGTTGGGGAATTAACAACGAAAATTCACCAAAAAG
CTGAAAAAATTGCAAAAGAAGGGTTTTTTGATCTTTATAATATTAATCATCCTGTTGGAAAAATAATTGC
AATTTACCAAAATAGTCCAGAAAATCGCTTATTTTTGCCAGTTGATTCCAAAAATCCAGCCTTAGAAGCC
GAAAATGAATTTATAACCCAATTTGATGCAAGTAAATTTTCCACCTATGAAATAAAAACAGCAAAAAAAT
TATCAAATTATAAATTAGAAATTGAACTTGTTGACCAAAAAGATAAAAAATCAATTAAAAAAATTATTTT
TGACCTTGATCCAAAAGGTAAAAATTATCAAAGTCAACTTGAAGAATTTAGTAGTTTTAAAATTGCAATT
GACTGGAAAAACCGGGCAATTCCAAGAGTTATTCAGGAAATTGAAACTTTAAAAGACGGTAAATCAACAA
CTGTTTATCAACTTTATGCTGAAGTTTTTGATGGACTAATTGATAAAGTTCTAAACCATCGAAAAACTAA
TGGTGAAAAACTTGTCGGAACTTATATTATATCAGAAGTTGATCCAAAAACAGGACTAAAAACCTACCAA
ACAAAACAAGGTAGTTTTATTGGATATTCCCAATCATCCCGAATTCCTTATATTTCCCTTTTAAAAGCCT
CCTCGCCATTTTTTAAAACTACCGGAATTAACTACCTTAAATATGTTGGCGCTCATGAATATGGTCATCA
CCAAACACTAAATTATGCCCAGGATATTTCCGATCCAGATTCAAGTATTATTCTTGATGCGATCTCAACA
AATACCGGGATTGGTTTGCAATCTTTTTATAATTTAGATGTTCTAAGAAAATATCTCCATGCACGTTCTT
CAGGTCTAGACCTACGAAAGGCGGGGCCGAGTTTAGAAGCTCAAAAAAATGGAATTTATCCAAATTTTAC
TTTTAATCGCGATAATAAATTTGAAAGTGAAGTCGATATTTATGGATCAAATGAAAATGATGAGGTTGAT
TCATTATTAACTAATAAATCTCGGCGTTTTTTGCAGACAATTGATGGTCTAAAAACCGCGGCTGACTTAA
GAAAGTTAAAATTATACGATCTTTTCCTTTTAAATTCAATTGATCCAGAATCTGCGACTATTAATCCTTC
AATTAAAGATTCAGCAAAATTTTTTAGAAACGACTGGCAGACAATCGAGGATCAAAGTAAAAAAGGATTT
ATAAATTCTACTGAATCCAAAAGTTTATTTGGAAATTCATTAACAGATGCAGCAGGAAACTTACTTGAAT
TTGACGAAAAAGGTAAATTAATCGTTGCCGAATTTAAGGAATCTGAGGACAAAAGAACCTTCAGCGATCT
TAAAGTAAAAGTGTTTTTTGCAAATGGAAGACCAGCAATTGATCCGACAATTTTTACAAAACCAAACAGC
CTTAGTGAATTAAAAGCAAAAATTTCTGAGATACAAAAAGCATTTTCTGATAATGTTGTTTCTAACTTCG
ACAATAATGGCTGGGATACAAAAGCCGAAGGATTCTCCCGTTTTCTTCCTTCTAATCCTTTTTTTGCTAA
ATCACTTAGTGCAATTTTAGCAAATAATGCCGAAAAAGAAGCATTTTATGGGACAAAAATTGTCGATAAT
CCATCTAAATTAGAAATTAGTGTTGAACTTCCTAGTTCAGTTTTTGATCCTAGTCAAATTCTTAGTATTG
TAAAAAGGTATATAAAAGATGAAGAAGCAATTAAATTAGGTGAAAAATTAGTTCAAGATAGTAAAAGCAA
ATTAGATTTTCCTACTTTTCTTTCAATTTTAAATAAAGAAGAACTTACTAATGGTAATTCTTTAGCAATA
AACAAATTATTTGAAAAAATTTTTCTAACTCCGATAACAGAGAAAAAAGATTTATATACCGATCTAAGAA
ATATCACCTATTTCCGTGATTCTTTAGTTGGAAAAATTGATTTAGCTGTCGAATTTATTCAAAATATTTA
TAATATTTATTTTGAATGACTCCAAAATCAAAGCCTCGGGATAAATCAAGCCCTAAATACTCCAAAACCA
AATACTACCCCGGATAGAAAAGCTCTTGTTTTAAAAAGTTACTGAAACTTTGTAGTTTCTGACCAGATTT
GAAATAATTTAGACAAAATTTTTATTATCAAAGGTGAAAAAAATCCTGATAAAATACCTTCTCGGTTTTT
TTCTGCAATCCGAAATTTCCATCGATTAACACCGAATGTTTATGATAAAAATTTTGTTAACTTAACTCAG
GGGGCAGTTTTCGCTTCAAGTCACCTTGGAAAATTAATTTCAATTAATGGAAATGAATATTATCAGAATC
CAAAATATGACTTTCTTGCTACAGTTACAAGTGGGGGAAAAAATTATCTTGTCCTTGATCATTCAGAATT
TGATGTAAAAATTCGATCTTTAATGGGAAGATGAATTTCACCCCTTGGTAATTTGCTTAAATTTGATAAG
GTTTTACTTGAGGATAAAAATACAAATACGAAATTAAATCCATTTTTTGGAATTGCTCAGGATTTTAAAT
TTAAAATAGGTCCAGATCAAAAAATTGATACTTCAAAAATTTATTTAGATGCCTGAGATAAAACGCTTTT
TGGTTTTGATTATAATAATAATTATTTTGGATTTCAAAATGAACAAAAAGAAACTGTATTTTCAAGTATT
TCTGATTTTATTGAGTTTATCTCAATTGATCCTTTTGCCCTTAGAGTAACAAAAAACGGCGAAGATTTTA
TCCGAAATTGAAGTCTTGATTATGTAAATTCTAAATTTGATTTATATAGATATGCTTTTGATAGGCTTCA
AAAAGAAAAATTTGTTCTAAAATCTAGCACAAATAATCAACTTACCTGGAAAAAGGAGCTAAAATCTACA
GAAATTATTGGAAAACTTTTAGCTAATTTTGAAATTAGCTCGGAAAAATTATTAGAAAATTTACAAAAAT
ATGCAAATTTTCTAATGGAAGCTTTCGATAAATCGACGCTTAATTTGTTACTTAAAAATTCTAAAATTGA
AAACAAAAATATTGATCCTTTATTTTTATCTTCAATTGGATTTATGGGATTTAAAAATTATGCCCGTAAA
GTTGATGAAAATTCATTACCAGCAACAAAATTTGGTAAATTAACAAATCTTGATAGAATTAAAACACCCG
AGACAACTTGGTTGACTTTTTCAACTTTCCTAAAAGAAAATTCACTTGTTTTCGATAATGAAGATTTTGT
TAATGATGATCTTAATAATTCAAATAAATCACTTGTATATAAATGGATTTTAAATTTCTTAGAGGATAAA
AAAATTGAATTTAAAGATCTTGATTTATTTAGATTACAATATCTAGTCGGAACAAAAACCTTTGCTGATT
ATACCCAGGAAGATGGTCTTATTAAACAAATCCAAAGAATGGATGTCGATCTTGGACTTTCTTGGCTAAG
ATCGAAAAATTTAGCAAGATTTGAAACTCGTGCCGATGATTTCTTCTCTAATTATGTCTATTCTTTCCCT
GAATCTCTAACTCGTGATTTTGTCCAAATTCATTATTCGCCAAGTACCGAGGAACTTGATAATATCTCCC
CATTATTTAAAAAAATGACGGAAGCAAATACTGGAAATGAGTATTTTGTTGATGGAATTTATACAAGAAA
ATGAATAAAAAATTTCATTCCGGCTTTTGATATTTCCCAGGCCTATGCCCAAAATTTAATTTCCCGGTTT
AGCAATTTCTTCCTTACAAGTTTTGTAATAACAAGAAACAACGAGAATCTTGAAAAATTATATCAAAATT
TACTAAAAGCATTTAAAAATGCCCAAAGTAAAAATTTATATCAAAAATTCAATGACTTATCCAGTCAGCA
AGAAGCTGAAATTAAGAAAATTATCGGATCTCAAGAAATTCCGTCTAAATTCATTGATAAAGTTCTCCAA
GAAATTGAAAATGTGGACAAAATCAGTGAGATCTCCAGTAAAATCAATAGGCAAAAAGCCGATCTTTTCA
GCGAACTAACAATTGAAGTTAACCGAATTATGCAAGATTATCAAGGCGAACTTGGAAATTATAAAAATTA
TCATAATCTTAATATTCAGCCAGTTGTCGGAAATAAAACCTGAATAAACGGCTATATTAATAAAAATGTC
TTAACAAATAACGGGTTTTTCAAAGATCGTTTCCAACGAAAAGTACTTAATTGAGAATTATATGATGATA
ATTTAGAGTCGGTAAAAGATCCGAATATTCGAATTACAAATCTAAATGGGGAAAAAGTCGATAATCGTGC
CGAGGCATTTTGGTATTATTCTCTTAAAACTCAAGGTGTAGGCCAAAGATCGGTTTCGGGAATCTGGCGT
GATTCAAAACATGATAAGGTTGCTTTTTGGGGATTCCTTAAATCTCAGGATGCAAATAAGGCCCATTTTC
TAACATTAGAAGATGAATCTACTGGTCAAAAATTCTATATCCAACTAGCTACAAAAGGGACAAACAATAT
TTTTTATCTAAAAAAACAAGCAGATCTTAGCTCTAAATGAACACTTGAAAATGAAGGTTATAAATCCTGA
GTTTCAGCTTGGTCAATTATTGGGGAGTTTAAAAATGCCCTTTTAAGACCCGGTGTTTCTGGAATTAAAA
GATTTAGAATTTATTTCTCTGATCAAAAAAGACAAGAAATTAAAGGATTATTTACTTTAGGTAATACAAA
ATTCATCGCCGAAAATGGAAAAAACTATCAAACAGCACCAACTTATATTGAAAAAACAGCAAAAGGTAAC
TATTTGGTAATAAGGCCACAATTTAAATAAAGGGAAAATCATGAAAAAAATAAAAAAACTTTTAATTTTA
AACACTTTTTTTCCAATTTCGCTGCTTTCATTAGTTTCTTGTAAAAGCGCCCTTGAAAAAAATCGGCAAG
ATTTTGACTTTGGTGTTGCAACTCCGACAGTTAATACACTAAATTATATAAAGAATAATTCAGCTCATGA
TATTTTAAATTCACTTGTTGAATCATTTGTAAAACCTGGGCCTTCGGCTTCTAAATCTTATGGGGCAAAA
CTAAATCTGCCCGGAATTTCTTTTGAATTATATAAAACAAGTCTTCCTTCTTCAAGTGGAAATGAAATTA
TGGAAAATCCTGCTTTGATCTCAACAGCTGCATCTTCTTATCAAATTAGTGATTTTGGAATGACTGCGGG
GGTAGTTTCTCCTTCAAATGGCGGAGGTAAATCCTTTATTGGAATTCAAAATGAGAGCCAATCAATTGTT
TCAACAACAATTTTTTTAAACCAAGGCGCCTCAAAATGATCAAATAAACAACCTGTGGTTGCCCAAAATT
TTATTGATTATATTCTTTATGTGCTAAATATTAATGTTGCCTCCCCAAATTTAGTTAAAACTTTATCGCT
AAATATCAAAAATGCCCAACAAATTAACTCGCTTCAACAAGATTATGTCTCAAAATTTGGAAGTCCTTAT
CGTAATCCTTTTGGTCAAAAAAGTTATAAAAAAGATGCAAAAACTGGGAAAGTCAGTCTTGATTTTGACC
AAAAAGTTTTCCAGTCACAAAATAAAGGGGATCAAGATTTTGTCGATCAATTTCAGAAACTTGCAAGTGG
CTTTGGAATGTATACAGGTCAAATTTTTGAGCAGATGACAAATAAGGAAGTAGTCGAACTTGTTCAGGCA
AATTTATCACTAAATCCAGATTTTAACTATAAATCCAAAGAAATTTATGTAATTGAAAATGGTAAAAAAA
CTACGATAAAACTTACAAGAAATCCATTTTTAGATCCAAGCCAAGTTTTTGATGGCCCAAATTTAGTCCC
AAGATATGATTTTTTACCTGGTGATGAATATGGACTTCGAATCCAATTTGAAGACTCAGGAGCAAAAAAA
TTTATTAATTTATACCAGCAAATTATCAGACCTGAATCCCTAAGACCGATTAATCGTGAATTTGTCGAGA
TTAATGCCGGGGGAATTGATAATTTTGGAACTGATCTTTCAAAATTTATGACAAATGGTCCCTTTGATAT
CACCGAGATCAACTGGGGTTCCCAAGGTTCAATGATTCTTGAAAAAAATCAAAGTTATTATTCGGCTGAT
AAAACAATTCCAAGTAAAATTAAAATATTTTTTGCCGAACAGCCCGAACTTCTTTCTTCACTTTTTCTAG
ATGGATATATTGCTAAAACAAAAATTCCAACCACTTTTCAATCGAAATTTTGATCAGAAAACAAAACAAG
ACAGTATATGCAAAAGTTAACCGGTTATGGGACGATTGGAATTCAACTAAACCTTGATAATGTTAAAAAA
GGGCAGTCCTGATTACAAGATCCAGATCTTAGAAGAGCAATTTTATATGGAATTAACCGGGTTGATCTTT
TGAATTTATACGGTCTTGATCATTCTTTTGTCCAAACTACTTGGTCAAATTTTGACGGGATTCTAACCGC
TCGGGGTTATCCACTTGAGACTTTCTTAGGAGATCGAAAATATAAATCTGAGTTTAAAGGAAAAGATGGT
AAAGAGCTTGAATTTCCGGTTTTAGCCCAGAATTATAAAAAACATTTAGCAAAAAGTGTATGATTTGAGG
CGGTTCCAAGAAAAGATGAAATTTATAATCCTCAAGTTGCAAAGTTTTTTCTTGATCGCTTTAGGAAAAA
ATACCCAAAAGTTGCTAAGGTTAGTCTAAATTTTATTTATAAAGATGATAATGAAGAAAAAGTTGCCACT
GGTCTTCAAGATATTCTTTCGCGAAATACAAATAATTTTATCCAAATCGAGCCAGTAAGACTTCCTGATG
GGATTTATCAACAACGGATTGCTAAAGGTGAATTTGATTTTACAATGAAAAATTTTGACTTTTTCAACAT
CGGAAGTGCCCAACCCCATTCTTATATTAAAGCTTTTTTTAATTCTGATGAGATTTCTCCCCGCGATAAT
AAGTTTTCTGGACTTGAGTCAAATCCAGCCGCTTCACTTACTTATTGGAAAATGTGGAACTCACTTACAA
AAGAGGAGAAAGATGCTTTAGTAAAAAGGCTTGAAATTTCTCCTATTTATCTTGCAAAATTTGAGGAGTT
AATTACAAGAAAAATTAAGCTAGATAGTCAAAAAAATCCGATTTTTAAAGAGGTTTTTCTAAATAAAGAA
CTAAAAGACAAAGCACTAGATATTAATCAAAAGCCAATTTTAATACCGGAATATGAAGAAAGTCTTGATC
AATATAATGCTCGGATTGATGCTTTTTTTAATGGTCTTTTTAGTGAACAAGAGAAAAAAGAAGGTTGGAC
CCAAAATAAGGTTTTTGATTTTATAGTTATTTTTGAAAAAATTATCCGCGAATTTGTCCCAATTATCCCT
ATTATGGAGGTCGATACTTACTGAATTATTAACCGAATTCGTGCAGGCGATAGTAACTCTTTCCAATTTG
CATTTGATGTTGAAAACATCAAAGTTAATTATCTAAGTCCTGAAGATGGTAAAGAATAGAAGCTAATTTA
GTCTCTGAATTTAAAAAAGTACTATAAATTTATAGTACTTTTTTATTTTTGAGGTTAAAAATTTTCCTGA
GTTTCCCAGTTTGATGGCGAAAATTCACTTTTTAGTGAATATGAATATGCAGAAATCGCCGTAAATCGGT
GTTTTTTACCCGTAAAACCTTAATTTTTATTAATTACAATTAATTGCAATTTTAAAGTAATTTTATGGTA
TAATTATAAATTATGAAAAAGCATAATTTGATTTTGTTTAATGTTTGAGGATCTTCAAAAGATAAAATAT
ATAAATATGTTGGCTGAACACAAGGTTATGGGAAAGCTCCAAAACGTTGATTTAGTATAGGAAATGTGCA
AACTTTGGAAAAAATTAATCCAAATGCTATTCAAATTATCAAAGAAAAATTGAAATTATTTTCAAATTTA
GATGACAAAGATAAAATCAAGACAACTTTACTTGATTCTCTTAAAAATTCTGCCATAATCGAAGGTTCGG
TTTTTATTGGTGGGGAATTAATTGAAAAACTTATTGAAAAGCACAATATTTTTGAATCACTTCCTAAAAG
TAGACATAAAAATATGAGACAAATTTTTAACTACTTAATTTCAAAGCGAATTACTGATCCTGGTAGCATT
ATTAATGCTTTTGATAAAAAGGATGATTACTCAAATCAAATAAATACTTCCAAAAATAGTTTTTATAGAC
TCTTAGATCTTGTCTATGAATCACAAAATCAACTTTTAGATAGTCTTAACAAAATGGTTATAAGCGAGCT
TGGAAAAAGGGACAATGAATTTTATTTTGATTCATCAACAGTCTATTTTGAGACATTTGAAAGAAATGGA
TTAAGAATTCCTGGCTATTCTAAAGATGCTAAATTCAAAGAAGATCAAATTGTCATTGCTTTAGCATGCG
ATAAAAATGGCATTCCTTTTCATATTAAAGTTTTTAAAGGAAATACAGCCGATTCTAGTACCCTAATCCC
TTTTGTATTAGATATTGAATCTAAATATAATATCAAAAATATGACAATAATTGCTGACCGTGGCATGTCC
ACTGCTGCAAATATTCGATTTCTTGAATCAAAAGAATATAATTTCATTATTTCTTATCGTGCAAAGATAG
GCAGTCAAAAATTTAAAAATTATTTATTAGATCCTAGCGATTATGTTGATGTAAATGCAGATTTTAAGTA
TAAAAAAGAAGAATTTTATTCATCTTATAAAAATAAAAGATACACTGAAAATATTAGAAGAAGAATTATT
ACTTACAGTAAAAAAAGAGCAATAAAAGACAGCAAGGCTCGCGAAGAGCAAATCCAAAGTTTTATTAAAA
AACAAAATAAAGATGGTTTTATTGAAGTAAACAAATTGTTTGGTAAAAAACCTAAATATTTTAGGGAAAT
TTCAAATATGAAATTTGAATTAGATCAAAGTAAAATTGACAAGGACAAACAATTTGATGGTTACTATGTC
TATGAAACAAATATACTAAATTTAAATGTCTTAGACATAGTTGAAAAATACCAAAAACAGTGAAATATTG
AAGCTAATTTTAGAAGTCTAAAAGGTTTATTGAATATTCGTCCTGTATTTTTAAGAATAGATGAGCATAT
CCTAGCTCATACATTTTTGTGCTTTATCTCATTAGTTATTTTAAAAACTATAATTTTTAAAATCAACAAA
CATATTAGTGATAACAAGTTATTTGCAAACAGTCAATTAACTGAAGTTGGTTTAGTAACGATGTTGCAAA
AATTAAGACAAAGGGTTGAATTTAACACTTTAGATCAGCAAATGATATTTAAAAATCGCGATGGTGTTCC
TAGTGATCCCAATATTTGAAATAGGTATGATTTCTACTTTGATATCTTAATAAATCAGTAAAAAAATAGG
TAATTAACTTTTGGCAAAAAACTTAAAAAAGCGTGGGAAACCGGACACTTTTTTAAAATTATCTCATCAA
ACTGGGAAACTCGGGTTTATTTTTGAGGTTAAAAATTTTAGTGGTTAAAAGATTTAAATTTCAGGTTTGG
GAATAAAAAATATAGCCATAGATTTTCTAAAATAATTATAAACCGAATTAGTAGAATTTCTCATAAGTTG
GTAAGAAATCTTGTATAAAAAGTTTCTTGTAAAAATAACTACCACTAACGTAAAACAAAAATATGGTATA
AAAAGAAGAAATAAGCCAAGACCTTTGAGCGAATTTTTATCAGATTTTGTTACCACAGCAAATCTAGTAA
ACCATCCTTTTTCGATTATATTTGGAATAGTTTCAATAAGAATTGTTAATAAGACAAAAAAAGTAAATAA
GATAAAAAAAAGAACAAATTCGAGAATAAAAATTCGTAAATGAACTTTATATAGGAATTGTTTTTTGTCG
TTTTCGAATTGAATTTCGTCCGGATTTAATTCAATTTCACGAATAATCATATTAAATCGATTAAGAAATA
GAGGAGAAAACGGAGGTTTGATAACAAAATTATAGTATTTTGTATCAAATTCATTATTTGATAGAATTAA
TGCTTCACGTTTGTATTTTCTAATAAATCATCAACCTTTAAATAAAAGATAAGATAAAGGAAAAATAATT
AAAAAATATACAACAAGTCGGAATCATATAATAGTTTTATCTATAGGAATTTTGGAACTAATAAAAATAA
GGGCGAGTAAAGAGCCTAATCCCATAATAAAAATAAAGCTAAATATTTTAAAGGTTGTATTTAGGAATAA
ACAATAAAAAAATAAACTAACTGATTTCATAAAACAAATTAGTAACTTAATATTTCATCCATTGCTCTTT
GGATTCTACTTATTCAATCCTGGATAGTGAGACGTTGATATTCAGTAAATAAACTTCTTTTTTACGTGAT
TTTTGTTTTTTTTATTTTTGATTTTGCTCAAAAAATTATCTTCAATTCTGGCAAATAAATTCTTTAATTT
ATTTTTTAGATTTTCCTCATAAGGTTGAGCAACAACAATATTACCCAAGCTCAAAAGTTATTTAATTCTA
AATTTTTCATTTTAATAATTCCTAAATTCACGATATAATTACATTTTACCATAAATAACAAGAAGTTGAA
ATATTTTTTTAGATAGTTTAGCAAATTATTCAAAGTTTTACTATAAAAATTTCAGAATAATAAATATTTT
ATCCAATTAATTTTTTTTCTAATAAACCTAATGTTTTAAATAAAAAACATTATTTCTGGAATTTTTTTAT
TATTTAATAGGAAAAGTGAAAAGATTTATGAATATTTAAAAAATTTAAAATTATGTGTTTTCGAATAAAA
AAAACATTATTTCTGGAATTTTTTTATTATTTAATAGGAAAAGTGAAAAGATTTATGAATATTTAAAAAA
TTTAAAATTATGTGTTTTCGAATAAAAAAAATGAAAATTAGTTTACCAAATATTAAATTAATTCAAAATA
ATAATGAAAATTTAATAAAAGTTATCCAGGTAAGTTTTGTTCTAAATTTTTATGGGTTAATTAATAGAAC
GCCAAGAGATTTGGGTTTATTGATTTTTTCTTTAATAACTTTCAAATCATCAATAAGGAAAATATAATTT
TTAAATCAAAAATTTCACCATCTTGAAATTTGGAAATAATTGAAATAAATAAATAAATAAATAAATAAAT
AAATATTTCACCTTTTTGAAAATTTTAAGAATTTTAGATTTAAAATATAAAATAAATCAACAACTAAAAG
ATAAAGAAATTTTAATTTATTCGAATGAAAACAAGAAATTTATCCTTAGAACTTTATATAAATTAGTTGT
ACTGTTAACCTTTATTTAGTAAAAAATACTTTAAATTTAAGTATTTTTTAGTTTGTTTTAAATCTGGCAA
GATTGACAAGTTTCATAATTTTCTGAATCCTCAAGGACATCTTGACGAATTCTTACATAGTAAATTGACT
TACAATTTTTTTTAAAAGCATAAATATAAGCTCGATTTAAGTCTCGAGTAGTCGCCTTGTCGGTCATAAA
TAAGGTCATCGAGATTGCTTGATCAACATGTTTTTGTGCTTCTGAGACAATGTTTATAATCGGAATTGGA
CCTAATTCATAAGCTCCGTTTTGATAAAATTTGTATGTTTTAGGACTTAATTTATATGAAGGAACATAAA
TTCTCCCTAATTTTCCTTCTTTTCTTATCTCAACTGGGGCAACAACTGGCTGAAGCGAAGGTGTGCAGGA
ACTAAGATAGGAAATTGAGCCTGTAGGAGCAATCGCCATTAGATGCGAGTTGGCAATTCCTGTTTTTTTA
ATTTTTTCAACAAGATGAATTCAATCTTCTTGAGTCGGAATTTCAACTTGATATTTTGCAAAAAGTTCTT
TAATTTTATGTGTTTTTGGTAAAAAAGTATTCGGGGAAACTTTTGTATATTTATCAAAATATTCTCCTGA
TGCAAATTTGGTTTTTTCAAATCCAGAAAAAGGACCATATTTTTTTGCAAGTTTTTCAGAAGCTTTAAAA
GCTGAAAAAGCTAAAGTATAGAAAAAAATGTTAGTAAAATCAAGCGCTTCCTCTGAGTCATAAAAAATTT
CATTTTTAGCCAAAAACCCGTGTAAATTCATCGCCCCAAGACCAATTGCATGATTTAAATTATTTCCTTT
TTGAATTGAAGGCGCTACTGAAAGATCAGAATTTCGCGAGACAACATCAAGAGCTAACACTGAATAATAA
ACCATTTCTTCAAAATCAGGGCCTGATTCCATCGCCTTATCAATATTTAGCGATCCTAAATTACAACAAA
TATCCTTGCCTATTTCTTTAAAACTTAGATCGGGTAAAAATCTGCTTGGAGTTGAAGGCTGTGTGATTTC
GCTACATAAATTTGACATCACAACGCGATCAGGATGAGCATTTTCTTTATTGACAATATCTTCAAATAAA
ATATAAGGATAACCACTTTCAAAATGTAGCTCGGCAATAATTTTAAATAACTTTCTTGCCGAAATAAATG
TTTTTTTAATTTCTGGATTTGCTAGCATTTGATAATAATTTTCACTAATAGAAATATCACTAAAAGCTTT
TTGATATACTTTTTCAACATCATAGACAGAAAAAAGCGCCATTTTTTCATTATTTTTTGCTAATTCAAAA
GTAATATTCGGAATTATTATCCCAAGAGAAAGCGATTTTATCCTGATTTTTTCATCAGCATTTTCCCTTT
TGGTATCTAAAAAAGCCAGAATATCCGGATGGTGGACATTTAAATAAACAGCCCCAGCACCTTGACGTTG
TCCTAACTGGTTTGCATAAGAAAATGAATCTTCAAGAATTTTCATTACCGGAATTACACCAGTTGCTTGA
TTTTCAATGTTTTTAATCGGGGCACCTTGTTCGCGCAAATTTGAAAGTAAAACACTAACACCACCGCCAC
GTTTTGAAAGTTGGAGTGAAGTAGTAATTGCCCTGGAAATTGATTCCATATTATCTTCAACTCGGATTAA
ATAACAAGAGACAAATTCACCTCTGTTTAATTTTCCGGCATTTAAAAATGTCGGGGTTGCGGGTTGAAAT
CGACCTAACATAATTTGTTCAAGAATTTTTTCAGCTTTTTGAAAATCTCCTTTTCCTAAAAATAAACTAT
TTAGTAAAACTCGATCGGGAAAATGCTCAAAATATACTAAATTATCATTAGATTTTAGTCCATAAGTTGA
ATAAAATTTAAAAGCCCCCATAAAAGAAGAAAAAAAATGATTATAACTTCAAGCTTTTGTATTTAGTTTC
TCAAGTTCTTGGAATGAATATTGTCCTAAAACTTTCGGATCATAATAATTATTTTGAACTAAAAATTCAA
TTCTTTCTTTAAAAGAATTGAAAAATTTAAATTTTGGATTAATTTCTTCATTAATATATTTCTCTGCTGC
TAATAAATCAAATTTATGTGAATCAGGATGATTTGCAAAAATTTTGCTATTTGCATTTAAGCTAAGATAA
CTTTTTTCCTGATTTTTATCAAAATTCAGATCCAAACCCATTTTTTTCATTTATTTTCTCCCAATTTAGT
CGGCGAACTACCTGTATATTCATTATTTTTTAGCTTATTTTCCTCAAAAATCTTCTAAAATTTGCCGAAC
CTTTTTTACATCATCATTTGTTCCTAATAATTCAAAACTATATAAAAAAGGAACTTTTAATTTTTGGGAA
ATAATTGTGCCTGCAAGCGCAAAAGTATCGCCAAAATTAGTGTTTCCAGAAGCGATTACAGCTTTACAAA
ATCGACGATTTTGTTCATTGTTTAAAAATTTTATTACCTGTTTTGGGACAGCCCCACTTCTTAGACCTTT
TCCGCCACTATAAGTTGGACAAAAAAGTACATAATCTTTATCAACTACTAATTCTTGGTCAATCTCAACA
GGAATTCTTGCTTTTTCAAAGTTTAATTTTTCGACAAACCGATGGGTATTATTCGAAATTGAGGAAAAAT
AAACAACAAAAATTTCTCCTCTTAATTTAGATTTGTTTATTATATCATATTTTTCATCATTTGTCATTTT
AAAACTCCCAATCTTCATCTTCGGTTTCTTCAGCAAGCGCCATTACATAAGAAGAGCCATTTCCTGAAAA
AAAGTCATGATTTTCATCAGCTCGAGCCGATAATTGACTAAAAATTTCAGGTTCAATTTCGGTTTCCTCT
TTTGAAAAAGGTGAATCATATCCTAGATTTTGCAAGAATTTCCCGGCATTATAAATGCTAAATTTTATTG
CTGATTCAGCAAGTCCAACTTCAGAATATAAATCATAGAGATAATCTTTTTCTAATTCAATTAGTTTATA
TAATAAATCAAAGGTAAATTTTTTAATTTCGTCTTGTTTTTCCGGGCTTAATTTTTCCACTTTTTTTTGA
AATTTATAACCTGAATAATAATTATGAATCACTTTATCGCGTAAAATCAGTCGAATAATATCGGATGTAT
TTGGCAGTTTTGAACGCGCTGAAAGATAAAAAGGAAGATAAAAACCACCATATAAGAGAAAACCTGGCAT
TAAAGCAGCAGCAACTTTTGATTTTAAAGGATCTTCACCTACATAAAAAGGTATAAGAATTCTGGCCCTT
TTTTGCAATTTTTCGTTATTGATTACCCAGTTATGCGCCTCTTCTATTTCTTCACTTGAGCAAAGGGTAG
AAAAAATTGAACCATAAGAACGAGCATGAACCCCAACCATAAAAGCGAAATTTGTATAAATTACCTGTTC
ATGATCGGTTAAAGAGTGTTTAATTTGGGCTACATCACCGATTGTTGCCTGAATTGTATCAAGTAAAGTA
AGTCCGGTAAAAGTGCGAGTAACTACTTTTTTTCAGGTAGGTGATAAAGTTCTTCAGGATTCAAGATCAT
TTGAAAGCGGAATTTTTTCTGGAATTCAGAAATTTTGCACTATTCGGGTTCAAACTTCAAGATCTTTTGG
ATCATTTATGATATTTCAGTTGATTGATCGCATTTTTCCTGAAAAATTATTAAGCGCATATTCGAGTGGC
GAAACTGATTGATGGTAGTAGTCGTTTTTTATTTTTAATTTATTATTATTATTATTATTTAATTTTGAAT
TAATCATATTTAGCTCTTTTTAGTGTCTTGGGCCTTAATTTTACCAAAAAATCAAAAATATTTTTTTGTA
TTTTTTGATAAACGGTAAATTAAAAAATTGATTTTTTACCTAAAAACCCTATGAATTTATAGACTTTTTT
TGATTTAAAATAATAAAATAAAGGATAAATAAAAAGGTTAAAAAAATAATTAATAATATTTTTTATACAT
TTTAAACGATTTTTTGAAAAAAAATTTAATTTATTCATATATTTTGAAAAAGTTAAAATATATGAATAAA
AACAAGTAAAATTCCTTATTTTTTTGGAAATTTCATTAATATTTTATTGCTTTATGTTATAATGAAATCA
GATTTAATTAGGCCGGAGGTTTGAAAATGCATAGAACAAGAACGAGGAACATCTTAAATTGAATTAAAGT
AAAAATAATCAATTGATGATGAACTTCTGTTATAAAAATTGATGAGTCAGTAGTTCTAATTTTAAAAGTT
TTACAGCTTTTCATTCTTGAATTTAGTCATTAAAGTTAGAAATTTTATTCATTTTATATAAAGGTTAATT
TTATTAACCTTTTTTTGTTTTTTCAGAATAAGAAATAAAAATAATCCCGAGTTTCCCAGTTTGATGAGAT
AATTTTAAAAAAGTGTCCGGTTTCCCGCGCTTTTTTAAGTTTTTTGCCAAAAGTTAATTACCTATTTTTT
TACTGATTTATTAAGATATCAAAGTAGAAATCATACCTATTTCAAATATTGGGATCGCTAGGAACACCAT
CGCGATTTTTAAATATCATTTGTTGATCTAAAGTGTTAAATTCAACCCTTTGCCTTAATTTTTGCAACAT
CGTTACTAAACCAACTTCAGTTAATTGACTGTTTGCAAATAACTTGTTATCACTAATATGTTTGTTGATT
TTAAAAATTATAGTTTTTAAAATAACTAATGAGATAAAGCACAAAAATGTATGAGCTAGGATATGCTCAT
CTATTCTTAAAAATACAGGACGAATATTCAATAAACCTTTTAGACTTCTAAAATTAGCTTCAATATTTCA
CTGTTTTTGGTATTTTTCAACTATGTCTAAGACATTTAAATTTAGTATATTTGTTTCATAGACATAGTAA
CCATCAAATTGTTTGTCCTTGTCAATTTTACTTTGATCTAATTCAAATTTCATGTTTGAAATTTCCCTAA
AATATTTAGGTTTTTTACCAAACAATTTGTTTACTTCAATAAAACCATCTTTATTTTGTTTTTTAATAAA
ACTTTGGATTTGCTCTTCGCGAGCCTTGCTGTCTTTTATTGCTCTTTTTTTACTGTAAGTAATAATTCTT
CTTCTAATATTTTCAGTGTATCTTTTATTTTTATAAGATGAATAAAATTCTTCTTTTTTATACTTAAAAT
CTGTATTTAGATCAACATAATCGCTAGGATCTAATAAATAATTTTTAAATTTTTGACTGCCTATCTTTGC
GCGATAAGAAATGATGAAATTATATTCTTTTGATTCAAGAAATCGAATATTTGCAGCAGTGGACATGCCA
CGGTCAGCAATTATTGTCATATTTTTGATATTATATTTAGATTCAATATCTAATACAAAAGGGATTAGGG
TACTAGAATCGGCTGTATTTCCTTTAAAAACTTTAATATGAAAAGGAATGCCATTTTTATCGCATGCTAA
AGCAATGACAATTTGATCTTCTTTGAATTTAGCATCTTTAGAATAGCCAGGAATTCTTAATCCATTTCTT
TCAAATGTCTCAAAATAGACTGTTGATGAATCAAAATAAAATTCATTGTCCCTTTTTCCAAGCTCGCTTA
TAACCATTTTGTTAAGACTATCTAAAAGTTGATTTTGTGATTCATAGACAAGATCTAAGAGTCTATAAAA
GCTATTTTTGGAAGTATTTATTTGATTTGAGTAATCATCCTTTTTATCAAAAGCATTAATAATGCTACCA
GGATCAGTAATTCGCTTTGAAATTAAGTAGTTAAAAATTTGTTTCATATTTTTATGCCTACTTTTAGGAA
GTGATTCAAAAATATTGTGCTTTTCAATAAGTTTTTCAATTAATTCCCCACCAATAAAAACCGAACCTTC
GATTATGGCAGAATTTTTAAGAGAATCAAGTAAAGTTGTCTTGATTTTATCTTTGTCATCTAAATTTGAA
AATAATTTCAATTTTTCTTTGATAATTTGAATAGCATTTGGATTAATTTTTTCCAAAGTTTGCACATTTC
CTATACTAAATCAACGTTTTGGAGCTTTCCCATAACCTTGTGTTCAGCCAACATATTTATATATTTTATC
TTTTGAAGATCCTCAAACATTAAACAAAATCAAATTATGCTTTTTCATAATTTATAATTATACCATAAAA
TTACTTTAAAATTGTAATTAATTGTAATTAATAAAAATTAAGGTTTTACGGGCAAAAAACACCGATTTAC
GGGGATTTCTGCATATTCATATTCACTAAAAAGTGAATTTTTGCCATCAAACTGGGAAACTCAGGAAAAT
TGATGAGTCAGTAGTTCTAATTTTAAAAGTTTTACAGCTTTTCATTCTTGAATTTAATCATTAAAGTTAG
AAATTTTATTCATTTTATATAAAGGTTAATTTTATTAACCTTTTTTTGTTTTTTCAGAATAAGAAATAAA
AATAATTTTATATTTATAAACCAAAAATTAAAAAAATAACACAATTTATAGCCTTTTTTAACTTTTAAGG
TCAGTAACTTTTTTTAATCGGGAAATTTTTAGTTAAAATCTTAACTTTTTTCTTAATTTCTTTAATTTCA
AGCGCATTTAGCTCTTTTTTTCTCAGAACAAAATCAATTATTTCTGCCATTTGACTAAATTCCTGTTCCT
TAAAACCCCGCGAAGTCATCGCCGGGGTTCCCAAACGTAATCCCGAAGTTACAAATGGACTTAAAGTATC
ATTTGGAATTGTGTTTTTATTGGTGATAATATTAACAGATTCAAGTAAAATTTGCGCCTGTTTGCCATTT
AGATTATAAGAACTAAGAACGTCGATGGTAAAAAGGTGATTTTCGGTACCCTGAGATACAATTCTTATTC
CTTTTTTTATAAATTCACTAGCAAAATGCGCTGCATTTTTAACAATTTGGGCACAATATTCTTTAAATCA
AGGTTCTAAAGCTTCTTTAAAAGCAACAGCTTTCGCCGCAATTGTATGAAAAAAAGGCCCGCCTTGAATT
CCTGGAAAGACAACTTTATCAATTTTTGCAGCAATTTCTTTACTGCTAGTTAAAATCAGGCCACCTCTTG
GTCCTCTCAAAGTTTTCTGGGTTGTTGAGGTTATTATATGAGCATATCCAACCGGCGAAGGATGTTGGCC
TGCAGCAATAAGGCCGGCAATATGAGCAATATCAGCAAGTAAAAACGCATTTACTTTATCAGCGATCTGT
CGAAAGCGGGCAAAATCAATTTTTCTTGAATATGCTGAATAACCACAAATAATTAAATTCGGCTTTGTTT
TTAAGGCTATTTTTTCGATCGCCTCATAATCAAGAAGTTCATTTTCATCTAAAAAATAACTAATTCCTGA
ATAAAACATTCCTGAAAAATTGATTTTATATCCATGACTTAAATGTCCACCAGCATTTAAGTCAAGTCCA
AGAATTTTATCCCCGGGCTTTAAAAGCGCTGCAAAAACAGCAGCGTTTGCACTTGATCCAGAATAAGGTT
GAACATTTGCATACTCAATCTTAAAAAGTTTTTTTACTCTTTCAATTGCGATTTTTTCAATTTGATCGAT
AAAAGTACAGCCACCATAATACCTTTTCCCCGGATAGCCTTCACCATATTTGTTACTAAGACTTGTTCCA
TTTGCCAAAATTACGTCTTCTGAGGCATAATTTTCACTTGCAATTAACTCGATTTGACTATTCTGTCTTT
TAGATTCTAAATTAATCAGCTCAGAAATTTGTTGGTCCCTAAGTTTGATTTTCTTATACATTGGAATTTT
ACACATTATACACTAAAAAAACAAAAAAATAATTTTTTTAATTTTTTTTATAAAAAACCTTTAAAACACG
TTACTTTTTTGTTTAAAAACAAAAAAGCTAACAACGGTATCGGTGTATTGGAAAAATTCTTTTTTTGGTT
TTTTAGTTCAAGTTTTAAAAATTATTAAAAGATTGTTTTAAAAAGAAAAAAAAAACAAAAATTGTTGGAT
TAAAACCAAAATTTTTGAAATTTCGGCCGGAACCAGGTTAGTAAATTTTTGGTTTAAAAATTCTTGAAAG
CAAATTTGAGAAAAAAACAAGAAAAACAAGAAAAATCAAAAAAAGAAGAAAAAAAACTAGATAATACAAA
AAAATTAATAAAAAATAAAAAAAATTATTTTTTATGTTAAAATTATAATCGTAGGGTTAAAAATTGATAA
TTTTTAATAACCCACACAATAAAACTTAAAAAAAACATATCATATTTATATTTTTGTAAAGGAGATAAAT
GAATTTTAAAAGAAATTACATTCAATCTTTTTATGCCAATGAATTTCATTCAGAAGAAAATCCAAAAACT
TTGGATATATTTTCCCCACATGATGGTTCTGTACTGGCTAAATTAGAGATCACTTCAACTTCAACTTTAG
ACAAAATTGTAGCTCAGGCAAAAACAGCCCAAGAAAAATGGGCATCTTTAACTTTTAAGAAAAGATCAGA
AGTTATTTATAAATATCGCGAATTAGTAATTCGCTATAAACAGGAATTAGCCCATTTAATTCATATTGAT
AATGGAAAAACTTTAAAAGAAGCAGTTGCAGAGGTTGAAAAAGTAGTTGAACTAACCGAATTTGCCTGCT
CAATTCCTCAATTAGTCAGCGGTGAAACCCAAATGGTTAGCCGGGGAATTATTGCCCGCGAAGAAAGACG
TCCTGTGGGAGTTTTTGGAATTATTGCCCCATTTAACTTTCCATTAATGGTGCCAAATTGATCAATTCCA
AATGCAATTGCTTTGGGAAATGCTGTGATTTTAAAAGGCTCTGAACTTTGTGGGCTATCAGCAAGTTTTA
TGGCTGATCTTTGAAAACAAGCCGGCCTACCAAGTGGAATTTTTAATTTAGTAAATGGCCAAGCTGAAAT
TGCCAATGCAATGATCAATCATCCTGAAATTGATGGAATTACTTTTGTAGGATCAACAGAGATCGCAAAA
TTAGTTCATAAAAATGCATCTAATTTAAACAAAAGAGTACTTGCTCTTGGAGGAGCTAAAAATCATATTT
TTGTACTTAAAGATGCCCCAATTGAAACTGCATCTTCAGAAGTTTTAGCCGCTGCTCTTGGAATGGCTGG
CCAAAGATGTATGGCAGCCTCGGTCGCTTTAGTAGTTGGTCAAAATGAAGAATTTATTCAAGCCCTAATT
GAAAAAGCACGTAAATTTAAGTTAGATTTTGATCTTCCCCCTCTTGTTTCTAAGGCTTCTGTTGATAAAT
TAGTTACTTATCTAAACTGGGCAAAAGAACAAGGAGCAAAAATTTTAGTAAATGGAATAACAGATTTTCT
AATCCCTGAAAACAAAAAAGAAGGATTCTGGTTTGGCCCAACAATTATTGACTGATCAGAGATTCCTGAA
AAAATGGGTTCTCAAGAAGTTTTTGGTCCGATCTTAGAAATAATTAGGACAAAAAATCTTTCTGAGGCAA
TTAAAATTCAACAAAAATCACCTTATGGAAATGCCGCTTCGGTCTATACCCAGTCAGGTCGAGCCGCTGA
AGAAATTATTGCTAAAGTTAAGCCGGGAATGTTAGGCGTAAATATTGGTGTTCCAGTACCCCGTGAGCCA
TTTAGTTTTGGCGGGACAAGATCTTCAAAATTTGGTTATGGTGATATTACTGGCAAATCCAGTATTAATT
TCTGAACTAATTTGATTAAAGTTACTACAAAATGAAACCCGGAAGACAAACAGGATTGAATGTCATAATG
AAAAAAGAATTTGACTTTATTCTAATAGGGAGAATTACTATCGATTTTAACCCAACAGACTATTATAATA
ATCTTGAAAATTCAAGTTTATTTAAAAAATACATCGGTGGATCGGCAGCTAATATTGCAATTGGGCTTAG
TCGCCTAAAAAACAAAGTTGGTTTTTTTGGATCAGTTAGTGATGATCAATTTGGAAATTTTGTTCTTAAT
GTTTTTGAAAACGAAAAAATTGATATATCCCATATTAAAAAAACAAAAGATCATAAATTAGGTCTAACTT
TTACCGAGATGCTCTCAGAAGAAAAAAGCACAATTTTGATGTATAGGGATAATGTTGCTGATCTCCAAAT
TGATGTATCAGATATTGATCTTGACTATATTTTAAGGACAAAAATTTTAGTAATTTCTGGGACTTCGCTT
GCAAAATCACCTTCGCGAGAAGCAGTACTAAAAGCACTATTTTTAGCAAAAAACAACGGTATTAAAGTGG
TTTTTGATATTGACTACCGTCCTTATTCTTGAAAAAATTTAGATGAAGTTAGTCTTTATTATCAAATAGT
TGCACAAAATTCTGATCTAATTATTGGTTCTTATGAGGAAATTCAATTAACATCAAGATTTTGCCTTGAA
AATCCGGAAAATTTAATTGATGATGACTATGCAAAATATTGACTAAAATTTGTCGATCTTATTATTATTA
AAAACGGGAAAAAAGGTTCAAAACTTTATCAAAAAGATAAAAAACTTGTTGCTAAAATCGTTCCGGTTAA
AATGTTAAAAGGTTATGGCGGCGGCGATGCTTATGCTTCTTTATTCCTTGATCATTATCTAAAAAATGAA
TCTGATCTTGAAAATGGGCTTGCACTTGCAACTTCAGCAGCTTCAATTATGGTGCAGTCACATTCATCCT
TTGATCTCCCAGATTATCAAAAAATACTTGAATTTAAAGACAATGCGCTAAAATCCGATCCGGATTTGGT
TCAAAAAAAGGAGTGAAATGCATTTAAAAAATAGAAATTTAGGTCCGGGTTTTCACCGCTTAGTTGATCG
GAAAAAACAAGAAAAAGCTAGTTTTATGAACATCGACCTTGATCTTTGAAATGCATTAATAAATGAAGAA
TTAGACTATCAAGTTGGGCCACAAGATGAATGTGCGATTTTATTAATCAATGGAGAAGCCGATTTTTATC
TAGATTCAAAAAAAATTAGTATGGCAAGAAGTAATATTTTTGAACAAAGAGGTAAACTTTTACTATTAAA
AGCAGGCCAAAAAATTCAAATTTTTACTAAAAAACCAAGTAAATTCCTTTTTATTATAACAGAAAATTCT
AAATTAAATCAAAATTATTTCTATGATGAATTAAATTCAAGGGAAGAATTTTTTGGATCTAATCAATGAG
AGCAAGTTGCTAGAAGAAAAGTAAGAACTTTTTTTGACTATCATTCAAATCCAAAATCAAATTTAGTAGT
AGGCGAAGTGATTACCTATCAAGGAAAATGGTCATCTTATTTGCCACATTATCATCCACAGCCAGAAATG
TATTTTTTCCAGTTTGAAAGAGATTCAGCTTTTGGCCTTTCAGTTAATGGTGATCAAGCCTATATTGTCA
AAAATGATGATGTAAATGCTATCCAAGGTGGCCTAGTTCATCCAGTTTCGGCCGCTCCTGGTTATCCACT
TTATTATTGTTGAATTATTCGCCATTTAGAAAATAATCCTTGAATTGATCGGATCGAAGCTCAAGAACAT
CTCTGACTAAATCAAGAAAATCCAAATTATTGAAAGGAAAAAGATGAAATTTAAAGTCGGAATCATCGGC
GGAGGAAGAATTGGCTATGTCCATACTCACGCAATTAATAAATTTGTTGATCAGGCTAAAGTAATTGCAA
TTGCTGATGCGTATTTAGATAGCCAAAATCAGGAAAAATTTAGGAAATTAGGAGTAAAAAGTTTTTATAG
TGACTATAATCAATTACTTTTAGATCCAGAAATTGATATTATTTATATTTGTAGTCCAACTGATACGCAC
TATCTTTATTCAATTCAAGCACTCAAAGCTAATAAACACGTTTTTTGTGAAAAACCAGTGGCTTTTGATC
TTGAAAAAATTCTTGAAGTTAAAAAAGTTGTAAAAGAAACGAAAAAATATTTCACCGTTGGACATAATCG
AAGATTTGATCATAATTTTTTAGCACTAAAAGATCAAATTGAAAAAAATACAATCGGTGAAATTCTCCAG
TTAAGAATTACTTCCCGCGATCCAGGGCTTCCTCCATATGAATATATCAAAAAATCTGGTGGAATTTTTC
TTGATATGATGATTCATGACTTTGACATGGCACTTTTTCTAACTAATAATAAGGTAGTTGAATCTATCTA
TGCAACAGGTTCTGCTTTAATTGATAAAAAAATTAACGAATTAGATGATATTGATACCGCCGTTGTTGTT
CTAAATTTCAAAGACGGTTCAATGGCAATAATCGAAAACTGTCGTCAGACAAGTTATGGATATGACCAAA
GGGTTGAAATCCACGGAACAAAAGCGAGTATCAAAATTGAAAATGATACAAATTCAACCTTGAGAATTTC
TTCAGATCAGGGAATAATTAAGGAAAAACCGCTTTATTTTTTCCTTGAAAGATATCAGAATGCCTACATT
CAAGAAAATAAAGACTTTTTTGAGGCAATTTCTTCTAATAAAGAGCCAAAAGTAACAATTGATGATGGTT
ATAGGGCGGTTTTACTTGCAAAAGCTGCAAAAATATCTCTAAAAGAAAAACGATTAGTAAAAATAACTGA
GTTAGAGGAATAATGGCAAAGACAATTCGACTAACAACCGCACAAGCAATTATTAAATTTATTGATAATG
TTTATCTAAAAATTGATGCAAAAACAACCAAATTTGTCTATGGAATAGCTACTATTTTCGGTCATGGAAA
CGTTTTAGGATTAGGCGAAGCGCTTGCAAATATTGACCATAGTCTCAAATTAATTCAGGGTAAAAATGAA
CAGGGAATGGCTCATCTTGCCCTTGGTTTTACAAAACAAAAACATCGCAGACAAATTATTGCTTGTACTT
CATCAGTTGGTCCTGGAGCTGCAAATATGTTAACAGCAGCAGGAACTGCAACTGCTAATAATCTGCCATT
ATTACTTTTTCCAGGCGATACTTTTGCCTCAAGAAGACCCGATCCTGTGCTTCAACAGATCGAACAAATC
CATGATTTAAACATCACTACAAATGATGCTTTTAAACCTTTTTCGAAATTCTGAGATCGAATTAATCGTC
CTGAACAAATTATTAATTCGCTAATTCATGCTTTTGATATTCTCACTGATCCTGCAAATACCGGAACAGT
AACAATTTGCCTTCCACAAGATGTTCAAGCCGAAGTCTATGATTTCCCTGAATGATTTTTTGAGAAAAGA
GTCTATGAAATCAAAAGGATAAAAGCTGATCGCAAAGACATAGAAAAATTAGTTGATCTAATCAAAAATG
CCCAGCAACCTTTGGTAATCATCGGTGGTGGTATTCGTTATTCACAGGCAAGTAGTCAACTTCTTGAATT
TCTAAGAAAAACAAAAATTCCTTTTAGTTTTACCCAGGCCGGAAAAAGTTCAATTCCTTCATCTTTAAAG
CAAAATTTAGGCGGAATTGGTGTAACAGGAACTCTTATTGCTAATTTATATGCTAAAAAAGCCGATTTAA
TCATTGGTCTAGGAACAAAATATTCTGATTTTACTACCGGCTCAAAAACCCAATTTGCTAAAGAAGCCAA
ATTTGTTAATATTAATATTAAATCTTTTGATGCCCGGAAAATGAATGGACTAGCAATTATTGCCGATCTT
AAAGTTGCCCTTGAAAGTCTAAATTACTTACTTAAAAATACACAAGAATTTGGATATATTAAAAAGATCA
AAGAAAATAAAGAACTTTTAAAGGCAAAAGACCAATGAGAAAACTATCTTAAAAAGATCTATGAACTTGA
AAAACCACTGGAAAACAAAGCGCTTGTCCTTGATAAAAATCAAAACTCACCTGAAAAATTCGCCTTAGCA
ATTAAGGAGCATTATCAAAAAGATATTCATATTTTTAGCCAAAGTCGAGCTTTGTATCTAATTAGGAAAT
ATATTGATCCTAAAGCTTCAATTACCGCTGCAGCGGGTTCACTTCCTGGGGATCTCCAAAGACTTTGAGA
GACAGATGAATTTGGATCTTATAATGTTGAATATGGCTATTCTTGCATGGGCCACGAGATTCAAGCAGCA
ATTGGTTCATCAATTGCCCTTGGTTTTCGACCAACTTATGCCCTTGTAGGCGATGGATCTTTTCTGATGC
TTCATAGCGAAATGCTTACGGCAATTCAGGAACAAATTCCAGTTGTGATTATCCTCTTTGATAATTCCGG
TTTTGGATGTATTAATAATTTGCAGGTTGGGTCAAATATTAGATCTTTTGAGACTGAATTTTATACAAGA
TCACAGAAAAATCTAAACGAATATGGTTCTCTAGTGATTACCGAATTTGCCACAATTGCAAAAGGTTATG
GATTTAGATCTGTTTTTGCCAGATCAGAACAGGAATTTATTATGGCCCTAAAACAGTCAAAAAGAACGAA
AAAACCAATGTTAATTGAGATCAAAGTTTATCCTAAATCAATGACTCCTGGTTTTGAATCTTTCTGACAA
ACCGGCCTTTCACTTGTATCTAAAAATAAAGAAATTGAAGAACTTGCCAAAGAAAATGAAAAAATCCTTA
AGGAGAATAACAATTTTAACTAATGAATAAAATCTGAAAACTAAAAAATGTTAAAGTCGGTGTTGCTCCA
ATTTTATGAACAAATGATGATATGCCTGAATTAGGAGGGGATATTTCCTTTGATCGTGCAATTTCAGAGA
TGGCACAAGCCGGTTATCAGGGCACCGAAATTGGCAATAAATTCCCAAAAGATGCAAAAATTTTACTCAG
GGAACTAAAAAAATATAATCTTGAAATCGCTTCTGCTTGATTTAGTGGATATATTATATCAGATTTTGAG
AAAAATTTTCAAGATTTTCAAAAACATTGCTTATTTTTAAAGGCCTTAGGAGCGAAAGTTGTTGTTTTCA
GCGAGCAAACTTATTCAATTCAAGGTCAAAATAAACCACTTTTTAAAGATAAACCTTATTTTACAAATCA
AGAATTTGAAAATCTTGCCCAGGGTCTTAATAAATTTGGAAAATGATCAAAACAGCATGGAATTGAGCTA
GTTTATCATCATCATATGGGGACAGGAATTCAGTCTCTTAAAGAAACAGAAAAAATTCTTGAACTAACTG
ATCCTGAATTTGTCAGTCTGATTTTTGATACTGGTCATTTTGCTCATGCGGGCGAAGATATTGTTTTTTG
TCTTAAAAGATTAATCTCCCGAATAAGACATATTCATCTAAAAGATATAAGAAAAGAAAAAATTAATGAA
CTAAAAGCGAAAAATTTAAGTTTTCTTGAAGGAGTAAAACAGGGAATTTTCACTGTTCCAGGCGATGGTG
ATATTCAAAATTATCCTTTATTTTTCGAGCTTTTAGCTAAAAATAACTATCAGGGCTGGCTAATTGTTGA
AGCCGAACAAGACCCGCGAAAAGCAAATCCACTTGAATATGCCAAAAAAGCAATGGATTATCTAAGATCA
CTAATTTCATGATAGGGAGGTAAATATTGAATTCTATCCAAAAACATCCATTATTTTTTAAACTTGAGAA
AATCAATTTAAGTTTTGGCCCTGTTAAAGTTCTAAAAAATATGAATTTAGAACTTTATAAAGGCGCAGCA
GTCGCTCTAATTGGCGAAAATGGAGCTGGAAAATCAAGTCTGATGAAAGTTTTAAGTGGGGTTTATCAAC
CTGATTCAGGGAAGATGAACTTTTGTAGTGATAATATTTGTAATCAAAAAGTTGAATTTTCCGGGGTAAT
TAATTCCCAAAAACAAGGAATCGCCATTATTCACCAAGAGCAAAATTTAGTTGAAAGCCTAAGTGTTTCC
CAGAACATTTTCCTGGGCCGTGAATTTCGGAATTCCTTTGGACTTTTAGATTATAAAAAACAAGATGAAG
AAGCAAAAAAACTTTTAGATACTTTAGGGGCTGAATTTAGTCCAAAAGCACTTGTTTCTTCGCTTTCGAT
CTCACAAAAGCAATTTATCGAAATCGCCAAAGCTTTATCCCAAAAACCGGAAATTATCATTTTTGATGAA
CCGACTTCGGTTCTAACCGAAAAAGATACCCAAAAACTTTATCTGCTTGTTGAAAAACTTAAAAAACAAG
GAATTGCAATCGTCTGAATTACCCATAGAATGGAAGAAATTAAGAAAACTTGTGAATTTATCACTGTGAT
TCGAAACGGAATGTATATTGAAAGTAAGCCAATAAATGAATTTAAAAACGAAGATGAGATTATTTCTTTA
ATGTTCGGTTTTGATATCGAGCAGCGTTATCCCGAAAAAACGCCGGTTAGAAGTAAAAAACCATCGTTTT
TAGTTAGAAATTTATCAAATGATAAAGTTTCTAATATCAGTTTTGAAATCAAACCAGGTGAAATTTTAGT
TTTTTATGGCCTTGTAAGTTCAGGTCGAACTGAATTAGCTAGAACTTTAATTGGCGATATGCCTTATTTA
AATGGTCATATTGAACTAAATGGTCAAGAATTTCGCCCAAAAAATATTAAGGACAGTCTTGATCATGGAA
TTTATTATCTTTCTGAAAATAGGAAACAAATTGGTCTAAATGTTAATTTACCAATTAATTTTAATATCAC
AATTTCTTCTCTTGGCTCAAATCAGATTTTTTCTTTCCTTCCTTTTGTCTCAAAAGCAAAAATAACTAAA
ACTACAAATCATTATATTAAACAATTAAAGATCAAAACAACTTCACAAGATACTCCATTAACTTCTTTAT
CAGGTGGAAATCAACAAAAAGTCTCACTTGCAAAAGGGCTTGCAACTCAACCGCAAGTTTTCATCCTCGA
TGAACCAACTCGCGGAGTCGATGTTGGAGCAAGAAAGGAAATTTATAATTTAATTCACCAATTAAAACAA
GAAAATAAAACAATTATGATAATTTCTTCGGATATGCAAGAAGTTATCGGAATCGCTGATCGGGTAATTA
CAATGTATGAAGGCAGAATTACAAGTGAATTAGTTGGCCCGCAAATTACCGATCAAAATATAATGAAATA
TTCACTTAATTTATAGAAAGGAAATTAGATGGTAAAAGTCTGTAGCAGATTGAAAAAAGAACATCATTTT
GAGTTTGTTGATTCACTTGATTTTTTCTCCCGGGAAGCAAAAATTGCCGAGATAAGAAGCTATTATAAAA
AAAGAATCGAATTTAACCAAGAAAAATTAGATACAGCAATTTATGCCTGACATGATGATTTTTTTAACCT
TAAAGTCTCAACTGATGATCGAAAGGATTTTATTGAAAAAAAAGCCCAAAAACAAATTAGACTTGCTCAA
AAAGCCTTAGAAAATCTTGAGAATCAATATCTAAATTTAGCTCTCGATCAAGCAAGTTTTGAATCCCAAA
AAATTCATCTACAAAAGCAGATTGATCAACAAATTAAAGAAATTAAAACTAAGGCCGAAGCTAAAAAACG
TAAAGCGGATGAATTTTTAGAAAAACAGCGAGTTAAATACGAAAAAGAGATCGCTAAAAAAGAAGCTCTC
CATAAAAATTTTATGGATTATATTCATCAAGATTCCAAGAATCAAATCAATAAAATAAGCAAACAATTTC
AGCAAATTGTTGAAACCGATCCAAGTTTTTTTAGCTCAAGACAAGAAAAACTTGCCCAAGATCTAAGAGT
TCTTAATCGTCATACAAAAGCAAAATTAGAAACTTTAGAATCAGATTTTTCTCTACGAAAAATTGGAAAA
AATACTTTTTTAGATCAGAAGAAAAATATTGAATTATCCTATCTAAAAGAAGTAAAAATGCTGCAAAAAC
AAGCACAAATGGTTCATCCAAAAATGAGAATGGCTACAAAAATCTGAAACTTTTTAAAATTCAGAGAACA
AGATCGGTTCATTAACAATGTTGAAAGAGCCAAAAAATCCTTAAATAATACAAAATTATTAATTTTGTTT
TTAATTATCGCCTTTATTACCGGAGCTTTAAATGTTAATTTTTTTAGTTCTTATAACTGATTTGTTGCGA
TTCTAAAAAATAATATTTTTATTGGATTTATCGCCTTAGGTCAAACTTTAGTGATTCTAACTGGTGGAAT
TGATCTTTCAGTTGGTTCTCTAATTGGTTTTGGCGCCACGATTTACCTGCTTTTAACGGTTAAATTAGGA
CTTCATTTTGTTGCTGTCTTATTTATTTTGATCATTATTTTAGCTGCAATAGGAATTTTAAATGGAATTT
TGATCTCAAAATTTAAAATTCCACCTTTTATTGTCACTCTTGCCGGACTTTTATCACTTCGAGGGGCAAT
TGCAATTTTATTAAAAGGAACACCAATCACTAATGCTCAAGATCCAATTTTTAACTTTTTTAACTATAAT
TTAGGCTCTAATTTCTCGGTTTTGGTTCTTGTATTTATTATCACCGTTGCAGTTTTAATCTTTTTTATTA
AGTTTTCAAAATTTGGAAGATATGTCTATGCTGTTGGTGATAATCCAGTTGCAGCTACATTTTCAGGGAT
TAAAAATAATAAAATTTTAATTTTAGTTTATATGTTTTCCGGAATCTTTGCGATTTTAGGTGCCCTTTCA
ATCTCATCTGGGACAACTTCGGTATCTCCTAATACCGGTTATGGTTTTGAACTTGATACTGTAACCGCCG
TTGTTTTAGGGGGAACAGCTCTTACTGGTGGAAAAGGAGGGGTTGGAAAAACGATTATTGGATGGTTTGC
AATGGCTTTATTATTAAATACCTTCTCATTTTTCCAATTAGACTCTAATTTCCGGTTAGTCGCAAAAGGA
ATTATTATTGTCCTTGCAATTCTTTTTGATCAAAAATATCATATCAATGAAAGATTATCCAAACTTTATT
ACAAAGTTTTAGTAAAAATTTAGAAAGGAAAAATTTAAAACTTTTATGTCCAAATTATTTATTAGAACAT
TATATTGAGTACTTGGGCTTATCGCTGCGATTGCAATTTATTTTGGAACCGCTTTTGGGATAGCTTCAAG
GTCGAATACAACTGCCAAAGTTGCCCCAGTTGCTGTTGTTTTCTCAACAAGAAATAATCCTTTTTTCCAA
AATGTTGAAAAAGGGATTGAAACAGCAGCAAAAGAATTAGGAGTTGACTATGAAGTCTATGACTCAGAAA
ATGACTCGGATAAAGAAGCAAGAAATATTTCAAATATTATTGCAAAACAACAAAAAGTTGTAATTTTTAA
CGATGTTAATGAAGATTCAGGAATCTCAGCTGTTAAGAAATTAAATCAAGCCGGAATTCCGGTAATTGCC
ACTGACCATTTACTAAATTCGCCAAAAGCCTTAGAAGCAAAAATTAAAGTTGAAGCCAATATTGCTTCTG
ATAATAAACAAGCAGGAGTAATTCTTGCCCAGTTTATGGCCCAAAAAATCGGACTTCCTCAAGATTCACT
TACTTATTCAGTCTATGGAATTCCCGGAACTGAATCAGGGGAATCCCGGGCACAAGGGTTTATTGAAACA
GTTAAAAATCTAAATAATCAAGCAATAAAATACAACCTTTTTTCTTATGGAAAATATGGAAAAGAAAATG
CAAATGGAAAAACTTACATCGGAAGACAAGCTGATGATAATCGCGATCTAGCAAATCAAAGAGTTGCAAA
TGATGCAACGCAAGTATTCCAAGATGCTCAAAAAAGGCCACTTTTGGTTTTTGGGACTAATGATGAAGCT
GCCTTAGGTTCAATTTCTGCCCTTGAAAGTGCCCAGATTCCATTAGGAGGTGGAGATAAATTCCTTCCAG
GTTCAGGAAAAGTTTATATTACCGGAGTTGATTATACAAATGATGCTCAAAAAGCGGTATTAAATAATAA
ATTATCAGCAACTGTTGAACAAGATACTGATCTTTTAGGAAGACTTTCTTTAATAATTGCAGAAAAAATT
CTTAAAGATCAATGAAAAACAAGTAAATATTCTGATTTTTATTCACAATTTCCTCAGCTTGATAAAGATA
AAAATCCTGATGATCAAGTTGAGCAAGGATATTATTTTAAAGTAGGAACAAAACTTTTCTGGAAAGGACC
AGATGGAAAAGGCGAAAAACTTCAAGCCGATGAAAATGGGATACTCCAAAAGGTAAATTAATCTATAAAA
ACAAGGATAATTTATGAAAAAAGCAAAAATTAAAGTCGGTGTTTTAGGACTAGGACGAATGGGTCTAAGC
CATGCTGAAAACCTTTTAGATAAAATCCAAAATGCTGAATTAATCGCACTTTGTTCCCTTGATGAGACAG
CAAAAAATTATGCTAAATTATGAAATATTCCTTTTTGGTATAATTCTTATGAAAAAATGCTTGAAAATCA
AGAAATTGATGCTGTTATTATTGTAAGTCCTACCCCTTATCATCCCCAGAATATTCTTGATGCCCTTAGA
GCAAAAAAACATGTTTTTTGCGAAAAACCATTAGGAACAAATCTTGAAGAAATTTATAACTTAGTAAAAT
TAGCAAAAAACTATCAAAATCAAGTAATTCAAATCGGCTTTATGCGTCGTTATGATAAAGATTTTAACTA
TGCAAAACAATTAGTAGACCAAAATCAGATCGGTAAAGTTTTTTATATAAGAACTCTTTCCCAGGATCCA
GAAAAAGATATTAAAAATATGTTTTATTTTGGACCAACCTCTGGTGGTCAATTTATTGATGTAGGCGCTC
ATGATCTTGATTTGATGATTTGGTATTTAAATTCTTATCCAAAACGAGTTTGATCACTTGGTGATGCTTA
TAAATATCAAGAATTTCGCACTTGAAATGATGGCGATGTGGTTGCGGCCATGTTTGAATTTCATAATGGA
TCAATTGGAATAATGACAGCAAGCCGGATCGGCCCTCAAGGTTATCAAGCCCAAGCGGAACTAATTGGAA
CAACAGGCCACCTAAATATTGGCCTAATTGATGCAAAAAACAACGTAATTAGTCTAAATTCTGCTGGCGC
AGTTCATAATTACCACCGAAATTTTAATTCCCGCTTTAAGGATGCTTATATTGCTGAACTAGATGATTTT
GTCAATAAAATCATTGAAAAAAATTATGATAAAACGCAACTAGAGGAGGCTTTAGTAAATATAATTGTAC
TTAAAAAAGCACAAGAATCATTTCAAGATAAGCAAATTAAGGAAATAAATTATCCAGACTGGCTTGAAAT
TAAATAATTAAAAAAATAAAAATAACAAAAAATTAGAAGTTAAGTACTTCTAATTTTTTTTATATTTTAT
CCAAATTTTTTCTCCTGAGTTTCCCAGTTTGATGGCAAAAATTCACTTTTTAGTGAATATGAATATGCAG
AAATCCCCGTAAATCGGTGTTTTTTGCCCGTAAAACCTTAATTTTTATTAATTACAATTAATTACAATTT
TAAAGTAATTTTATGGTATAATTATAAATTATGAAAAAGCATAATTTGATTTTGTTTAATGTTTGAGGAT
CTTCAAAAGATAAAATATATAAATATGTTGGCTGAACACAAGGTTATGGGAAAGCTCCAAAACGTTGATT
TAGTATAGGAAATGTGCAAACTTTGGAAAAAATTAATCCAAATGCTATTCAAATTATCAAAGAAAAATTG
AAATTATTTTCAAATTTAGATGACAAAGATAAAATCAAGACAACTTTACTTGATTCTCTTAAAAATTCTG
CCATAATCGAAGGTTCGGTTTTTATTGGTGGGGAATTAATTGAAAAACTTATTGAAAAGCACAATATTTT
TGAATCACTTCCTAAAAGTAGGCATAAAAATATGAAACAAATTTTTAACTACTTAATTTCAAAGCGAATT
ACTGATCCTGGTAGCATTATTAATGCTTTTGATAAAAAGGATGATTACTCAAATCAAATAAATACTTCCA
AAAATAGCTTTTATAGACTCTTAGATCTTGTCTATGAATCACAAAATCAACTTTTAGATAGTCTTAACAA
AATGGTTATAAGCGAGCTTGGAAAAAGGGACAATGAATTTTATTTTGATTCATCAACAGTCTATTTTGAG
ACATTTGAAAGAAATGGATTAAGAATTCCTGGCTATTCTAAAGATGCTAAATTCAAAGAAGATCAAATTG
TCATTGCTTTAGCATGCGATAAAAATGGCATTCCTTTTCATATTAAAGTTTTTAAAGGAAATACAGCCGA
TTCTAGTACCCTAATCCCTTTTGTATTAGATATTGAATCTAAATATAATATCAAAAATATGACAATAATT
GCTGACCGTGGCATGTCCACTGCTGCAAATATTCGATTTCTTGAATCAAAAGAATATAATTTCATCATTT
CTTATCGCGCAAAGATAGGCAGTCAAAAATTTAAAAATTATTTATTAGATCCTAGCGATTATGTTGATCT
AAATACAGATTTTAAGTATAAAAAAGAAGAATTTTATTCATCTTATAAAAATAAAAGATACACTGAAAAT
ATTAGAAGAAGAATTATTACTTACAGTAAAAAAAGAGCAATAAAAGACAGCAAGGCTCGCGAAGAGCAAA
TCCAAAGTTTTATTAAAAAACAAAATAAAGATGGTTTTATTGAAGTAAACAAATTGTTTGGTAAAAAACC
TAAATATTTTAGGGAAATTTCAAACATGAAATTTGAATTAGATCAAAGTAAAATTGACAAGGACAAACAA
TTTGATGGTTACTATGTCTATGAAACAAATATACTAAATTTAAATGTCTTAGACATAGTTGAAAAATACC
AAAAACAGTGAAATATTGAAGCTAATTTTAGAAGTCTAAAAGGTTTATTGAATATTCGTCCTGTATTTTT
AAGAATAGATGAGCATATCCTAGCTCATACATTTTTGTGCTTTATCTCATTAGTTATTTTAAAAACTATA
ATTTTTAAAATCAACAAACATATTAGTGATAACAAGTTATTTGCAAACAGTCAATTAACTGAAGTTGGTT
TAGTAACGATGTTGCAAAAATTAAGGCAAAGGGTTGAATTTAACACTTTAGATCAACAAATGATATTTAA
AAATCGCGATGGTGTTCCTAGCGATCCCAATATTTGAAATAGGTATGATTTCTACTTTGATATCTTAATA
AATCAGTAAAAAAATAGGTAATTAACTTTTGGCAAAAAACTTAAAAAAGCGCGGGAAACCGGACACTTTT
TTAAAATTATCTCATCAAACTGGGAAACTCGGGAAAAATTAGAAGTTAAGTACTTCTAATTTTTTTTATA
TTTTATCCAAATTTTTTCTTTAATTTTAATTAAAATTTAAGAAAAAATTTGATTTATTTCCAAAATCAGA
ATTTTGCCATCGATCTTGAAAATATTCCTCAGCCCGTTGATCAATTACTAATATCCCTGTCAAGATCAAA
TGGTCTTATAATTCCTTCTCCTTTTTTGATTGCAAGATATAAACTATTTTTAAATTCTTCATTTTCTTCA
AAATTATCAACTTTCTCAAATTCAGCAAAACCGATAGCAAAAACCTTATAAAAAATAATAAAATATTCCC
TTAGGTAATTAAAACGAAGAAATCAGAAGGGAACTGCGGCAAAAGAAAGTAGTGTTCAAGTGATAATTAA
AGTGCCAATTCCGGCATATTCAATCAATATATCATAATCATTTCTGATATTTTTGAAAAATGAAAATTGA
AAACCCATTTTAAAAATAGTAACAGTAGCCGCTGATCAAAAAAGTGTTAAAAAAATATAAGATAAAGTAG
ATAAAACAAATAAATTATTATGGATTTTTTTTACTTCCTCAAAATAATTTAACTTGTAATCCCGTAATTT
AAAATCATTGGCAAAAATATCAATTTCTAATAAATTGTATTTGTATTTAGAAATAAAATTTGACATTTTA
TTTAAAAAAAATTTACTGAATATAATCGTGTTATTATAAAATTGGTCAAATTTTGCGATTTTTTCCCCAT
TTTCTTCCTTAAAATCTCGAAATTCAATTCAGAATTTATTTTCAATTAGAAAATTAGTTTTAATAAATTC
GGTTTCAAAATGGAGAGATAATCCTTTTAAAAAAAGATGATTTTGTCGATACTTTTTTTTACTTTCCAGT
CCAAATCAGATAAGTAAAATTAGTAAAATTATACAAAAAACAAGCAAAAATATCAAAAATGCATTAATTA
TCAATAATGTATCATTAACATTTTCGATAAATTTTGAATTTTTTTTAATAAAAGGTTTTATATCAAATTC
TAATAATAAAATTGAGGTTAGAAAAATAAAAAATACAAGAAAAAACACCGAAAAAAGCAAAAAAATTAAC
TTATTTTTCCTGATTTTTCAATTAAAAAAAAGAACTCATTTCTCAATTAATTCTTTTTTTTGCATTTTTT
ATTCGCTTTCTTGAAGTTCTACTGAAATCACCATTGTAGTTACAACCGAGACAATCGAGTTTAAAGTATC
GAGAATATTTAGCGCTGCACTTATCGGATTTACATAACCAACACTCATTAAAAGTCCGCGTTTTGCCGTG
GTTTTAATTGTAAGTTGTTTTATTATTTTATATGCATTTTTAATCCATTTTAGAAATACAGTTTTTTTAA
TTAATAATTTGGCAATTGTTTCTTTTGTAATTTTATCGCTTATTTTTCTGCCAATAATTTTTATGATTGT
TTTTTCCATTATTTTTTCTATTTGTTGTTTGATTAATATTCGTATTGGATTTGTTGCTGTAGAAAGATTT
GCGATATTATAATAAAAACCTAAATCCATACCACGCTCTGTAATTTCTTCTCTTAATTGATCTTTAAATT
CATAAAATGACATTCCCGAAAATTTTATGATTCTTTCATATTCAGAGGAGTTTTTAAATTGATTTATTTT
TTCTCAATCTTCATCCATTTCTTTCTGGCTTTTGAAAGATTCTCATACAAAATATGTCATTATTGATGCT
TGTATCGAAGTAGCTGCGGCAAGCGGAGCGGTTGCTCCAAAAGTTCAAAAAGCCAAACCTGTATAAGTTG
CAACAAGTGCTCAAGCTGTCCCCGCTAAAACTGCAGATGTTATATTTAGCCCTTTTGTTGCATTATAAAA
TCTTTGATATTTACCTAAAAATTTCTCAAATTGCTTCCTTGATTCCTTTGTTTCATTTTGTAATTTTAAA
AATTTTTCTTCCCACTCTGAATCATTTAGTATTGCATCAATTATTTTTTTTCTTCATTTTTTGTTAATTT
TTTAGCAGTATTGCTCTTTTCAGATAGATTATTAGAATTTTTTTGGCTTTTTGGTTTGCTTCTATTCATT
TCCTCTTTTATTAAATCGTTTTCATAATTGTTTTCTTGAATTTCTGGTGTTTGAGTATTAACAAGTGGTA
AATTTGAATGCTGAAAATATAAATTAAGAGCATCTGTTGATGTTATTCTTTTTGACTTTATCGCTTCTAA
GTTCTCATAAAATTCTTTTTTAAATCTTATTCTTTGTTCAATATCATTAAAATTATCCAGGTTAAAATTT
AAATATTCTTCTACTTCACTAAATTTTGAAAAATCTACATCTTCTATTAATTCTTGCATTTTTGTAAAAT
TTTTATCAAATTTTTCTAACATGGAAATATTTTCAATGTTATCAGTCAAAATTTTAATAGGCGGTGTAGT
ATCAATTGGTTTTGAAATTATCAGAGGATTTCTACTTTGATAAATATCCATATTTCTAACTTGATAGACA
GGGACAAAAATCCCTGGAAGTTGGGATAAATCACCTAAATTAAATAGAATTTTCTTCATGAATCACCTCG
TTATTTATAATTTTTGCTAATTGATCAAGCTGATAAAATTTCTTTTCAATTTCAAGTTTTAATACTTTAA
TTATATTTGAAAAAGTGGATTTTTCAACCAAAACTTTAAAAATATTTAAAGGTCTATTCGGATTTAAAAA
ATAGAATTTTTCCTGTTTTTCCTTTAAAAACTTAAATTTTACTTGCTCTAAAAGTTTTCTATTTTGACCA
TTGATAAATTTTGAGTCAATAATTAAAAAATTTTCATTTTCATAATTTTGGAAATTAGTAACTATTCGCG
CGTATTTTAGATGAAAAACTAAATTTTTTGTTGTGGTTATCTTAAAATGTGACTCAAGAGTAACTGCATC
AAAAATAAAATCTATTTTTCTTTCATCTTTTTCCTTTAAATTCTCGGCTGTTTCTAAATTAGGATTTAAT
AAAAACTCTTTTATTAATTTAATATCTTCGTTAGTCGGGGCAAACTCAATTTTTTTTATACTTTCAAATT
GAAAATCCATTTCAAAAATCATTTTTTTCATTATTCACTTATTAAAATCTAGAACAAATTTTTTTTCTGG
ATTTAATCGGCAAAAAATAATACTAGTAAATCCAAAAATGAAAAATGTAATAAAACAAGCAACACCGGTG
TATAATAACGGCAAAATATCAGGATTTATTCGTTTTGTTTGTATATAAGATTTTAGGGAACCCAGCATAA
TAATCAAAGTAATTGTTAAAAAAACACAAGTTAATGAGAAAAAAATAGTCCAAAAAATTTTTAAAACAAA
GTATATTTTATCTAATTTCTTAGTTAAAAACTTTTGATCCTGTCACCGATACCGGCTTATATTCATAGAA
TATTTCATTAAAATTTCTTTGATTATTCGGCTATTCTTATCTTCTAGCATAACATATAAAACTACTTTAA
AATAATATTATTTTATCATATTAGTTAATTTTTATGAATTTTTAATTTTAAAATTAGCCTTTAATTTATA
GTGTTTTTTCATTTTTAGTATTTCTTTTTAATCAAAAATAGTAAAATTCATCTTTAGTCACGCTTTTATG
GTAATTTTATTATATTTAAATATATTTTTGCACAATAATATAAAAAACATATTAAATTATTAAATCATTA
AAAAAATATTAAAATATACCCAATTATTTTTTAAAAACATCCAAAAAATGGTCAAACTTTAAAGAAATAT
GGAAGGAATTTTTTAATAAGTTTTTCGGATTTCATAATTTTTTTCACTAATTAAAATTCTAACTAATTTA
TATTAAAAAATTTATAAGAAAAGCTTGAAAATTTTGAAAAATTTGATAATATTTTTGTTAATTAGCTTTC
TTCTAACCTTTTCGTCAAAAAAACCATAAAAATACTTATTCATATTATTAAAATATGATATAATTGTAAA
CTCGAGAAAGGAAAAGCATGAAATTAGGTACTTTTTTTGCTAAGTTGTTTTCGCTTAATAGTTGAAAGCG
CTTTTTTCTTGCTTTTTTGACTTTTACGCTTCTTGGAAGTGGGATTTTTTTGGTTTCAAATTTTTATATT
TCTAAAAATATTAATCGTTCAATTGAATATGGTGGTGGGGCTGAAGTTTTAGTTCAAGTTAAAACTTTAG
ATGGAAAAATTCCATCATCTAAAGTTGTAAAAGAAGCTGATGCAGCAATTTTTCAACGCCTAACTGGAGG
AGCTAATCTTAGTGGGACAAGCGTTTTCACTGAAGGCGAAGGTCGGATTAGAATTTCCCGTAATAAAATT
TCTAATAATCGTGAATTAGACACTTTTATTCAAGAAATTGTTAATAAACCAGTTTTAACCATTACTGATG
TTGATACAAATCCACTTTTTTTTGAAGGAAAATTTGATAAAAACCTTAAATTAGACCAGGGAAACGAAAC
AAATTGGATTGTTCCTTTTGCTCCAGGTTCTGCAATTTCACAACCAAATCCACAAAATCCGGCAAATAAT
CAAGTATTAATTGAGCTAAAAGATAAAAAAGCTCAACTTGAGTGATCAAAAGCAACAGAGTATATTTCAA
AATTAGGTCATGGTAAGAATCGAATTTTGATTTGATCAAATATTGTTGAATTAAAAAAGATTGCAAAAGA
AAAATTCCCTGCCCAATGAGCAAAATCCGGCGAAAATATTTATAATTTTGTCCATGTTGGCGAGAAAACT
ACCCCTGAATTTCTTCAGGGCAATAAAATTTTACAACCAGAACTTAAAAAATATCAATTTGATGCGAAAA
AATATTTGATTTCCGATGCAACCGTTTCCCAAGCGCTAAATGGAAAATCCTTTGTAATTACTGGAAGATT
TACCCCTCAAGAAGCAAAACAATTGGCCCTTGATATAAATTATGGAACAGCTGATTATAAACTAGATTTT
TTATCAGCATCTTTTGTTAGCAAAACAAAATCAGATTCAGTTTTTATTGCGGGTTGAATTGCAATTGGGC
TTGCAATTGCAATAATTTCTTTATTTTTGTTAATAAATTACGGGCTTTTAGGTGCGCTGGCAACAATTTC
GCTTTCATTATATGTATTTCTAACATTACTTTTTTTCACAATTGTCAGAGGTGAATATTCGCCGATTACA
ATTTCAGCCTTAGTGGTGGGAATTGGAATGAATATTGATGCAAATGTTATTAGTTTTGAGGTATTTAAAT
CCCGAATTTATTCAGGAAATTCTGTTTTAAAAGCAAATTATCAAGCTAATCGATTGTCTTTTAATGCAAT
TCTTGATTCAAATATTACAACACTAATTGCAGCACTTGTTCTGTTCTTTTTTGGTACTAAAAATGTTAAA
AGTTTCTCGATTACTTTGATTTTTTCAATTATTTTCACTTTAATAGTAACAATCGGCTTTACAAAATTTT
TTACCAGCTTTATTCTTAAGGCAAACTTTTTCCAAAATAATGAAAAAAAACTTTGACTATTAGGTATCAA
AAAATATTATCTTAGAAAATATCAACGCGGTTATAATTCAATTTATTCACAAATTGATTATGAAAAAATT
TATAAATATACGAGATGATTGCCGCTTATTTTGTTTTTAGGTTCAATAATAGTTTTTGCAGTTTTTGCCG
GAATTTATAGATCATTTGGTTCAGGATTTAATTTAGCAATTGATTTTAGTGGCGGAACTAACTTTTTAAT
TGAAAGCTCAAATTCAAGTTATGATTTAATTACAAAGGAAAAAGCCGAAAAAATAATTAGTTTTCTTGAT
TCACAAAATATAAACAAGTCAAATTCAACAATTTTGCTTAATCCATTAAATGAAAATGGAAATATTTTTA
ATCTTGAAATTAAAACAAAACTTGATCTAGCAACAAAAATTGCCTCATTAAATGCGGCAATCCAGAATAA
TTTTTCCAATATTCGAATGACAAATTATTCAATTTCGAATGAAGAAGCTCAAAAATTAATTTTCAATGCA
ATTCTTTCAGTTGGAATCGCACTTATTTTTGTAACTATTTTTACGCTAATTAGGTTTAAATGGACTTTTT
CGCTTGCAATAATTTTCTCACTTCTTTTTAATGTTTTAATGGTTTTGCTAGCAATTATTATTACACGGAT
CGAAATATCGCAGAATTTAGTTGTTGCAATTCTTACTTTAATTGGTTATACAGTAAATGATACAATCGTG
GTTTTTGATAGAGTAAAAGCAAGATTTTCAGAAATAAATCATGAAAATGTTTATAAATTTGATAAAATTA
AAGAAATTTCCTTACAAGCAATTAGAGAAACAGCAAAAAGGTCGGTATATACATCCTTGACAACCATTTT
AACAATTGTTGTTTTAATGATTTTTTATGAATCAATTGATATTGTCTTTAGCCTGACGATGTTAATTGGT
GTGATAATTGGAACATATTCCTCCTTATTTATCGCAACCCGCATTTGGATTATTCTTGAATCATACCGTA
ATCGTAAAAAAGAGATGAGAATCAATAAAAAATACTGAAATGTGCAAAAAATTTATGAACAAACTTTCGC
AAATATTAATGATTATGAAAAATAATATAAATCAACTTTTTCTATTGTGGCGAAAATTAAAAATGTTGAT
TTTTTTCTAAGATTTTATTTGATAACTTAAAAAAAAGGTAAGAAGTGAAAAAAAAGTTAAATTTATGCCC
AAAAGGAACCTATGATTTCTTTGGCCAAAGTGCTAAAATTTTCATTGATGTTCGTAAAGTTTTTTTTGAT
CAGGCAAAAAAATTTAATTTTTCTTATATTGAAACGCCAATTTTTGAATATGCAAATATTTTTCTAACAA
CAAATCAAATCGCAGATATTGTAAGTAAAGAATTATATAAATTTTTTGATAAATCAGGACGTGAATTGGC
ACTAAGACCTGAAGGTACAGCCCCAATTATGCGCTCAGTAGCCCAGCATAAATTATTCCAAACAGAAAAG
AAATTTTTCTATTTTGGCCCAATGTTTCGCTATGAAAACCCTCAAAAAGGTCGATTTCGTCAGTTTTATC
AAGCTGGATTTGAAATTATTAATTATAAAAAAGATTCGTTGGAATTCCAAATTCTTGAAATTATTGTTTT
AATTAAATCGATTTTTAAAGACCTTGGGATAAATGAATATGAACTTAAAATTAATTTCCTTTCGAATCTA
ACAACAAGGAATATTTATGAAAAAAATTTGGCCCAATATTTTGAAAAATTCAGTGATAAACTTGAGCCAA
TTTCAAAAATACGGATTAAGAAAAATCCACTACGGATTCTTGATGATAAAATTGAGCAGGAAAAAGAATT
TGTCAAATTAGCTCCTAAAATAAATACTTTTTGAACAATGGAAGATAAAAATATTTTTAATAGAATAACT
TCAATTCTGGAAGAATTTAAAATCAGCTATAAAGTTGATTATAATTTAGTCCGTGGTCTTGATTATTATG
ATGATTTTGTTTTTGAATTTATTGATACTTCACAAACACTTGGGACAAAATTAGCGCTTGTAGGAGGGGG
TTGTTATAATAATTTGCCGACAAAATTTGGGCTTAATAATTTTAAAAGTATTGGAATGGCCTTTGGAATT
GAACGCTTAATTGAGATTATAAAATCAAAAAAGAACATAAAAGAGCAAAATCTTGACTTTTTTTTATTAA
GCTTTACCGATAAAGAAATTTTGCTAAATTTTAAATTAGCAAAAATATTACGAAAAGAAAATTTTTTAGT
CGATTTAAATAAAACACCATTTTCAGTAAGTAAAGGTTTTCAATTAGCCAAAAAATCTGGAGCTAAATTT
GTTTTTTTCTTTGAAAAAAATCAAGCAAAAAATTATATTTCTCTAAAAAATTTGCAAACTGGAAAGAATG
AACAAATTTTATATACTGAAATTAATTTTGAATATCTAAATTCAATTATCAAAGCGAGTGAAAATGCATA
ATTCGAAAACTTTATCCAAATCTGATCTCGGAAAAACAGTTACAATTCAAGGTTGAGTACAAAATATTAG
GAAAATTAAAGGCAAAAGTTTCGTGATAATCCGTGATTATCAAGGAATTTTTCAAGCTGTTGTAACTCAA
AATTCAAAAGTTGATCGATTCACCAAGGAATCTGTTGTCAAAGTTCAAGGAATTCTTACTCAGCGGATAA
ATCCAAATACCAAAATTCATAACGGTGATCTTGAGATTCTAGTTGATAATTTAGAGACAATTTCATTAGC
CGATCAGATTCCTTTTGAAATTAGTGATCAGCTAGAAGTAAGTGAGGATTTACGACTTCAATTTCGTTAT
TTGGATCTACGACGCCAAATAATGAAGGAAAATTTAACATTTCGTTATAAAATTTTCCATTATATTCGTT
GTTTTTTATACAAAAACAACTTTATTGAAATTGAAACTCCAATTCTTTCTAAATCAACACCAGAAGGCGC
TAGATCATTTTTAGTTCCAACACGGCAAAAAGGCAAATTTTTCGCACTTCCGCAATCACCACAAATTTAT
AAACAGCTTTTGATGGTTTCTGCTTTTGAAAAATACTTCCAGTTTGCTCGTGTTTTTCGCGATGAAGATC
TCAGAAAAGATCGTCAATTTGAATTTTTACAGCTTGATTTAGAATTTGGATTTGCCACTTTTGAAAAAAT
TTCAGAGGAAATCGAAGCACTAATACGTGATTTATGAACAAAAATTTTTCCCAATTTAGCAATAGATTTC
CCAAAACTTACTTATTTTGAAGCAATTAAGAACTATGGAACTGACAAACCTGATCTCCGTTTTGAGACTA
AATTATTTGATTTAGACTTTCTTAATGATATAGACTTGCTTTTTCAAGGAAAAGTTCGCGGACTTTTCCT
TGAAAAAGTTTTAATTACAAAACCAGAATATCGAATTTTTGTCGAAAAAATTCAACAAAATAATGCAAAA
ACACTTTTATACCTGCATATTTTTGAGGGAAAAATTACTTATTTTTCCTTTAAAACTAGTGAAAAACTCT
TAATAAAAACTAAAATTGAGAACTGAATTTTGCAAAATAACTACCACACTGGCACACTATTTCTAATTGC
TGCTGATTATAAGATTGCTTCGCAGGCACTTGGAGCACTTAGAAATTTAGTCGCAAAAAAATATAAACTG
ATTAACGAGGATCAATTTAAATTTACCTGAATTATTAACTGGCCACTTTTTGAATTAGATATAAATAACA
AACTTACCTCAGCTCACCATCCTTTTACTGCCCCAACTTTAGAAAGTCAACAATTTTTGCATAAAAATCC
TTTAAAAGTCCAAGCTCAGGCCTATGATCTTGTTCTTAATGGGTTTGAATTAGGCTCAGGGTCAATTCGA
ATCCACAATGCGGAATTACAAAAGCAAGTTTTTACAATTCTCGGGCTTGATCAAGACCAAATTCATACTC
AATTTGGAGCGCTGTTACGCGCATTTAATTACGGCGTTCCTCCTCATGGTGGCTTCGCTTTTGGCCTTGA
TCGGCTCATTATGATTTTAAGAAAAACGAATTCGATCCGTGATGTTATTGCTTTTCCGGTGAATTCAAAA
GGTTTAGACCTATTGCTTGATTCACCAACTGAAATTGACCAAAATTTACTTGCTGAATTTGGTTTGAAGG
ATATAGGCAAAAACTAAATTAGCAAAAAATAAGTAAAAATTATTTTTTTTGGTATAATTTAGAATATAAT
TTTATAAGTAGTTGGGCAAAAATGATATATGATAAACTAGAAAATTTTGATAAATATTCATTTCTAAATA
AAAATTTTGCTAAATTAGCTGTTTTTTTAAAAGAAAATAATTTAAATGAAATTCCTCCGGGAAAAACTCA
AATTGATGGTAATAAAATATTTGTAATTAATGTCGATGTTACAAGTTTTGATGATACAAACGCGCTTTAT
GAATATCATAGAAGATATGCGGATGTTCATATTGTCCTTGATGAAGAAGAGCAATATTTTTTTGATTTTT
CCGAGAAATTAATAAATAAAATTAGCGATTATTCTGAGAAGGATGATGTTGCTTTTTATGCAAAAGATTC
AACTCGTAATTTAATAAAACCATTAAAAGGTGAATTTTTAATTTTTCTGCCTGGAGATGCGCATTTACCA
AAATATACTGGCAAAATCAGCACAATCCGCAAAATGATTTTCAAGGTAGAATATTAAAAAGGAACATTTT
ATAAACATTTTAGTTTTTTTAAAAAACAGTATTTTATTGTATAATTTAATATATAATAGATATTAACTAA
AATTATTTTGTTTTTCAAAAAAAAAAAAAAAAAAAAACCGAAAAAGGAAAAAAAAGAATGGCAAATATTA
AGTCAAAAATTAAGTCAATTACAAAAATGCAGAAGGCTCGCGCAAGAAATAATGCAATTAAATCCCGTGT
AAAAACAGCGATCAAAAAAGCGAAAATTGCCATAAGTACTGATGCATCTAATAAATCAGATTTGATAGCA
AAAGCTCATTCAGAAATTTCAAAAGCAAAATCAAAAGGTGTTTTTCATAAAAATAAAGCAAACAGAAAGA
TTTCAAGACTAAATCTTTTTGCAAATACTTACACAACACCAGCCCAGTAATTAAATTTTTTTAGTAATTT
TATTTTTTGGTTAAAAATTTAAAAAATATTACCAACAAGGTAATCTTTTTTAATTCACTAATAGATGATA
ATGACAACTAAAAATGCAAAAAGCATTTTATTTTATAGTATTTTTAGTTACCAAGTCTTGATTTTTAAAT
ATTTTAATGTTTAAATTTAGCGATAAATTTATTATAAACTCAAAAACCAAGAAAGCCAAAGCCAAGAATC
ATAAAAATAAAAAGTGGGATTATTCAATATCAGGTTGTTTTTTTCTGAAAAATATTTTTTGTTTGATCGC
CTTTAGCTAAATTTGAAGCATTTAAATTTGGTGAAAAATCTGAATTAAAAACAGTGAGCTCTTTTTTTCC
ACCAATTTGTGAAGTGCCAGCTTCCAAAATCAATGTGGCCTTATCTAAGTTTGGATTAGCTCGAAAATTG
TTAGCAATTTGAGCTAAGTTTTGAATATAAAGATATTTTTTAGCATCAATTTCTTCTGGTAAAAGTAGAT
TATAGACATGATCCCTTAATGCGTTTTCGAGATTTTGACTATTTTTTGCAACAGAAAAACTAAATTGCGT
TGCACGTATTTGACCTAAATTATGAATTTTTGGATTTGTTAAGCTTCCGACAATATTGACTAATTTAATT
GTTTTACCGCCATAAAATTTTTTATTAGAATCTGGCTTTATTTTTAGTTCTAGATCCCAGACTTTATGCG
GAATCTGCTCACTTTCTTCTATATTTTTAACTACTTTTTCAACAATTTCATCGAAATTTATGATAATAAA
ATCAGCATTAAACTTATATTTTTCCTTAGTTCAACTTTTTTCAATTTCATCAAGAATGAATTTTTTTGCT
TTTTCAGGATTAGAAACTCCAGCTAAATTTATTCTGCTAATATCAAGTTTTTCAAAGATATTCTGCCATT
CTTCAATAATTTCACTTGTTTCTGGCAATTTTCTAAGTAAAATAAATGGCTTTTGCAGAAAAAAATTGTT
CTTAAATTCATCTTTTACCTTAAAATTTGCAAAAATCTTATTATCTTCTTCTTCAAGAACTATATCAACT
TTATCACCATTTTCTTGAGAATAAAAATAATTGATAATTTCGGCATAATTATTTGTATTTTTTTCGCCAC
TTAACAGATTAATTTTGTCAAGTTTAAAATCAATTTTTGTTTTATTTTCATACTGGTCTGTTTCACTAAT
ATTTATATTTTTAAAAGTGAATTTACCATCATTTTTACCTAATAATCCATTTTTTTTCTCATTTTTATTT
ATAATATTTATTTTAAAATTAAAAGTTCCATCTTGATTCTCAATAATATTTTCAATTTTTAGCTCATTAC
CAGCAATTTCATCAATATCACCGATCATTATTTTTAATAAATCAGCCTGCATTTCCGGATTAATTTCTAA
AATTGTATTATTTTTTCCAAGTTTAAATTTTGAATTTTGTGAATTTCCTATTATTTTTTTCTTTTTAATC
GCTGAAATAATCCGATTTTTTATTAAATTACTTGAGTCTAATTTAGCATTAATTTTTTTAATTGTTTGTT
TTTTAACTAAATTCTCAATGAAATTACGCCAATAAAGCAGGATTTTTTCATAAGATAATTTTTTAATATC
ATCTCAGGACATTTTTTGCAGCATTAAAGTTTGTGATAAAATTTGTCCTACTTTTGATTCCCAAAACGGA
ATAATTGCCTTATTTGGAAAAATTTGACTAAAAAGTTGGGAATTTGAGTTCTCGCCAATCGCAACTATTT
TATATGAAGATGTTCCCTTTTCAAAATTTGAACTAAAAAGTCAAATTCCTGAATTTGAAAAGTATTTATT
TGTACTATTTGTAATATCAAATTTTTCTGATTTATGATCTTTTTTGCTTAAAAGTTCAAATTTTTCGTGA
TTATTAGGGTTAATTTTATATCTATATGATGAAATTTTTTCATTTTCAACTGCAGAATTTAAGGTTATAT
TCGCTCCTTTTCCACTAACACTTCCTTCAGCAATAAAGCCAAAATCTGCATTAAAACCTGATTTTAAACG
TGAAATCTCACTTGGAAGCTGGGCAAAATTACTATTTTCTGGCAACGAATCAAAATTATTGCCAGTTGAA
ACTCAAAGAATTTCCTTCTTAGTGCCAGTTTCCTTATCAATTAATGGGTCAAATTTAGGGTTTTTTATTT
TAAGGCCTAATTGATCATATACTAGATTTCCAGATGCATCTTTTAGATAAGGTTCAATTAATTTTTGTTG
TTCTTTATTATTTTGTGGATCTCATGCAAACCACTTAATATCCATTATTGAATTGGCCGCTTTGATTACA
AATTCAATTTCATAGACCGCTATTATTTTGGAATTATCCTGTGTTTTATCACTTTTTTCAAATTTTTTTA
TTTCAACTTTGTACTTATTTATTGCGTTTTTTTTATCTTTTTGGTCTAGTCTTAGATCTTCAAGTTCATA
ATTGAAATTACGATCAAGGACATCAATTGGCTTATCATTTACATATAATATTTCATTTTCTTTTTCATCT
GCAAAAAAATTTAATTTAATTTTATCATGATATTCCCATTTTCCACCATAAATATAGTCAAAATTTTGCT
TTCTTTCCTTATTTTTTGCTTTTAATATTTCAATTGGTTTATCAATTTTTGGTGTATAATCCTTTTGTTC
ATAAATTTTTCCGGGAATTATTGTTAGCCTTTCTCAAAATTTATCTTGATTTTCAACTATATTTGTTAAA
AAATTAATATTTACATTATCTTTTAGTTTAAAATCATAGTAATTTTTATCGTCTGGGTGTTGGAAATGCA
GTAAAAATTCGATTTTTGTATCACTTTTGATATTAAATTTCAGTGATGAATTATATTTTTTTTGATCTTT
GAATAATAATTTTGAATACTCTTCGATTTTTTTTTGAATCTCTCCAAGTATTTCTGATTTTGGATTTAGA
GAAAAATTCCGAATTCCATTACCATTTTCATCATTAGTACTAATAGGTAAAATAATTTTGTTATTATTAA
GAACTTCATTATCAAATTTTTTTCTTAGACCACCTAAATATTCTTTAAGTTCAGTATTTAATTTTAAAAC
CGGTTTTTGATATTGATAGTCAAATTTAAAATTTATCGTAAAATCCTTTATTTCATTTTCCATTATTTCA
AAACCAATTCGATAAACTATGTTTGAAATTCGAAAATTATTAGCTCCAAAATTTTTTTCAAGTCTACTAA
ATTTTTCTTTTATGTCTTTATTCAAACTTTCTGATATATCAAATTCGTATTTTATATTTGTACTTTTTCT
AATTCCTGCAACTATTAGGGAAATTCGATCAAAAATTGACTTATCATATTCACCATAAAGATTAAAAATT
GTTTCCTGTTTTCAGTTTCTAAATTTTTTTTCATCTCTATAAAATTGTCAATTACGACAATTTTCTAAAT
TAGGGCAATATTCAAGTGCATATTTTTCTTGGCTAATTTCGGGTTTTGAACCTGGTAAATAAATTTTATT
TGCTATTTGTTTATCAAATCAGTATGATTCTAGTTTACGAACTTCCTTGTTTTTGTTATAGTTTTTATCC
TTAATTCACTCAAAATATACAGAATTTGCATTTCTATCAACTTCAAAATTTCTAATTATTGCTGTAAAAC
TTGCAGATTCTGATTTTGTAACTGGATTTACTAATTCATTAATTTCAAAATAATCATTATTTTTTTGAAA
GCTAATTGATAAAAAAGGCAACGGAATTACCGCAGCAGTTAAAAAAAATGGTAATTTTTTTATCATTAAT
TTTCCTCCTTATTTGATTTATCTCCTTTATCAAAAAATAATTTTTTCTCCATTTTGTTAAAATAACCTGA
GCAAATATAACGGTCATTTAGGTTTGAAGAAAAAATAAATTCGCCAATTTGAGCAAGAGCAATAAATTTT
TTCTCTTCATTAGTAAGTCCGCCTGAGGAAGAAAAAAGTTTGTCAACTTTTTCAATATCATTGCTCTTTA
GGTTAAAAAAGAAAGCATATTGGCAGTTTTCAATAATTGCCTCAGATTTTCTAGCAGCTTCACCACTAAT
TGCAAAATCACCCGGATTTTGCGTAGTAATTATTAAAGAACCGTTGTATTTCCGGATAGTTTTTGCAATT
TTGAATAAAAAATCAAGGGCAATTGTATTGGATTCGTCAATAAAACGGTGTGCTTCATCGACAATTAATA
CAATTTTTTGGTTTTTATAGAAATTAGTTGCAATTTTTCCTTCAATAAATGATAAAACAAGAAAAAAAGC
AGATTGGTAAATTCGTTTTTCCAGGTGCATCAAAGTCGAGACATTAAAAATTACCAATCCACGTGAGATA
TCTAAATTTGTACTGTGGCCATTAAATAATCGGTTTAATTTCCCATATTGGTTAAATTCATAGCGCAAAG
TTGATAAAATAATTGTCTTTTCAAAGTCGGTAATATAGTCAAAATTTAACTCTTGAAATTTTTGGATTAA
ATCAGTAATCGTAGGGAATTTATCTGGTTCTAAAAGGCAAACATCCTCAAAAAGTACATAAAAACCGCGG
TTTTTATACATTTCATTAATAGTTTCAATAACTGCCATGACCATTTTATGTTCTAAATTTGGTAGTAGAA
TTCCAAAAAATTTTTCTAAATTTTGCAAATGAAGTGCAATTGTTTCTGAATTATTAAAATCTTCTGCTTC
TTCTTGTTTTGATTGGGGATTGAAAACCTTTTGGATTTGCAAGGGATTAAAAATTGTTAGATCTCCTCCA
CCAAAATTAATTCGATTTGCATTTAAATTATCACCAATTTTTCAATATTCATTTTGTGGATCTAAAACGA
TTACGGAATTATTGATTGCCTTATTATATGTTAGTAATTTTTTTGTCATCGTTGATTTTCCAGCTCCCGA
AGTTCCTAAAATAAAACAGTTCGAATTTTTTCTGTCTTGATTTTGCCGAAAAAGATCAAAAAAAACCGGC
GTATAATCAGTTTTGCTAATTCCGATGATATTATAATTTCCATCATTAAAATTTCGTGAGGTAAACGGGA
TTCCAAAAGCAATATTGCTAGCAGGCATTTCAATTTCTTCTTTTAAAAAATTACTAAAACGAAAAAAAAG
TGATGCAAAACCTTGCAATTGTCGGTATTTTAATGGATTGATAGTTGCCCCAATATTTCTTAGATTATTC
CGATTTTGACTTTCAATTTCTTTTAGTTGATTTTTTGTCTCAGCGGTGTTTAAAAAAATAAAAGTTGAAT
AGAAAATTTCTTCCCGTGATGAGCCAGCAATGCTGATTATTTCTTCAAGAGCGGCACGTTCTGTGGCTGT
TTTTGTTTTTTGAACAATATTTTTTTGGTCATTAAGGTTTGATTCTAAATTTTTTGCCCCTTTATTAAAA
CTATTTTCCTTTTCGGTGGCAGTTAAGCGATTTAGATGCCAAACAACGCTACTGTTTGTCGAAAAAAGTT
GGGCCGCTCAGCCAAGCGGTAAATTAAATGGATATTCATTGATACTTTGAACTGAAAAATAAATATCATT
AATCTTAAAATTTTCTGGGTATCATTCAATTTTATTTTGAGCTAAATATTTGCTAATATCATCGCCATTT
CTGATGTTATTAAATTCTTCATCATTTAAAAAATCGTTAAAATTAATAATTTTTAAATTTAAATCAAGTA
GATCACGCAATGGTGCAATTCGTGCACGAAATCCAGTCGAAGAAATATTTGCACGCAGAAGACTTACCTG
TTGCAACAAGGAAACATCATTTTTTTCATAGACAATAATAAAATAGCGGTGATGTAAATATGTATCAAAA
TTAGTAATGTCATTTTTATATTCCAAGCATAAATTTTCTCCTAAATTTTCAAGACATTCATCTTGATACC
GTAGAAAAAATAGTTTATTTTTTGTTAAATCATTAGGATGAGCAATTTTTACAATTGAAATTCGATTGCT
TATTGCATTAAGACTGACAGTTAGTTGCTGGAGAATCTGTTCAATTTTTTCAGTTCCAATACTGAAAATA
TCCTGACCATTAATCTCAATCCCTCCTACAAACCCGCCACCAACTTTGATAAAATCCTGTTTTGCACGCG
TATATGGTAATAAATTTCCGGTATTTGCACTAGTTTTTGAAGTTTTTGTATAAATTTTTGGCCGCGAAGT
GTATAAAATTATATATCAAAGAATTTTATAACCCTTAAGACCTCAATTTTTATAGTGTTTTATTAACGGA
ACTGTAAAAATAAAGAATAAAGAGGCAGAAATTAAAATTTTTCATAAAATAAAAATGTCTTCTGGCAAAG
CAAAACTGATGCTAGCTGAAATAAAAAACATAATCATAATGATTGGTAAGTCAATTAAAGTGATTTTTCG
AAAAATTTGAATTTGGACATTTTTGATTCGTTTATTCTGTAATTTCATTAGTTTTTCCGTTTTTTAGCTA
TTTTTTTGCATTATTTATCTTTTTTATCATCAATAATTTCTGATTTCATATTGTCATTTTCAGGTTTAAT
TTGTTTTTCAAGGTCGTTAATTTCTTTAATTTCTGATTCAATATTTTCTTGATTATTTTCAGCCTTCTTT
ATATCAATGTTATTATCCTGATTTTTTAGTTCTATTTTTTCTGTTTGATTTACAGTTTTTTGATTATTTG
TAGTCGAATCTAGTTGATTTTCGGTCACTTTTTTCTTTTTTCCACGTGGTTTTTTCTCTTTTTCTTCAAC
TGTTTTAACCTTTTTTTCTTTTTTTGGTCTTTTTTCTAGTTCTACTTTTGGAGTTTTTTTAACTTTTTTA
GTCGCCTTTTTTGTTGGTTTTGCACTAGTTTCCACCACTTTTGTGCGAGGTTTTCGTTTAGTTTTCTTTT
CCTCTTCAGGTAATTTGCCTCAAAATCATTCTCAAAATCCTTGTTTTTTTGGTTCTACAACCGCGTTTTC
TTCTAATTTTTCAGTTTTCTCAGTTGATAATTCAGTTGTAGTAATTGTTTTTTCAGCCGATTTTTCAGCT
TCTTCAACTATTTCATTAGTTTCTAAATCTTCTTTTTGGTCTAAATTTTGTGTTTCAGATGTATTTTTAA
GGCCATTTTCCTTTGTTTTTTCAGATTTTTCATTATTAACTACACCCACTTCTTCCAATTTTTCTTGGTT
TTCTTCGCTTATTTGCTCCACTTCAGCACTGTTTTGGCCACTATTTTCCAATTTTGTCTCCACAGAGTTA
TTTTTTTCATTGGAATTTTCAGTGATATTTTGACCAGATTTACTATTTTTTGCTGTTTTTCGTTTATTTT
TGACTTTTCCCTCTTCTTCAGTTTCGCTATTAGAACTATCAGATTTTTTATTTTTTCTAAAAAATCGACC
AATCTTGTCGATAGAAAGTTTCGTTGGACCGTTTTTGTGATTAGGATCTAAGGCTCTTTTTGCTCGCCAA
TTTTTGAATTGTTCATACTTTTTTTTAGCATATTTTACGCCCTGATATCCCATTGCTGAACCGGTAGCAA
GCGTTGATAAAGCCCCCATTATTGATGGTCCTCGCCAATTTGTTAATTTTGAATTACCCGGGGCAAGCGA
GTTATCAACAACATTGAATGGATTTTTATTTTTATTTTTTTCAAACAAACCACTAACATCAAGTTTATCA
TTTTTACCATTTTTATTTAGAAAGCCTAAAACCCCGGCAGCTCCGGCAATTCCAACTGCTCCAACCTTTA
ATGTTGATGAAGCAAGTCTTTGTTGGTGATCAACTGCTCCTTCTTGACCAAATTGTGAGGCAATTTGGCG
GGTAAAGGCAGCGATTGCCAAACCACCACCGATAATAAAAGAAATTCTGATTAAAAATCGAAAAATTTGC
GAACTAGTTACTTGACTTAGATCAATTAAGTCCGCAATTTGGTATGTTGATCCAACCCAAATTAGAAACA
AATTAAAACTAATTTGGTAGACAATAATTATTGCAAACTGTCCTAGAAAATTTTTAGTTCAAGTCTTTAG
TCTGCGGCCATCATCTCAGATACTTGTCATTGCTCAAACAGGCATTGTCAAAAAATTCATAAAAAGTTGA
GCCGATGAGGTAAACCAAGAAATAAAACTTATCCCTAAAATGTATGCAATAACAAGTGAGGAAGCCGAAA
GTGTGATAATCAAACTAATCGCCTCACCGGATTCCATTCCGGAAAAAGTTGAATAACTAGGAGAACCATA
ATTTTCTGAGATTCATTTTATTTCTTCTTCAGGAATTTTATCGCTTGCTGATTTTAGCATCACAGTAATT
AAATTTTGATCGCCGCGAATGTGTTGATTAATTAAAAAAAGTGTTGACTGAATTGTAATAAGTAAGGCAA
AAAAAATGATTGGAAAAAGGAAAATAAAAGCAAAGGAACCAAAACCAACTCTTCCCATTGCAATTATTTC
ACTATCAGCTGACCTTTTTCGAATTATTAAAAATTTAATATATCGTAGAATAAAAACGATAAATCCCATT
GAAACCGAAGTGATGGCAAAAATTCAAAAGCCAACTGGTAAATTTTCAAAAGCAAAACTTTTCTTTTGAA
AAATTGCATTTACAATAACATTAATTCCGATTTGATCAAAAATAAAATTAAAAAATGCAATAACTGATAA
AGGCAGATAAACTAGTAAATATCAACCTAGTGTAAAAAAAGGGTAAGTAATTAAACTGACTAGACCACTA
AAAAGTCAGCCAAACATTAGCCTTTTGCCCCTGAAGCCGCCGAGCTAGCAACTGAGATTATTACCGTTGA
AAGTCCAAGGGCAACTAAAATGATTATAAAGCCGATTGAAGACCAAATTAGGGCTTTTTTTCATTTATCT
CGTTTTTCAACATCATGTGAAATTGCTAACATTGTTGCAAAAAAAACTACGGATGCAACAAGTATCCCAG
CAGCAATCGGCATTCCGATCTGTGTTAGATATTTTATTCATTTTTGTAAAGTGGTAGCTAATGTTGATAG
CTCTGCACCCACTTGGACATCCTCAAATAAACTTAAAATATACATTATTCTCCTCTAGTTTGACTCTCAT
AATAGACATCTTTTATTTCGGTAATTCAATTTGCGCCTTGATAAATTAGATCAGAACAACCTGCATAATC
GAGTTGATCTTCATCATTTTTATCAAAAAAGCAATAAATTTCCTTACCAAAATCAAGAAAATAGTTAACT
AAATTTTGTGATCCACCTGATTTCCGAATTGAATAGACAACTAAAAAATTAGCAAGCGCTGCAACTAAAC
GGTTCCTTTCAATTAATCTTTTTTTATTAACATTGCATCCTGTTGGATATTCAGAGATAATTAAAATATT
TTTATAATGCTGAAAATTCTCAAAAGGTCATGGATTTTCTATCCCATTTGCCGAAACAGCGATAATAGGC
GCTTCATATAATCGGTAATATTCCATTATTTTTTGCTCGACACCTTTATAACCGTTTGTAACTAAAATAT
GACGCTTGATAATTTGATCTAATGATTTGTTAAAAAATTCCTGAATTTTACTATTATATTTTTCGCCAAT
AAGCGCGCTTTTTGGATTTTTATTTTCAAGAAATTCAATTTTACCTTGATAAAACAGAACATAAGGCGGA
TTTTTTAGTACTTGAAAGGCTTCAGGATAGTTTTCATCTAATATTGTAATTGCTTTTATTTTTCCTGAAT
CAAGTTTTTCTTGAAGTTTTAAAAATTCTTCTTTTGTTATTTCCTCTTTTGTTTGGATAGCATTCTGGAT
TAATTTATAATCTCCTTTATATTTAATGGCATAGTAAATTAGACTGCTCTTCATTTCCCTTCCTTTCATT
TATAAATTAAGAAAATTTAGTTTTTATTTAATAAAAAAAACTTTTAACATAAAAAGTTTTTTTTATGTCT
TTTTTTGAAATCAAAGAAAAGAAATTATTTAAACTTAAGTTTAAGTCTTATTTAAAATTACCCTGTATTT
ATCATACTTATTTTTCATAAGAAACTTTAATAAAAAAAATAATTTAATTTTTAAATTATGGTATAATTTT
TTACATTCTAAGTTTTTAGTATTAATTTAAGATTTGAATGAATAAAAAATAAAATAGAGAGGTTATTATG
TCAAAAATTACTAAAGTTTTTGCTCGCGAAATTTTAGATTCCCGCGGAAATCCAACAATTCAAGTTGATG
TTTATACTCTAGCAGGTGGATTTGGTTCAGCAATTGTTCCATCAGGAGCATCGACTGGTTCCCGAGAAGC
GCTTGAATTACGTGATACAAATACAAAATATGCAGATAATTGATATGGTCAAAAAGGCGTAATGACCGCT
GTGGATAATGTAAATAATATAATAGCACCGGAAATTATTGGGCTTTGTTGTAAAAATCAAAGATTAGTCG
ATCAAAAAATGATTGAATTAGACGGGACTCCAAATAAAGAAAAATTAGGTGCTAATGCAATTTTAGGGGT
TTCACTTGCAGTTGCAAAAGCTGCGGCAAACGAGTTAAGAATGCCGCTTTTCCGTTATTTAGGAGGAACC
AATCCGACTTTAATGCCAGTTCCGATGCTTAATGTTATAAATGGGGGCGAACATGCCTCAAATACACTTG
ATTTTCAAGAGTTTATGATAATGCCACTTGGTTTTAGAACTTTTAAAGAGGCATTACAAGCGGCAAATAA
AGTTTTTCATAATTTAGCAAAACTTCTTAAAAAATCAGGTTTTGAAACGCAAGTAGGCGATGAAGGCGGA
TTTGCCCCTAACTTTAATTCCCACGAACAAGCGCTTGATTTTTTAGTTGATGCGATCAAGGAATCCGGAT
TTAATCCCGGATTTAAAGGGGAAAATGCTGTTGCAATTGCAATTGATGCAGCTGCTTCTGACTTTTATAA
TGGTCAAAAATATGTCTTTAAGAAACTAATGGCTGCCTCTTTAAGTAAAAACCAAGCAGATTTAGATGAA
AAATTTGAATTTAGTTCAGAGGAATTACTTAATTATTATGGTCAACTTTTAGCAAAATATCCAATAATTT
CAATAGAAGATGGATTTGCTGAATCTGATTGACAAGGTTTTATCGCCTTTAATCAAAAATATGGAAATAA
TCACCAGATTGTCGGCGATGATTTAACTGTTACAAATGTAGAAATCCTCAAAAAAGCTATAAATTTAAAA
GCAATTAATTCAATTTTAATCAAATTAAACCAAATAGGAACCTTAAGTGAAACACTTGATGCAATTCATT
TAGCACAAAAATCTGGGATGACCGCTGTAATTTCCCATCGTTCAGGAGAATCTGAGGATACAACAATCGC
CGATCTTGCGGTTGCAGTATCTTCAGGGCAAATTAAAACAGGTTCACTTTCCAGAACGGATCGGATTGCA
AAGTATAACCGACTTTTAGTAATCGAGGAATATCTAAATTCTTATGCAAAAGCCGATTATATTGGGAGGG
AAGTTTTTTATAACTTAAAAAAATAGTCTAAATTATGAATATTCGTTTAATTTTGAACAATAAATCCTTT
GTTGAAAAAAAACTCGCGACCCGTGGCTTTGATATTTCAATAATTAACGAATTATATATAAAAGGTCAAA
AAAGAAACATTTTACGTCAGAAAATTGATGCCTTATTAGCAAAAAAAAACTTAATAAGTAAAGAAATTGG
AGCTTTTTCAAGACAAGAAAAGGACTCAAGTTTTCTTAAAAGCCAAGTTAGTAAAATAAAAACTGAGATT
GAAACCCTTGAAGCTGAATGATATCAGCTTGATACTTGATTAAATCAAAAAATTTTAGAAATTCCAAATT
TACCCGATGATTCAGTGCCTTTTGGAACCTCAGAACTTGATAATCAAGTAATTTCACATTGAGGAATTCC
AAAAAAATTTGATCAAAAATGTAAACCCCATTATGAATTCGGGATTTCTAATAAAATTTTAGACTTTAAG
CGAGCAGTAAAAATTTCAGGTAATCGCTTTGTAATTTATAAAAATCTTGGAGCTAAATTAGTAAGGTCCT
TGATTAATTTTATGATTGATACTCATGTTGCAAACGATTATCAGGAAATTATCCCAAATACTTTAATTCT
CTCGGAATCACTTTATGGAACTGGCCAACTTCCAAAATTTCATAATGATTTATACCCATTAAAGGATCCA
AATCGTTGGCTAATTCCGACTGCTGAGGTTCCGTTGACTAATTATTTTCGTGAAGAAATAATTGATTTAG
CAAAACCAATTTCACTTGTTGGTTATAGTAAATGTTATCGTTCCGAGGCTGGAAGCGGAGGTAGAGACAC
AAAAGGACTAATTCGCCTTCATGAATTTCATAAGGTTGAACTGGTAAAAATCACAAAAGAAGCAGATGGT
TTAACTGAATTTGAAAATGTAGTAAAGGATGCTTCGCGAATTTTAAAATTACTGGAAATCCCATTTCGTG
TTGTAGTTTTATCAACTTATGATTTAGGATTTTCATCAAAAAAAACAGTTGATCTTGAAGCCTGACTGCC
ATCAGAAAATACCTATCGAGAAGTATCATCAATTAGTTATTGCGGCGATTTTCAAGCAAGAAGAGCAAAA
ATTCGTTATCGCGAGGGTAAAAACAACCATTATGCACACACAATTAATGGTTCTGGCTTGGCAATTGATC
GTCTAGTCGCAATTTTATTAGAGCAATATCAAAATTTAGATGGTTCCTGAACGGTGCCAAAAGTTTTAGA
ACCTTATTTTCGCTAATTAGCTCTTATTTTACAAAATTAAAGGACATTATATCATAAATAAATTTTTAAA
TTACAAAAAAGAATTTAAAAATTTATTTATTTATTTATTTATTTATTTATTTATTTATTTTAAGTTTAAA
GGAAGAATAATGAAAAAATTATTAGTTATTTTGCTTGATAAATTCCAGGATATTGAACTTACAACTTTTA
TTTCCCTGATTAAAAAAGCAGAAATTTTTACAGATATTGAATTTTTTAACCCTAAAAATAAATTAGTAAT
AGGTCAATTCGGAGTTGTATCAATTCAAGCACATAATCACTGGAAATCAGATGACTTTGATGCTGTTTTT
ATTCCGGGGGGTTTTGCGGCCCAATTATTTCGCAAGGATTCAAAATCAATTCAACTTGTGAGCGAGTTTT
TTGCGCAAAACAAACATATTTTTGCCATTTGTGATGCACCAAATGCAATTTTTGAACTAAAATTAGCAGA
AAATTATCAATTTAGTTCATATCCAAACCAACATAATTCCAAAATTAGACTAAGACAAGATTCGTTAGTA
ACTATTGACCGCAATTATATTTCGGCAAGAAATGCAGCAAGTTCGGCAGATTTTGCTTTCGTTGTAATTG
AAAAGCTGGGATCAAAAGAGCTAGCTCAAAAAATTAGAAATGGATTTTATCTTTAAATTTATAGTATTTT
TTCAATTTCGGCATTAATTAGGTCGCTTTTTTCATAAAAAATTGCATGGCCAGTTTTTTCAAATTTTACC
ACCTTTTTGCCAAAAGTAGCTCCAACTTTTTCAACACTTCTTAACGGGACAAATTTATCCATTTCAGCTC
CGATTAAAAAATATTCATTTTTTTGCTCATAAAGTGGTAAAAGCACATTTTTGTGTCAATCTAAATTAAG
AATTTGATCAAAAACCATATCTGAAAAAAGTTCCTTTTTTTCCTCAACAAGTTTGAAAAAAGCAATCGCA
CTTTTAAATAAACTAGCCTCAGAATTAGGTTTATCCTTATAAAATAAATTTGTAACTGTTTCTTTTGCCT
CATATAAATTTCGTGGTAGAAGTCAGAAGCCTAATCTTTCCATTTGTTTTTTAAAGCTTGAATCAAAAAT
AAACGGGTTTAAAGGTCCGGCTAAAATTGCTTTTTCGACAAGATTTTCTTTTAGAATATGCAGTCCAATC
GCGGCCCCAAGTGAGTGGGCTACAACAATTTTTACTTTTAAATCAAGTGTTTTTATAAAATTTACAGCAA
TTTTTTGGTAATTTTCAACACTAATTTTTTGATTATTACTACTTTTACCACAGCCTGGAAAATCAAAGGC
AACAATATCATATTTGCGTTTTTTGTTTTGTCGAAGTTGAAAAGTAAAATTATGGCTTGAGTTAAAACCA
TGGAGAAAAAGTACTTTTGGTCGATTATTATCTTCTAAAAAGTAGAAAATTTCTTCATTGTCAATTTTAA
TTTTTCGATTTACTACCATTTAAACTCCAAAAATTGTATCTAAAATTTCATAAGGCAGAATTTGACCAAA
ATACTCATTTAAATTATGAATTTTTTCTAGTTCTCTTTCAAGACTATCACGGTCAAATTCTTTATTTTCC
AAAATTTCTTCTATTTCTTCAATTGGCCTTTGTGATAAAAAATCACCTTCAAACTTAATTTTTATAATTA
TATTTTTTTCAATATTTGCTAAGACCTTCAAAATTCCGCCACTTGTTCGTTTGATATTTTCATAACTAAA
AAATGGGTTGGTTCCAAAAATTCAGTTTTTTGATTCTCGTAATTGACTTATTTCCTTGAATTTTTCAGTA
TTTGAAATTCCTATATCAAAATGACTTTCAACATCAACTGATTTTGTTTGATATTTTTTTTCAAAAAATG
AAATTAAACGGTAAATAAATTCATTATCATCAATTTGCTCTTCCATTTCATAGAGAATGTTTGTTACTCG
TTGGCGGACAGATTTAATTCCTTTTGATTCAATTTTTAGTCGACTTGGCTTTAAAACTTGTGCTAATTTT
GCTAAATTAGCATTAAATAAAATTGTTCCATGGTGAACAATTTTGTTTTTAAAAATTATCTGGGCATTAC
CCGAAACTTTTGCGCCATTGACAATTAAATCATTTCGTCCCTTAAATTCAGCTTTTAGCCCTAAGGATCG
AAAAAATTCGATAATTGGTGATAGAAATTTTTGATAATTATGATTTTGCTTTTGACTAATAAAGGAAAAA
TTTATATTACCTAGATCATGATAGACCGCCCCACCCCCTGAAAGCCGACGGTAGATTTCAATATTTTCCT
CTTCAACTTCCACGAGTTTAATTTCTTCGTAAATATTTTGATTTTTTCCAATAATTATCGCATTTTTATG
TTGGTAGAAGTAAAGAATATCCTCTTGGTTTTCTTCATCTTTTAGAATAATTTCTTCACAGACTAGTGTA
TAAAACGGGCTTGTATTTTTTGTTGTATAAATTTTCATAATTATCTCCAAAATTTTAGTTATATTCTAAA
TTAAAAGTCGTAATTAGTTTAAATTTTGATTTAAAATCGGCTAGATTTTCGCCTAGTCGCAAATTTTCTA
AATTAAAAATTTGCACTTTTTCATAATCCCAGCGTAAAGCATATCCACTTTTTGTCAAAAAAAAGATTAA
ATCTTCTACAAACCAGAAAAAATAGTTCGAATTATATTCTAATTTATCATCTACACTCTTAACTGCGATT
TCTAATTGGCGAAAATGGTAGTTTAGAACTCGGAATTCAAAGGATAATTTTCAATTTTTACTACATTTTT
TAGCTTCTTGATTTTTTTCCTTTAAAAATGAGGTTGACATAATTTTTCCTTTTATTTATAAAATTAATGT
TTTTATTTTATTATAATTTATAATTATAAACTATTAAAGAATTAATTTTATTTATAATTAAATTTATTTT
ATAATTTTGAAAGGGTTCTTGTGGAAATAAGAAAAGATTATATTGCCTTCTATCGGAAATATCGGCCAAA
AAAATTTTCTGATATTGTCGGTCAAAAATTTTTGCTTGAAAGTTTAAAAAACATCATCAAATCAGGTAAT
TTTTTTCATGCCTACCTTTTTTCAGGACCTCATGGCACTGGAAAGACAACTGTTGCAAAAATTTTTGCAA
ACGCAATAAATTGCACCCACAAAACGGATTTAATTGAACCTTGTCAAAACTGCATTAAAAATTTTAATAA
TTCACTTGATATTATTGAAATGGATGCCGCATCGCATAATGGCGTGAAGGAAATTAGAGAAATTATCGAA
AATTCAATCAATTTTCCCCAAATTAGCCCCTATAAAATTTATATTTTAGATGAAGTTCATATGCTTTCAA
CTTCTGCTTTTAATGCTTTTTTAAAAACCTTAGAAGAACCACCAAAACATATGATTTTTATTCTAGCAAC
AACAGAAGTCCACAAAATTCCTTTAACAATTCTCTCCCGTGTCCAAAGATATAATTTTCTAGCACTAAAA
GAAGACGAAATTTGTCACCGATTAGAATTTATTCTTGAAAAAGAAAGAATAAAATACGAAAAAAATGCTT
TAAAATCAGTCTTTTTATTAAGTCAGGGTAGTCTTCGCGATGCAATTTCAATTCTAGAGCAAGTAGCAAC
ATTTGGGTCAGGCTATGTTAATCAGAAAAATATTAATGAACTTTTTGGTCTAGTAAATAAGGAAATTCTT
GTCAATTTTGTTAATGCCTTATTTTTAGCTGATTCTAAAATTTCTTATGAAATTTTAGAACAAATTTCAT
TTCAAAGTAAAAATTTCCAATTATTTTTAGAATCATTAATTAACCTTGTAAAAGAATGAATTATTTGAAA
GTCAACCAAAACAAATGAACTACTTGAATTTTATAGCAATTTTGATTTAGAAAATCTAAAAATAAGCCAG
GATTTTGCTTTTAAATTTTTAGAAATTGCATTTTCAAGTCTAAAAGATATAAATTTTGCTGATTTTCAAA
ATTTAACTCTTGAAATTTTTATTATGCGCATATTATCGCTAAGTAATTTAGAAATTAGTGATCAAAATAA
TATTAAATTTAAAAAAATAGAAGAAAATAAAGTCGATAAAATTGATATCCCCGAAAAAATTACGGAGAAA
GTTAGCGAGAAAGTTAGTGAGATTAAGTCTACCCCTACTAATTTTTATAAAATTGAGGATCGACTTGAAA
AGTTAGGAAAATTTGATCTAAAAAATTTAGAAGAAGATATGCAAACAAAGCAAAATAAAAATTATTCATC
AATTTTTAATCGAAAATTAGAACAAAATTTGGAAAGACCACCTTTAAAAACAGAGGTTTTTTCCAAATCA
ACAACTGAATTTAACCAATTTGGACAAATAGGCAATCCATTTATTGAAACTGAAAATCATAAAAAAATTG
AAAATCAAAATCTGAAAAATAATGGTGAATTTGATGGTGAAATTGATTTTTCTAATTCTTTTATGCCTGA
AAATTGTACTAAAATTGATGAAAATATAAATTCTGTGTCTGATTTTAGTGATATTTCGGCTAATTTATCA
GAAGATAAGACAAATTTTGCCCAATCCTTTAATAACAAGGATACTAATTTAATAAATTTAGATACAAATT
TTGGTAATAATTCTAGTAAATTTTTAAAAAAAATTGGTTCAAAAGACTATTTGAGTGCTGAAGAAGTTTT
GAATTTTATATTATTAGCTAAAAATTTTCATAGTCAAAATCAGGTGGAATATGAAAATTTAGTTCAAAAT
TGAAGAAAAAATTTGCCACTTTTCGAGTATAATGTTGAATTTATGGAAATTGTTAGCGTTTTAAAATATG
CTAAAATTCTCTCATTAGGTGCAAATTTTGTTTTTTTTATGGCCGGTCGTGATGAATATGAAGATTTATT
AATTGAAACTATAAAGGAAAAATATCAAGTCAATGAGTTATTATTACAAATTTTTAACGTGGAAATGCAT
CCATTAGTTGCAAGCAAAAACCTTATTAATAAAACTAAAATTTTGCTTAACAAAATGCGGAATGACGGTA
AACGAATTGTTGCAAAACCTTTTGAAATCCCCAAAAAAACGACTATTTCAAAGGAGGATTTGGAAAAACT
TTTTTTTGATAAGTAAAATTTCTAATAAATCTAATAAATTTATATAATTTATTTTGTAATTTTTAAAATT
ATCGAAAGGACCAATTATGAATTTTCAAAAATTATTAAAACAAGCACAAAAAATCCAAAAAGATCAAAAA
GTTAAAAAAAATGCACTTGCAAAAATGGACTTTGACTTTGAAAATCAAGGAATTTCATTAACAATTACCG
GTGATTTTGAACTAAAAAAAATAAAAATTTCACCAATTTTAGTAGATAAAGACGATATTGAAACATTAGA
AGATTTACTATCAATTACATTAAATCAAGCATTATTGAAAATTAAAGAAGAAAACGAAAAAATAACCGAT
TATCCAAATCAAGTTTAATTATGATCAAAGAAACATTTAAAAATCTTGCTGAGGATTTAAGAAAAATCCC
GGGAATTTCCAAAAAACAAGCAATGCGAATTTTGTCTTTTTTGGTTGATGTTCCAATTGAAAAAATTGAA
AATTTTGTTAGAGCAATTTGTGATTTAAAAAAAAACACACAATATTGTGAAAAATGTGGGTATTTAAATA
CTAATCCAGTTTGTGAAATATGCCTTGATTTCCAACGGTCTTTTAAAATTTTAGTAGTTGAAAATACCGA
AATGATTGCTAAATTTGAAGAATATGGAAAATATGATGGTCAATATTTTGTCTTTGGTAAATATGATATT
AAAAATTTAGAAAATCATAATGCCCAAATTAAAAAATTAGCTGATTTAGCCGCTAATAAAAGTGAGATAA
TTCTTGGTTTATCTTCGACAATGGAGGGACTGATTTTTGCAAATTATCTCGCAAAACACGAGTTTTTATC
CGGCCTTAAAATTACTCGGCTTGCAACTGGAATTCCATTTGGAGCAATAATTGATTATATCGATAATATC
ACCTTAGATCAAGCGCTTAAAAATCGACAAGAAATGGAAAAATAAGTATGTTTATTAGTTTTGAAGGGAT
TGATGCAAGCGGAAAATCAACCGTGATGGACTTATTTGCAAAGTATTTAAAAATCAAATTTCCCGAAAAA
GATATTGTTACTACTTTTGAACCAGGAGGCAAAAATTTAAAAGAGGCGCTGCTGATCCGTGAATTTTTAC
TAAGTAAAAATAATCAAATCAGCCCTTATGTGGAAATGCTTTTATTTGCAACCGCAAGACGAATTCATCT
AGAAAGACTAATTTGGCCCGCACTAAAAGCAGGAAAAATTGTTCTTTGTGATCGCTATATTGATTCCTCG
ATTGCCTATCAAGGTTTTGGAAATGGTCTTGATATTGATTTAGTTACTAGTTTAAATAGTTTAATATCTG
AGAATACTTTTCCTGATTTGACAATTTTTTTAGATATTAAAATTTCAAAATCCTTTGAAAGAATGGGCAT
TTTTCGTGATCATAATCGTGATCGCCTGGAGAATAAAGGTGTTGAATTCTATGAAAGGGTGATTAATGGT
TATGAATTTTTAACTAAAAAAAATAAAAATTTTTTTAAAATTGATGGAAATGGTACTTATGATGAAGTTT
TAGACCTCATAATTGATTTTTTTGAGAAATATTATGCAAGCTGACCAAAATAATTGAAGTAGTTTTCTTT
ATAATCTTGATAAAAACGGTAAAATTCCTCATGCCATTTTACTAATTTCAAATTATCCTAACTTATTAGA
TAGTAAAATTAACGAATTTCTTGAAATTTTTGAGCATAAATACGAAATTTTCCTATATGATATTTTCGAT
AAAAATCTTTCAAAACAAGAATTTCTTGAAGATATTAATAAATTATATTTTAGCACTTTTGCAGATTCTC
AGTCAAAAATTTTCATCCTAAAAAATATTGAAAAAACACATATATCCTTGTTAAATTCGCTTTTGAAAAT
TCTTGAAGATCCACCAAAGTCAACTTATTTTTTATTAATTGCCAAGTCACAAAATCTAGTTATTCCAACA
ATTGTTTCGCGTTGTCAAGTTTTTTGATTTACTGAATTTGACCGCCAAAAAGATCTTAAAAAAAAATTAG
ATCAGTGAAAAGAAACGCCATACAATTCGGTTTATGCAAAAATTTTTTCAAATTTTGAAACTGCAATTAC
TTCAATTGCGAAAATTAGTGAAAATGATTTGGTAAAATTTGAGTCCTTATTTAATAATCTGGCTAAAAAA
AAATTTGAATTTTTAATTTTTCTGAATAACATTTTAACAAAAGAAAATGCGCTGATTTTGGTTAAAATGT
TAGTTTTTTATTCTAAATCAATTTTTTTGAATAAACCGAAAAAAAATTCAAAAAATTCAAAAAAAGGAAC
ATTTATGCCAGAAAATTTCAAAAAAATAACTAAAGTAATGCAGTCCTCACACAAATTTTTAACTACCTTA
GATCAGAACGAAAATTTTAATGTTCAAAAATCCGCATTTTTAGTACGGTTGAACATTATTTTATAAAAAA
TGTCAGCAAAAATTACTGTTTTAGCCACCCCAATTGGAAATTTAAAGGACATCAGTCTCCGCGGAATTGA
GGCCTTACGTGAAGCCGAACTAATTTTATGCGAGGATTCACGGGTTTCGCGAAAATTATTAAATTTTTTA
GAAATTTATGATAAAAAACTTATTTCTTATCATAAATTTAACGAAAATTCTGTTATTTCAAAAATTTCGC
CGTTAATTTTTTCGGGAAAGAAGGTCTTATTAATTTCAGATGCAGGTTCTCCCTTAGTTAGTGATCCAGG
GCAATTTTTAATAAACTGAGCACATAAAAATGAAATTGATGTTGATTTTTTGCCAGGACCTTGCGCATTT
GTTTCTGCTTTTGTCCTTTCCGGTTTTGATTCACCTCTGATTTTTATGGGTTTTTTTAATTCACGAAAAC
AACAAATAATTAAGCAAATAACTATTTTTAAGCCAAATTTTAGTTATATTTTTTATATTTCACCGCATAA
ATTAATTAATATTCTGGAAGTAATTAAAGAAATTTATGGTGATAATATTGAAATATTTTTGGTAAAGGAG
ATGACAAAATTACACCAAAAATATTTTTTTGGCACACCAATTTCTATAATTAATCAGCTAAAAGACTCAT
TAAAAGGCGAATTTACAATGGTTTTGCGGCTAAAAAATGAGAAGGATTTGCAGATAAAAAAAAAGAAAAA
TAAATATCAAAAATTTTCTAAAAATAATGTATAATTAAAAGTTAAAAATATTTGAGGTGTTAAAAAATGA
TTAATAAACATATAAGTCAAATTCTCTATAACCGTGATCAAATTAAAGCGAGAATTGTTGAAATCGGGAA
GTGGATAAATGAAACTTATAAAGATTCTAATGAAATTGTTTTTATAGGTGTGCTTAAAGGTTCGCTAATT
TTTTTAACTGAATTAATTCAGAGTGTAGATGTGGATTCAATGGTTGATTTTGTGATTGCAAAATCATATT
TTGGTGGGTCAGAATCAACTGGTGAATTAAAAGTTATTACAGATATTGATATTCAAATCCAAAATAAAGA
TGTAATTTTAATTGATGACATTCTTGATTCAGGGATAACATTATCAAAAATTAGGGATCATTTAAAATTA
AAAAACCCAAAATCCTTGAGGGTTATTACTCTTTTTGATAAAAAGGTAAAAAGAAAATACGATATTCAAG
CAGATGTTTCTGGCTTTGTAGTTCCGGACGCTTTTCTTGTTGGATATGGTCTTGATTATCAGGATAAATA
TCGTAATTGACCTTTTGTAGCTATTTTTGATCCTAATAAATAGTAAAAAAAAAAAAAAAAAAAGGTAATT
AATGATAAAAGTTTCCGATGTTTGCTTTAGTTATACAAACAACATGGATCAGCTTGTGCTGAAAAATATT
AATGTTGTTTTTGAAAAAGGTAAATATTATGCAATTCTAGGGCATAATGGTTCAGGAAAATCAACGTTTT
CTAAGATTCTTTCAGGAATTTTTAAACCTCAAAAAGGTAGTATTGAAGTTGATGGAGTTTTACTAAATAA
GGAAAATTTAACGAAAATTAGGAAAAAAATTGGTATAATTTTTCAAAACCCAGATAATCAATTTGTTGGG
GCAACGGTTGAAGATGACATCGCTTTCAGTTTGGAAAACATTAATGAAGATCCAAAAAAAATGAGTCAAA
TAATCGCAAATTTAGCTGCAAAAGTGCAAATGGAGTCATATTTAGACCGTGAGCCACAATTTTTATCTGG
GGGCCAAAAGCAAAGAGTAGCAATTGCATCAGTTTTAGCACTAAATCCTGAGATTATAATTTTTGATGAA
ATAACTTCAATGCTTGATCCCAGAGGTAAATATGATGTTGTTAAAATTCTTGATGATCTAAGAAAAGATA
AAACAAAAACTTTAATTTCAATCACCCACAATATGAATGAAGCAATTTTAGCTGATGAAATTATTGTTTT
TGCAAATGGGGGAATTATCGCTCAGGGGGATCCAAAATTAATTTTAAATGATAAAAATATCATCGAAAAA
GCGAAAATTGACTCCCCATTTATCTATAAAATTTCCAGCGCACTTAAATTAGTTAGTCCAACTTATGACG
AAAATGAATTGCTAGAGCAACTATGAAAATTAAAGCAAAAAACATCGTAAAAATTTATGATCAAAAATTA
CCATCAGAATTAAAAGCCCTTGATAAAGTAACTACTGAAATAAATCAGGGCGAGTTTATTGCAATTATTG
GCCAAACTGGTTCAGGAAAAACAACTTTTATTCAGCATATGAATGCACTTTTGCTACCAGATCAAGGCGA
AGTTGAGTATCTCTATTTTGATTCAAAAAATCAAGAAAAAAAATTAGTTGTTCAAAAACCGCGTTTTTTT
AGAAAAAAACTAAAATTTATTAATGAAATTCGTCGCCGTGTGGGCGTCGTTTTTCAGTTTGCTGAATATC
AGCTTTTTGAGCAAACAATTGAAAAAGATATCATATTTGGGGCTGTTTCAATGGGAACTCCAAAAAATGA
GGCAAAAAAAATTGCCGCAGAAATAATTGAATTAGTTGGTCTTGATCAAAGTTTTTTACAAAAATCACCT
TTTGAACTTTCAGGTGGCCAGAAACGCCGAGTTGCAATTGCCGGAATTTTAGCAATGGATCCTGATATTA
TTTTTTTTGATGAACCCACGGCCGGACTTGATCCCCAAGGAACGCTAAAAATGCTTGAAATTCTTGATAC
TTTATATAAAAAGGGCAAGACAATCATTCTGGCAACTCATGATCTTGATAGTGTTTTAGAATGAACAAAA
CGTTGTATTTTTTTTAAAGATGGTAGAATTATTTATGATGGTGATACTTATTCAATTTTAGCAAATAATA
AATTTTTAATTGAAAATAAGATGTTACCAACTAATTTACTTAATTTTCGCGAAAAATTAATCAAAATTGG
TTATCCAATTTCTAATGTTAGATCAGTATCTGAGTTAATCAGTGAAATTAATATGCTAATTCAAAAGGAA
ACAAATGCAGATTAGTGTTGCAAAATATGTAGCTCAAAATACAATCATTCATAAAATGGACCCGCGGCTA
AAAATTGCTTTTAACATCCTTTTTGCGGTACTTTTTTTTGTTACAAGTCATCTAATTACAATTTTAATCT
TGCTTTTTGCAGCATTAGTATTTTTTTATATTACTACCAAAAAAATAAAGCAAATTTTTACCTTGATGAA
ACTGCCTTTAATAATTTTTCTGATAATGATTATAATTTATGGATTTATTATTGACCAGAAAAATATTAAC
ATAATTTTAGGGATAACCGCACCAGATAAAGCGCCACAATACCGGGTTTTGGGTCTAAATGAACAACAGA
CAAATGATTTTATTTCCTGATATTTAGTAAAACCGACTGTTTTGTTTTCAAATCTTAAGTTCTCAATTGG
CACTGTTAGCATAATTCGCTCATTTGTTTTGGCGATCCGAATTTATGCAATGATAATTTCAACAACAATT
CTGACCTATTCAACCAAACCATTTTTATTAACTAGGGCAATCGAGGACTTAATTCTGCCTTTAAAACTTT
TATTTATTCCCACACACATTATCGCAATGATTATTTCAATTGCAATCCGGTTTATTCCTACTTTGTTATT
AGAAGCAACCCGAATTATGAAAGCACAGTCTTCACGCGGAGTTGATTTTAAACACGGAAAAATTAAAGAT
AAAGTTAAGTCATTAATTACCTTGATAATCCCACTTTTTGTATTAGCGTTTTCTCGGGCTGAAGATCTTT
CAAATGCAATGGATGTAAGAAATTACGATGTTTATGCAAAAAGAAGTCGTTATCGCCGGTTAGTTTTTAA
TAAAATGGATTATTTATTTGCTCTAATTTTTATTAGTTTAATTATTTTAACAGTTTTAATGGAATTAAAT
ATAATTCCAATTTCGCATTTGCCAAAGTGATGATTATACACTAATCAAAAAATTTAAATTATGAAAAAAA
ACAGTCAAATTCGCGCGAAAATTATTGAACTAAGAGAAAAAATTGAAAAATGAAATCACCATTATTACCA
ATTACAGAACCCACTTGTTGATGATTTAGTATATGATAAAACTTTAAGAGAACTAGAAAAATTAGAACGC
GAAAATTTTTTCTTATTTAGTCTTGAAGAACTAAATCAATCACCAAGTCAAAAAGTTGGATCAAAAATTA
CCTCAAAATTTGAAAAAGTTGCTCATTCAAGTCCGATGTTATCGCTTAATAAGGCTTATTCAAATGAGGA
ATTGGAAAAATGAGCAAAAAAAGCTAGAGAAATTCTTAAAACAGTTACATTTTTTGTTGAGCCTAAAATT
GATGGGATTGCCCTATCACTTTTTTACCAAAATGGCAATTTGATTAAGGCATTAACACGCGGCGATGGAG
TTTTTGGGGAAAATGTTTTAGTTAATGCACTTAAAATTAATGATGAATTTATTCCGAAAAAAATTAATTA
TCTTGAAGATTTAGAAGTCCGTGGGGAAATTTATATTGATAATTCCACATTTGCAAGTTTACAACTTGAG
ACAAAAAAATTTAAAAACCCCCGTAATGCTGCAAGCGGAATTCTGCGGCGTTATAAAAATCACAAGCCAA
AAATTGATGCAAAAAGTATTAAATTTCTTGAAGAAGAATCCGATTTTAGATATTTAAAAAGTTTTTTTTA
TACTTTAGTAAACCCTGAAAAACATAAGATAAATTCCCAATTTGATAGCATTAATTTTCTAAGAAACTTA
GGTTTTCAAGTAAATCCTTTCCAAAAAAAATGCTCTGATTTAAAAGATGTTTTTAATTTTATTAGCATAA
TAAAACAAAAAAGAGATTTCCTAAATTATAATATTGATGGTGTTGTAGTTAAAGTTAATGAATTTTCTAT
CTATGAAAAATTAGGCTCAACTTCTAAATTTCCTCATAGCGCAATTGCTTTTAAATTCGAAGACGATATT
GCAAAAACTAAGCTTTTAGCGATTTTTGCAACAATTGGAAGAACAGGAAAAGTTACTTATAATGCAAAAA
TTGAGCCGGTAACACTGGCTGGAAGTAAAATTTCATCAGCAATTTTACCAAATTATTCTTATATTGAAAA
TTTAAAATTGAATTTAAATACAGAAGTTTATATAAAAAAAGCCGGCGAAATAATCCCGCAAATCATTGGT
AGCGTTCATAATTATCCAAAAACTAATTTTTCAATAGTAAAAAATTGTCCAAAATGTAATTCAGAATTAG
TGAATAGTGAATCTGGACTTGATCAGTTTTGTCAAAATCAATTTTGTCCTGAAATTATTTTGCAAAAAAT
AGTGCATTTTTGTTCAAAAAATGCTTTAAATATTGAGTCCTTAGCCCAAAAAAGAATTGAAAAATTCCTT
GAAAAAGGTTTGATTTCTTCGGCTTGCGATATTTTCTATCTAAAAGATAAACTCGAATTAATCTATGAAA
GATTATCTAATAAAAATCAACTACTTACCAAGCAAAATGCTTCTCAGTCAATGCAGATTAAGTCAATTAT
GAAGCTATTAAATGAGGTCGAGAGAGCAAAAAATATCGATTTTTATAGACTAATTTTTGGTTTGGGCATA
CGAAATGTAGGCCTAAAAGCAGCAAAAATTCTTTCACGTTATGCAAGTAATCTTTCAGAATTGAGAAATT
TAGACTTTAATTTACTTAAAAATCAGCATGATTTTGGCCCTGTTATTATTGAATCTCTAATCGATTATTT
TAATAATCAAAAAAATTCTGAGCAATTAAATTGTCTTGAAACTGTTGGGTTTAATTTTAAAACTACTTTT
TTAACTAATCAGTCAAATTCCTGAGCTAGTTTTGCAATTTCGGGAAAATTGAGCAAACCACGCGATGAAT
ATGTTAGAATTATTGAAGAATCAGGCGCTTCTTTTCATGAATCAGTTACAAAAAAAACTGATTTTTTATT
GCTAGGCCAATCTGCGGGTTCAAAGATAGAAAAGGCTAAGAAAGCCGGGATAAAAATCATTAACGAGGTA
CAATTTTTTGATTTAATTAAAAATTCTAAAAAAACTTAAATTAAAAAAATACTATAAATTACGTTGTTTT
TTTATTTTTTCGAATCACAATAGAAGAAAGTTTAGACTATGGCAATTGCAATAATCGCTGAATATAACCC
GTTTCATAATGGGCATATTTATCAACTTGAATATACAAAAAAAAATTTCCCTAATGATAAAATTTATATA
ATTTTAAGTGGAAATTTCACCCAAAGAGGTGAAATTTCCCTTGCAGATTTTAAAACAAAAAGTAAAATAG
CACTTAAATATGGGGCTGATTTTATAATTAAACTCCCTTTTGAGTATGCAACTCAGGCCGCTCATATTTT
TGCAAAAGGCGCAATAAAAATTGTTAATCAGCATAAAATTGATAAAATTATTTTTGGATCTGAATCAAAT
GATGTAGAAAATTTATATAAACTTGCAAATTTATGAAATCAAAATCAAGAAGCCTATAATGCATTTTTAA
AATATGCCCTTAAATTAGGTTATTCCTTTCCAAAAGCATCAGCATTTGCTTTAGAAGAAATAAGTGGTCA
AAAAATTGTTTTTCCAAATGACATTCTTGGCTTTGAATATATCAAGCAAATAGTTGCAAATAATTACCCA
ATTCGCGCTTATACTTTAAAAAGAAGTGAAGAATTTAGCCTGAAAAATCCTGAGCCAAACATTGCATCAG
CAACTTATTTACGCCAACTTGTTAACGAAAATAAGTCAATTTCGCGATTTTCACCGATGAAATTTATACA
CCCGGTTTGTTCTTTGCCAAATTTATACCCTGAATTTCAAAAAATAGTCCGTGAAACATCCGCTGAAAAT
TTAGCAAAAATTTGACTAATTAGCGAAGGGATTGAAAATTTATTTAAAAAACATATTAATGAGCCAAATT
TTGAAAAATTTTTAAATGCTGTTAATTCCCGAAGATATACAAATTCCCGAATTAAACGAGCGATGGTTTA
TATTTTATTTAGAATTGAAGATCCAAGTCAATTTGATGAAGAAAAAATTCAACTTGATTGCTGAAAAAAT
CAGGGTTTTTAGCGTTTTTTTTGTCAGGAAATAAAAATTTTTCAAATCTGATCAAGGAAAATGCCGGCTG
GGATTAAAAAAAGTAGAAAATAATGATTGTTATTTTTCAGTATTATCAAATTAGAAAAAACAAAATCTTT
TGGCGAAAAAACGGCGTTTAGTCCAGGAGTTAAACATACTAATAAAATTGATAAAAAGCTTACACTAAAT
CCAAGATGTAAAAATTTTAAATCAGAAAAATTATACCTAATAATTGGCTTGTTTGTAGCTAAAATATAAG
AAAGACTTCCAAGATTTAAGCTGATAATTATAAAAGAAATTACTGAAGATTTTGTAATCCAAAAACTAAA
AAGACCTAAAAAAGTAATAAAAATTGCCCAAAAACCAATTTTTAATAACAACTTTTTATTAAAAAGTTGT
TGATTTTCCTCTAGAAAATTTTTATTCATTACATTTGTTACAATGTTTGTAAGTCCTAAAGCTACCCCAC
CAAAAGTTTCCGAGACAACGTTAATTCAAAGAATTTGCAGACTTGAAAAAATTTGTTCCCTGAAAATTAA
AGTAGCAAAAATCACCGATAAAAGCATCGTAAAATTGGCAATTAGTAAAAACGCAAAAATTTGCTTAATA
TTTCGAATAATATTTCGTCCTGTTTTGATAGCCAAATAAAGAGTTTTAAAATTATCATCGGCAAGAATAA
CATTTGCTACCTGTTTTGATACCTGTGAACCTGTTATTCCCATTGCAAAACCAACATCAGCTTTTTTAAG
CGAAGGCGCATCGTTTACTCCATCACCGAGCATTGCCACAACTTGTTTTTTTGCTTGTAGGGCGCTGATA
ATTTCTAGTTTATCCTCTGGTTGAGATCGTGAATAAAGGTGAAATTTTTCGACATTTTCTTGTCAAAAGT
TGTCTTTTTTCCAATTTGATGCATCAACAAAATAGGAATTATCTTTAATAATTCCGACATTTTTTGCAAT
TGCAAGCCCAGTATGAAAATTATCACCTGTTATCATCACTGTCGAAATTTGCGATTTTGTAAGTGAGTTA
ATAATTGATTTTATTTTTTTTCGGGGTGGGTCTTGGAAACCAATTAGACCAGAAATTTTAATATTTTTAA
GATATTTTTCTAAATTTGAATCAAAATTTTGACTATTACTAATTTCGAGATAACCAAATGCAAAAATCCG
GTAACCTAATTTTTGCATTTTTAGAAGTTTTTCATTTAAATTTTGCTCAAGATTATCAGCCATTTTAAAA
AGAATTTCAGGCGCGCCCTTTATAAAAAGAAACTTTTTTTTGTTAAATTCATAAAAAATTGCTGAAAATT
TCCGCTTTGAACTAAAAGGAATTTTATCAAGGAATTTATATTCTTTTTCTAATTTTTCTTTTTCAATTTC
AAAGTTTTTTGCCGTTTTTAAAATTAGGATCTCCTCAGGGTCACCAAAAAATTTTTCAATATCTCCTTGA
AAAAAACTATAGGCACTTGTATTTAAAACTGCCTGTTTTCAAAAAGTTTTTTGCTCAATTTGGTAATAGA
AAATATCAGTTATTTCCATTCTATTTTCGGTAATTGTCCCTGTTTTATCAGAACAGACAATCGAGACTGC
TCCAAGAGTTTCAATTGTCTTTAAATCTTTGACAATTGCATTATTTTTTGCTAATTTTTTTATTCCAATA
ATTAAATTTATGCTTACGAGTGGGACAAGTCCTTCGGGAATAAACCCAATTGCAAGCGAAAGTGAGACTA
TAATTCCTTCTTTAAAATGGCTAAAATCACCAGAATCTATTAGAAAAATATAAACAAAAAAGAAAAAAAT
CGCTAAAAAAGCTGCAATAAAAGTGATAATTTTAATAAATTTTTGAATTTTTTTCTGTAAAGGTGAGCTA
GCTTCTTCTGTTTTTTGGACAAGGTCGGCGATTTTTCCTAATTTTGTTTTTGCACCAATAGCAGATACTA
AAATTTTTGCATTTCCACTTAGGACACTTGAGCCACTAAAAACTTGGCAATCCTGATTATCTCAGTTTGT
CATTTTTTCTTTATATACCGAGGTTGACTCGCCGGTTAGAATTGATTCAGAGACTGCAAAATCCTTCATT
TCAAGTATATAACCATCGCCACTTATGAGATCGCCAGCGCTAACTTCGAGAATATCACCTACTAAAATAT
CCTTAGAATTCAGGCTTATTTTTTTACCCTGACGAATTATTGTCGAAACTGGTGAGTTAAGATCTGAAAG
CGCTTTGATTGCTTTTTTTGATTTTGCCTCTTGGATAAGTGAAAAAAATACATTAATTGTGATAATAATT
CCGATAATTACAGGCTCAAGATAAGAAATTATTTTTGATCAAAAAGGCAGATCAGATTCAAAAATCAGAC
TAATTAAAATCGAGATAATAATTACAAAAATTAAAACAAGGGTAAGCGGCTCTTTTAACTGATTTAAAAT
CCGAAAAAACAAGCTTTTTTCGCCAACTTTTGGTAAGCTATTTTGACCAAAAGTTGTTTGTGAAAATAAA
ATTTGTTCTTGATTTAGCCCTTTTTCCCTATCAACTTGTTCTAAAAAAGGTAATAAATCTAAACTTTTTG
CATTATTTTCTTGATTTTTTACTTTTTTTGACATTTTAGTCCCTTTTTTTATAAAATTGTATAAATTAGA
TATAAAATAAATTACTATTAGGTTATAATTATAATATTATTTTAGGTTTAAAAATGGAAATTTTAATAAA
AAATAAGCGCGCCAATTTTGACTATGAAATTATTGATAAATTTACTGCCGGAATTGTTCTATTTGGTTGA
GAGGTTAAGTCAATTCAAGCAAAAAACATTTCGCTTGTTGGTGCTTTTTGTTATTTCAAAGGTCATGAAC
TTTTTCTTTCGAATGCAAAAATTAGCGAATATAAAGGTTCGCGTGGTCAAACTGATCGAAGTCGTAAACT
TTTAATGCACAAACACGAACTCAAAAAAATTCTAAAAGAAAAAATTACAAGAAAACTAGCAATTATCCCA
CTTTTTATTGGCCAAAAAAATCGAAAAATTAAACTCGAGATTGCACTTGCAAAAGGAAAAACAAAACTCG
ATAAACGTAATTTGATTAAAGAACGCGATCAAAAAAGGGAGGTAGCAAAATTTTTAAAAAATTATTACTA
ATTTTTAGTTTATTACCGCTATTTTCAATTTCAAGTTGTTATGATCTTTTTACTAGCTCCTTAAAAGATG
AAAATACTATCAAAGATGGAAATAATCCAATAAAAAACTTTCAAGTTTTTGAAAAAAATTCATTAATTCG
CAAAGGTCTAAAATATACAACTTTTGTACAAGATGTCTATGATGGCGATACTTTCACTGATAAAAACAAC
CGTCATTTTCGACTTTTTGGGATAGATACTCCTGAACTTCAACTTCAAAGACCCAATCCAAGAATAAATA
AAAAATTAATGAAATTTCACGGTCTACGGGCAAAAAAAATACTTCAGGATTTAATTCTTGACCGTTGAAT
TTCCTTTGAGATCGTAAATACCGATCCATATCATCGACTTGTAGCAATCATCAGCAATGAAAATGGAGAA
AATATTAATCTGAAAATGGTAGAAGGTGGTTTTGCAATTAATCGTTATAGTCAATATGAAAATCCAAAAA
AAAATTATTATTACCCGGAATACCGCGATTTAATTAATGCATTGCGAAATGCCCAGGAAAAGGCAAAAAA
CGAAAATTTATTACTTTGAAGGGATGGAATTCTTCCAGTTTATGGAATAAATCCAGTGCTAAAATAAATT
TCTAATTCATTTCTAATTTAAAAAACACTATAAAAACAAGTGTTTTTTAAATTAGAATTATAAAAATAGA
ACTAATAATTTTGTCTAACAAAGCAAAGTTATTAGTTCATAAATTTTTGAAAAAATTTTATTTTATATAT
GCTTTAATAAAGGCGTTTCTTATTTGATCGCGGGCAAAATTTCTTGTCTTTGTTGTTAATTCTGGATCGT
TATAAACTGCTATTCCTTTTAAAATTATGCTGCTATTTTTGTTAATTTTTTCGTTGTTAGAACCATTTCT
ATCCGTTGTTTTTTTTGGATTTGGCCCAATTTGGGCCCAGTCAAGATTTAGATAATTCGGAAATGGTGAC
CATTTTTGACTTACTGGGTTAATATTATAGATAGTTTTTCCATTTAAATTAAGTGATGTTTTTGAATTTA
GCTGATAATTTGATGATGAAAAAGCACTAATTTCAACTGATCACGGAGTTTTGATAATTTCAAGGACAAT
ATCTTGGCCTTCTTCGATTATTTCTTTACTTTTTTCAAGTGAAAAAGGACTAGAATTTCTTAATTCCTGG
CGATAAAAACGATTTTCACCAATTCGATTTGCAAGTTCAACTATGGCTAGATTGTCTAAATTTTGATTTA
TTTCAGCGCTAAAATTTTTTATTGGCTTTCAGGAATTAGGCCCAAGAATTACTGCTTGCTTATCAATTAA
TTCAGGTGTGAATAAATTAGCTAAGGAATAAAGGCTTTTTTTGTTCTGGTACAAATATGACTGAAATGAT
TTAAAATTTTTTATCTGTTTAAAGTCAAGTCCGATAAAATAACCATCAACTTGTTTTTGTTGTGTTTCAT
CTTTGTTTTTTTGGTCTAAATTTTCGGGTTTGATAAAGGTAATATCCGAATTTTGCGTAGTTTTTTCAGT
TTTTAGTCCTGCAATTCCTTGGATTGTGGTATTTTTATTTATAAATTTAAAATTTTTAATCTTTTGAATA
AAAAGACCGTTTCCATCTGAGTCTGCAAGTAGATAATGTTTTTTATAGTCATTGATATTTTTTGGTTTAA
ATGCTAAATAAATTAGCCCTGAATCAAGCCGTGAAAATGGTGCTGATTTGAAACTTGGGCTACTTATATT
GACTGTTTTGGAAATATTTTCTTTTGTTTTTGATTGGTTTTGCTGAAATTTAATCGGATTTGTTAGTTCA
AAACCTTCTTGAGTTAGTTGATTTTTACTGTCTAAATCATCCTCAAAATGAATATTATTATCAGATAAAT
CTATAATTTCATAGCCTTTTTTATTGTCTGATTTTGAAAAAGATGACTTGCCATCAAGAAAAAAAGTTGG
ATAAAATTTAGCTGCATCATCAAAAGCGCTCATTTCAGAACTGACAATATTTGAAATTTTAATCTTTCTT
GAGGCTAATTTTTGCTTATTTTTATTTGAAATTAGACTAAATTCGATAGTAAAATCACCTTCCTTACTAT
CAAGGATAAAATTAGAGCTTATATCATCATTTATTAAATTACGCTGAATATTAAGCACTTTTCAAATTGT
CTTTCCCAAACTTTTTTCATTGTTTTGTGCTTTATTAACCTGATCATCACTAAATTCTTGGACTTTAACT
AGTTGATTTTTAAGGGTTTTAGCAGCTCTTATTAATTCTCTTTTATAATTTTCTATAGCAATTTCATCAC
CAATTTTGCCAAAATCAAGTAAATAAAGTTGGCTAACTAGCTTTATATCAGGATTTTCTGGGTCTAATTC
ATTGTTAAATTCCTTAATTTTATTTATTATATTTACTAGTTTTTTACTAGTTCACGCTGCTGAATTTTCA
TCTTTTTTTAGTAAGAATACCTCAGATTTTGGCTCGGGTAGATTTTGTGCAAAAATCCGGGCATACTGAT
TCAGGTCTGGTTTTAGGTCCCAATCAAACTTAAAACTTAAAATTTTAATTAGTTTTTGTTGGACTCACTT
TGAGATATCAACATTTATTTCAAGCCGAATTTTATCATCTTTGAGCAAATTATTAAGTTCTAAAGCAGGT
ATTTCACTATTTTTTTTGATTTTAAAATTTATGTTTGTGATATAATTTTTTATTTTATTAGTATTAATTA
GATGCTCGCTTTGTACATAATCAAATAAGTTTTCAAAATTTTTTGTTGTTGATATCAAAGGATTATTATT
TTTATCAACATAAAATGATTTTGCAAGTGATAAATTTTCCCTAATTAATTCAGCTTGAATACTTTCCTTG
AGCTTGATTTTTTCTTCTAGTTCCGCTTTTATTCACTTAATTATTTCATTTTTAATCTCTAAATCAGGGG
TTATTCCGTTAATTTCTAAGGGAATTTCTGTTTTTTTTCCTTCATTTGTGAAGATAAAATTAAGGTAATT
TTTATTCCCTTGGTTTGTAAAATTAAGATTATTATCAAAAATTTTTGGTTCTAAAATTTGCCCTTTATGA
ATAAAAGTTGGTAAGCCGAGACTGTTAACTAAATTATACGAACCTCCAAGTTGAATAAGCGCCTCTTCAA
AAGCAATAAATGTTTGTTTTTGGGTTTTGCTAGTTTTAATAAATTGATTTTGTAATTCCTTGCTAAACTC
AGCAAAACTTAAAAAATTTTGCGGTTTAATTGAAATTGATGATTTTTTTTCATCAATTTCAAATTTAGCA
AGATTTTTTTCAATATTTTTATCAGAAAAACCTTTAATTTCAACTGCTTTTGAAAAAATTTGCCGTTGAT
CGCTAGTTCTTATAAAAAATACAATATTTTTAATTGCAGTTCCACTTGCTGTTGCATTACTTAGATCATA
ACTAATTTGGTAATTTTTTTGGTATAGTTTATCAAGATTAATTAACGTTAAAAGGTCAAGATTATAAATC
TTGCTTTTTGCTAATTCAAATGCTGTACTAGCTGATAATTCTTTGAATTGATTACTAATGAATAAATTAT
CAAAGAATTTTCCAAGATTATTTTCAAAGGGATTTTCAGTTTGACTAATACTTAAATTTTGTGATTTTTC
ATTTAATTTTTGATAATAAGCACGATTATATGACCAAATACCTAAAGGAATTGCAGTTGAAATAGTTATA
ATACCACTTAGAAGCAAAATGCTAGTTACAATTCTTGCTGGTTTATTAAAAAATCCTTTAAAATTAGGTA
TTTTTTTCATTTTAGACCTCTTAATTTTGTATTTTTATTTTTCTAAAAATTAATTTTTTATTTATTTTTA
GAATTTTTTGTTATTATAATTTTTAATTTCTGCCTTGCAATAATTGGATTTATCTGGCTATTTTCATCAT
TTTTATTATCAGCTTTTAAATCTTTGGGATTTTTATCCTTCTTATTAAGATAAAAACTTATTAAAAAGGT
TAGTTTATCCGTATTTAGTGAGTTTTCAAAACTTGGTTCAAGTAAAAATTTTGTCTCCACTTTGGGAAAT
TGTTCTTTAAAATAAGAACTAATTTTATCAATATTTATGGAAGTTTCTTTAAAATATAAGTCTAAATCGT
TATTATTGTCATTATTTTTTGGTTCAGGTGAATGCTTATTTGTTAATTTTTCCTTAATTTTTTTAAAATT
TTCTTCACTGACACTATAATTTAACAAATCAGCCGGAACACTTTCAACTACCTTATCGAATTTTTCTTGT
ATTTTAGAATTTTCATCAATTTTTTGAGTTGAGAAATTTATTAAAATTTTTTGAATTGGGCTTTGAAAGA
AAAATTTTTTCTGACTAGAATCACCAATAATATAGTAAAAATTTAATGTTAGATATTCATTATCAACATT
GGCATTATAAGTATTATCTTCTTCTAAATTTCCATTTATTGATTTTTTTATGTTATTATCAGAGTCTAAA
TTTTTAGATTCTGGTTGAATTTCAGAATTTTTATTTAAGTTTTCCTGTTTTTCTAAAGAATTTAATTCGG
GTTTTTTTAGCTTTTGAATTTCAGAATCATAACGAACTTTTGAAATTTCATTTTCTTTTTGAAACACAAT
TTCATAATCTAAATTGGTATCTAATTTTGTTCAGCCTAAAAAATTATCAAGTTGACTAGCCTTATAATAA
AAAGCTAAAAGAAGGTCGGCCAATGTTGTGAATTTAACACTTGATTTTAGGTTTTCCTCAATTTGTTGTC
TTGTAAATTTTCTAGCTGTTTCCTTAAAAAGTTCTTGGTCTTTTAAAATACTAATTACATCAGAAATTGA
CTTGCTTTTTAGATTATTGAATTTATCTTTTATTGATTTTGGAAGAAAAAGGGATGAAAAAAACCCTTGA
TTATAAAAATCAGCGAAATGATTATTAAAACTTAAAATATTTGTAGTTTTATTATCAAAATGAATTTTTG
AACTAGTTTCAAAGATATTTTCTCCATCCAGGTTATTAAAAATTTGCGAAGCAGTCCGATTTTGATTTAA
AAGTCCAAAAGCCTTTGCAATTAAGAAAAAACTATTTGCTATTTGGCTTGGTTTTTTCTGAATTAAATCA
GCAAAAAAAGCTGTTACATCCGAAGGATTTATAAAAAAACTTTGTGAATGTAGTGTTTTTAGTTCAATTT
TTTGCTCTTGATTTTGTGAATTTATATCAATTTTTTGTTGATTTAATCGAAAATTTGCAATTTCTGTTAA
ACTAGGTAAGTATGTCTTACCAGATCAAGCCCGAACTTTGGCCTCAAAATTATCAAAATTAAAATTATAC
CGTGATAATGAATTTAGCTGTCTTTCTAAACCTTTATAATCTTGTTGCAATAATAAATTATCAATTTCTT
CTTTTTTTAAGGGATTATTCGAAATGACCGGTTGACCAAAGGTTGAAATAAATTTATTTTCAGGACTTTC
CTCATCATTAAAAAGTGAATTTTTCCGATAAATTAAAGCTTTTTGGCTTCCTGGAATTATTAGATTTTGA
CCATTTTTATTTGATATACCAAAGCCGCCAATACTTAAAAACAACTCTTTTTCATAGATAATTTTTTGTG
AACCAGGTTTAAATAAGGATTCTCTAAGGAAAATTTTATAGGGAATTTCAATTATATAATTATCATTTTC
ATTTTTTAATTTAGCATTTTGTTGGATAATTTCAAAACTAATTCCGTTTTGATTTTGTGGAATTAGTTTT
GAAGTCGGCCCAAAATCTAGAGCTAAATCCTCTTCTAATAAAGAATTAATAACCCCTTTTATGTAATTTT
GGTTAGTATTGGCAGATAAAATTCCGGATTTAATTTTTGAAAATATGTCAAAAGGATTCAGTTCAGTTAT
TATTAATTTTCCGTCTTTTTCTTCAGTGTTAAATTTTAGTGGTTTTAGTTTAATATTTTGAAAAAAATTC
TCAACATTGAAAAATAATGATTTTTTATCTTTAGTTTCAAATCTAATTTCAAAGATTTTTTCGCTAAAGT
TTTGACCAATATCACCTAACATTTTTGCGGCTTGCTCAGTTAATTTTGCCTCAAGATACATAGTTGGGAT
ATTATCTTGTAGATTTACAAATTGATTATTAGTTTTATTTTTTATAAATTTAAGACTAAAAATCGGATTT
TCTGTTTTTCCAATTTTATTATTTTTCGATTCGCGTGCTCGTAAAATCAAGTTAGATAATTCAGGTAAAA
TTTCATTTATTTTGACCTCAACCTCGTTTGGATTTTCAATTTTATTAACTTCTTGAGCAAAATCAATTGC
TCTGTATAACTTTTTTAATTTTTTTTTACTAGTTTGATCAGAAAAATTTGTGGTAAAATTACCTATATTT
AAAATATTTTCATTAATTTGGCGAAACATTTTTTGAAGAACAAAGTTAAAATCTGCTTTTAAAAATTTAT
TTGATTCATAAAATGTAATTGGTTGGCTGAAAAAATCCGAATATGCATATTGATTATTTTTTTGTTTTTG
CCTAACACGAAATTTAAGATTAAAATTTTGGTTTAAATCATCAAATTTTAAATCACTAAATTCAAATTCA
ATAGAAAAAGGATTTGAATCTTTTGAGAATTTAACCAAATCATTAGAATTTTTATCAAAAATATAAAATT
GGAGATACTCTTCAAGATTTATTTCTTTTTTAAGCTGATCACCGGAAAACAATTTTTCTTTTATTTTTCA
GAAATTACTATTTTTACTAATTTGCTCAGGTTTAAAACTAACAAAACTAATTTTTTGTGCAAATTCATTA
ACTTTTGCCCGCGGGTGAGAACCATTATATTTAATTGTTAAACTAATTCCGACAGAAGTAGTAAATAAAA
TTAACCCAGCAAAAGTTGAAGCTAGTACCAAAATTGCTTTTTTATTTTTGATAAATCTGCCAATCAAATT
AGCCTGCATTAAAAGCTCACCTCCGCGAATTTACAATTTAATTAAAATTATACCATATTTTAATTTTTTA
GTAACTAAAATCCGAAAAGGATTGTGATTTTAACCAAAAATTATTAGAAGCCACTAAATTATTCAAGATC
TAAGAATACTTATAGTTTAGAATTTTTTTCTATAGGATAATTTAGGTGATTTCATGTTATTAAATCTGAT
TAATTTAAACCCGAGTAAAAAAAAAAAAAAAAAAAGTTAAAAATCAACCTTGAATTTCTATAAGCAAGTC
TAACTTGAAGACATTAAAAGTTATAAAAAATTGTTTATTTTTATTAGCTAAAAGGTAAAAAGTTGCTATT
TTTAAACATTTTTTTAAAAAAATGTAGGAATTTTAAAGTATATTTTTTGAAAATTTTTACCTATTATAGT
ATAATTGATAAACATTATAATTAAGTAATTGAAATAATAAAATTTTAATTCTTAAGAAAACCAACATTTA
GAATCGAGATTTAAAAAATATGCCATATTCCCTTAATTTAATTTCAAGTTTGCTAAAAAGAATGACAGAT
TTTCTAACTATCTTTGGTTTTAAATATATTAAATCTAACGAATTAACAACTTTTGAGTATAATTTTATCA
AACTTAATATTGACTCAAAACATCCAGCTTTTGATCCTAGTCAGAGTTTAGTTTTTAGCGATAATCAATT
GCTTGCAACTCATAAAACCGGAATTTCAATCGAAATTATAAGTAAATACCCTAACCAAAAATTAGCCTTT
TACTCCTATGGAAAAGTTTTCCGTAATGACGAAGAAGATGCAACGCATTCTCATCAATTTAATCAACTAG
ATTTAGTAGCAACTGGAAATTATAGTGTTTCTCATCTTAAAAGTTTAATTAGCGACTTACTTGAATATGT
TTTTGAAGAAAAACTTAAAACTCGGTTTCGCCCTTCTTACTTTCCATTTACTCAACCTTCTTTTGAGGTT
GATATTTTCTATCATAATCGCTGAATTGAAATTTTAGGTTGTGGACTTTTACATCCAAAGGTGATGAAAA
ATGCAGGATTTAGTGCAAAAAAAATCTATGGAATTGCTGCAGGAATAGGAATTGAACGGCTAGCGATGGT
CAAATACGGAATTAGCGATATTCGGGAATTTTATAAAAATGATTTACGTTTTTTAAAACAATTTAGGTAG
GTAGAGAGTAATGCTTTTTTCATTAAGAAGACTAAAAAAATTAGCAAATTTAGAGGCTTTTAGTGACCAA
AAAGTAATTGATAGTTTAATAAATCTTGGTTTTGAAGTTGATCAAATAACAAAATTAAATGAAATTTCCG
GGATTAAATTCGGTCAAATTTTAGAAATTAGAAAAAATCCAGAAGCTGATAATCTCTGAATTTGTAAAGT
TCAATTTGCTGATAAAATCAGAGAAATTCAGACAACAGCAAAAAATGTTATAGAAAACAAACAAGTTCTT
GCATTTATCCCTGGTTCAAAAAGTGGAAATACTACTTTTTTGGCAAAAAAATTACGCGGGCATATCTCCG
AGGGAATGTTAATATCTGCAGCTGAGCTAGGTTTTAATAAGCATTTGTTAAATTCAGAATTAGATCAAGG
TGTGCTTGTTTTTGATCCAATTTTTGATCTTGAATCTAATCCACTTAAGGTTTTAGAACTAGATGATCTA
ATTTTGGATATAAAACTTTTATGAAATCGACCAGATGGTAATTCATATTTGGTCTTGGCAAATGAGCTTG
CTGCTTTTTTTAAGACAGATTTTAGTCTAATAAACAAGGAAATTACTGGTAAATTTTATTCAGAACTTAA
AATTATTAATAAAACTGATAGTAAAATTTTTGCCCTTGAGATTCAAAAGTTACCTAAACTAGCATTAGTT
GACATTTTTTTGCTTTTAAAATCAGAAGTAAAAATTGACAATTTAGCTCAAAATTTTGCTAATTTTATCC
TAATTTATACAGGCCAACCTTGCTATTGTCTCCAATTAGAAAAAAACCAGCAAAAAGTTGAACTAATAGA
GCAAAAAGTTAAAATAAAATACGAGCCTGATGCAATTTCAAGTTATCATTTTCTTGATCAAGAAAAAAAA
CCGTTATTAATTCCCGAGTTTTCTGATCAAATAATTATGGAAAATAATAGCTTTTTCCTAATAATGCCAA
AATTTAATTTGCTGAAGGTAAAACAAATTAAACAATTTTTAAAGAAAAATAGTCTAAAATTAACTCAGTT
AGGAAAAAATTATAATTATGGGACAACTTTTATCGCCCTATCTTTTCTAAATTTTTTTCTAGAAGATCAA
AAAATTGACTTTTCCTGACCAATTAATTTTGATAAGAGTTTAATTTCCAAAAAAACTTTTCTTGATTTAA
ATTATAACGAGCTTAAAGAGATTTTAGGTCTAGAACTTAGTCAGGAAGATATTAGTAAAACTAATTTAAT
TCTTGAAAAAATCGGGTATAATTTTGATAATACTAGTTTTAGTCCCCCTTTTTATCGGGTTGATATTGAA
TTTTTTGCTGATTATGCGGCTGATTTTCTAAGATTTTATGGCCTTGAAAAACTAAAAGACTGCAAATTAG
AGCAAGTAAAAGCCAAAATTCCAAACCCGGATTTTGAACCCGTAAAACTTAAAACACTTGGATATTATGA
AACAAATTCATTTCTTTTGATTTCAAAAAAAGAAGATTTTAATCCACTAGAGCTTAAAAGTCAGGATCTT
CTAACTTTTCCATCTCAAGAACATACAAAAATTCGTTATTCCTTAGCCTGACAGCTTGCAAAAATTACCA
AATACAACCAAAAAAGAAAAATAACTGAGATTAATCTATATGAAAAAGGCTCAATTGCAGGTTGAAATCA
TTCTTTAGCGCTTGCTTCAACTATTTATACAAGTGAAGACTTAAAAAAGCATTTAAAAATATTGTATAAT
TATGATTTCGATTTTCTTCCAGCAGATTCAGAATTCCTCAATCCCGAAAAGTCACAATTTATTTATCTTG
ATAATGTCTTAGTTGGTTGACTAGGTCAGGTTGTGGAAAAATATAACTATGAAAATGTTACTTTTTTAGA
GATTTTGCTCTCAAAAGTGGAAAAAATCCCTAAAAAAGAGGGAGGGAAAATTAAATTTAGACCTTATGAT
AACTCCCAACTAAAATATCGTGATATCACGCTTTCACTGCCTATGAAGGATATTCCTGATCCTTATCTAA
AAGTAATTCAAAAAATTCCAGAAATTTTTTCGGTAAAATTAATAAATTATGTTATAATTAATAATCAACA
AAAAATTACTTATCGAATCACAGGACCTGATCAGGTTTGTGCAGAAATTGATAAATTCTATAAATAATTT
CATTTTTTTATTGATATTTTTATGAAAATGAAATTATTTATAATAAAGGAAAGAAATGGCGATAGTTCCC
AAGAGAAAAACATCAAAACAACGTAAACATAAAAGACAGTCGCATTCAGCGCTGAAATTACCAAATTTAG
TCAGTTGTAGTAACTGTGCAAATAAAAAGCTACCTCATCATATTTGCCAATTTTGCGGTTTTTATAAGAA
CCGCAAAATTATAAGTTTTAAAGCAGTAAATGACAAAAATTAATGAATTAATTAATTTTTGTCAATCTTT
TTGTGTAAAACAAAAAAAAAAAAAAAAAAAAGTAAGAAAAAATTTGTTAAAATAAAAATTTATAGTATAA
TTATTAATACTTTTATTACTATGCCGATTTAGCTCAGCGGTAGAGCAGCTGGCTGTTAACCAGTTGGTCG
CAGGTTCGATCCCCGCAATCGGCGCCATTAGGCCCGTTGGTGAAGCGGTTAACACACATGGTTTTCATCC
ATGGATTCACGGGTTCGATTCCCGTACGGGTCACCAAAATAAAGGAAGATTAGCTCAGTTGGGAGAGCAA
CGCCCTTACAAGGCGAAGGTCAGGGGTTCAAGTCCCTTATCTTCCACCATTTCGCCACTTTAGCTCAGCA
GGCCAGAGCAGTCGCCTTGTAAGCGAAAGGTCGTAGGTTCGATTCCTATAAGTGGCACCAAAAATAAAAT
TATTTCTTAAACTGCGTGTACTTTTGCGCGAGTGGTGAAATGGCAGACACGCTAGATTTAGGCTCTAGTG
CCTTCGGGTGTAAGGGTTCAAGTCCCTTCTTGCGCACCACGATGATAGGTCAACCTTGTGTTGATTTTTT
TTTTTTTTTAAAAGAAAAAAAGATGATTACATTTTTATATAAACCAAAAAAAATTAGCTCCGCAAAATTT
CTAAGGCAGTGATCAAAAACTAATTTGATTAAAAAAGCAGGCCATGCAGGCACTCTTGACCCATTAGCAT
CCGGACTTTTATTGGTTGCAACTGAAGATGATACAAAATTATTACAATATTTAGATCAGAAGACAAAAAC
TTATTTAGCAAAAATTCAGTTTGGTTTTTGATCAACAACCTATGATGCCGAAGGTCAAATTTACCCGGTG
GAACAAGCGATTAAAGTTACTAAAGACAATTTAGAACAAGCATTAAATAGATTATCAGAAAGCCAAAAAC
AGGTTCCACCAGTTTTTTCAAGTAAAAAAGTATCTGGAAAATCGGCTTATCATTATGCTCGTCAAGGTAA
ACAGATTGAATTAAAACCGATTAGTATTAAAATTAGTAAAACAATTTTAATAAATTTTGATGAAAAGCTG
CAAAATTGTGTTATAATGTGACAAGTTTCTCGCGGTTGCTATATTCGCTCACTTGCTGATGATTTAGGAA
AAATGCTAAAAACTAGGGCATACTTATGTGATCTTGAAAGAACAAAAATTGGGAATTTTGATAAAAAATT
TTTAAATCAATCTTTAAAACCTCAAGATTTATTTGATTTGCAGCAGGTAAAATTAGATCTTGAAAATTTA
GAATTATTATTACAAGGTAAAAAAATTAATTATTTTGCCAAAAACAGCGAGCTAAACACCTTAATTTTCA
AAGATGAAGTTGTTGGTTTTGGTAAAATAATTAATAATGTACTAATTACGAAAAAATTGTTTGGCAACCG
TATAAAAAAAATAATTAATACTTAAAATTCACTACAAAATGAATAAATTTAAACTTTTTGCCACAGATAT
CGATGATACAATAGTGCCCCATGGTGGTCAGATAATTCCTGATCAAATCCAGTTATTATTTGCAAAATTA
AAAGAAAAAAAGATAATTTCAACTTTTGTAACCGGCCGTGATTTTATCACAATTGGTAATTTGATAGCGG
CAAAAAATGTTGATTTTTTTATTGGTGCTAACGGTGCTTTTATTTATGATTTTCAAAAAAAAGCAATAAT
TTATGAAAAAACTATTGGGATAAGTGATTTTTTAAGAATAGTCGAATTTTTTGATCAGCGCAAAACACCT
TATGTAATTATGGGAATTAAATCCATTTATACCTCAAATTACTATCCAAAAATTTCCTCTAAGTTCTTAC
GAATTTATCTAGATAAAATTAAACCTTTATCTGAATGTGATTTTAAAGAAAAATTTCATATTTTTACAAT
ATTTGATGACCACGAAAGGGTATCACAGATTCAAATTGATTTTGAAAATTTTATTAATGAGAAAAAACTT
AATGTATCGGTGAGCTCACGTTGGTCATGAGGTTTTTTTATTGGAGCAAAAAATGTTGATAAAATGTCAA
CTTTGGAAGTTTTAGCCAAAATGAATAATATCAAAACAAGTGAAATTATTGCTTTTGGTGATTCCCGTAA
TGATACAAGGATGCTAAAAAATGTCGGTTATGGGATCGCAATGGAAAACGCCCTGGATGAGGTTAAGGAA
GTAGCTGATGATCTAGCCCCGCCGATGGAATCATTTGGGGTTTATCTTAAAACAAAACAGTTAAAAATAA
TTGACTAAAATGGTAAAAGTTTATACTTATCCGTTAGCTAATTTCGATTTAAAGAAGCCAGTTTTTGTCC
TTGGTGGATTTGAAGCTTTCCATTTAGGGCATCTTAAACTATTAAAAATAGCCGCAGAAATCAGTGATGA
AATTGTTTTTATGGTAATTAAGGACCCGTCAAAATTACCTAAAAATACAAAGGAAAATTTTTCAGATTTA
AATGCTCGAATTCAGATGATGGCAAATTCAGGGGTTAAAAATATCATCCTTTTTGATTTTAATACTGAAT
TACAACAACTAAGTGGTGAAAAATTTGTCGAAATTTTCCTTAAATTACAAGTAGATTTTTTTGTTGTTGG
TAAAAATTTTGCCTTTGGAAAAAATGCTAGTTGAAATCCAGAGCAATTACAAGAATTTTTTCCAAGGACA
AAAATTATTGAACATCTAAAAGATGGACAAAAAAAAATTTCAACTAAAAATTTAAAATTATTTCTTGAAT
TTGGTGATTTTGAAAATTTGAACAAATTTTTGGCAACAAATTTTTTAATTAGCCTCAAAATTGATGCAAA
TAATGAATTTGTCTGGGATAAGAATCTTATTTGTCCACCCGCTGGATTTTACCTCGCTTATTTGGTGGTA
GTTAATAAAAATTTAAAATTTCCTGTAATTTTACAAATAAAATTTGCAAATAAAATTGGAAAAATTCATT
TTTTTTCCAAAAATGAACATTTTACGGGTTATTTAGAAATTATTAAGCAAATTCGTTATATTTATTCAAA
TCATACTAATAATCTCAGAAATGATGATATAGAAATTGCTAAAGATTTTTTTCTAAAAAATTATAAAAAA
ATTAATGATTTTTAATTTTTTTATACCAAAGACGTCTAAATTCATTAAAAAATTCTGAACGAGAACTATT
TAATTTTTTTCGAATTTTTAACGAAATTAGATCACCAATAAAAAGTTGTGATACTTTAGAACCAACTGGA
AAAATATTATTATTTTGTTCTAAAGTATCAAAATAAACTACTTCTGAGAATGAATTCTTTTCCAAATTTG
TATTTGAAGTTATAAAAATGGTGTTTATTTGGTGTTGTTTTGCCAATTTAGTAAGCGCAACTGCATCGCG
TGAAGCCATTGAAACCGAAAAAATAACGAGGCAAGTACTACCAGGATTGCCAATCCATGAGGCAATATCG
GAAATATTTTTTGCGCATAGGCTATTAAGGTGTAAATTTCTAAGATTATTTGAAAATTCTGTAGCAACAG
TTATTGAAGAAGCTGTGCCATAAGTAATAATTTTATCCATTTTAAGAATAGTATCAACAATTCGATTAAT
TTGCGAAACATTAAGAATTGCTAGTGTTTTCTCGATACTGTGTACATAAAGCAGGTTAATATTTTCAATT
TGGTCGTTTTCGTTATATAAATTATTATCTTCATCAAGCTTAAGTCATTCAATTACGAATTTTTTTAATT
CTTTGAAATTGTTAAATCCAAGCTTTTTTGTTAATTGTGTAATTGTTCCGACACTTATAAATAAGGTTGC
TGCAAGTTCATTGATAGTTTGCTCAACAAATTTTCGTGGTTTTGTTTCAATAAACCGGATAATTAATTTT
TCAATGTGAGTTAATTTAAAATTTTTTGAAATGGTTAGAACACTCATAATTTAACAATTTTACACTATTT
TTAAAAATTTTTAAAAAAAAATCTTAAAAATTTTTAAAATATTAAAAAATTAAAATATACTTAACTTTTA
TAGGAATTAATAAGAAATCATTCGCGACATTATTATAACTTAATTTCAAAAAAATTTAGTTAATTTATTA
AAAGGTTTCCAATTCATTATTTTTGAAACTTTTAGTGAAAATAAATTTTTCTATTAATAAAAAAAACTAT
GTTTTTATAGTATTTTTTTGATTAATAGTCAAAAAAAAAAAAAAAAAACCTCAATAGTCCTAATAAATAA
GGCTAAAAATCAATAAATTTTTTGTGATTTTATGATATAATTATATTAAATTAGAAATCAAAAATTGGTA
GAACTTTTTGATATTTTTTATAAGTTATATTTATTTTTAAGGTTCGAAATTAGTTTATAATATTTTCTTT
TGAAATTAATTAAACTTAATTTTTTATGCAAAAAACGCTTAAATTTATAGTATAATTTTTAATTTAAAGG
AAATTATGGCTAAATTTATTTTCGTTACCGGTGGTGTTTTATCTGGAATTGGTAAGGGCGTATCAGTTGC
CTCAGTTGCTAATTTATTAAAAAGTTGTGGTTATTCTGTTTATATTCTCAAATTAGATCCGTATCTAAAC
GTTGATCCTGGTGTTTTATCCCCTTATGAACATGGTGAAGTTTTTGTTACTGCCGATGGAGGTGAAACGG
ATTTAGACTTAGGCCATTATGAAAGATTTGTTGCCCAAAATTTTTCAAAGGATTCAAATCATACAAGTGG
CAAAATTTTACTTTCAATTATTGAAAAAGAACGTAGAGGCTTTTATCAAGGAAAAACAGTTCAGATAATT
CCACATGTAATCGATGAAATAATTTTAAGAATTAAAAATGTAGCAAAAAAATATAAAACTGATTTTGTTC
TAGTCGAAATAGGCGGAACTGTTGGCGATATGGAATCAAATCCGTTTTATTTTGCAGCATCCCAAATGGC
ATCCGAATCGAATTTTAAGGATGTTTTTTTTATTCATACAACTTACATTCCATTTTTAAATGCATCCGGG
GAGTTTAAAACAAAGCCGGCACAATTTTCAATTGCTAAGTTAAATTCGCGCGGAATTCGTGCGAATGCAA
TTTTTCTTCGCCTAGAAAATGATAAAATTGACGAAAAAATTGCTAAAAAGGTAGCAAAAAGCGCCTTTTT
ATCATTAGAAAATATTATAATTATTCCTAATTTACAAAATATTTATCAACTACCATTATTACTTGAAAAA
ACAGCTTTATTAAAGTCAATTTTTTTACATTTTCAGTTGGAATTTCGCCAACCAAAATTAGAAAAATGAA
AAGAATTTACTAATTTATTACTAAAAAAATGGGAAAAAACAGTGAAAATAGGTGCGCTCGGCAAATATAC
CGAATTTCTTGATGCTTATAAGTCAATTTTAGAGGCTTTTAAAATTTGTGCTGCGCACCAAAAAGTTAAT
CTTGAATTAGAGTTTGTTGATACGGCAGATAAAAATTTTTCTCTGGCCAGACTAAAAAATTTTCAGGGAA
TTATTATCCTTCCTGGTTTTGGCTTTCGCGGCTTTGAAAATAAAGTAGAAGCAGCAATTTTTACCTACCA
AAATAATATACCAACAATTGGAATTTGTCTTGGAATGCAAGTGATGACAGTAGCGATGGCCAGGCTTAAC
GGAATAAAAAACGCCCATTCAGCCGAATTTTTAGCAGAAAAACCTGATCAGATAAGCGTTCTTGATTATA
ATCAGCAAGAAGGTTCAAAATTACAGATTGGCGGGACATTAAGACTGGGTGAATATCAAGTAATTTTTGC
AAAAAATTCAAAAATTGCAAAAATTTATGGTAAAAATTCGGCTTTTGAACGTCATAGACACCGATTTGAG
GTGGTTAAAAAATATTCGGCTAAAATTGAAAATACTGATTTTATCTTTAGTGGTAAAGATGCAAAAACCG
ACTTGATTGAAGTATGTGAGTCAAAATCACATATTTTTTATATTGGAGTTCAATATCATCCTGAATTTAT
TACGCGTCCACTCGATCCACACCCACTTTTTAATAGTTTTATAGCAGCTATTATTGAGAATGTTTACTAA
TTTTTTATTTTTTATTTAATTTTAGCTATCCGAAATAGAATTTTTAAATAAATAAACCCCGAAATTAATG
AAACTAAACAAGCCAGAATTACTGGTGAGTTAAAAAAATAATAATAGTTTTGAAAAATTTCTCTACTGAT
AGAATAACCAGTAAAAATTGTTAATGTGGCACCAATTTGTAGGATAGTTTTAAGTTTTCCTCAAAAATTG
GCAGCAACATTAACGTTTTTTTTGGCTAAAAAGATACGAAAACCATCAATAATTATATCCCTAAGAACAA
AAATCAGTACTAAAAATCAAGGTACTAAGGTTAAATAAGCAAGAAAAAAGAAGGTTGTTGTTGTTAAAAT
TTTATCAGTAATCGGATCAAAAATTTTACCAAATTCAGTAACAGCGTTTCATCTTCTTGAAAGAAAACCA
TCAAATAAATCAGAAAAACTACCTATGATAAACAAAAAAAAAGAACCTAAAAAGAGAGAAAAATTGTCGG
TTTTGCTAAAAAAATAAAGGAAAAAACCGATTATTGTTGCTGCAATTATCCGAAAAAGAGTTAGGAAATT
AACAAAATAAGCACGGATTTTTAGCTTTTTCTTCTTCATTTTTTTCAAAAAGATCGTTTTATATTATTTG
GTGAAATTCGGTACGTTTCAAAATATTCATCAGAAAGTTCTAAAATTTGTTCACTTTTAATTTTACCTTT
TTTTAGATCGTTAATTAACGACTGATAATATTTTTGAAATTTAATTTTTTCTTCATTAAAAAAACTGAGA
ATTGTTTGATCAAATTCCTTTAAAAATGAAAAAAAATCAAAAAAATACTTAATTTCATCAGAATTTCTTT
TTTTTCATAAATTTGACTTTTCTTTAATTAATAAATTTAAATTATCAAAAAAAATTTTTTCTGTTTCATA
GCCAGATTTTAAAATCTGATCAACAATTGGATCTTTTTCAATTCTTAGTAAATGGATTTTAGCTAAATTA
TTTAAATCTGACATTTTTAATTTACTACCAACTACGAAGTTTTCTACTAATTCCTCGTTTTTTTCAATAA
TTATAATAATTCTGGCTAAAAAAATTGCCAAGGATTTATTTGCCAATTTTTTCATTTCCTCTTTTTCAGT
TTTTAATTTTCTTAATTTTATACGATTTGTGATAAAACTATAAGCAAAAAAACCGATAATTAAAGTTACA
AGTAAAACAACTACAACAATTAAATTAGTATCAACCATAACATTTTCTTATATTTTTTTAAAAATATATT
ATTTATTTGTTAAAATTTTGGTATTTCTCTTTCTGAATCGGTAAACTTTTTTAGCATTTTCATCAACTTT
TATAAAGCGACAATTTGGGAAACTAGAACAGCCAATAAAACGCTGATTTGTTTTCCGATTATAACGATAA
ACCAAATCAGCATCACATTCTGTGCATTTTTCTCCAGTAGTTCTGGCTTCCATTATTACCTTTTCAACTT
CAACTGCCTTTTCTATAGTATTTTCAATTTTTGATCACATTGAATCAAGATATTTTTTATAATCTTGTTT
CCCTTGAGCGATTAAATCAAGTTCTTCTTCAACTTGAGCTGTAAATTTTGCCTTAATAATTTCTGGCGAA
ATTATTTTTAAATTTTCATAGACAATTTTGCCAAAATCACTTAAAACAAGCGATTTTGATTCAGAATCAA
CATATAAATGATCCTTTAATTTTTTTACTGAAATTGCAAAAGTTGAGGGGCGGCCCACTTTTTCATCATC
TAATTTTTCAATTAAAGTTCCATCACGAAAATGGGCTGGCGGTTTCGTTTGATGTAATGAAGATTTTATC
GAATTATCAAAATTTTTATCAACCTGAAATTTTTTGCTAATTAAACTTTCTATATCAGAAAATTCAGGTT
TAAATTTTAAACTTGGTTTTTCAGTGGCTTTATAATATCCATCAAAAGTAAACTCTGAATAACTATAAGA
AAAAATATGATCTTTTATAGGCGTTTTGAAAGTCAAATTAGTAATCTTTCGTTCCGGAGATCTCATTAAG
GCTTGAATTGTTGTCTGGTAAATTAGTTGATAAATTTGAAATTCAATTTGACTTAAATGGTATTTTTCTC
TTGCTAGTTCCGGACTTAGCTCTAAATTTGTTGGTCTAATGGCCTCATGGGCATCTTGATCGCCAGCAAA
TCCTTTAATACTTTTAGTAAAATATTTAGGTCCAAAATTTTTAATAATAAATTCTTTACCTTTTTCAATA
AAAGTTTGACTTAGCCTTGTTGAATCAGTACGCGGATAGGAAATCAAACCATAATCGCCATAACCCTCAT
AAAGTTTTTGAAGCGCATTTGAGACACTAGCAGATGAATATTGTGACATTTTCTTAAAAATTGTCGCCTG
TTTTAGCGGGATAACTTTTGGGTCCTTCCGGGTTGCTTTGCTATATTTTTTAAAAATTAGATAAGGATTT
TCTTTAATTTCAGCAATTATCTCAGAAAGTTCTTCTTCTGAATTAATTCAGTTGACTTTCTTTGCCTCAT
TTTGTTGATTACAATAAATTGTATCAAAAAAATTACCATTTTCGTCATTAATTTTAACTTCTAAATTAAA
ATATTTTTCAGGTATAAATTCACGTATTTCTTTTTCACGGTCAAAAATAAGGCTTAGAGCAAATGATTGA
ACGCGACCTGCTGCCGGATTTTTAGGTGGATTTTTAATTTTATTTTTCAATAAGGCAGTTAGCCGAAATC
CAATAATTCGATCTAACATTCGCCTTGTTTGTTGGGAATTTATTAAATTTTGATTAAGTTCACCAGGGTT
TTCCAAGGCTTCGAGTATTGCTGTTTTGGTAATTTCGTTATATTTAATCCGTTGGTATTTATCAGTAATG
GCTAAATGTTCGACAAGTGAAGCGCCAATTGCCTCGCCTTCGCGGTCGGCATCGGTGGCAATTATTACAG
TTTTTGCTTGTTTTGCTAACTTTTTAATCTCATCAATTGTTTTTTTCTTGGTCTTGTCAAGAACATAAGA
TGGAGTTCAAGTGTTAATATCAATTCCTAAACCAAACTGTCCAGTTTTAGCAAGATTTGTGATATGACCG
ACGCAAGCTGTAACTTTATAACTTGAATCAAGATACGATGAAATTGTATTAATTTTATTAGGGGATTCGA
CAATAATTAATTTTTCCACGATTTTATAAATTTTTTAATTCTTTTCGTTTAATTTCTTTAAGACGAGCAG
ACTTTCCAGAACGTTTTTTCATATAATATAATTTCGCGCGGCGAACTTTATTTGACCGGATTACTTCAAC
TTTATCAACAAGAGGTGAATGTAATAAAAAAGTTCTTTCAACACCAACATTATGCGAAATTTTACGAACA
ACAAAATTAGAAGATAGCCCATTTTTTTTGAATTTAATTACAAGGCCTTCGAAAATTTGGATTCTAGTTT
TATTACCTTCTTGAATCTTAAAATAAACTCTAACATTATCTCCTGGTTGGAATTGAGGATATAAACGGAT
TTGGCTTGATTCAAGAATTTCGATTAATTTTGCTTGCATTTTGAACTCCCTATTTTTAATTTGTTTTAAA
AAATTATAATGGAAAATTAATTTATTTTTTATTTTTTATTTTTAAAAATTTTTCTCATAAATCTGGCCGT
TTTTTTTTAGTAATTAGCTCTCGCTGTTCTTGACGTCATTCTCCAATCTCTCTATGATTTCCAGAAATTA
GAACTTTAGGAACTTCTAGGCCGCGAAAATTTGCTGGTCGCGAATATTGCGGAAAATCTAATAAAAAATC
ATTAAAAGTCTCATTTTTAAGTGATTCTGGGTTTATTATATCTGGCTTTAACCGAATAATTGCATCAATT
ATTGCCATTGCAGCAATTTCGCCTCCAGTTAGAATAAAATCGCCTAGTGATAATTCAAAATCAATAAAAT
TATCGATAATTCTTTGATCAAAACCCTCATAATGACCACATAAAATCGTAATTTCATCTTCTTTTGCAAG
CTTTCTCGCAACGCTTTGATCAAATTTTTGTCCTTGTGGACTAAGAGCAATTTTAAGACCACCTACCTTT
TCAAGAGCATCAACAACTGGCTGAATTTGTAAAAGTAAACCAGGACCGCCACCATAGACATAGTCATCAA
CTTTTTTGTGCTTATTTTTACTAAAGTCTCGAAAATTAACAACATTTATTGTTATTTTTTTTTGCTTAAT
TGCTTTTCCAATTATTGATTCTCTACAGAAAACCTCAAAATAACGGGGAAAAAGTGTTAATATGTTAATT
TTCATCTGTTGTATTTAGAAAAAAAATTAAGCTCTTGATGATTTTTGTTCTAGAAAATTTTTAAAAACAC
CCTTTTTAGAGAAAATATTTCTAACCGTTTGAGTTACTTGTGCGCCTATATGCAATCAGCGATAAGTTTT
TTCTAAATTTACTTTTGCAAATTTTTGCTGTGGATTATAATATCCAAGCGCTTCAATAAATCTTCCATCC
CGTGGAGCGCGGGCATCTGCTACGACAATTTTGTAGAACGGGTTGAATTTTGATCCCATTCTTTGAAGTC
GAATTCTTACCATTTTTTCCTCCTTTTTTCAATTTTTATTATTATATTAGGCACAGGATTATTAGGCACA
GGTTATTGTTTTCTAAATTATACCATATTTCAAACTTAAAACAAAAATTTTTTAAGTTATTTTTTTTGGC
AAAACATAAAAAATAAAATTCAGCAAGTCGTTTCCCAAAAAAAAGATTTAATTTAAAAAAGCAAAATTAT
TATATCAAAAAAATTCCAAAATAAAAGTTTTTTTGGAATTTTAATTTTTCCATAGCTAATTTAACTCATT
TTCAAGCCCCAAAAATCGTTTATTTCAATTTTTGATATATTTTATATTGTAAAAACTACAAAATTTGCGA
ACAATTTCATCTCAGATATTAAAATTTACCATCATCAGAAAACCAAAATTTGGAGATGTTGTTTGCGCAC
AAACAATCAAATAATGCAAAAAGGCATGCTCTTTTCAGTTAACTAATACCGTTAGGCCCTTATCATAAAT
TTCCTGATTTGCCATTAAAATTGCCCCTGATGTATGAATTTCGTCGATATGATGTCGCTGCCAGAACCAA
ATTTTCTTATTTTGATTATTTTTTAGTAAAATTTGGTAATTTTTTGTATAATCCCTAATTCTTAATTCCG
AATAAGGTTTAATTGGCCTGCCTAATTTTTTTAGAAAATCAAAATAAGCATTGATAAAATAGTCATAATC
ACTTTGTTTGTAAAACATTTTAAAATTTTCCTCATAAAATTTTTAGCTAAAATTTTACCCAGTTAATAAT
TTTAACTAAAAACTGAAATTTTTTGTAAAAAATAAGAAAAAATTATGAATTTTTGTTTAAAAATTCATAA
TTTTGACAAAAATTCGACTTAATCACTTTTTAAAAAACTAGCGAAAATCATATCGTAATAATTCAGTAAT
CGGTTTTTTATAAACTTTTAATGAAATAAAAAAGTAAATCAGAAAAACAAATAAACGTAACCTAATAAAA
CTTGTGACTGGTCTTGATATTATTAATTCTACCACAAAAAAAATCAAATTCCAAATTTTTTTTATTTTTT
TTAGTAATAGCAAATTAATTTACAATTTTCCATTTTTTCTTTTATAATTATCCTTTAATAGGCAGGCACG
CCCAAATTTTTTCTAACGAAAAGGCATTCCTCTTTTGCTTTTCCTTATAATTATCTTTGATATTATAAGG
AGGAAATTACTTTTTTGAAGGAAATTTAAAAAGTCCATTTTTTATTTTTTTACTTTTTAAGCTCTTTTTG
AATCTATATTACGCAGTAATATAAAAAATTCCAAAAAAATAAAAAACACAAATTATATCTAAAAATTTAA
ACTAAGACAAGATTAGCTCTATTTTTTTGATGGTGTAAACTTAAATTATTAAAATATCTATCAAATGAGA
AAGTTGAATATTTAATTTTGGTATTAAATTTTACTAAACTAGCAACAAAACTTTCTGTATAGCTGCTTGC
GTTTTTGAATAAAAATAATTGATTAATTGCTTCCATATTAGAAATTACATAGTGCAAAAATTCACCTACT
TCTTCAATTTTTTGTGTGATTTTACTAAAAAGTCAAAGATTCTTTTCTAATGTAATCTCAAGATATTTTA
TTATTTGGCGTAGTTCTAAAACAACTTTGTCGCTTTGATTTTCTTCAAAATACTTTAATAATTTTTGATA
AAGTTTGGGAATTTTTTTTAAAAAAAAGAAAAATTTTAGGAAAATTTAACTTCTTTTCCTTTATAATTTA
AATTTATTAAGAATAAATTTTTGCCCAAAGGAGGAATTATGGCAATTAAAGATTGAATAAAACTAAAAAA
ATTTAGCCCATTTAAAACTCTTGCTTTTAATAGTTTTGCCCAAAAAATAAAAGAAAGACCGGTAATTATT
TTTCACGATACCGAAGAAAATTATTACTATTATATTAAAGCTCGCGATGCCCGTTTGGATGATGGTAGAT
TAAAAAACCCTTTTCAAGGTGAAATTTTGATTCCAAAATCAGATAAGCCTAATACTTTATTTACAAAAGA
TTCTTATTTAGATTGTTCACAAATTTTTTATATTCGCGAAAGTGAGCTAGAAGAATTAGTTAAAAACCAC
CCAGAGACAGAAATACTTGATTCAAAAGAATTAGAATTTGATCAGGTAGAAAAAATGTTTAACAACATTT
ATGAATGTCTAACATCCAAACCGCCTTATATTGTAATTTCCAAAGTTTCTTATGATTCAAAAACAAAACA
AACTAAACCCGAAGTTCAATATGCTAGCGATCAGCATATAAATAATGATTATAAAACTATTAGATTTAAG
ACTAAGAAAATTAAAGAATTAAAAAATAAATTACACGAGAAAAAAAACCAAATAAGTTTAGATCTATTTG
AAGGTGTTTTGAATGATACTTGAACAGAATATAGACAAAAAAAAGTGTACAATCCTTTATTTAAATGAAT
AAAAGAAAACAAATTTATCCAAAAAGGATTAAATTCAATTGAAATTATTCATGAATATAATAGACTATCA
AGGCCATTAGTACCAGCAACAATTGATGGCGAAATTATTCATACTTGTTTGGTTAATAATAGATGACACG
ATAGATGAGATTTTAGCTTATCTAAAAAATTAGAGGCAACCGATTATAAATTTATGATTGACTGATTTGA
AAAAAATGAATTAAATATCAATATGGAAGCTTTTAATCAATTTTGCGATGCTATGAAAAAAGAATGACCA
CAAAGTCATGTTTTTGATTTCGATGAACTCGAATTTCAACTTAAACAAGAAATATCCAAACTAGAAAAAC
AAAAGCAAATTCAAAATCAAAAGACAATTAAAGATAAATTTATTTATCAAAACGCAAGATTACAAGCTGA
AAAATGAGTTCAAGAGGAAGAAGAAAGATTGAAAAAATATGTCCCAAAATTTAAAATGAAAATGTAAAAA
GGAGAAAAATATGGAACTCGGTCATTTAATAGGCGCGATTTTTTCTCTAGTTTTTTGGTCTAGCTTTGGA
ATCTATATTGCAAAAGTTAAGCAAACAAACAAGATAAAAGCATTTATTTATAAAACAACAAAGCGCAAAA
GAAACTTAACTTATTTTTATTTTGTAATAATGGCTTGTCTAATTTATGGAGTATTTTATGTTGCATTTGA
TCTATAAAAAATTGAAAAAACAGAAAATTTTATTATTGTCTACTAGTTTTTTAGCTTTACCAACTTTGTT
AGTTTCTTGCATTCATCCTTATCAACAATTACAAAAACAAATCTCAAAATCACTTGTACCTAAACAAGGA
AATTATAATCCTAAAAATGCCCAGCCTGAAAAAGGGAGCCCAATTTTAGAAGAAAATTCTGAAATAATTT
CTAATTCGGTTCTAGGATTTAATGGCCAAAAGAAAAATCCCAAAGAAGCAAAAAACCGTTTTAATCTTGC
TACAAATTATACCGAAGAAATTCCTGAGGCAAGTTTTATTCCTAATAAAGGCGGTACTGGAAAATACGGA
TTATTACCTTATTGATATTTTTTACAATCAATTCCTAAATATTTAGAAAATAAAGGTTTTACTACCCAGA
AATATAATAAAGAAGAATATTTAAAACGACTTGAATATTTCTATGAAAAAATCCGCGGCTATTTTAACCG
CAACTTAGTTGACTATCAAAGTCCTGGACTTCAAGGTGAAGTTGAAGTTTGAAAGCAAGGCTTGAGGAAT
CAATATAAAACATTTGCCGAAAAAATGAAAGCAAATCCTGAATATGACAAAAACGAAGACCTAACTGATA
AGGATAAAATTGTTGATCCAGAAAGTCTTTGGCCTGATAAATATCTGCCGATAATTAAGCCCGAACTTGA
CCGTTATCAGGCCCAAATTCCTAATGATGAGACAATAAAATATGGAATTGTTTTTGATTTTTTACTAGCT
AATGAAAGAATTTGACCATCATCAGTTAACAGAGTTCCATTATCTAATGATGAATTAAAATATGATATAG
CCCGTTATTTCCGTGATGATTATTATATTAAAAAAAACTATAAACCTAGCACTCCCGAAAAATTATGATA
TGAACTTGGCTGATTTATGCTTCGGCCTCAGCGAATTATAAGTTCTGCTAATGCTGCAAGAAGTATTTTA
GAAGGTATATATGTAATTGAAAAACAACTTTTTGAATTAACTGATAAAGAAAAGGAAATTGATTATCAAT
TAGTTGATAAAATTAGCACAGTTTCAAATGTTACATCTGTACTTGCAAGATTTTTAACCCCAAAACATCA
TTTAAACCTACGAAAAGACTTAGTTTTTAATATTGATATTTCAAATAACCAAGACGATCAGTCATTAATC
AGTGATTTTATTTACTATTATAACCAAAAAATTGCACCTATAATTTGAAGAATTAATTCAAAAAGAAAGA
ACAAAAAAATACCAACTCTAACAAAACTTCTCAAAATTCGGCAGGATGACTATTACTTCAACACCTATTT
AGCTCCACTTTTGCCAAAAATTAACGATCTACCTACCGAAGAAGATGCCGAAATTGATAAAAAATATTCT
GAGGATCTTCAAGAAAAAGCCCGTCAAGGAGCTAAAAAAGCTGGTAAAAAAGCTTGAGGTATTTGACTAA
AAAATTATCAAGAAAAATATGGAATTACTTTCAAGGCTGACCCTGAAATTGATAATGAAGATTTTGATGA
ATCAAGTTTATCTGTTCCAAAACCAATTGAAAATATCAGTTCAAATAATGCTCAGTAAAAAACCGAAGAA
ATTGAAGAAATCCAAGAACCGCTTGAAGACAGAAGTCAAAACTAATTTTATTTTTCTAATTTAAAAAAAC
TTCAAAAAAGGGAGAACAAATAATGAAATCTAATATTTCAGAAGCAACAATTGCAGGAAGCTTCAATTCT
GAACTTAATAATATGGGTCATAATTTTCGACTAGAAAATGAATGGTTAAATGAAAGTATTAATTCTGCGC
TTGAGGAATATTTATCCAAAAATGGAAAAAATGGCGGAAATCGCCCTGATTGCAAAATGCTTTTAGAGGA
CGAACTAGGTAATAGTTATCCTATTTTGATCGAATATAAAGTTGGTTTTAATAAAATGGTAAAACTAGAT
TCAAATGGATATCCTGATCTTACGCAATTAAATAACGTTAAAAATTATGCAGTAAATGGAGCTATTCATT
ATGCTAGAGCAGTAAGGTTATTGACTTATTATACCGATATTATTGTAATCGGTGCCGTTGGCGAGAAAAA
TACCAATGGTAAACTTGAACGCGAAGTTCAGGTTTGGTGAGTCTCAGATGCTAATTATGGCAAAGGTAAG
TTAATAAAAAAATATAATGATTTTAGTTTTTTAGACAAAAAACACTTTAATAAATTTATTAAAGAAGCAA
AAAAATCGTTTTTAAGTGAGGAGGAAAAAGATAAATTAAGGCAAAGATCAGAAGCCGAAATGATAGTTGC
ACTTAAAAAACTTAATAATGATATTTACAAAAATGAAGATAATATCGAATCTGATACAAAACTATATTTA
ATTGTAGCTAGTATAATTGCAAGTTTAGGAATTCCTCATAAAGTTGCCCCGCTTAATAAATCCGAACTTA
AATCATCAAATGAAAAAGGTAGTCAAGATGGGGAAAAAATACTGAATAAAATTACTAATTTCCTAGACAA
AAAGCAAATACCACCCAAAAAACAGGAAACTTTAATTAATATTTTATCGCCAAGTCTGAAAGAGGAAAGA
CTAAATACCCCAGAAAACGGCGAGTCAAGAATCAAAAGAATTTTTGGAAAAGTTGTTGATGATATTGGTT
ATTTTTTCAAAAACGGTTTAGAAATCGACTTTGCCGGAAAACTTTTTAATGAAATGTATTCCTGGCTCGG
GTTTTCTGAAGATAAAAAAAATGATGTTGTTCTAACTCCGCCTTATGTTGCGAAATTACTTGCAAAACTT
GCTCGGGTTAATCAAAATTCTTATGTTTGAGATTTTGCAACCGGCTCAGCTGGTCTTTTAGTAGCGGCGA
TGAACGAAATGATTGCCGATGCAGAAGCAAAATCAAAATCAGCAAAGGAATTAGAAGCAAAAAAAATCAA
AATTAAAACAGAACAATTATTGGGGATCGAAATTTTGCCAAAAATCCACATGCTTGCAATATTGAATATG
ATACTTATGGGTGATGGTTCCTCCAATTTGTTACATAAAGATTCGTTAAAAGACTTTGATAATAAGGAAA
AATTTCCAGCAAATGCTTTTGTTTTAAACCCCCCTTATTCTGCGCCTGGAAATGGGATGAATTTTGTTGA
AAAAGCCCTTTCAATGATGAAAAACGGTTATGGCGCAATTATAATTCAATCTTCTGCAGGTTCAGGTAAG
GCAAAAGATTTTAACACTGAAATTTTAAAAAATAATACACTGCTAGCTAGTATTAAAATGCCAATTGATT
TATTTTTAGGTAAATCAAGTGTGCAGACACATATTTATGTATTTCAAGTAGGACAAAGTCATAATAAAGA
GGGGTTAGTTAAATTTATTGATTTTAGCAATGATGGTTATAAAAGAACAAACAGAAAAAAGGCAGCGATT
AATTTAGTTGATAATGGTGATGCAATTGCTAGATATCAAGAAGTTGTTGATTTGGTTCATATCGGGAAGC
AAAAACTCAATTTATTAGATACAAACTGTTATTTTGAAGATGTGATCGATCCAAAATCTGGAACTGATTG
AAACAAAACAAAGCAGGTCGATTTAAAACCAACCATAACCGATTTTAAAAAATCAATTGGCGAATATCTT
GCTTGAGAAGTAACAGAAATTATCAGAAATACTAAAATAGGAAGTGAAAAAGAAGAGATAACAAAAAAGT
AGATGCCCCACTAATTGAAAAACTAAAAACAATTCAGTGGGGTGAATTCAAGATTGATAGTCTGTTTAAA
AAGATAAAAACTAAAAACGTTGTTAAAAATAAAATTGGCGACCTACCAGCAACAACGGCAGTATTGACAA
ACAATCAAATCGGAAGATATATTGACAAAGAGGGAGCAACTATTTTAGAAAATGTTTTTTCAGCAACTGC
AAATGGGACAGGCAAAGCATTTTTCCAATCAAAGCCATTTACGATTTTACAAGATTCTTATGCATTTAAA
TTTAAGGATGAATCAATAACTAAAAAAAGTGTTTACTTATTTTTTCTTGCTAGTTTAAATAAAGTTTTTC
AAAAATACTCCTGGGATAATAAATCAATTTGAGAAAGAATTAGGCAAGAAAAAATTTATCTACCAATTAA
AAATAAACAAATTGATTTTGATTTTATCGAAAAATTTGTTGTTCTAATTGAGAAAATAATTGTCAAGGAA
CTTAAAGCCGCGCATATGGCAGAACTTAAAGCCTATTTATTGGCAACTGGGTTTGAAGAAAATGAAGCAA
CACACACACACACACAGAGAGAGAGAGAGAGAGAGAGAGAGAGAGAGAGCCGCTTTTCAAGCGGAAATAG
AAGATTTATATCTCAATACAATCTGGAAAGAATTTAGAATTAAAGATATTTTTGATGTTTCAAGCTCAAA
TAAAGTCATTCATGCTAATAAGGTTAAAATCCATGATACACAGATTCCAAACACTTATCCTTATGTTGTA
AGACAAAGTAAAAATAACGGAATTAAAGGATATATTCACGAAAATTTACAATTCTTAAATCCTGCAAACA
CGATTAGTTTTGCGCAAGATACTTTTCTTAGTTTTGTTCAAAAACAAAAATATTTCACCGGCAACAATGT
TAAAGTTTTAAAATACAAAGGAAAAAATAAAATTAAACAAAAATCATTAATGTTTATCGCAATTGCGATT
CAAAAAGTCATTGCAAAATTAAGTTGGGGAATAAATTCTTCAAAAGAAAGTATTTTAAAAACTAAATTCC
TTCTGCCAATTGATGATCAAAAGCAAATTAATTTTGATTTTATCGAAAAATTTGTTGTTCTAATTGAGAA
AATAATTGTCAAGGAACTTAAAGCCGCGCATATGGCAGAACTTAAAGCCTATTTATTGGCAACTGGGTTT
GAAGAAAATGAAGCAACACACACACACACACACACACACACAGAGAGAGAGAGAGAGAGAGAGAGAGAGA
GAGAGAGAGAGTTAAAGGATTTATTTTCAAAAATCCGCTGAAAACAGTTTGAAATTGCGGACTTATTTAA
CCTAACTAGTTCAAAAAAACACTTTCATGCAAATAAAGTTAAAATTTTTGATCAACAAGTCCCAAATTCT
TATCCCTATATTGCAAGAAAATCCGGTGATAACGGTACTCGCGACTATATAATCGAAGATCAAAAATTTT
TAAATCCGGCTAAATCATCAAGTTTTGCTTGTGCAACTTATTTTGTTTTTTATCAAAAAACAAAATATTA
TACAGGCCAGAATCTTAAAATTCTTACGTGAAAAAGAGGTATAATTTCTGAAAAGACGCTTTTGTTTATT
GCCGCTTGAGTGCAAAAATCAATATCAATATTTACTTGGGGCGATCAAAATACAACTAAATTTATTAGGA
AAATAAAGTTTTTTCTACCTGTTAATAATCAAGGACAAATCGATTTTACTTAATTGAAAAAATCATCTTA
GAACTAGAAAAATTGATTATTAATGATTTAGCGGTTTATTCAACCAAAAAAAATTGATACTTATAATGTA
GTTATTAACCAAAATTTAGCTTAAATTTTCTAAAAAATAATTCAAATCAAAAGTAAAATTGTATTGTTTT
TCGCTTAAAAACGACATTGAAATGATTTTTTTAGATTGACTAGTTAATAAGAAAAATTAGAATTAATTAC
CAATTCGAAAGTGGCAAATTTCACCATCTTTTATTAAATAATCCTTACCTTCAAGTCGCATTTTACCATT
TTCTTTAACCACTTTTTCGCTACCAGCTTGAACAAAATCATCAAAACTAATAATTTCAACACGGATAAAT
TTTTTTTTAAAATCCGAATGAATAATTCCGCTACATTCAATTGCGGGTGTGTTTTTCCGAAAAGTTCAAG
ATCTTACTTCTTTTTTGCCAACAGTAAAAAAAGTTGCTAGATCTAGAAGATAAAAACTATGTAGAATTAA
AAGATCAAGTGAAGATTTTTCAAGTAAAAACTCCTTTAAAAACAAGTGTTTTTCATCTTCATCGAGCTGG
GAAATTTCTTGTTCTAAAGCAATACAAAGCGGAAGTAAAATTGCTTTTTCTTTGACTAAATAACTTTTTA
GTTTTCAAAAATAAGGATTTGCATCTGGATTCTGGATTGATTTTTGATCTAAATTAGCAACATATAAAAC
CGGTTTGATCGTTAGAAGTTGTCAAGATTTTATTTGTAAAATTTCGGTAGAATCTAACTCTAAATCCCTT
AGTGATTTACCATTTTTTAAATGAATTTCAACTTTTTTTGCAAGTTCAAATTCAAATTTAACTTGTTTAT
CATTAGTATTATTTGCCTTTTTTGCAAGTCGGGAAATTATTGTCTGAATTGTTCCAAGATCTGCAAAAAT
TAGTTCAAGATTTATAGTCTGGATATCAAAAATTGGGTTAATTTCGTTATTGACATGAATAATTTTTGGA
TCCTGAAAACAACGAACAATATGCACTAAACAATCCACATTTCTTACATTTGCAAGAAATTTATTACCCA
AACCTTCGCCTGTAGAAGCCCCTTTAATTAGTCCAGCAATATCAACAAAAGAATAGGTAGCAAAAACGGT
TTTTTCGGGTTTTACTATTTTTGTTAGTTGAAGAATTCGCGGGTCATGAATTTCAACAGTGGCAATATTT
GGTTCAATTGTTGCAAAAGGATAATTTGCAATTTCAACATTCATTTTTGTTAATGCTGAAAAAAGTGAAG
ATTTTCCGACATTTGGAAGTCCAATGAGACCTGCTTTTAAATTCATTTTTTCAATTTAGACACGGGTTTT
ATCATAATTTCCGCGGATGCGATCACCGATAAAAGGAAGAAGAGCCACAAAACGGGCTCTTTTAACTGCA
AGCGCTAATTTTCTTTGGTGTTTTGCGCAATTACCAGTAATTCTTGAGGGTTGAATTTTGCCAAAAGTAT
TAATAAAACGCTGGAGAACTTCGATGTCTTTATAGTCAATATAAAATAATTTAGCCTCGCAAAATTGACA
TGGTTTTTTTTTGAATTTTTTCGCGTATTTTTTATTCATTTTAACTCCTTTATAATTTAGTCATCACTAT
CTGGTTCAATATCAGAAAGATCTCAGTCAGCAAAAGGATCTTCATCATCTTGAGAATTGTTTTTATTCTT
ATCAGCTAAAAAACTTGGAAAATCAGAGTTTTGTGATTCATCTGGTAATTCTTGATCGTGTTCGGGGATT
TCAAGACCTACCTGATTATCATCATAAATAGGTTCAAAAGTTGGTTCAGATATTTTTTGGCTCAACTTTT
GCCGTCTAATTTCTAGTTGTTCTTTTGTCTCAAGTGGTTGAAATGAATCAACATTTACTTCATAATTCGT
CAAATAAGCATTTGTATTATTCATTACCCGATTTCCCTGGATACTGCCTTCAAGTGCGATTAGAGTTCCA
ACTGTGATTAATCGTTCTAATAAAGTTGCGTTTTGTCTTCAAGCAACAATTGGAATAAAATCAGTTATTG
GAGTAGCATCTTGACTATATCTTCGACGGGAAACAGCAAGACTAAACCGCAAAAACGGTACATTAGATTT
TGTATTTAACAAAATCGGTCTTGAAGAAACCCTACCAATTAAAATAACTTTGTTCATCGTTGTTAATAAT
AATTTTAGTTTGAACTTTGTGGTTTTTTATTATTGTAGTTTTCTTTTTCTTTTTGATTAAATTTTGGATT
TTTTATGGGTTGATATTGTCGGCGACTTCGCTGAGTTTGACTAGTTTGATTTTGGTGATTTTTGTTATTT
TGGTGTATATTTTCTTGATTTTGTCGGTTATTCTCACGATGATAACCGCTTTGATTTTGTTGATTTTGCC
TGAAATTCTGTTGATTGCTGCTCACTTGTTGGAAATCATCTTGATTTTGCCTGCTATTTTCTCGATATTG
ACTAGTTTGATTTTGCTGATTTTGCTGAAAATTCTGTTGATTTTTTGTTGCTTGTTGGTCTTGTTGATCA
AAACGTGATTTAGGATTTCCCCGAAAATTTGGCTTATCAAAACGATCACGTCTAGGTGTGTATTTTCTGT
TCCGCTCACGAATTTTTGGTTTTTTATTTAGACCTTTTTCACTATCAAGATTCACAATTAGATATCGCCA
AATTTCTCTTGTGATATTTGCCCGACGTACAAATTCCTCGATTAAATTAGTTGGAGCATTTAATTCTACT
AAAAAGTATTGCGCAATTTTTGATTTTCTTATCGGGTAAGCAAGATTTGTTGTTTCAAGTTTACGTAATT
TTTCTGTTGAATTATCGCCAAAAACAGTTTTAAGCAAATTATCAATAATTGCCATTTCTGCTTTTGGATC
TAAAATTGTCATAATTTCGTATTTAGGCATTTTTTCTCCTTTTGGACTTAAGGGTTAGAAAAACTAACCA
AGGATAATAATTAAAAAGTTTTAAAATTTCTAGTTTACAATTTTTTTAAATTTGTATACAAATTATACCA
CAAAAAAAAAAAAAAAAAAAAAAAAACAAAGTAAAATTTGTGACCGGCCTTGATATTATTAATTCTAACA
CAAAGAAATCAAATTCCAAATTTTTTTATTTTTTTTAGTAATTAGAAAATTAAGTGACAATTTTCAGTTT
TTCTTTTATAATTATCATTTATCATTTAATAGGCCGGCACGCCCAAATTTTTTCTAACGAAAAGGCATTC
CTCTTTTGCTTTTCCTTATAATTATCTTTGATATTATAAGGAGGAAATTACTTTTTTGAAGGAAATTTAA
ATAATTATACATAATTATAACATAGACATATAAGAATTACACAAATATGAAAAGCTTAAAAAAATCTTTA
TTTTACTAGCTATTTTAGCATTATATGCCTTTTGTTTTTGGTTGTTTCTTGTCCAACGGTTTAATTAGCA
AATCTGAATTATCAAAAAAAAGAAAGTAATGTTTTTAATTTTATAATAAAGGAAAATGAAAAAAATTTAA
CTATATTTACCGCAACTTTAGTAAAAAAAATTAATAATAACTTGACTTTTGTCAGCGCTTATGGTTTGTT
AAATTCAATAAAACACAAAAGACAGCGGTAAATTCTAATATTTTTTTATTCTAATTAATTAAAACAAAAA
AATATTAGAATTTAAACTAAAATAGTCTTGTTTTGTTTATATTTTATTAGGTTATAAATAGAAACTATAG
GCACAAAAATGTCTAAAATATATAAAATTAGTGAAGTTCGTTTGGAATGCATATTAACAGAATCTGCTAA
ATAACGAGGCCCAATGTATATAAGGTAAGTCATAGTTGAAATATTAAATAAATTAAAGAAAATTAGACTA
ACACCGGTGTTACGAAGAATTTCATTTTTAGTTATAACTAGCCACATTGTCGTTGTAAAAACTATAAGAA
AAATTAAATGGAATATATTTTTTACAACTGTAAATTGATAAAATTGTCGACTAATTTTGTTATTAATTAC
TTGTTTTTCTACTTCATTTTGACCTGCTAGTGTATTTTCTGCAATTTTTAATTTTTTAGAAAGTCTCAAA
ACATTTTTTCAAGCATTGAAGTAAAAAAATGGCATGAAAAAAACGTAACTAGCTGATTTCCAATAAGTTT
TTTCTCTTTTGCTGATTAATCTGTATATTTTAAGAGAATAGGAAGCCAAAAAATAAAATGGAATTAAAAA
ATAGAAAATCCCAACAAAGATTGTTATAATCACAACCTCTTTAAATTTTTCAAACATTGTATTATCTAGG
CCAAAGCGAAGAATTAACGAAACAATAGCAAGTACAATCGAGCAAAGTCAAAGAAAAACAACCAAATCCT
TAATAAAGTTAATAATTTTTCATTTAAGTATTAATTGTCTTGTAGTTCAATCATTGCCAATTGAAATTTT
GTCTCTAAGTGACTTAGTAATTAATAAAATTGAAGTAATTAAAGGAATAAACTTAAAACCAATCGAATAT
TGCTTAACATCTAGCCCAGTTTGTCTAAATACTTCATCATTCCTTAAATTTCAAGCAAAAATGATACGCA
AAACCAATGAGGCAAAAAATGATAATCAAAATATGCTACCTATTGCGGCTTTTAATCTTCCAATTGGTGT
CGCTAAATCCAATTGATTTGTTGGTTTGCCCTCAACATCGTTAACACTATATAAAATAATAAGTGAAATA
AAAATTATTGTTTTAAAAATTGACAACAAAAAAACTAATATAAATTTTATGGAATTATCATAATTAAATT
TTGTATTCATTTTTAAATTAATTAAATTACGCATATTTACACCATTTTTTAATATACACTTATGAATATT
AATTAATTTTCCCTATTTACCCCTCAATATAAATTGTAATAATAGATGTAATTTGCTCAAATTTTAACCT
TGTCAAAGCTAATATATGCACTTAGACGTCTAATACCTTCTTGTACTAGCTGATTTATAGGATTAAAAGC
AAGATTAATAATACTGTTTTTTAAAAGTTTAACAATTGCTGATCGCACATCTGAATTGTTTATAAAATTA
GCTAAAGAATCGAGGCTTGCATCATTGATCGAGTTAGATATAATGTTTTTTTCGTTCATATACATTGAGT
TTAATATTTTGGTGGTTAAAACGAGATTATTCACCATTCCGGCTTCATAGTTACCAGTAGCGATATTTGA
ATAAATTTCAACTGCATCTAAAATGGTAGGGAGTTGGTTGAATAGTGCCCCTAGAAAATTTAATGTTACA
TCAAAAACAGTAGCAACTCCATAAAGGCCATATCAAAATGCCATTGGAAATCAATGATATCAAGCTTCTT
CCAGAACTTCTTTATCCTTAAAATGATCTTTGGTAAAAGAAATTAAATTTTCAGCAAATTTATTTAGATC
TTTTTCTGAAAGATCATTGAGTTTATTTAATTTTACGAGTTTATTTAGTTCAAATTTGATAGAATCAATG
TTTTTTTTATCATTTTCAAAAACATATTTAATAACATTATTTTTTAAAATCTCGGTGCTTGAAAATTCAT
TGCTTTGAATCTTGATTTCTGGAGCAATTTGTTTTTGTTGTAGTGGTGCGATTGAAGTAAATAATAATGG
ACTGGCCAACGTTGTTAGCATTAATCCTGATGAAAAAATTTTAAACTTATTCGATTTTATAAATGAGTAT
TTCATAATTTTCCTCCATAAGACTTAAATATTTTGTATAATTTATTATACCAATTATACCATATATAAGA
ATTATTATACTATAAGAATTATTATACCATATATAAGAATTATACAAACATCAAATGCTTAAAAAAATCC
TTATTTTTACTAGCTATTTTAGTATTATAAGCCCTTTGTTTTTGGCTGTTTCTTGCACAAACATTATAAT
TAGCAAATCTGAATTATCAAAAATAGAAAGTAATATTTTTAATTTTATAATAAACGAAAATGAAAAAAAT
TTAACTAGATTTACCGCAACTTTAGTAAAAAAAACTAATAATAACTTGACTTTTGTCAGTACTTTTCATT
CGCTAAATTCAATAAAAAACAATATACAGCAACAAGTTTTTGATATTTTTTTACAACAATTTAGTGTGAA
AAATTTAGAAACTAAAATAAAATCAAAAATTAGAGTTGAATATGAAAATAAAGAAAAAGATATCATAGTT
TTTTCGCTAGATACAAAAGAAACCTTATTGTTAAGAATTTCGGATTCTATTGATTTTCAGGTTCTAGAGG
ATTTTACAAACACAAAAAATAGCCTATTTAGCTTAGGTTTTCTCACGATCTTAAACGAAGATTTTAAACC
TAAAACATTAAAAACATTATTTTATGTAAATGACAAAGTCGTTGAATTGGATAAAGAAAATGTTTTTGTT
CAAGATATCAACTACAGGCAAGGTTCGTCAGGTTCTCCTCTATTTTACAAAAACAAAATTGTTGGTTTGT
ATAGGGGTAAAAAACTAAAAAACGGCAAATTAACCCCGTTTTTTAGACTTATTGATTTAGATACTTATCA
AGAAATTAAATCTGTAGTTTCAAAATTAAAGGATTAGAATAAAAATGTTAATTATTTACTAAATTAGTAT
ATTAATTTATTAATTTCCTAGTTTTATTAGAATAAATTTTACCCAAATAGTTTTAGCCCATAATAAAATA
ATAAAATAATAAAAAAATATTTGATATTAGACTGTTTTTCCAAAGTTGTAACCTAATAAAACTTGTAACC
GGCCTTGATATTATTAATTTTACCACAAAGAAAACCAAATTCCAATTTTTTTTTTTTTATTTTTTTAGTA
CTAGAAAATTAAAGGATAATTATTCAGTTTTCCTTTTATAATTATCCTTTAATAGGCCGGCACGCCCAAA
TTTTTTCTAACGAAAAGGCATTCCTCTTTTGCTTTTCCTTATAATTATCTTTGATATTATAAGGAGGAAA
TTACTTTTTTGAAGGAAATTTAAAAAGCCCATTTCTTATTTGTTTACTTTTTAAGCACTTTTTCAATCTA
TATTACGCAGTAATATAAAAAATTCCAAAAAAACAGAATACACAAATTATATCTAAAAATTTAAACTAAG
ACAAGATTAGCTCTAGTTTTTTGATGATGTAAACTTAAATTATTAAAATATCTATCAAAAGAAAAAGTTG
AATATTTAATTTTGGTATTAAATTTTACTAAACTAGCAACAAAACTCTCTGTATAGCTGCTTGCGTTTTT
GAATAAAAATAATTGATTAGTTGCTTCCATATTAGAAATTACATAGCGCAAAAATAACCTAATTTTTATT
TTTTTAAGCTATTTATGCTCAAAAAAATAAAAAGTACTTAAATGGATACAAAATTTCTTAATTTGAACCC
TAATATTGTTCATATTTTTTTAATTTTGTAAAACATTTTCTATGTCTATAAGACAATATTACTCCAAAAA
TCGTAAAAAAATCTTAAAAAGAACCTATTAAAACTATTATTTTTGCATTTTATAGTATAATTTAATTCTG
AATTTAAAGGATAAAATAATTTTTTTCAAAAAAAAAAAAAAAAAAAAAAATATCGTAATTTAAAGGATTT
TTTATGGATTTTAACCAAAATACTGCCTTGGCAGAGAGAGAGAGAGAGAGAGAGAGAGCAAGGTGAACGT
GCTCTTCAATTAGAATTTTATAATACATATTTTCTAAGAGTTGATAAAAATCTTTCAATTGATCAAATAC
AAAATAATTATACCGACGGAATTATTAATGGAAATATTCTGGAATTTAAGTTAAATATTAATAATTTAAA
TGCCGTTTTAATTCAAACAATAAAATATTTATCAAGAATGAGAATTAAAGGAATCCCAGTTCCTAAGAAT
ATTCTTTTAATTTCACTTAATAAAAACGAAGTATATATTTATAATTCAAACGACTTTTTAGAACATATTG
AAAAAGTTTATATTGGTGCTGCAAGCATTAATAATTTTGACTTCCATACAGACAAAAAACCAAAAAAATT
AGATCTAAATTTCCACGCAAATCAAGAAGAATTAATAAGTTTACTCAAAGAAAAACAATACACAAAAATA
AATATCGATGAAAACTGCATTGTTGGTTGAGCTAATAAATTTTTTAGAGAAAATCCCGGAAAAACTAAAC
AAGATTTTATTGGCGATAATACTGGAAAAACTAGAACTCTAGGTGAAATTCGTGATCCTAATACTTTTAC
TAAATATATAAATCCTTATAAAAAAGATTCCAATGTTCGTTTTGAATATTTAATGGATCAGTTAAATACA
AAAATTCAGCAAAAAAATTTAGGAGCCTTTTATACTCCAAAACCTTATGTAATTAAAGCCTACGAATTAC
TTAGAGCGGCAATTTCGGAAGTTCCTGAGGGAAATGACTATATAATTTTAGATCGTTGTGCTGGGACAGG
TAATTTAGAAAAATGATTAACAGACGAGGAATTAAGTCATGTTGTTGTTTCGACTTACGAATATTATGAA
TATAAAGTTTTAGTTGAACTATTAGGAGATAAGGTAAGACATATCATCCCTCCAACTGAAGATTATAACA
CTTTTCAGCAAGGTTTTGTAAATGGAGCTAATGCATTAAGTGAAGAATATATTAAAAATGAAACCTTAAG
GAAATATATTAATAATCCTAAATGTTCAATAATTGTTTTTGAAAATCCACCTTATGTTGAGCCTACCTCA
ATGGAACAACAAAAATTTAAAACAGCAAAAGAATCCCGTGAAAGTTGAAAAAACTATTATGTGGTTCAGC
AAATAAAAGAAAAGAACAACCTCAAAGCTAGTGAGTTTAATGAACTTGCAAATTATTTTATTTTATCCGC
TTTTGAATATTACATTCGCCAAAGTGGCGATGCTCTTATTGTCTTTAGTCCTGTAAAATATTTTAAATGA
CAAAATGCTGTTAAACGAAAAATTGGTGGTGGTTTTGGTTTTAATAGAAAACATTTTCACGCAGGCCAAG
ATTTTGTCTCTTGTATTTGGTGAAAATTTGAAAAAGAAGAATTTAATCAAATCGAGGTTGAAGTATTTGA
CATTGATACAATAGCTGATGAACTTATTTTTATCAATAAAGTAAAAATAAAAAAAGTTTATGCCTTACTT
AGCCAAAGTATTTATAAATACAAAAAAGCAGATCCGCAAAAAGTAGAACCAGATTTAGGCCTTGCATGTG
ATTATAACGGACTTTTTACAAAAAAATCAGGAAAAAGTTTAAGAGGAATACCAAGAAATTTAGATGATTC
AAATTTTATCGGTTATATTCAAACAACAAGTTTTTCACTTCATTTTGCTCTCAAGCGCTTTGTTACGAGC
TAAAGCCTACAATGAAAATGGGTTTTGAATTGACAAAAATAATTTTCTTGTTGGTTTGATTGCTTTTAGC
GCCGCTATTTATAAAATAATTGATAGTGATTGAGCAAAAAATTATCTAGCAAAAACCGGCGATGGTTTTA
ATCGTTTTTTATTAGATCTAGAAACCCAAACAAGACTAAAACAATTTTTACTTAGAAATTTATTTTTTGT
TTCACTAACAAATTTAAATCATATTCGAAGTCTTGAGGATCCTAAAGATAAAGACAAAATTTATTTAAAC
GAGTTATGTCTTGATAATTTAAATCAAAAGCCAACATTAGCTCTAAATACATTAAGAAATTATCAACGTA
GTCCTGAAGAATTAGAAATTGAAAATTTGTGATTTAACATTCTTGAACATGCAAGCACAACTAGCAATTA
CCGGTCTGATTTTAAATATGGCTTATACCAAATTATTGAAGAGCTAAATACAAAAACTTTAATAGGCAGC
CCAAAATCAAATAAATACTCTTATGACTATCCAGAATTAAACGGTAATATCGAAGCTATCAAACAAAAAC
TTAAAAAATATTATCTTGAAGAAATTGCTCCTATTTTATTTGAATATGAATTTTTAAAATAAAAAAAAAA
AAAAAAAAAACCGCTAAGTTAGTAGGAAAAATTCAGACAATTAGTTTATATACTAACTTAACTTTCTTGA
AAAATTTATTATATAATAATTAATATAGTAAATTTAATTTTTTGAAAGGAACAGTTTTGGTTAAAACAAG
ATTTTTTAGTAAATTTAAAGATTTTACTTGATCACAAATTTTTGCTTTAATAATATTAGCAGCTGCTGAT
GTTTTTGTTATTGCTGCCCCTTATTATTTAAAAAATATTGTGCCTAACTTGCACACATATTTAAGAATTC
GTGAAGACCAAGTAGCTTCTTTGACAGCCATTATTGGTTGAGTTACACTTGCAACTCAACTACCGGGTGG
ATTTTTATCTAATAGGATTAGTTCGCGTTGACTCTTATTTATTGCTGTCTTATCAACAGGAATTATTACA
TTTTGATTTGGTATAACCATCAAAAATGCTCAACACTTAGGTGAAGAAAGCGCTTTGACTCAATATAAAA
TTATTTGAGGTCTTTGAGGAATCACATCAACCTTAATCTTTTGAACCCCACTTTGAAAACTAGTTTCACA
GCAAACCGACCAAAAAAACCAAGGTCTTGCTTATGGGATTCAAGGTAGTGCAAATGGTATAGTTGGATTT
TTCCTAGTTTTTGTTATTGGTTTAATTATTACTTCAATTTATTATCCAGACAATCAAAATACTAATGAAA
TCAATAGCACACCTTTTGCTGCTTATACTTTTATAATTGGTAGTTTTTTAGTAATTACTTCATTTTTAGT
TCTCTTTTTTGTCAAAGAGAAAAAAATTGAACGTTATACTAACAAAATTAGTTTAGAATCGATCAAGAAA
AATATTAGCCAAATTTATGTCTCACTTAAAAATTGAAAACTATGAATGCTTTCAATTTTTGTAATGGGAA
TGTATACTTTCCAATCAGTTTTTGCCTATTACTTAGTTCAAGTGTTAAATAATGTCTTTTTAGCACCGAC
AATTTTAGTTACAATTCTTGGTGGAATTAGAACTTATGGACTTCGAGGTTTAATTAGCTCTTATGTTGGT
TACTATGCTGACAAATTTAGAAGCTACATTCTCATTTTAGTTTTAACAGCACTGACAGGAATTTTTGTTA
TTTTAACTATTTTACTTCTTACCTTAGCTGGAATTCAAGAGTCTGGAACTCCACTATTTATCTTCTTTAT
AATATTGGCTACAATTTTATTCTTAATTGCAGGTTCTCTATCATGAGTAATGGTAACTCTTAGATTTACT
CAAGTTGCTGAAATTGAAATTGGTAAAAATAACTATGCAAGTTCAGTTGGAATTCTTTCATTTATTGCGT
TTTCACCAGATGCTTGATTCTATGAATTATCAGGATATATTGGAAAAATCTATACAATTGAAGGTCAAAC
AAATACTTCGCCTTTAGGTTATCAGTTAATTTTAACAATCGCATTAGGTGTTGCCTTATTTGGGACAATT
TGTGGATTAATAGTGTTTTTATACAATCGAGCTGAACTTAAAAAACTAGGTAAAACAAATTATCGTTGAA
GGGAATTAGATAATGCCTAAAAAACAATTATTAATAGCACATCGTGGTTATTCAGGAATCGCACCTGAAA
ATACCAAACTAGCTTTTGATTTAGCATATGAATTTAATTTTGATGGAATCGAATTAGATGTTCATTTAAC
TAAAGATAATAGAATAGTTGTCATTCATGACGAGGATACTAAAAGAACAGCTGGTGTTGATAAAATAATT
GCAAATAGCACTTTATCTGAATTATATAATGATGATCATAGTTTACATTTTCAACTTGAGACTCGTAAAC
AAACCATTTTAACACTTGAAGACTTTTTAGATCTTTATCTTGATAAGTTTGAAGTAATTAATGTTGAAAT
TAAAACTGATCAAACTGAATACATTGGAATTGAAAGAATTATTGATGATTTATCAATTAGATATGGAAAA
GACTTTTTCAACAAAATAATTTTTTCGTCTTTTAATTTTTCTACACTTGAACGTATGTTTAAATTAAACT
CTAAATATCGCCTTGGTTTTTTATTTTGAACTAAAACCCAACTAACAAGACTAAGCGAAAAAAAAATTAA
ACAAATTTGCAAGTATCTCCATCCTTGAGTGGATTTATATGACGAAGAACCAGCAATGATTGAAGCTTTT
GGCCTACCACTAAACTTATGAACTCTCAAATCAAAAGCCCGCTACCAAAAATATTTAGATAACAAACATG
TATATAGTCAAATAAGTAATTACAAATATAGTAAAGATATTAACTAAAATTCAAGATCAAATTAACCTTC
AATTTGGCAGTCTTTTAAAGGCTTTTAATTTTGGGGTCCCATCTCATGGAGGCTTTGCTTTTGGTCTTAA
TCGTCTAATTATGATTTTATTAGAAACAAACTCAATTCCTGATGTTATTGCTTTGTCATTAAATTCAAAA
GGTTTAGACCTATTACTAAATTCACCTTCATCAATAAATCCTGAGTTATTATCTGAATACAATATCAAAA
TTAGCGATGCAGATAAAGAATAATTTCTAAAAAGTTGACAAATTTTAAAAAATAAGCAAAAAGCAACTAA
TTTTTACCTTTTTTTAAAACAGCACAAAAATTCCTAATGAATTTAAACCTTGAAGCAGTTTTAAATTTTT
AGGAATTTATAATAAATAATAAATAAAAAAGAGATTTGGCTGAAACAATCTCAAATTTTTTTATAAAAAT
TTATTAAAAATTTGAATTAAAGCCCATTTTAGATAAGCAATTGCTCAAAAATCAAATAATAATTTACTAA
AACAAAAGGCGAATTTTTGCAAATTTAGATAAAATTTAGTCTTAATTATACAAGTAAAATTGAAAAATTA
GAATTGCTCAAATTTTAGCAATTTAATTACCGGCTTACGATAACTTATTCAAGAAATTATAAGGTAAATT
ACCGAAATAGACACAAACATTATAAGCCATATTATTATAAGTAAATTCCCAACTTGCGTTAATGAGGGCA
GCAAAATATCTTGTCCCATTATTGAGGTATAAATTTTTCCCATTGACGGAATGAAAACAACCGAATTAAT
AAACAAAATAAAGAGTGAAATTATAATAATATTTAACCAATGGTAAAAGAAAATTTGTCAGGTTTTAGCG
CTTAATGCTTTAAGAATTCCAATTAATTTCATTTTCGAATCGCTCAGATTTTTAGCATAAAAAACTGTTT
GAATTAGCAAAATTATAATAAATAAAACTAGAATAGCACCAATAACTATATTTGTAAATGACTGTGTATT
TAATATTGATTTGGATATACCACCTAGTGCCGATTGAATTTCAAATTCTTTGTTGTTCTTAGCAAAGTTT
TCAATATTATTAGCTAAATCATCATCAATATTAAAATACAGTTTTAATATTGATGGGTCAATTTTTTCTG
GCTTATTGTTATTAAGATTTTCATTTGTTCCATTCTTTTTTTGCACAGGTTTGCCTAATTCATTAAATTT
ATGATGTAAAAAGCTAAAATTTAATCTATTTAAAGTAGTCAAACTACTTATACCAACTACTTTTAGATCT
ACGACTGTTTTTTGTAAAGTAGAAACGGTAATTTTTTGATTGTTTGGTTCTTTTATATTAAATTTTGTTG
CCAGCAATTTTGAAATTATTATTTCATCTTTGTTTTGAATATTTCTGCCTACCAAATTTTTGTTCTCAAA
AATAAATCTATTTTTAAAAAAATCACTTTCATCAATATAGTCAACAGAAGAGTCAAACTCTATTTTATCG
CCATAAGAGAAAGTAACCTTAGGAAAATTAAAAAAAGGAACAATTTTTACAATTTTTGGGTTATTTTCTT
TAAGTTTTGTGATTTCATCAGTTGAAAATGTTCCTATTTTTCCATTTGGTTTTTTGTTTATTACAACCGA
ATCTAATTGATATTCAATCGTTTTTTGCAAATTAGTGCTGTTAATATTTAAATTTAAAACCCCAAATAAC
AATGTCCCAAAAAAACTTGTTAAAAAAAGCATTAAAAATAAAATACTTGAAGTAAATTTTGATTTAAAAT
CTGTAATTGTTAATAAAAAACCTGTTTTAAATTCCTGTTTAATTTTTGCAAGTTTTGAATTTTTAGCAGT
TTTTTGATATTTTAAATCGCTGTTTTTTGCTATATTTTTAGCAATTAGCGGTTGATTTTGACTATTTTTG
GCAAAAATTTCCTCAGTTATTTTGTTTTTTTCAATATAAACAATTTTGTCGGCATATTTTTTTGCTAAAT
CGAGGTTATGACTAACTACTAAAATAGTTTTATTTTTGGCAATATTAGTTAAATTTTCAAATACAATTTT
TGCATTTTCAATATCTAAATTTCTTGTTGGTTCATCAAGCAATATAAAACCACAATCACGTGAAAGTGAA
CGTAAAATTGCTATTCTTTGCCTTTCGCCCCCAGATAAATTATTTACTTTTTGCTCTAGTTGTTCAGTTT
TTATCGACATTAAATTTGCATTTTGGCTTAATGCATTTTTGTCTAAAAGTTTATTTATTACATTATTTCC
TATTAAAATATTGTCATTAGATGTAATTTTTTCAATTAAATTAAAATCTTGAAAAACAACATCAACTAAT
GGTTTTTTAATTTCAGAACCATTTTTATCGAAAAAAGTAATTTTTCCACTATCTTTTTTTGTAAATCCAG
CAATTAAATTAATTAAAGTAGTTTTACCGATTCCTGATTGGCCAACTACAAAAGTCACTTTGTTTGAAGG
AATTTCAAGATTTAGTGAACTAAAAATAAATCTATTATCAATTTTTTTTGTTAAATTTTGAATTTTAATC
ATTTTTCCTCAGGCCTAAAATTAAAAAACTTGTAATTTTTTTTTATATAAAAATAAAAAATCACGAATGT
GATTTTAGATTATCTTAATAAAGTTGCGACATCTTTTCGATATGTTTTATAAGAAATTAATAGGTAAATA
AATGACATGGAAAAAAAACTAATTAACCAAGTCAAAAGAAAAATTACGATAATTTGTAAATAATCGGGCT
GAAATAAGTTTTGATTTAGAATTATTTTGTAAAATTCCGGGACAATCAAAATTGATAAAACAATACCTAC
AAAAAATACAAAAACACTAATAATTATTAAATTTAATCAATGGTACATGAAAATTTCTAGCGTTTTGCCG
CCTAGTGATTTTAAAACTGCTATCGATTTTTTCTTAAAATTAGAAAGATTTACAGCATAAACACTAACAA
AAATCAATAAAGTAATACCAAGAACAATAATCGATGCAAAAATAGACATAATTAAAGTAAATTGGGAGGC
AAAGAAAAACTGCCTTACTTCATCAGGTCCGCCAGAGGTGAAATAATAACGTTTGACACCAGATTTACCA
TGTTTATCTAAAAAATCCTGAATGTTATTATAAAGATTTTCTTGATTGAAAAAGACTAAAAATTCACTAG
GATGTAGTTGGCTGAAAAAATTTTCAATTTCACTATTAAAAATTACTATATTCTTTGGTTCTTCTGAAGC
ATTATTAGTAGTTTTATCAGCATCAAAAATACCAACAACTTTAAAAATATAATAACTATTAAAAGTAGTA
TTAATTTCTATTAATTTTCCAATTTTATTAGTAATATTAGAACTAACTGCAATTTCATCAAATGACCGAG
GTAAATTACCTTTAGTTAAATTTATTGAATTTGCCTGGCTTGAATTTTGATAAAAAGATTTGCTAATAGT
CGGAGTTTCAATTGTCGTATTACCACTTGCTCTTCAATCACTAAAGTCAAGAGAATAAAAATTATCTGGT
AAAATTTCGAATTGATGAAAATTTTTGTATGATTCTTCATATCCCTTTTCATATGTTGTCTTTAATTTAT
TTGTATGAATTAAAGAGAACTTAGGCTGATCATAATTTTTTTCTTCAATTACTCCAACAATTTTTACTTC
TTCAAAATGGTTAGAATAAAAAATTTTTATTTTTTTTCCTATTGGGTTTGAGATTTCAAGTTGATTAATA
ATTTTCTCAGGTAAAATAACCTCGTCTTGATTAGATATAAAATTATTATTAAATTTTTGGCTTTTAATAA
TGTCAGCAAATCTATTTTTAAAAAAATCTGACTCATCAACAGGGAAAATTGGGCCTGTTGAAACTTTTTT
ATCATCATAACTAAATTTAAATGATTGTAAATCAGAATATATTGGTATTATATTCTCTATGTTTGGGTTT
TCCTTTTTAAGTTTTTCTAATTCATTAATATGTAAGGAGGCAAACCCCTTTTCACTTATGTTTAAGGTGT
CTAAATTATATTGAACAACCTGATCGAAATTAATATTTTTAGCAGAAATATTTAAGTTAACAAATAAAAC
TACCCCAAAAATCATTGCTAAAAATGAGACCAAAACAAGAATAAGAGTAGTAATTTTCGATCTAAAATCC
GCAAGAGATAAAAGCAACGCGACTTTCGCTTTTTGGTAAAAAGACGGTTTTTTATATACTTTATTTTCAG
AATTTTCTAAAAAATTATTCGTAGATTTTTGAAGATTTTTTTGTGGTTTATCTTTATTTTCTATTGATTT
AATATTTTCTTTTTCTACATAAATAATTTGATCGGCATATTTTTTTGCAAGCTCTAAATTATGACTTACC
ACTAAAACAGTCTTATTTTGCGATATTTTAACTAACAAATCAAGTAATGCAATTGAGTTTTCTTGATCTA
AGTTCCCAGTTGGCTCGTCAAGCAAAATAAAGTCGGCATTTCTTGATGAACTTCTTAAAAATGCAGCTCT
TTGCTTTTCACCACCTGATAAATTCTTAACTAATCGATTTAATTTTTGACTATTTATGTTAATTGCACTA
GCTTCGTTTTCAATTTCGTGATTTTCAACATAACGATTTAGAATATGATTTGCAATTAAAATATTATTTT
TAATTGAAAGTGATTCTATCAAATTAAAATCTTGAAAAACAACATCGACCAAAGGATTTTCAATTTCATT
ACCATTTTTAAAAAAAGAAATTTTTCCACTATCTTTTTTAGTAAAACCGGCAATTAAGTTAATCAAGGTG
GTTTTCCCAATCCCTGATTTTCCAACAATAAAAGTTATTTTATTTGATGGAATCTCGAGATTTATTGAAT
TAAAAATAATTTTATTGTTAAATTTTTTTGATAAATTTTGAATTTTTATCATCTAAATAAACCTTTTGCT
CGGAATTAAATAATTCGATAGGAACTCTGCTTATATTTTTAGGTCATGCTATGCTACCATTCCCTCTTCT
GTATCACAATTCATCCTCATCTTCATCAACAACATCAGGCAAAAACGGATCATTAGATTTTATTGAGCTA
AACTCATTTTCATCAAGTGCATAACCGCTTGCGTATTGACCAAATCCAGTAATTTGATAGTTTCACCCTG
CGGCATGATAATTAATAAATAGCTCACCCCCTTCCTTTTTTTCAAGGGAATTAATAAGTTCTTTAGTATG
AGTATCAATGTGTACCGACATATTTGTCATACGGGTCGCTCCCTCGGTAAAAACTCCGCTATATTTTGTT
TCACCGTTAAATTCAAAAGAAGGACTAGCATAACCGCCAATTCAAGAATTAACAGATAGTTTTATTTTAT
CTACAGTATTATCTGTGTTGTTTTCTCATCAATATGAATTTCTTTTAAACCAAATTCTAGCTTTACCCCT
CCACTCAACTTTGTCTTGTCTAAAAAACCCACCACGATATACAATTTTTTTTCGGCCATCTATTTTAATA
TGTAGCTCACCTTTGTTAGTTTTTAATTTTTTGTGTTGGCGATCTCTTTTAGCGTTTACCGAAAATAAAG
AAACATCATTATTTCAGGATTGTTGATTTTGATATGAAAATTCTTGAAGTTTATTTTTATAATTATTGCT
CGAAAAAGTTTGAGCTTGTATTTTATTATTACCTTCATTCATAACAAAATTACTATGTGTTGAAGTTGTT
AATGCGAATATTGAAAAGGATGCAATTATTAAGCCTAGTAGTTTAGATTTTACTTTGTTCATTATAAGCC
ACGCATTTAATTAATAAAATTATAACAAAATTTTAGTTTTTTAAATACATTTATTTATTAAATGAAAAAA
AATTTAAAAAAATAAAAAATCAAATATTTTTAAAAAAAATTAGCAGAAAGAATTCAGACAATTAGTTTCT
TATCTATGATTTTGATTACACCACTTTTGTTAATTTTTTCTAGTATGTTCACTTTAAAAAAATTGGACAA
ATAATTTACCTCATATAAAAACTTGGGCTTTTATATGATAAGCAACTTTGAAGTCTTTCATTGTTATACC
AATTAATAAATGAACTTATTTTTTGATAAGTAATAGTTATATTTTCAAAATTTTGATGTTCAACATTGAT
TAATTCTAGCTGCAAAATGCTATGAGAATTTAATAGGATTGTTTAAAAATTATACTAATTAAAATTGAAA
AATATTTAGTTATTTGTTATATAATTGTATAATTATATAATTAAACAATTAAAACTCTCACAAAATAGGA
AAAATAATGTACAGAAAAAAAGCAAAAACCAAACCAATATTTTTATTAGGGGTTGGTATTTTTTCACTTG
TTGTTGCCTCTTGTTCAACTTCAAACTCAAATCCATTTCATAATTATGTCGATCCAAATCAAAGTCTTCC
AAAAAATCAGATAGATAATTTTTTTCTTCAGTATCCTAATTTTCCTGAAGCTATTAAAAATAAAATAAAA
GATTCCTTAAATATTTCCTCACAAAATTTTTCAAATTCAGAATATTTGCCCAAACTTTCTCAATTTGTAG
AACAATACTCATCAACATTAGTTTTGTTTCAAAAATTTGAGTTGAATTTTAAATCTAAGGCAATTGATAA
GTCTTTTAGTGTTAACGAGGAGAAATACAATAATTTAAAAGGTGAAATTGAATCGTTTAATCAAAAAATT
TTAAATTCAACTAATTTTGAAACTAAATTGGATGAGTTTTTAACCAAAATAAGCCAATTAAGCGCGGAAA
TTACTAAAACCAATAACACCCTTAGTCAGGAATTTTCAACTTTTAGCTGATTTAACACGGTTTTAAAACA
TGCAAACCTTGTTAATCTTAAAGCCTTAAGTACGCAAATTAATAACAAAATTACCACTTTATATAAAAAT
GATAATAAAGAAGAAATTCAAAATTTCACCTCAAATTTACTCATATTGGAAAATATTATTGCGCAAATTA
AATCAATAAAAAATGAATATTCAACTGAGAGCAATGAAACTTTCAATAATTTAATCACAAATTTTAATTC
AAATATAAATTCTAGTAGCTTAATTAACAATGTCACTGATTCAATTAAAAATCTTAAAAATATCCAAAAT
AATTTAGAAAAAATTGTTAATAAGTCAGCACAGAAAAACCAAAAACTACAAGAATTAAAGAAATCTGCTA
TTTTAGATGTTGAGAAAGCCGCTAATTTATCCCAAACAGTTCAAAGTAATTTTAAAGAAAAAATAAATAA
CTCAATTACTGAATCACAAATTAGTCAAATTAAAACATTTATTTCAGAATTAGAACATGTTGCGCCGCTT
CTATCTTCATTGAAGGCAGAAAAAACAAGGCTAGAAAATGAGCCTAATTATTTAAATTCTGAAAATAAAA
CAGAATTAGATGATCTAATGAATTCCTTAAATTTATTAGATCAAGAAAATAAGCTTGCATTAAATGATGA
GATTTCCACTAATACAAAATATTTTCTATCTAATGTTTTAACAGTCAATGAAAATGTACAGTCAGAATTA
GCACGTCTTAATGGTGATGCTCAATTAAAAGAAGCTAAAAAAAGCTTGGAAAATCAATTATTATCGAACA
AATTTAGCCCAAATTTTATTTCTAATATTAAAACATTGGCAGATTCAAAAAAATTAGTTTCTGATATTAA
ACATATAAGCTCTAATATTTTAAAATTAGCAGATTCTCTTGATTTGTATAGTGTTGAATTGAAAAATTTT
CAATCTTTGTTAAACAACTCAGGTACATCTATAACAAACAAGCAAGAACTTGAAGAAAAAAATAACAAAA
TTAAACAAAAATTAGACCAAGATCACCGACTCAATGGACTTGATAATGAAAATTTGGCCACATTTGTTGA
TCAATTTGCTAATTTAGTCACTTCATTTTCTCAAACAATTTTAGATTCAAAAACGCAAAATTACCAAATT
TTGCAAGAAAAACTACCAGCAAAAATTGTAGAAAATTTATCAGACTTTAAACAACAAGCCCAAAATGCCC
TAAAAATTAGTCTTGATGACCAAGGACTAGAGAATCATAGTATAAAAAAATATCTTACTTCTGCTTCTTT
TAACCTTCAAAATGCAAATCTTTGATTAAAAAAACCACAAAATAATGAAATAAATTTCAAATTATTAGAC
TTATCATTAGATACTAACAACAGAAATATTTTAGTCCTTAAATATCAGGCGACTTCAATAAAAAACCCTT
TACATTCAACAATTTTATCCACCCAACTTTTAATTCCTAATGATAATGTTGACATAAATGCGATAATCTC
TTCATTAAAAATAGATCTTCTTGATGACCATTTTGATATTAAGTATACTTCGTTCCTTGATTTTGAAAAA
GAAGGTTTCCCAAAGCAAGATGTAAAAAAATTTATTTTAGAAAATTTTTCCCAAACAAAGCAAACAATCG
AAAAATTTTTCCATGTTGTATTACCAGAGCAACCTGAATTAACCTTTACCAGTGATAATAAAATATCTTT
AAATTTAGATATTAAATTTAATAACCAAGTCATTAAAACAGTCAGTGCTAAATCCAAGAACCAAGTTAAT
TTTAAACAAAAAGATAACTTGCCAGTAAAAATTGGATATACTCAAAACTTTAAAAACACCAGTTTTTATA
ATCAAACTTACCTTAGCGATTCTGAATATATTGATTATGATTATACAAGGTCAGATGATTCATCATCTTA
TTTTTGGGGAATCGAAGAGCCTTATGGGGCTGGCGGACTTGGTAGTTATTGATTTTATAAATATTTATTA
AAACCAACTTTAGAAACATTGCAACAAACAGGGGAGATTCCTAAAAATAAAAAATTTAAAACTTTTGAAA
AACACCCAAAAGTTGTAAAAGTTTCAGAAATTGGTTTAGAAAAGCCAACACAAGAAGATGAATTAAGTAA
GGCTGAGCTTGATAAAATTTTTGATAAAATTTTAAAAGATCAACATTTTTTTACTTACGAAATTCCTGAA
AATGCCACAATTTCGTTTTCAACTTTTGATGTTGGCAAAGAAAAAAGAAGAGTTTTAACCTCAAGTATTA
CCCAAAGTATTTCCCTAAAATTATTAATAAAAAATGACAAACACACTAGAGAAGAAATTCTAGAATTTGC
GCCTAAAAATTACTTAAAACCAACTTTATCACCGCGTGATAAAGCTGATTTATCGTTAATTGAAGAAATT
TTAAGCGATTCTAGTGGTAAAAAATTATTTAAAAACACAAGAATTAACAATATTGATTACACCCACGGTC
AAATTTCGCTAGCCGGAAAAACGAGTTCAGAAATAATAGACTCACTTAACAAGCTTTATACATTTGGTAA
AATTGGAAAATTTGAAATTTTTGCAAAAGAAGTTATTTCTACAGACATTTTAAAAGGTGAGGCAAAAATT
TTCTTTTGATATAAATTTAACGGCTTAGAATTTCCGCTATTTTTTAAAGGAACTAAACCTATTAGAACTA
TCAAAACTGAAAAAGCCATTAGTTTTTCAAATTGATTGCCCCCTACTTATAGTGATATTAAACCTAAAAA
TGGTTCTAATTTCACCAGTGAGGATTTTTTACCAATCCCAGAAGAAACAGGTCAAATACCAATAAAGAGC
CAAACCTTAAAATCTAATCAGATTCCCAATGATCACAAATCAATAATTGATAATATTAATAGTCGCCACT
TTGATTATCGTAGAGTAAGCGGTGAATTTTATAAAAAAGCGCAAAAACACATAAAATATAGACTAATTGA
TCCTGCTGATATTGTTGAACAAAAAGCTGAATCAAAGTTAAATTATTTACTTCAAATTAGAGCTAACAAT
GACAGCGTTAAAAATAAAGATTTAGATAAGTTTAAAAATGAAGAAGTCAAACTTGAAGATGAAAACAAAA
AAACTGAACAAAATAGTGAAAAATTACCAATAATTCTCGAAAAGCAAATATTTTTTAATACTGATCCTGA
AGTTAGACTTGATACTTCAAAAATTTTAAAGAATTATTTTGTCTATTATTATGATGTTAAAACCACTGAC
AAACCAGGGGAAATGACTTTTAAACTTGGTTTTATTAACAAAAATAACACAAAAATCCGCTATAGTTCTA
ATAAAGTCATAAAATTACAAAACTTAGAAAACGATTATAAAAATAAACTTTATCCTGAAATAATTCTAAA
TAGAATCAAATATTCTGATTTTGTTCGCAAAAATAATAGATCACTTATAACAAAGGTGTTAAATAACAGC
GATTTTCAAAATTTCTTTGAAATCAAAGAACAAGCTCTTAAGTATAATAATTTTAAAATCTCAAGGCAAA
ATTTGCAATTTCTTGAGACAAAAAAACATAATAATAAATTATATTTCCGTCTAAAATATGTTAATGGACC
ACATGTTGTTGAAGGATCGACTTGATATTTTCTAACAAATATAAATAACCAAAATAATCAAGCCAATATA
GATTTGGACACACAAAAGCCATTAGTTACTTTATTTGACTCTGAAAAAGAAGTAACTAGAAGTCGTGAAA
TTGAACCTTATTATAAAGATTTATTCTGAAATTACAATAATTCTACAAAAACAGCTAAATGAATATTAAA
AGAAAAATATTTTTCTCAAACATTTTTAAAGAATAATCCTAAAAACCGGAAAATAAAACTACAATTATTT
GCAAATGCTTTAGTTCAAAACACCCAAAGACTTACCCGAATTAGTGGCGGAGTTGACTTAATCAAAAACA
AACCAATTAAAGGCGGTTATGACTTTATTTTTGACTTTGAAAAATTAGTAAAAGGCCAAACAATAGCAAT
TACTGAAAAAACCAAAAATGTATTTTTTGAAGATGCAAGGAAAAAATTTGAGGATTTTAGCTTTACTTTA
AGTGCTCAATATATCAAAAATCAAGGGATTGAATTTAAACTATGACTAAATAATCCAAATCTTGGTTTAA
TAGTCGATAATGTTTTCAATCATGTTGAAAAAGGTCTTGCCTTTTATAATAGCCCAAAATTTGACACTTT
TGATCCAAAAAAAGCCTTTATTTTACATAATGCCGGAGCAAGAGTTCATATTGAATACACAAACTCGCTT
GAAAATGAAGATTTTGGTTCTAAAACAAATCAATTTGATTATAAAAATATTGACTACACTAATGAAGAGC
AGCCAATTTCATTTTTTACCAATTCAGATGTTTATAATTTAGAAAAATATAATCCAAACCAAAATGTTCC
TTATAAATTACATGAAGGATATTTACAAGATTTAGACTTTTTACATACATCTTGGGATACTAACAAATTC
CCGCTGGCAAAAAATTTATTAGCTAGAACCTTTGGCTTTTCTTTTGGAAGCGCAACTATGCTTGCAAAAG
TAAATGATGATCCAAATGATGGTAAATTTTACATAATCACAAATAATCATGTCGAAGGTGGTGGAAATTT
TGATTTAAATTCCCTTTTTGGTAAAGATTTAACTAAATTTTTATTAAATACTCGTTACATGGCTATTGGA
AGTAAATATTATTCTAATTCAATTCAAGGCGGTTATAGCTATTGAGGTGGACAAAATAGTGTCAAAAAAG
TTCCTACTTGATTAGTTTGAACCGGTACTAAGCAGCCGGATGTAAATCAAAAAAATCCAAAATTTGTTGA
CATATCTGTTTTAATAGTTGATATTAAACCTTTAATTCAAGCAGCTTATGAAAGTGGTGAGTTCAAAAAA
GCAGCCTGATTATTAAATTGATATAAATTGCCTAACTTAAAATTAAATTCAAATGGTCAATCAGATTTAA
CATTTTTTGGTCAAAATGTTAAGCATTTTGGAATGAATGGATTTCCTTATGCAAAACAAAGTGGTTATAT
AATAAATAGGGCTAATTCAGATCAACAAAGTGTTTCTATTTTAAATCAAAAAGGTTATACTCCAACATAT
TTTAATGCTGGTAATTCCGGAACTGGAGTATTAGGACTAAATGATGAATATATATCAACGATTAATTCAG
GTTCGCCGCTTACAGCTTTACAAAGTTGGAATTATTCAACAGCAAGTCATAATTATTTTGGAATAAATTG
ACAAAACGAAAAACCTCTTGAACTAAAAAATAAATTTAGTTTATCATCGATGATAATGAGACTTAATGCT
CAAAATCCGCGTGAATATAATCTTCCCTGGTTTTTCAAGGATTTTGAAAAATAAAATAATTTTAAAGTCT
AAAAAATTAGTTTATTAATTTAGTCTATTTATTTAAATTTTTCTATTTTTGCTGATTTTATTGCCATTAA
AACTAAAAAATTCAAAAATTCATTTAGTCTAGTAGAAAGTCATAAAAATTTGAAAAAAAATACTAAAAAA
AGAGTAAAATTTACTTTTAAAAGATAAAATTAAGTAAATTTTACTTCCCAAATTAAAAATATCTGTGTGT
TGCTTTTATATTTTGAATTTGGGAATATATAATTAATAAATGTATAATTGTATATTTTTTTATTGATTTT
TCAAAGAAAAAAATTATTCTGCTTTTTTTGAATTATTTAAAATAGTTTTTCGAGCATTTTCAGGTAAAGA
TTTGCCATATTCAAAATAATGACCAATTTCTTTAAATGCGTTTTTACTTATTTTTAATTTTGCAAAATCT
TCTGGCTCAAGACTTAATTTTATTGGCTGATTTTTCTCAATTTTTTCAACAAAATCAGGATCAGGCACAA
ATGCTGAAGAAATTCCGATAAAATCAGCAAATTGAATAGCTTTAACTGATTTTTCTAAGGAATTTATTGA
ACCACTAGCAATAACAGGGATTTTTCCTTGCAATTTTTCATAAACTACATCAGAAATTAAACGGTTAAAA
TTATTTGATTTTGACCGAACTTTGTCACGAAAAACGTCAAAACCCCAACCGGCAATTGCAAGGTAAGAAA
TTTTTATTTGGCTTTTTTCAATTAGATCTAAGAAATCTAGGAAATTTTCGATTGTATAACCTAAATTACC
GCCTCTTCGTTCCTCAGGTGTCGCCCGGTAACCTAGCAAAAAATTAGGATTTTTTGATTTTAAAATAGTT
TTTTGTACATTTTCTAATATTTCTAGCAAAAACCGAGATCTATTTTCAATATTTTGACAGCCATATTTAT
CATTTCTCTTGTTAGTATAATTTGAGAAAAATTCTTGAGGTAATAATTTTTGGGCCGAAGAAATTTCAAC
TCCATCAAAACCTGCCTTAATTGCCCTTAGACAAGCATCTGCATATTGTCTAACAATGGTTTTAATTTGC
TTTTGTCTAAGACGATAAACCTTGTATTTTACAGGATAATTTCGCTTTTCAGCACTAGGTCCATAGCAAA
AACCATCTTTTTCAATTTTTGAAACAGAGTGAGAACCAGCATGAATTAATTGCAAAATTGCGATACTTCC
CTTTGATTTTATTGCCCTTGCAAGTTTTGCTAGACCTTCAATATCGCTATCATTTTCGATACTATGACCA
TATTTGAACAAACTACCTGATTCACAAATATAAACTCCCCCTGTAATTGTCATTGGTGCACTATGGGCTC
TAGCGCTAAAAAAATCTAAATCTGCTTGGCAAACTTGGCCCATTTCAGAAAGATTAAGATTAATTGGGCT
AAAAATAAATCGGTTTTTTAATGTGAAATTACCAATTTTATACGGTTTAAAAAGTTTATTTTTCATATTT
AGTTTAAAAGTAAGTTACAAATTTCTTCTTCATCAATTCTTTGACTAAAATAATCTTCCAATTTTGCATC
TTTTAGCCGATTTAATAGTTGATCTTGAGTTAATTTTGTCCCAATTAAGAAATTTTCTAACTCTAAAAGC
GACTTTTTCGGGAAAAAATCACCTGAAATTTTAATTTTACTAATTTTTCCTTCATTAATTTCTAAAGAAA
ATGTTATTGTTCCAACTTTTGTTCTAATTGATTTATTGAAGGAATAATTTGGGCTAAGTCCTCAAACAAA
ATCCCAATTTTTGTATTTTTCAGCGACCATTTTGTCAATTTGGACTCAATCACTATCAGTAAGCTCGTAT
TTTTTAAACTTTTCTACTGAATTTACTTTCAAAAATTCGGTCAAAAATAGGTCTTTCATTTCAAAAATTG
AAAAATTTTGGTATTCTTCTGAAAGCTTATTTTTTAAATTAGTTACCCGTTGAGAAACAGATTTTATCCC
TTTTGCTTCAATTTTTTTCTGGTTTGGAGTTAGAATTTTGCCAATAAAATCAAAATCTACATCATATAAA
AGTGAAAAACCTGCATAAATTCTATCATTTACAAGCGACATTGCCGCACCAGAAACTTTTTTCCCTTCAA
TTTGAAGGTCATTTTTTCCACTAAATTGCACATTTTTTATCCCTATGTTTTGCAAAACTTCAATAACAGG
ATCGTAAAATTGTGCATAGTTTCCGAGTAAATTTTTATTTTTTTCATATGGGAATGAAAAACAAAAATTT
ACTCCATTTCTATCTAAATAAATTGCACCACCACCAGTGTCGCGTCTAACAACTTCAATATTTTTTTGCT
TTAAAAGTTCAAGGTTAACTTCAACACTTGGATTTTGGAAATAACCAATTTGTACATGTGGATCACAAAT
ATAAGGAAAAACAATTGTTTCATCTAGTTTTAAGTTTTTGATTGCTCAATATTGAATTGCAAGCAAAATT
GCTCCGTCAAAAACTCATTTTCCATTGCGTTTTGGTTCGATTAAGTACATTTTTATTCCTGTTCTGTTAT
TTTTTGTAGAAGTAATTTAATATCCTCATGAAAAAAATAGGATTTTTCAAGAATATCCTTGTTAGTACGG
TATTTTTTCTGATTTATAACTAGATATTTTGCATGTTTAAATTTTTTTGTCATCTCTTGAAATGGGAATT
TAATTAATTGCGGGGTTGTAAAACCGACCCCTATTTCAAGAAAAACTAATTTTTTATCTTTATTTTGTTC
AATAAAATTATTGTAATTTGCTTTTTGGTTATTGAAGTTTTGATCTTCAACCATTCCTTTAAACGAAATT
CTTTTGTTTATTTCTAAAAAGGCATTACATTCTGGGCATTTTGGCAATAAATTATAATCAACCTTCATAT
TTTTTTGACTTTCTACCATTTTTAGAATCAATCCATCATCTTGGTATAAAAAATTTTTACACATTTTTGA
GCACTGCATTAAATTATATTTACCCTGGATGTAAAAAATTTTTTCATTGTCAAATCCTGATTTTTCAAAA
AAACTATCAGAATTTGTGGTTATTATAAAAAAATTTTTATTTTCTAAAATTTTTTTTAAATTAAAAAAAC
TTTCTGATTCTATAAGATCTAAAAAATTAACTTTTGCAAATCTACTATGAAAAGCTCAGTATGTTTCTCA
TGATCCAAAATCATAGAGCGAAGCTTGAAGCATATCTAAAAAGCGATATTTTTCGATAAAATCTTTAAAA
TTATCACTAAATTTTGATCCATAATAATTATTTCCATCTGCACTTGTTAGTCCTGAACCAACTCCAACAA
CAATTGCATCAGCTGAATCAAGGATTTTCTTGATTTTTATCGCTTGATCTAGAATACTAAAAGTCCTCAA
GTTCATCAAATTCACTTTGGTCTATATCTTTTGCTTTAAAAAGTCAATTTTTTTCTGAGTCATGCGAATT
CAAAATTTTTGGATCCTTTTCGGCTAATTGATTTAGTTCAATAATTCTACATTTTAAGGGTGTTTTTATT
GAAAAAACAGTTTTTGATGCTTCAATTTTAGCGACAACATCATCTTTTTCTAGTTGTTTTTTATTCGTAA
ATTTTAAAAATCCGATTGTTCCAAGATCATCTTGTAATTCGGCCGTTAAATAAATAGTAAAAATTTCATT
TTTTTGTTCAATTATCAAGAAATTAGCAATTTTTTTCATAGCAATCCTCTTAAATTTTTTGTTAATATCT
AAAATAATGTTACTACAAAAAAGCAACTAATGGCGAAAAAATCTATAAATTATAAATATAGATAAATAGT
CTAAAAATTCTATAAATTAGTACATTAATTTCAAAAAAATCAAGAATACAGTGTCAAATTGAAAGAATGG
AAAATCACATTTAAAAACAAAATATTTAATATTCCCGACTTTTTTACAAAATGATAAAAAATTATTGTAG
ATAAAATTAAAAATCAGCAGGGCTATAATTAAATAATTACTTACTTACCAAATTATGGATTTTAATTAAA
AAATTAATTTGGAATACAGAAATATTTTGCAAAAATGGTATAATATCAAAAAAAATATTGATAATTATCA
TTATTATTTTTTAGAAAGGCACATTCATGATTATTTCAAAGTTAAAAAAAATTTTAGGCTTTATACTTAT
TGGCCTTATTCCTGTAACATTTTTTTCCTATAGTAGCGTCCATAACAACATAAATTTAACAAGCGAAAAC
TCACAACCTCAATTATTTTCATATTATCAATATAAACCAGACAAAGCATGAAGAGCAAGAAAAGCATGGG
GTATTTTACAAGAATTTCGCTGATCAAATCACAAGGGGCTATCTAAAAACACTGATTACTTTAATCCAGA
AGATTTTAATCCAGAAGAACTTGATTTTGAAGAAAATCGCAAAATCCGAATAACCGATCAAGGAGAATTA
GAAATTCTTATTAGAGGTGTTAAACAAGTTGTATATTGGGGCGGATTATTTTGGCAAGATAAAGCTGCGT
GAATAGGAAGAGCGGAAATTCAGTACACCAAAAACAGAAATTTTTCCAATTATTATAATTATAATCCAGA
TCAAATTAATTTAAAGACGCATGCTTGAATTTCTGGACTAGCTACCCCGTCTTTTGTAATAAATGGTAAG
GTAGCTTATGCTACTGAAAAAAGGGAAGTAACTGCTGAAATTGGTGCATCAGCAAAATTTGAATTTAATT
CCTATGAATTAATAGAAACTTTTGAAAAAAGAAATGCTAATAGACTAGTAATGAATTATCAAGGAGTTGG
ATGGAATTACAAAATATCAGATTTTGGTCAATATGCAACCGGATTAGTGATAGATGACTATGAATATACT
TCAATCGCAACAAATAACCCGCTAATTCCCGACAAAAATTCAAATTATAGACCCACCATATACCCATATT
ATATGGACAAAAGCAAATTTTAATAATGATAAAAATAGAAAAATTAACTAAAAAAATTGGTAATAAATTT
ATTTTTGATAATTTAAATCTGGAAATTCCTTTAAATAAAATTACATTTGTAATTGGAAGATCTGGAATTG
GTAAATCCACACTAATTAATTTGATTGCCGGATTTACAAAAAAAGACAGCGGAAAAATCTCCTTTTTTGA
CAAAAATGGTTCTGAATTGGAAAAACCATTAGTTGATGTTGTTTTTCAAGACTTTAATTTAATTGACTCA
TTAAGTATAAAAAATAATATTTTAATAGCAAATCACATTTTGAATCGCGAATCAGATGATTTAGAAATAC
AACAAGCCGCTAATTTTATTGGTATTGAAATCAACAAATTAGATCAGATAGCGAAAAACTTATCAGGTGG
TGAAAAACAACGAGCAGCATTTTTAAGAAGTTTATCAAGAAAAAGTGATTTTATTTTGCTTGATGAACCA
ACTGGTAATTTGGACCATGAAAATTCCATTGCTTTACTCGATTTATTAGTTAAAGCTTCTGAAAGTAAAA
CAATTTTAATTGTTAGTCATGATTTAGAATTAGCAAACCAATATGCTGATCAAATTATTAATTTAGAAAA
TTTATCCGTTAATGTTATAGAAAACAATAAACAAATTAATGTTGAATCAAAAAATAAACACTTAAACCTA
ATATCAAACCAGGTCTATAAAAAACCTGGTTTCTTACAAAAATTTAAAGTAGCTTTATTGCTTGTACTCG
CGGATTTTAAGTCAAAAATTACGAGTTTTATTTTAGTTTTAGTAACATTTTTTGCCTTAATTTTTAGCAT
GGTTGTTTTTATGAACTTACATTTTTCAGCAAAAAATATAGTCACTGACACGCTTGCCCAATCAAATTTT
GACGCCATTAGAATTGGAGAAAAGGATATTATTTCTTTAGTCCCTGAAGAAATCGACCAACTTAAAAAGG
ATAATCCCAAAATAAAACACACTAGTTTATTATATAGTAGACTTCAAGATTATACATTCATTTATAATGA
TAACGTTTCTCTTGTGAATCGTTCTATTAGATCAACTGATGAATCCGATTTTTTTAAAAACAGATTTAGT
TCATTTAGTAAAGATAAAAATTTTAATAACAGGTTTATTACCAATCCAAATGAAGTTATTCTCTCACAAA
AATTAATTGAAGAATTAGAAATTGATAATCCAATTGGAAAAACAATTAAAATTGTTCACCTTAATCGATT
AACTTTAGGGAAAAACTTTGAAGATTTAGATCCCTTTTCTGAATCAGCAACAATTGTGGGAATTTTGGAT
AAGTCTCTTGATAATGGCAATAATTTTTCGCTTGTTCACATAGATAAACTAAAGTCAGTATATCAAAAAT
CAAATCCAAACGAAAAAGAAAGTAAGTTTGATGAATTTGAGTTTTTACCTGATGATTATTTTTCATTAGA
CTTTTTAGGGTATGTTTCTAGTAGACCATTAACCGTAGAAACTGACGAGACACTTGCAAAACCCAATAAA
ATACATAAGTCTTTCTATGAGAATTCAAATCAAGCCAATTCAATAAACTTGAAAAAAGGTACATTGCCTA
AAAATTTTAATGAAATAGCAGTTAGCTCGAATATAACTGACAAAACAGGAAAACTTTTAAAAATTTCTAA
CAATAAAAATACTTTAATTTTTAAAGTTGTTGGAGTTTTTGATCCTGAAAAAGATGACGAAAATATTGCT
ATTTTTAACAATAATATTGAAAAATATTCCAACGAATTACTTCCAATAGCTGCTGTGGTTTATTTTGATC
ATGATAATTTATATAATAATATTAATGAATTTTTAAATAAATATAGCAAACCGGGCGTTAGTCGTTATTA
CTCGACAAATGGCGGTCCGGATCAAATTCTAAATCGAGCAATTAACTCTCAATATGTTTTGTTATTAATT
ATTTTTGTGTCAATAATAATTTTTGGAATAAGTTTGTTAATTTTTGTGTCATTATATGCAACAAATCTTT
CTAAATTCAAGAAAAAATCAATAGGTATTCTAAAGTCTCTTGGTGGCAAAACATCACAAATTTTCTTGTA
TCATTGATTAAATTTGGTAATACTTTCTGCTTTTGTTTTCGTTTTTGGTATTATACTTTCAATTTCTTTT
GTACCTTTAATTTATGGCGCAATTTCTCATCAAAATTCAGTTTTTCCTGATTATCAGCAAATTAGTGTTA
TTTTTATAATTATCTGGTTTGCTAGTTTCTTTATTTTATCAATCATATATTCATTAATTTCTTATGGAAC
TTATAAAAAAGATATTGTGACATTATTAAAATAATTTTTAAAAATTATTAAAACTATATTTTTTTTATCA
AAAGTCTTAATTTTATAATCTTAAGTAAGAAGAATACAACAAACTCGGAGTAAAATGATAAAAATTGAGA
ATTTAACGAAAAAGATCGATAAGAAAACCATCTTTGATAATCTAAATCTTGATATACCTTCAAAAAAAAT
AACATTTATAATTGGTAAATCAGGAATTGGGAAAACAACTCTTATTAATTTAATTGCTGGATTTACGAAA
AAAGACAGTGGAAAAATTACTTTTTTCGATGAAAATGGTTCTGAAATTAAAAAACCATTAGTCGATGTTG
TTTTTCAGGACTTTAATTTAATTACTAATATTTCATCAGAAAATAATATTTTAATTGCAAATAATGTAAT
AAATAGACTTTTAGACCCAAAAGAATTGGAACAACAGGCTAAATACGTGTCAATTGAAACTCGGCAATTA
AAGCAAAATGTAAATAATTTATCAGGTGGCGAAAAGCAAAGAATAGCAATTCTCCGTTCGCTTTCAAGAG
ATAGTGATTTTATTTTACTCGATGAACCAACTGGAAATTTGGATTTTGAAAACGGTATTTCTGTATTTGA
AAATCTAAAAAATATTGCAAAAAATAAAACAATATTAGTAGTCAGTCACAATTTAGAATTTGCAAAAAAA
TATGCCGACAAGATCATTCGTATTGAAAAAGGAAAAATTTCCGAAGAAAATATTGACAAAACTGAACAAA
ATTTAGCAATCAACAATGAAAAAAGTAGTCAATTAGTTTCTTTTAAGAGTTCTTCCTATTCAAAAATTGC
AAAAATTAAGCAAGAATTAAAAACAGGTTTATTCCTTACTCTGGCAGATTATAAATCAAAATGAGTTTCA
ACCATTTTATTTGTAATACTTTTTCTAACAAGTATTTTTGGGACATTATTATTTGCTGTTTTAAATTTAA
ATATTTCTGCTTCTAATTCTCTTAAAATTAATGAATATCAACTTGATTCTGTTTTAGTTAGCAAAAAATC
AGAAAGAAATTTGACAACCTTCACAGATAATGAAATTAATAATCTCAGAGAAAAAAATAAAACGATAAAA
AAAATTACTCCTTTCTTTACTTTGCCATCATTAAGTTTTGAATATAATGACAAAAGAAGGTTAGGAGCAC
CTATTGATTATATTGATGAAAGTGAATTTTTTAAAAATAGGTTCAATTTTGATCAAAGAAATTTAATTGG
AAGAAACATTGAAAACATAGATGAAGTTATAATTTCAAAAGAATTAGCTACACAATTTGATATCAAAGAA
CCAAAAGAACAAGAAATTGCTGTTTTAACTGGCCCCAAAGATAAAAAAACATTAAAAGTTGTTGGAATAA
ATAATTTAGTTAATGCAAAAAAATTAAACCTAACTTTTTTACATCATAAATTCGGTGAAGATATCGAATT
ACAGAAAAGTAAAAACAGGAAACCAGACAATTCACAAGCCAGTCAAATTAAAAAAATAGAACCAATTATT
TTAAGGTTGTATTTTGAAAATAATAATTTGGAAAATAATATTGATAATTTTATTAAGAATAATAAAGACT
ATCAAATTGACTCCTCATTAAAAGGTATAACAAAATTAACTTATGATTTACAAAATTTTATAAATTTAAT
TGTTGGAGCAATTTTAATTGTTTTTATAGCAGTTTTATTAATACAAACAATTTTTTATACAAAAAATCTA
ACTGATTCAAAAGTAAAATTAATAGGAATTCTTAAGGCGCTTCGGGCTAAGACATGGCAGATTTTTCTTT
ATCATTGATTAAATATAATTATAATTTCATTTCTAATTTTAGTCATTAACTTATCAGTGTCTCTCCCGTT
AATTCCAAAAATTTACATCTGAATACTCGGTGAAGATGCCATATATCCTTCGATTTCACAGATAGTAATT
TTAATTTTCATAATATGAATAGCAATGTTTTTTATAATTTCGTTTATTTACTTATTGATTTCATGGTTTA
ATTATAAAAAACCTGTTACAAAATTACTAAAATTCGATCATTTTTAACGATCATTTTTTAAAAATATATA
ATTTGCTAACAAATATTTTATTTAAAATATTTGGTATTTTATTTTTTTAGTTTTATTCTGTTTAGATTCC
TTTAATAGCCAAAAAATGGTAAAATATTAAAAAATAAAATTAAAAGGCCTAAAATATGAATCAAAATAAT
CTTTTAGAAAAATATAAACAACAAATTGAGGAAATTTCCTTAAAAGAGCTAAATTCAGACCAAAAAAATT
TAGCAATTCAAATTTTAGAAAAATTTGAACCAAGTAAACTTGAATATGTTTTTCAGTTTATTTCTCAACG
AATTAAAACCGGTTTTCGCTTTGATGCAGCTCCTGAATCTGATTCAGATTTAGTTGCAATTTTACAAAAA
AATGAAAATTTATCTTTTGTTTTAGACAAAAGTCAATCTGAAGAAAATACTTTAATAATTGGTGAAAATT
ATGATGCTCTTAAAAATCTTTTAGTTCTCGAGAGAGAGAGAGAGAGAGAGAGAGAGAGAGAGAGAGACCG
CAGCCGGGTATGATATAATTTATATTGATCCACCTTATAATACTCAGGCTAGTTTTAATGAAGGTAATCA
GATTGCAAATGATAAAGAAAATATTTTACCTTCAAAATTTATTTATCGAGATAAATATTCACGAAATGGC
TGGCTAAATTTATTAAATGAAAGACTAAATTTAGCCAAAAAACTTTTAAAAGAAGATGGAATAATTTTTA
TCTCAATTGATGATAATCAGCAAGCTTATCTAAAAGTTTTAATGGATGAAATTTTCGGTGAAGAAAATTT
TGTTACAAATATTGTGTGAGTTAAAAAAAATAGCCCAGGTGGAAACACTAGTTTTGATTATAAAATAACA
CAAAACACAGAATATATTATTACTTATGCTAAAAATTTAAACAAATGTAAGTTCAATTACCAAAAATATG
ATGAAAAAACTCTTAAAAAATTAGGATATACACTTAAAGATAAATATTTTGACCAAAGAGGTTATTATAA
ATTGACTGACCTTCATCGTACATCATCTACAGGCGCATTTCAATATATAAAGTCTTTGGATTATCCTATT
ATTGCCCCTGATGGTACTAGTTTTACTTTATATTTAAATAAAAACAATCCAGAATCAGCTTGTTATACTT
GAGGGAAAGATACTTTTGTCGAAGGGGAAAAACACGGATTTATTGAAATTGTTAAAAATTCTCGTGGTGA
TTGAGTTGCTAAACGTAAACAGTATCAATATGTTAAATTTAATCCAAAAACTAAAAAAATTGAAGAAATT
GTCGCTGGTGTACCGTTTAAAAATATTATTAGTGATTTTTATTCATTAAACGGTGGTCTAGAACTCAAAG
ACATTTTTAATAGTAAAAATATCTTTGATTTCCCCAAGCCGGTTGAACTAATTAAGTATTTAATTAATAT
TCATCCCAATAAAAATGCAAAAGTTCTTGATTTTTTTGCCGGTAGTGGAACAACCGGCCATGCAGTTTGA
GAGTTGAACCGTCAGGATGGCGGAAACAGAATTTTTACTTTAGTCACAAACAATCAAAATAAAATTGCCG
AAAATGTAACTTATGAAAGACTTTTTAGAATTTCAAATGGAAAAGGAACCAAAAATGAAGAATTTAATTG
AAGTAAAAATAACAAACCTTACTTGGAAAATTTAAAGGTTTTTGATATAGTTTATTATAATACTCAAATT
TTTAACTCAGAAAGTGAACTTAATGATTTGGTTAATTTACTTTTAAAACTTTTTAAAGATTTTGATATTA
AAGTTGACTTAAATCATATAGATACTAAAAATACCAGGTATATTGAAATTTTAAATCATCTTTTAGCACT
AAAACCACAAGAAAAGGATTTATAAAATTATGGAATTAACGCAATCTCAATCTAAAGCGGTTGAACAATT
AGTTGAAAAAACAACTTTATATCTGACTAGTAGTGAAGAAATTGAGCCAAAATTAGAAAATGATAAAAAC
CAAACAAATCCAGCAAAACTAAAAAATGCAATTTATTTTAAAGCGCCGACAGGATCGGGAAAAACTTTCA
TGATTCTAAACTATATTGATAAATTAATTGAATGAAATAAAGCCAAAGTTGGTAAAGAATTAGTTTTTGT
AATTGTAACATTATCAAGTGCTGAATTACCCAAGCAAATGGAAGAAAGTTTTAATGAATATAAAATTTTT
ATAAAAAATACAAATTTGAATATAGAGAGAATTGAAAGTCCTTCAAACTTGAAAAGAACGGCAAAAGTTG
ATAAAAACTATGAATTTTTTGCCAAACCTGATTCAGTTTTTATTATGGGTGGCGCATCTTTTAAATCAAA
TTCTATTTTACGTGAACAAGGATCAATTGAAGCATTTTTGTCTGAAATTAAACGAAAAGGGCAAATTCTT
ATTTATATAAGAGATGAAGCTCATATTGGTTCTGATATTAAAATTAATTTAAAAGACAAAACTTTTGAAG
AAAAAATGCAACTAAATGCATCATTTATATTAAAAATGACAGCAACTCCAAAAACTGATTTGCCATTAGT
TCATCTATCTGAAAAAGATTTAAGTCAAGATGATATTCAACTTTTAAAAACTAAAAAACGTCATAATCTT
TACTTAGAAAAAGGTAATAATTATGATGATGAAGAAATTTTGGAAATAGCTTGTAAAAAATTTAACGAAA
TTAAAGAACAATATAATGATAATATCAAAGAGCCTGGTTTAGTTGGAATTAACCCTGCAATGCTAATTCA
AATTGATAATAGTAGTGAAAAGGATGCCCAAAAAGCGCAAAAATTCGAAGAAAATATTAAAAAAATAATT
AAAATACTCGAAAAGCATAATCTTGGTTGGGTCAAATATTTTGACCAAAATAAAAAAGAAAGTAATTTGC
GCCAAAAATCTAATTTCACATTACGTGATATTTCTAGAAATATGTCTTCAGTTGATGTAATAATTTTTAA
AATTGGCCCTGCAACAGGATGAAATATTCCAAGAGCATGCATGTTAGTCCAACTTAGAAATATTTCATCT
TCTAATTTAAGTATTCAAACAATTGGAAGAATAAAAAGAAATCCTTGCCCTATGTATAATTTAAGACATA
ATTCCATTGCTCATAAATATTTTATTTATAGTAATGTTAACCCTAAGGAAAACGATGTGCTTAAACTTTA
TTTGAAGGAAAAATATAAAGATGACGGATTTATATGAGGCCAAATACAAATTCCCGGAACACCTGTTGAA
AACAGAAGTAAAATAATTAATGAAGATCAATATTATAACAATTTTAAAAATGAATTTAACAGATACACCA
ATGACAAAGAAGCTAGCGATTTCTTTAACTACCATTTGGAAAAATATGAAAAAGCTTATAATGCCAATAA
ATTTATTTCTATTGATACTGAAAAATATGGTTCAGCAAGATTGATTAAATCAAAAATTTCCAACATTATT
GAATTAGAATTAGCAATTATTAGACTTAAAAACAATTTAAAAAAGTATTTTACTTCTAAAATTGAAGACT
TTTTTGCTAAAATGAAACAAAAATTTTTAACAGATAAAAAAACAAATAAACAAATTTTAGATTTAATTAT
TTTGTTAAAATCCGGGCCAGAACTTGCTAAAATTTATAAAAAAACAATTAAAGACCAAGTCAAAAACGCT
CAGTATAAACTTATTTCTGAAGATCATTTGCCTGAAGAAATTGAATTTAATAGTGCTGAAAATGATAAAT
TGGTGAAAACTAATGATTCTTCTTTTGCTTATGAAAAAATTGATGATAAAACATCAGAAGATAATCTTCC
ATTAGATTCAGAAGCAGAACAGTTTTTTGCAAAGGAATTAGTAAAAATTAGTAAAGCAAAGCAAAATATT
CGTTTTTGAGCTAAAAACCCAGTCCATACTAAATTAGGTTTTCAATACATTAACGGAAATGAAATTGCAA
AATCATATCCTGATTTTTTGGTTAACAAAGATGGAAATGATTTTTATTTTGAGATCAAACATTATAAAGA
TTTTGATCCTGAAAAAACCCAATTATTAATAAGCGGTTATAATCAATATTTCAAAGAAAAGCAAATAAAT
CAAAAAAATTTAACTTTAGCTGTTTGTTGAGTTGATCCTGACAAGGAAGACCTTTATTTTGCTGGATCTT
CTAATTTAGAGCAAATTCGAGATAAAATAGATTTTAATAAAATAACAAATAGCGATATTAACAACATTAA
CAATGATGAATTTAAAGAAAAAAGAGAAAAAATTGCCCCAATGCTTTTAACCGACATTATAAATTAAATA
ATAAAAAATCTTTCTTAAAGATCAAAAAATCTATGATTCATTCATAGGTAATTTAGTATATTAATTTATA
GTTTGTTCAATCGTTTTTATTATAGATAATAAAATTATTAATAATGTGTATTCTTGAAACTAGTGATAAA
ACAGAGTTTTTTTTGTAGTTTTCAAACAAAAAAACCTAAATATTTTTTATTTTTCAAATATTAATTAAAG
CCATTTTCAAATTTGAAAGTAATTTGAAAATTGCTAAATTTATCCAAATTTGTGTAAAAATTTATTTTTA
GCTTAATTTCTAAAAAAAGATAAAAACCTGAAATTATAACTAAGTTACTATACTAACTTAGTTATTTTTA
AACGGTAATTTCCACTTTGAATTTCGCCTTTTGTTTTTCTATTTTCCCTAATCGGTTAAGTAATGTAAAA
TTAAATTAGATTTCTATTTGAAAAATCCATAAAAATTTAAAACACAAAATTATAAACACTCCCAATCCAA
CCAGTTAATAAGCTTAATCAATGGTTTTCCTATAGTTTTAATAATATTTTTTAAAAAAATTTGATAAAAA
AATAGTTGAATTTAGATTATTAATTTGATTTATATATGCTATAATTTTTTAATTTAATTTAAACCTAAAA
CAATTTTTCGGGGACAAAATGCTTATAGATTTACATTTAAATACCAAAAATGATTACAAAAATTACTCAT
ATTATCAAAGCTCTAATTACTATTCAAATGGATGAAATAGAAAACCTAGCAGAAGTGAAGTTTCTGATTT
TATAAACGAACTAATGAATGAGGCTAAAAAAAGTGCAAAAATATTTGATAAAGAAATGATTTTTTCAGTG
TTAAGTGATCTTGAATCTAAAAATATAGAAGTTGGTTTTAATATTAACTCACAAAATACAAGTGATTTTA
ATAGAGTTTTTTTTAATTATTTAGAAAATAATCAAGGCTCAAGCTTTGACAAATATGTGCTTGAGTCTGA
TTGAGAGAATTTATCTTACTGACTTAAAACATTTGTTGAGAATGTTTTAACATACAAGTATTATTTATCG
AAAATATCAAATATTATTTCTACAGTTATTGGGCTTTTGAGTGGAAGTTGGTTTATCGATAATGCTATTA
ATTTTCTTTTTGGTGTAGACACTAGCGATCCTATCTATGCTTTTGGATTATCTAAAATTTTAGATAAATC
CGAAATCAAAACGCCAATGGCAAAAATTAAGGAAGCATTAAGCAAAAGTGGGTTAGACGATAAAATTGTT
CAAAAATTGTCGTCTAAGTTTTCTTGGGCTAAATCAATTAATCCTGCTAAAATCGGGAATATGTTTCTGT
TGTTTACATCTATTTTCACTTCAGCAGAATCTAGCCAATATCAAGATAGAAATGGTAATCTTGATTATTT
TGTCCAAAAAGCAAGAAAATTAATAGATGGGAGACGTTCTATTGGTAAATTAGCGTTATTATTGAAAATG
ATCGATTACAAGGTATATGATGTTCCCTGATATCGTTTTTTAGAACCAAGTGTTTGATTCTTAATTAGCG
GAACCAGAAAACTTTCTTCATTAGTAGAAGAAGTCTATAAACGTTCTACTGATAAATATATAAAAGAACT
TTATCAAGAATATTTAAATCCTTCATATTATTAATGTCTAATAAAAATGGTGTTTAATGAATATATCTAA
GCATTCAATAATTTTAAATAATTATGTTAAATTTTCAAACTCTTATTTTATTAAAAAGGGACAAAAAGAA
[truncated: 533,281 more chars]
