# Supplementary material for: Empirical assessment of sequencing errors for high throughput pyrosequencing data
Source: BMC Res Notes. 2013 Jan 22;6:25. doi: 10.1186/1756-0500-6-25 (PMC3852801; doi:10.1186/1756-0500-6-25)
Supplement: Additional file 1 — Compressed archive containing the source code (in Shell script, Python and R) and the analysed data sets (ACE and FASTA files). [file 1756-0500-6-25-S1.zip › data/Saureus_MSRH1132.fasta]

>gi|379794527|ref|NC_016941.1| Staphylococcus aureus subsp. aureus MSHR1132, complete genome
CGATTAAAGATAGAAATACACAACGCATGCGCTGTAATTTCGTTACAACTCCCACAGAATTCATCTCAAA
CCTACATATTTACTTAATTTGAATAGCTTATACATTTCTTATACAAGCTCTATAAATTATTTCCCAAACT
GTTTTGGTACAAATGCGAATAATTTTATTATAGAAGAGAAAGTTATCCACTTATACACAAAGGTAGTTTT
TGAAATTGTGGATAATTAAAAGTTACGCACAAACTTATACTATTTTTAGCAACATATTCACAGCTATTTG
ACATATAGAGAACTGAAAAAGTATAATTGTGTGGATAAGTCGTCCAACTCATGATTTTATAAGGATTTAT
TTATTGATTTTTACATGAAAATCACTGTGCATAACTATTAAGCAAGGTAAAGTTATCCACCGATTGTTAT
TAACTTGTGGATAATTATTAACATGGTGTGTTTAAAAGTTATCCACGGCTGTTATTTTTGTGTATAACTT
AAAAATTTAAGAAAGATGGAGTAAATTTATGTCGGAAAAAGAAATTTGGGAAAAAGTGCTTGAAATTGCT
CAAGAAAAATTATCAGCTGTAAGTTACTCAACTTTCCTAAAAGATACCGAGCTTTACACGATTAAAGATG
GTGAAGCTATCGTATTATCGAGTATTCCTTTTAATGCAAATTGGTTAAATCAACAATATGCTGAAATTAT
CCAAGCAATCTTATTTGATGTTGTAGGTTATGAAGTGAAACCTCATTTTATTACTACTGAGGAATTAGCA
AATTATAGTAATAAAGATGTTTCTACGGTACAGGAAACACCAAAATCTTCTACTGAAACAACTGAAGATA
ATCATGTGCTTGGTAGAGAGCAATTCAATGCCCATAACACATTTGACACATTTGTAATCGGACCTGGTAA
CCGCTTCCCACATGCAGCAAGTTTAGCCGTTGCCGAAGCACCAGCAAAAGCGTATAATCCATTATTTATA
TATGGAGGTGTTGGTTTAGGAAAAACCCATTTAATGCATGCCATTGGTCATCATGTTTTAGATAATAATC
CAGATGCCAAAGTGATTTACACATCAAGTGAAAAATTCACAAACGAATTTATCAAATCGATTCGTGATAA
CGAGGGTGAAGCTTTCAGAGAAAGATATCGTAATATCGACGTCTTATTAATCGATGATATTCAGTTCATA
CAAAATAAAGTTCAAACGCAAGAAGAATTTTTCTATACTTTTAATGAATTACATCAGAATAACAAGCAAA
TCGTTATTTCGAGTGATCGACCACCAAAAGAGATTGCACAATTAGAAGATCGATTACGTTCACGCTTTGA
ATGGGGGCTAATTGTTGATATTACGCCACCAGATTACGAAACTCGAATGGCAATTTTGCAGAAGAAAATT
GAAGAAGAGAAATTAGATATTCCACCAGAAGCTTTAAATTATATAGCAAATCAAATTCAATCTAATATTC
GTGAATTAGAAGGTGCATTGACACGCTTACTTGCATATTCACAATTATTAGGAAAACCAATTACAACTGA
ATTAACTGCTGAAGCTTTAAAAGATATCATTCAAGCACCAAAATCTAAGAAAATTACAATTCAAGATATT
CAAAAGGTAGTAGGTCAGTACTATAATGTTAGAATTGAAGATTTCAGTGCTAAAAAACGTACAAAGTCAA
TCGCATATCCGCGTCAAATAGCTATGTACTTATCTAGAGAGCTTACTGATTTTTCATTACCTAAAATTGG
TGAAGAATTTGGCGGGCGTGATCACACAACTGTAATCCATGCTCATGAAAAGATATCTAAAGATTTAAAA
GAAGATCCTATTTTTAAACAAGAAGTAGAGAATCTTGAAAAAGAAATAAGAAATATTTAAGTAGAAGATA
AGTGGGAAATAGAATCTGTTATATAACAGCAATAATAGAAGCTATCTTTTCGTTTATATTTAATAAATGA
AATGGCATGATGGTTAAAATCTATTTTGTGGATAATGTTCAAAAGTCATACACACCATACACAAGTTATC
AACATGTGTATAACTTTGCAAATTCAATGTTTTTAAGACTTATCCACTAATCCACAGCACCTACTACTAT
TACTAAGAACTTAAAACCTATATAATTATATGTAAACGACTGGAAGGAGTTTAAATTAATGATGGAATTC
ACTATTAAAAGAGATTATTTTATTACACAATTAAATGACACATTAAAAGCAATATCACCAAGAACAACAT
TACCAATTTTAACTGGTATCAAAATCGATGCGAAAGAACATGAAGTGATACTAACTGGTTCAGACTCTGA
AATTTCAATTGAAATCACTATTCCTAAAACTGTTGATGGCGAAGATATTGTCAACATTTCAGAAACAGGT
TCAGTTGTGTTACCTGGACGATTCTTTGTTGATATTATAAAAAAATTACCTGGTAAAGATGTTAAATTAT
CTACAAATGAGCAATTCCAAACATTAATTACATCAGGTCATTCTGAATTTAATTTAAGTGGCTTAGATCC
AGATCAATATCCTTTATTACCACAAGTTTCTAGAGATGACGCAATTCAATTGTCAGTAAAAGTGCTTAAA
AACGTGATTGCACAAACGAATTTCGCAGTGTCCACCTCAGAAACACGCCCAGTATTGACTGGTGTGAACT
GGCTTATACAAGAAAATGAATTAATATGCACAGCGACTGACTCACACCGCTTGGCTGTAAGAAAGTTGCA
GTTAGAAGATGTTTCTGAAAATAAAAATGTCATCATTCCAGGTAAAGCCTTAGCTGAACTAAATAAAATT
ATGTCTGATAGTGAAGAAGACATTGATATCTTCTTTGCTTCAAATCAAGTTTTATTCAAAGTAGGAAATG
TAAACTTTATTTCTCGATTATTAGAGGGACATTATCCTGATACAACACGTTTATTCCCTGAAAACTATGA
AATTAAATTAAGTATAGACAATGGCGAATTTTATCATGCAATTGATCGTGCATCTTTATTAGCACGTGAA
GGTGGCAATAACGTTATTAAATTAAGTACAGGTGATGACGTTGTTGAATTGTCTTCTACATCACCAGAAA
TTGGTACTGTTAAAGAAGAAGTTGATGCAAATGATGTTGAAGGCGGAAACTTAAAAATTTCTTTCAACTC
TAAATATATGATGGACGCTTTAAAAGCAATTGATAATGACGAAGTTGAGGTTGAATTCTTTGGTACAATG
AAGCCGTTCATTTTAAAACCAAAAGGTGACGACTCAGTAACGCAATTAATTTTACCAATCAGAACATACT
AAAAATTAAACAATCATAAAGGATGACGTTTTAATTAACCACGTCATCCTTTATTTTTTGGCAAAAATAA
TTCTAGATGCGTATGTAAAATAAAAGTGACAGCATTTTAAATGGTAAATAAAAAGCTTGAATGAAATTTA
TGATAGAAATGTCATGATTTAAATAATTGCGCTTAAATGCCCCTTAAATTTTAAATTTCAAATTACTAAC
AGATAAATTGAAAATGAATAGTAAAACTTGGTTAAATAGGGCTTTGAAATTAAAATTAGTGATATCAAGA
AAAATAATGAATAAATTATTTATATGTAAACGGTTTTTCCCTCTCTTTTAAATGAAATTTGTGACAAAAA
AAGGTATAATATATTAATGACATACAAAGAAATGGAGTGATTATTTTGGTTCAAGAAGTTGTAGTAGAAG
GCGACATCAATTTAGGTCAATTTCTAAAAACAGAAGGGATTATTGAGTCTGGTGGTCAAGCAAAATGGTT
CTTGCAAGACGTTGAAGTATTAATTAATGGAGTGCGTGAAACACGTCGCGGTAAAAAGTTAGAACATCAA
GATCGTATAGATATCCCAGAGTTACCTGAAGATGCTGGTTCTTTCTTAATCATTCATCAAGGTGAACAAT
GAAATTAAATACACTCCAATTAGAAAACTATCGTAACTATGATGAGGTTACGTTGAAGTGTCATCCTGAT
GTGAATATCCTTATTGGAGAAAATGCACAAGGAAAGACAAATTTACTTGAATCAATCTATACCTTAGCTT
TAGCAAAAAGTCATAGAACGAGTAATGATAAGGAACTCATACGTTTCGACGCTGATTATGCTAAAATAGA
AGGTGAGCTTAGTTATAGACATGGTACGATGCCATTAACGATGTTTATAACTAAAAAAGGTAAACAAGTC
AAAGTGAATCACTTAGAGCAAAGTCGACTAACACAATATGTTGGTCATCTCAATGTGGTTCTTTTTGCGC
CAGAAGATTTAAATATTGTTAAAGGCTCTCCTCAAATAAGACGACGCTTTATAGATATGGAGTTGGGCCA
AATTTCTGCTGTTTACTTAAATGATTTAGCACAATACCAACGTATTTTAAAGCAAAAGAATAATTACTTG
AAACAGTTACAATTAGGTCAGAAAAAGGACCTGACTATGCTGGAAGTTTTAAATCAGCAGTTTGCAGAAT
ATGCTTTAAAGGTGACTGATAAACGTGCGCATTTTATTCAAGAGCTAGAATCATTAGCAAAACCAATTCA
TGCTGGGATTACAAATGATAGAGAAACGTTGTCGCTGAATTATTTACCTAGTCTTAAATTCGATGATGCT
CAAATTGAAGCGGCACGTCTTGAAGAGATTATGTCTATTCTAAGTGATAACATGCAAAGAGAAAAAGAGC
GTGGTATTAGCTTGTTTGGACCACATCGAGACGATATTAGTTTTGATGTAAATGGCATGGATGCACAAAC
ATATGGTTCTCAAGGTCAGCAACGTACAACGGCATTGTCCATTAAGTTAGCTGAAATTGAATTAATGAAT
ATCGAAGTTGGGGAATACCCCATCTTATTATTAGACGATGTACTTAGTGAATTAGATGATTCACGTCAAA
CGCATTTATTAAGTACAATTCAGCATAAAGTACAAACATTTGTCACTACGACATCTGTTGATGGTATTGA
TCATGAAATTATGAATAACGCTAAATTGTATCGTATTAATCAAGGTGAAATTATAAAGTAACAGAAAGCG
ATGGTGACTGCATTGTCAGATGTAAACAACACGGATAATTATGGTGCTGGGCAAATACAAGTATTAGAAG
GTTTAGAAGCAGTACGTAAAAGACCAGGTATGTATATTGGTTCAACTTCAGAAAGAGGTTTGCACCATTT
AGTATGGGAAATCGTTGATAACAGTATCGACGAAGCATTAGCTGGTTATGCAAACCAAATTGAAGTCGTT
ATTGAAAAAGATAACTGGATTAAAGTAACAGATAACGGACGTGGTATCCCAGTTGATATTCAAGAAAAAA
TGGGACGTCCAGCTGTCGAAGTTATTTTAACTGTTTTACATGCTGGTGGTAAATTCGGCGGTGGCGGATA
CAAAGTATCTGGTGGTTTACATGGTGTTGGTTCATCAGTAGTAAACGCATTGTCACAAGACTTAGAAGTA
TATGTACACAGAAATGAGGCAATCTATCATCAGGCATACAAAAAAGGTGTACCTCAATTTGACTTAAAGG
AAGTTGGCACAACTGATAAGACAGGTACTGTCATTCGTTTTAAAGCAGATGGAGAAATCTTCACAGAGAC
AACAATATATAATTATGAAACGTTACAGCAACGTATTAGAGAGCTTGCTTTCTTAAATAAAGGTATTCAA
ATTACGTTAAGAGATGAACGTGATGAAGACAATATTCGAGAAGACTCCTATCACTATGAAGGGGGTATTA
AATCGTACGTTGAATTATTAAATGAAAAGAAAGAACCAATTCATGATGAACCAATTTATATACATCAATC
TAAAGATGATATTGAAGTGGAAATTGCGATTCAATACAACTCGGGATATGCTACGAATCTGTTAACTTAC
GCAAATAATATTCATACGTATGAAGGTGGTACGCATGAAGATGGATTTAAACGTGCATTAACACGCGTTT
TAAACAGTTATGGTTTAAGTAGCAAGATTATGAAAGAAGACAAAGATAGACTTTCTGGTGAAGATACACG
TGAAGGTATGACAGCAATTATATCTATCAAACATGGTGATCCTCAGTTTGAAGGTCAAACAAAGACGAAA
TTAGGTAACTCTGAAGTACGTCAAGTTGTAGATAAATTGTTCTCTGAGCATTTTGAAAGATTTTTATATG
AAAATCCACAAGTAGCACGTACGGTTGTTGAAAAAGGTATTATGGCGGCACGTGCGCGTGTTGCAGCGAA
AAAAGCGCGTGAAGTAACGCGTCGTAAGTCAGCATTAGATGTTGCGAGTTTACCAGGTAAATTAGCAGAT
TGTTCTAGTAAAAGTCCTGAAGAATGTGAAATCTTCTTAGTCGAGGGTGACTCTGCCGGGGGGTCTACAA
AATCCGGCCGTGACTCTAGAACGCAAGCCATTCTTCCGTTACGAGGAAAAATATTAAACGTTGAAAAGGC
TCGATTAGACCGAATCTTAAACAATAATGAAATTCGTCAAATGATTACAGCATTCGGTACAGGTATCGGT
GGCGATTTTGATTTAGCAAAAGCACGCTACCATAAAATCGTAATTATGACCGATGCAGATGTCGATGGTG
CGCATATTAGAACATTGTTACTTACATTCTTCTATCGATTTATGAGACCGTTAATCGAAGCAGGTTATGT
GTACATTGCACAACCACCATTATATAAATTAACACAAGGTAAACAAAAATATTATGTATACAATGATAGG
GAACTTGAAAAACTTAAATCTGAATTGAACCCAACGCCAAAATGGTCAATTGCACGATACAAAGGTCTTG
GAGAAATGAATGCAGATCAATTATGGGAAACAACTATGAATCCTGAACACCGTGCATTATTACAAGTGAA
ACTTGAAGATGCTATTGAAGCGGACCAAACATTTGAAATGTTAATGGGTGACGTTGTAGAAAACCGTAGA
CAATTTATAGAAGATAATGCAGTTTATGCAAACTTAGACTTCTAAGCGCTGTGAACTGAACTTTTGAAGG
AGGATCTCTTGATGGCTGAATTACCTCAATCAAGAATAAATGAACGAAATATTACCAGTGAAATGCGTGA
ATCATTTTTAGATTATGCGATGAGTGTTATTGTTGCTCGTGCATTGCCAGATGTTCGTGACGGTTTAAAA
CCAGTACATCGTCGTATACTTTATGGATTGAATGAACAAGGTATGACACCGGATAAATCATATAAAAAAT
CAGCACGTATCGTTGGTGACGTAATGGGTAAATATCACCCTCATGGTGACTCATCTATTTATGAAGCAAT
GGTACGTATGGCTCAAGATTTTAGTTATCGTTATCCGCTTGTTGATGGTCAAGGTAACTTTGGTTCAATG
GATGGAGACGGTGCAGCAGCAATGCGTTATACTGAGGCACGTATGACTAAAATTACGCTTGAACTGTTAC
GTGATATTAATAAAGATACAATAGATTTTATCGATAACTATGATGGTAATGAAAGAGAGCCGTCAGTCTT
ACCAGCACGTTTCCCTAACTTATTAGCAAACGGTGCATCAGGTATTGCTGTAGGTATGGCAACAAATATT
CCACCACATAACTTAACAGAATTAATCAATGGGGTGCTTAGTTTAAGTAAGAATCCTGATATTTCAATAG
CTGAGTTGATGGAGGATATTGAAGGTCCTGATTTCCCAACTGCTGGACTTATTTTAGGTAAAAGTGGAAT
TAGACGTGCTTATGAAACAGGTCGTGGTTCAATTCAAATGCGCTCTCGAGCGGAAATTGAAGAACGTGGC
GGTGGTCGTCAACGTATTGTTGTGACTGAAATTCCTTTCCAAGTGAATAAAGCACGTATGATTGAAAAAA
TTGCAGAGCTAGTGCGCGACAAAAAAATTGATGGTATCACTGACTTACGAGACGAAACAAGTTTACGTAC
AGGTGTGAGAGTAGTCATTGATGTTCGTAAGGATGCAAATGCTAGTGTCATTTTAAATAACTTATATAAA
CAAACGCCACTTCAAACATCATTTGGTGTGAATATGATTGCACTTGTAAATGGCAGACCAAAACTTATTA
ATTTAAAAGAAGCTTTGGTACATTACTTAGAGCATCAAAAGACAGTTGTTAGAAGACGTACGCAATATAA
TTTACGTAAAGCTAAAGATCGTGCCCACATTTTAGAAGGGTTACGTATTGCGTTAGATCACATCGACGAA
ATTATTTCAACGATTCGTGAATCAGATACAGATAAAATTGCCATGGAAAGCTTGCAACAACGCTTTAAAC
TTTCTGAGAAACAAGCACAAGCAATTTTAGACATGCGTTTGAGACGTTTAACAGGTTTAGAACGTGACAA
AATTGAAGCAGAATATAATGAGTTATTAAATTATATTAGTGAATTAGAAGCAATCTTAGCTGATGAAGAA
GTGTTATTACAGTTAGTTAGAGATGAATTAACAGAAATTCGAGATCGTTTTGGTGATGACCGTCGTACTG
AAATTCAATTAGGTGGATTTGAAGATTTAGAAGATGAAGACCTCATTCCAGAAGAACAAATTGTAATTAC
ATTGAGCCATAATAACTACATTAAACGTTTGCCGGTATCTACATATCGTGCTCAAAACCGTGGTGGTCGT
GGTGTTCAAGGTATGAATACATTAGAAGAAGACTTCGTTAGTCAATTAGTAACGTTAAGTACACATGACC
ATGTATTGTTCTTTACTAACAAAGGTCGCGTATACAAACTTAAAGGTTATGAAGTGCCTGAGTTATCTAG
ACAATCTAAAGGTATTCCTGTAGTGAATGCTATTGAACTTGAAAATGATGAAGTCATTAGTACAATGATT
GCTGTAAAAGACCTTGAAAGTGAAGAAAACTTCTTAGTGTTTGCAACGAAACGTGGAATTGTAAAACGTT
CAGCATTAAGTAACTTCTCAAGAATTAACAGAAATGGTAAGATTGCTATTTCATTTAGAGAAGATGACGA
GTTAATCGCAGTACGTTTAACAAGTGGTCAAGAAGATATCTTGATTGGTACTTCTCATGCATCATTAATT
CGATTCCCTGAATCAACATTACGTCCTTTAGGTCGAACTGCAACAGGTGTGAAAGGGATTACACTTCGTG
AAGGTGACGAAGTTGTAGGGCTTGATGTAGCTCATGCAAATAGTGTTGATGAAGTATTAGTTGTTACTGA
AAATGGCTATGGTAAACGTACGCCAGTAAATGACTATCGCTTATCAAATCGTGGTGGTAAAGGTATTAAG
ACTGCAACGATTACTGAACGTAACGGTAATGTTGTTTGTATTACAACTGTTACTGGTGAAGAAGATTTAA
TGATTGTTACAAATGCAGGTGTTATTATTCGACTAGACGTTGCAGATATTTCGCAAAATGGTCGTGCAGC
ACAAGGTGTTCGTTTAATTCGCTTAGGTGATGATCAATTTGTTTCTACTGTTGCTAAAGTAAAAGAAGAT
GCAGAAGATGAAGCAAATGAAGATGAGCAATCAACTTCAGCTGTATCTGAAGATGGTACAGAGCAACGAC
ATGAAGCGGTTGTAAATGATGAAACACCAGGAAATGCAATTCATACTGAAGTGATTGAATCAGAAGAAAC
TGATGATGATGGACGTATTGAAGTAAGACAAGATTTCATGGATCGTGTTGAAGAAGATATACAACAAGCA
TCAGATGATGATGAAGAATAATATAAAAAATAAGACTTCCCTGAATGTAGGGGAGTCTTATTTTTATGCT
AGAAAGCAATGCTATACTATATTCAATGATTAGTAATGATTAACTTTCTAATTGCTTCATTGCGTATGGT
ATTTCATTGATAAGTCTTGATGGTGGCACCACATACATATCTTTTGCAAGGTTTTCACCAATGAAACTAT
GTGTATATGTGGCACTCATAACCGCTTCTTTTAAGTTATCGAATTGACCGACAAAACTTGTAATCATACC
GGCAAGTGTATCACCCATACCTCCAGTAGCCATCGCAGGGCTACCAATTGTCAATTTAAAGTCTTCATCT
TTAAAGAAAATTTCAGTACCATGTTTTTTAAGTACAACTGTTGCACCTAAACGATCTACCGCTTCACGAT
TACGTTCATATGTTTGTTCCTCAATTGGGATACCGCTTAAACGTTCCCATTCTTTAAGGTGAGGAGTAAA
TATGACACGACATGTAGGTAATTGTGGTTTAAGTTTACTAAAAATTGTAATTGCATCACCATCGACAATC
AAGTTTTGATGTGGTTGTATATTTTGTAATAGGAATGTAATGGCATTATTCCCTTTAAAATCAACACCAA
GTCCGGGACCAATAAGGATACTATCAGTCATTTCAATCATTTTCGTTAACATTTTCGTATCATTAATATC
GATAACCATGGCTTCTGGACAGCGCGAATGTAATGCTGAGTGATTTGTTGGATGTGTTGCTACAGTGATT
AAACCACTACCGCTAAATACACATGCACGAGCCGCTAACATAATGGCACCACCTAAGTTAGCAGATCCAC
CAATTAATAAAATTTTGCCATAATCACCTTTATGTGAATCTTCTTTACGCTTAGGAATGTTAATAGAATT
TAACGTTTCCATAGTGATATAACCTCCCATGTAAAAGCTTTTCCAAATATATTCAATTTTAAAAATATAT
AGTAAGTTTTAACAAAATGTATTATAAATATGTGAATTCATTATTATTTGTCGTTAAATACAATAGAAAA
TACTATACCTGTATATGCAATTCGTCAATAGATAAATTATTAAATATACTTGCAACAATATTATTATCCT
TTAATACGCTACAATAGTGCTCTGATAATAGGTTATAAATGTACTTAAAACCATTGTTTCAATAAATATG
AAAACGTATACTTCAAGAAGGATGGGTTTCTTAATATTAACAAGGGGGTAACATGTATGACATTATATTT
AGATGGAGAAACACTAACAATTGAGGGTATTAAATCATTTTTACAACAACAATCTAAGATAGAAATTGTT
GATGAGGCATTAGAGCGTGTCAAAAAAAGTAGAGATGTAGTTGAACGTATTATTGAAAATGAAGAAACAG
TTTATGGCATTACAACAGGATTCGGATTATTTAGTGATGTGCGTATAGACCCAACACAATACAATGAATT
ACAAGTGAACCTTATACGTTCACATGCTTGTGGATTAGGTGAGCCATTTTCAAAAGAAGTAGCGCTCGTC
ATGATGGTATTAAGATTAAACACATTATTAAAGGGGCATTCAGGTGCTACTTTAGACCTCGTAAGACAAT
TACAATTCTTCGTAAATGAGCGTATTATACCAGTGATTCCGCAACAAGGTTCGCTTGGTGCATCAGGAGA
TTTAGCGCCACTATCACATTTAGCATTAGCATTAATTGGTGAAGGAAAAGTGTTTTATAAAGATATAGAA
ATGGATAGTGCAGACGTATTAAAGCAATTAGATAGACCACCTTTGAAACTGCAGGCTAAAGAAGGTTTAG
CATTGATTAATGGTACGCAAGCTATGACAGCACAAGGTGTCATTAGTTATATAGAGGCAGAAGATTTAGG
ATATCAATCTGAATGGATTGCAGCATTAACACATCAGTCGCTCAATGGCATTATAGATGCATATCGTCAT
GAAGTGCACGCTGTTCGAAATTTTCAGGAACAAATTAATGTGGCAGCACGCATGCGTGATTGGTTAGAAG
GATCAAAATTAACAACCCGACAAGCAGAAATTCGTGTACAAGACGCATATACGCTACGTTGCATTCCACA
AATTCATGGCGCAAGTTTTCAAGTATTTAACTATGTTAAACAACAATTAGAATTTGAAATGAATGCGGCT
AATGATAATCCATTAATATTTGAGGAAACAGATGAAACATTAGTCATTTCAGGTGGTAACTTCCATGGCC
AACCGATTGCCTTTGCTTTGGATCATCTTAAATTAGGTGTAAGTGAATTAGCGAATGTATCTGAGCGTCG
TCTTGAGAGATTAGTAAATCCTCAGTTAAATGGCGATTTACCAGCATTTCTTAGTCCGGAGCCAGGATTG
CAAAGTGGCGCAATGATTATGCAATATGCTGCAGCAAGCCTTGTTTCTGAAAATAAAACTTTAGCTCATC
CTGCAAGTGTAGATTCTATTACATCGTCTGCAAATCAAGAAGATCATGTATCTATGGGCACCACAGCAGC
TAGACATGGTTATCAAATTATTGAAAATGCAAGACGTGTGCTGTCAATTGAGTGTGTGATTGCATTACAA
GCAGCAGAGTTGAAAGGTATTGAAGGATTATCACCAAAAACACGTCGTAAATATGAAGAGTTTCGAAGCA
TAGTGCCTTCTATTACACATGATCGTCAATTTCATAAAGATATTGAAGCGGTTGCACATTATTTAAAGCA
ATCTCTTTATCAAACGTCTGGATGTCATTAAATCGACATGAAGTAAGTTCTTAATCGTCACTTGAAAAAG
CAAATATAGTTTGCTATATTAAAACTAACTTAATAAGATATTGTTCGTAGGACAAGTAATATACGGTGTT
TGATGTCAGAGAGCTTGTGGTTAGTGTGAACAAGAATCAACCTATATATGAATCTACCTACTTAATTGAA
AGAACAATCGGTAATAACCGTTATTTTAGTGAAGTGCAATTTAGATTTTAGTGTATAACTATATCTAAAA
TTGTTAAATAGGGTGGCAACGCGTAGACCACGTCCCTTGTAGGGATGTGGTCTTTTTTTATTTTCAAAAA
TAAAATGCATGTTACTCAATAATAAATGATAATTTTTTGGGAAAGGATGAATGTTAATGTTAGATATTAA
ACTTTTTAGAAATGAGCCTGATCAAGTTAAGAGCAAAATTGAATTACGCGGAGATGATCCAAAAGTTGTA
GATGAAATTTTAGAATTGGATGAGCAACGACGTAAATTGATTAGTGCTACAGAAGAAATGAAAGCACGTC
GTAATAAAGTAAGTGAAGAAATTGCTTTAAAAAAACGTAATAAAGAAAATGCCGATGATGTAATAGCTGA
AATGCGCACATTAGGTGACGATATTAAAGAAAAAGATAATCAATTAAATGAAATAGATAATAAAATGACA
AGTATACTTTGTCGTATTCCGAACTTAATTAGTGATGATGTACCTCAAGGTGAATCTGACGAAGATAACG
TTGAAGTTAAAAAGTGGGGTACACCACGTGAATTTGATTTTGAACCAAAAGCACATTGGGACATTGTTGA
AGAATTAAAAATGGCTGATTTTGATCGTGCAGCTAAAGTTTCAGGTGCGCGTTTTGTATACTTAACAAAT
GAAGGTGCGCAATTAGAACGTGCTTTAATGAATTATATGATTACAAAACATACAACACAACATGGTTATA
CAGAAATGATGGTACCACAACTTGTGAACGCAGATACAATGTATGGTACAGGTCAATTACCTAAATTTGA
AGAAGATTTATTTAAAGTAGAAAAAGAAGGATTATATACAATTCCAACTGCTGAAGTACCTTTAACGAAT
TTCTATCGTAATGAAATTATTCAACCAGGTGTACTTCCTGAAAAATTCACTGGTCAATCTGCATGTTTCC
GAAGTGAAGCGGGATCAGCTGGTAGAGATACAAGAGGGTTAATTCGTTTACACCAATTCGATAAAGTAGA
AATGGTACGTTTCGAACAACCAGAAGATTCATGGAATGCTTTAGAAGAAATGACAACAAATGCAGAAGCA
ATTCTAGAAGAATTAGGCTTACCATATCGTCGTGTTATTTTATGTACTGGTGATATCGGTTTTAGCGCAA
GTAAAACATATGATTTAGAAGTTTGGTTACCAAGTTACAATGACTATAAAGAAATTAGTTCATGTTCTAA
CTGTACTGATTTCCAAGCGCGTCGTGCAAATATTCGATTCAAACGTGATAAAGCAGCTAAACCAGAATTA
GCACATACATTAAATGGTAGTGGTTTAGCAGTTGGACGTACATTTGCTGCTATCGTTGAAAACTACCAAA
ATGAAGATGGAACAGTAACAATTCCAGAAGCATTAGTACCATTTATGGGTGGTAAAACACAAATTTCAAA
ACCAGTTAAATAATTAAAGATTTGTAATAAAAAGTGGTGACGAATCTGTCACCACTTTTTTGTTGCGAAA
ATTAATATTATGGAGCCATCGTTAACAGCTCATATGAATAAAATTTTTACTCTATTTGTCAATATAATTA
TGGAGCCAACGATGAATCATCCTGATGGACGAAAGCTATATTAACTATCACCATATTTAATGATGCGGTG
CACATATACTACTCTTGATGCATGAATAGGAAGCGTTATTACATATAAATATTATCAGAGGAGGGGGAAG
GGGAGGAGATGTGGAATAAAGAGTGAGACAAACAGCATAAAAAATATGGAAAAATGCCTAAAAGAACATT
ATTAAAACACTTCAATGCAAGACGAAAATTTTATATAAACGTAGGGATGTCTTAAGTTTTTATTCAAAAA
TTCTGACAAATAAAATACTACAACAAAAGCGTTTTGAAACTCACGTAAGTCTAACGTAAGACAAACCGAA
GTCTAAAAATATTGCTTGTGTATATGAAGTGTATTAGACTAGGTATATTATTTTTACGTAATTATAAACA
TTAAAAATATTAAAGGAGGGTGAACAGATGACATCGCATTTAAGTTTCAGGCAAGGCGTAAAAGAATGTA
TTCCTACTTTGTTTGGTTATGCAGGTGTTGGTATTTCGTTTGGCATTGTAGCGGCATCACAAAATTTCAG
TATTTTAGAAATCACATTGTTATGTCTTATTATATACGCTGGTGCTGCTCAATTTATTATGTGCGCGTTG
TTTATTGCAGGAACGCCAATATCAGCGATTGTATTAACTACATTCATTGTAAATTCTAGAATGTTCCTCT
TGAGTATGTCGCTTGCGCCAAATTACAAAACATATGGGTTTTGGAACCGTATAGGATTAGGTTCATTAGT
AACTGATGAAACATTTGGTGTTGCCATTACACCTTATTTAAAAGGAGAACCCATCAATGATCGATGGCTG
CACGGTCTGAATATAACGGCATATTTATTTTGGACAGTTTCATCTGTAGCTGGGGCTTTATTTGGAAAAT
ATATTTCAAATCCGCAAGCATTAGGTTTAGATTTTGCCATTACAGCCATGTTTATCTTTTTGGCAATTGC
ACAATTCGAATCAATCACTAAGTCACGATTAAGAATATACATTGTATTAGTTATTGTAGTAATTGTAATG
ATGTTATCTTTAAGCTTATTTATGCCTTCTTACCTTGCCATATTATTTGCAGCAACAATTGCGGCTGCGT
TAGGAGTGATGATGGAACGATGACAACGAATATGAACATGTTAATACTTATTTTATTATGCGGCATCGTA
ACATTACTAATTCGAATCATTCCTTTTATCATGATTTCTAAAGTACAGTTACCAGATGTCGTTGTTCGAT
GGCTTTCATTTATTCCTATTACATTATTTACGGCACTGGTCATCGATAGCATCATTCAACAAACATCACA
TAGCGATGGATATACACTGAATATACCTTATATCATTGCATTAATTCCTACTGTTGTTTTATCAATAATT
ACACGCAGTTTAACTATTACAATTATTAGTGGGATTATTATCATGGCTGCACTAAGATTTTTCTTTTAAA
AATACTTTAAAATCATTGAACAGATATTTAAACTTAGGTAAACTGATATTAATCAGAAAATTCTGATACA
AAAATCGTTTGTAGAGATATGGGAAATCATAAATATAAAACGGTTTGGTTAATCGCATGATTTTGATAAC
AATGTTTTCAAATGATAAAAAGTAATTCATGACTTAAACTCAACTAAACACATAACAATTTCATATGTCT
TATTGTGAGAAGTTGAGGGACTTGGCCCTGTGATACTTCAGCAACCGACTTTATAGCACGGTGCTAAAAC
CAACGAGTTACTCGAATGATAAGTATATAAACTTCTTACTTTTCAATAGGGTAAGAAGTTTTTTTATTTA
AGGAGGAAAGGACAATGACAAATTACACAGTAGATACTTTAAATTTAGGGGAATTTATAACAGAATCTGG
GGAAGTCATAGATAATTTACGTTTACGATACGAACATGTAGGTTATTATGGACAACCATTAGTTGTAGTT
TGTCATGCATTAACCGGTAACCATTTAACATATGGTACAGATGATAATCCGGGATGGTGGCGAGAAATTA
TTGATGGTGGATATGTGCCCATCAACGACTATCAATTTTTAACTTTTGATGTCATAGGAAGTCCATTTGG
CTCAAGTTCACCTTTGAACGATGCTCAATTTCCTAAAAAGCTAACATTACGAGATATCGTTAGAGCTAAC
GAATTAGGTATTCGAGCACTTGGATATGACAAAATTAATATATTAATAGGTGGGAGTCTTGGTGGTATGC
AAGCTATGGAATTATTGTATAACCAACAATTTCAAGTAGATAAAGCTATCATTCTTGCTGCTACTAGTAG
AACTTCGTCATACAGCAGAGCTTTCAATGAGATTGCAAGACAAGCGATTCATATTGGTGGTAAAGAAGGA
TTGAGTATTGCACGTCAGTTAGGTTTTTTGACATATCGGTCATCTAAAAGTTACGATGAACGTTTCACAC
CAGAAGAAGTCGTAGCATATCAACAACATCAAGGTAATAAATTTAAAGAGCGTTTCGACTTGAAGTGCTA
TTTAACACTGCTTGATGTTTTAGACAGCCACAACATTGACCGCGGTCGTACTGATGTAACCCATGTTTTT
AAAAATTTAGAAACAAAAGTTTTAACAATGGGATTTATTGATGATTTATTATATCCAGATGATCAAGTAC
GTGCCTTAGGTGAACGATTTAAATATCACCGTCATTTCTTTGTGCCTGATAACGTAGGTCATGATGGATT
CCTACTAAATTTTAATACGTGGGCACCTAATTTATATCATTTTTTAAATTTAAAGCATTTCAAACGTAAG
TAATATCATTTTATTTGTCTTAAAAATGAGACGTTTAAACTATAGTTACTAAATTTGAATAATTTTAAAT
AAATGACATAAATAACTAATAGAAATGACTGTATCTAAAATGCGATATAGTAATCGTGAAAAATTGAAGC
ATAATGGCTTTAAAGGAAATAATATAACAATCTAAATGGCATGCGTTGAAAGATGCAAAACAACAAAAAT
AATAATCAATTAAATGTGATAGAAAGAGATAACCTATAAATTGTTAATTTCTATTAAAGAGGTTAAAATA
ATAGCTATAGTTAAAAATATGGGAGTGGCTTATGTGTTTTCAAAAATACAACCTAAAGCAACAATGATTG
CAACAATAATGTTGATATTTGTCGCTTTAGCTTTATATCAAATGCCTGGTTTAGGACTAGTATTTGCATT
ATTTGCAACCATACCAGGTATCGTTTTATGGAATAAATCAACACAATCTTTTGGAATTAGTGCACTTATT
ACAGTGATTATAACAACCATTCTAGGTAATACTTTCGTGTTAAGTGCTATTATATTAGTCTTAATCGCAA
GTTTAATTATCGGTCAATTATTAAAAGAAAAGACATCTAAAGAGAGAATTCTATACGTAACAACTGTAGC
GATGAGTTTGATTTCATTAATCGCATTCATGTTACTTCAAACGTTCGGGAAAATTCCTTCCTCAGCAAGC
TTAGTAAAACCTTTTAAACAATCACTTCATGAAGTGATTACGATGAGTGGCGTCGATGCAAATATGACCC
AAATGCTAGAAGAAGGGTTTAGACAAGCGACCGTTCAATTACCTGGTTTCATCATTATCATTACATTTTT
TATTGTCTTAATTAACTTAATCGTTACATTTCCGATTTTACGAAAATTTAAAATCGCAACACCAGTGTTT
AAGCCACTTTTCGCATGGCAAATGAGCGGAATTTTATTATGGATATATATTATTGTCCTTATATGCTTGT
TATTTACAAGTCAACCAAGTGTGTTCCAGAGCATACTTTTAAATTTCCAACTTGTGTTATCATTAGTGAT
GTATATTCAAGGTTTAAGTGTTATTCATTTCTTTGGTAAAGCGAAAGGTTTGCCGAATGCAGTAACGATT
TTACTATTGATTATCGGTACATTATTGACACCTACGACACATATTGTAGGATTACTTGGTGTTATCGATT
TAAGTTTGAATTTGAAGCGAATCATGAAAAATAATTCTAAAAAGTGAATAGAGGTGGAATAATGAATCGG
CAGTCCACTAAGAAAGCTTTACTAATACCATTTGTCATCATGATTATCACAGCAATTGTTTTAATGGGTG
TATGGTTTATCTTTAATAGTCTTATAGCATTAATTGCATCTATCGTTCTTGTCGTGATGATTATTGTTAG
CGTCATTTTATTTAGACAAGCTTTAATGAAAATGGATAATTATGTAGATGATTTGAGTGCCCAAATTTCA
ACAACGAATAATAAAGCAATCAAACATTTACCAATAGGTATAATTGTTTTAGATGAAAATGACCATATCG
AATGGGTTAACCAATTCATGACGGATCATATGGAAGCAAATGTCATTTCAGAATCTGTGAATGAAGTATT
TCCTAACATTTTAAAGCAATTAGATAGAGTGAAATCTGTTGAAATAGAATATAATCAGTATCATTTCCAA
GTACGTTATTCAGAGCATGATCACTGTCTCTATTTCTTTGATATAACTGAACAAGTACAAACAAATGAGT
TATATGAAAACTCTAAACCGATTATTGCGACATTATTTTTAGATAACTACGATGAGATTACGCAAAATAT
GAATGACACACAGCGTTCGGAAATTAATTCTATGGTGACGCGTGTCATTAGTCGATGGGCGACAGAATAT
AACATATTCTTTAAAAGATATAGTTCTGATCAATTTGTAGCATATTTAAACCAAAAAATATTAGCGGACT
TAGAAGAGTCTAAATTTGATATTTTAAGTCAATTACGTGAAAAGAGTGTTGGTTATCGTGCTCAATTAAC
ATTAAGTATCGGTGTTGGTGAAGGTACTGAAAACTTAATCGATTTAGGTGAGTTGTCTCAATCAGGATTG
GACTTAGCATTAGGACGTGGCGGTGACCAAGTTGCTATTAAGAGTATTAATGGCAATGTGCGTTTTTACG
GTGGTAAGACTGACCCGATGGAGAAACGTACTCGTGTAAGAGCACGTGTTATCTCACATGCATTAAAAGA
TATCCTTGCAGAAGGTGACAAAGTTATTATTATGGGACATAAACGTCCTGACTTAGATGCAATCGGTGCG
GCAATTGGGGTATCTCGATTTGCGATGATGAACAATTTAGAAGCGTACATCGTATTGAATGAGTCAGATA
TTGATCCAACATTACGACGTGTTATGAATGAAATTGATAAAAAGCCAGAGTTAAGAGAGCGATTTATTAC
ATCAGATGATGCTTGGGATATGATGACATCTAAGACAACCGTAGTGATTGTTGATACACATAAACCGGAA
CTTGTTTTAGATGAAAATGTCTTAAATAAAGCAAACCGTAAAGTTGTTATCGATCATCATAGACGTGGTG
AAAGCTTCATTTCTAATCCGTTGTTGGTATATATGGAACCATATGCAAGTTCAACAGCAGAACTTGTAAC
AGAATTACTGGAGTACCAACCAACAGAACAACGTTTAACACGTCTTGAATCAACTGTAATGTATGCAGGT
ATTATTGTAGATACAAGAAACTTCACATTACGTACAGGTTCAAGAACGTTTGATGCAGCAAGTTATTTAC
GTGCTCATGGGGCAGATACGATTTTAACCCAACATTTCTTAAAAGATGATGTGGATACGTACATTAATCG
ATCTGAACTTATTCGAACAGTAAAAGTTGAAGATAATGGCATAGCAATTGCCCATGGTTCAGAAGATAAA
ATTTATCACCCAGTAACAGTTGCGCAAGCGGCAGATGAACTGTTAAGTTTAGAAGGTATAGAAGCATCGT
ATGTTGTTGCGAGACGTGAAGATAATTTGATAGGTATATCAGCACGCTCACTCGGTTCAGTAAATGTCCA
ACTAACAATGGAAGCGCTTGGTGGCGGTGGGCATTTAACTAATGCTGCAACACAACTTAAAGGTGTTACA
GTTGAACAAGCGATAGCACAATTACAACAAGCAATTACAGAACAATTAAGTAGGAGTGAAGATGCATGAA
AGTAATTTTTACACAAGATGTTAAAGGTAAAGGTAAAAAAGGTGAAGTTAAAGAAGTACCAGTAGGTTAT
GCAAATAACTTCTTATTGAAAAAGAATTATGCAGTCGAAGCAACACCAGGTAACCTTAAACAATTAGAGT
TACAGAAAAAACGTGCAAAAGAAGAAAGACAACAAGAAATTGAAGATGCTAAAGCATTAAAAGAAACATT
ATCAAATATCGAAGTTGAAGTATCAGCTAAAACTGGTGAAGGCGGTAAGTTGTTTGGTTCAGTAAGTACG
AAACAAATTGCTGAAGCATTAAAAGCGCAACACGATATTAAAATCGATAAACGTAAAATGGATTTACCAA
ACGGAATTCATTCCCTAGGATATACGAATGTACCAGTTAAATTGGATAAAGAAGTTGAAGGTACAATTCG
CGTACACACAGTTGAACAATAAAGTTGGATTGAAATAAGAGGTGTAACCATTCATGGATAGAATGTATGA
GCAAAATCAAATGCCACATAGCAATGAAGCTGAACAGTCTGTCTTAGGTTCAATTATTATCGATCCAGAA
TTGATTAATACTACTCAGGAAGTCTTGCTTCCTGAGTCGTTTTATAGGGGTGCCCATCAACATATTTTCC
GTGCAATGATGCACTTAAATGAAGATAACAAAGAAATTGATGTTGTAACATTGATGGATCAGTTATCAAG
TGAAGGTACGTTGAATGAAGCGGGTGGTCCGCAATATCTTGCAGAGTTATCTACAAATGTACCAACGACA
CGAAATGTTCAGTATTATACGGACATCGTTTCTAAGCATGCATTAAAGCGTAGATTAATACAGACTGCGG
ATAGTATTGCCAATGATGGATATAATGATGAACTTGAACTAGATGCGATATTGAGTGATGCAGAACGTCG
TATTTTAGAGCTATCATCTTCTCGCGAAAGTGATGGCTTTAAAGATATTCGTGACGTGTTGGGACAAGTA
TATGAAACAGCTGAAGAACTTGATCAAAATAGTGGTCAAACGCCAGGTATCCCTACAGGATATCGAGATT
TAGACCAGATGACAGCTGGGTTTAACCGTAATGATTTAATTATCCTTGCAGCGCGTCCATCTGTAGGTAA
GACTGCGTTCGCACTTAACATTGCACAAAAAGTTGCAACACACGAAGATATGTATACAGTTGGTATTTTT
TCACTAGAGATGGGTGCTGACCAGTTAGCAACACGTATGATTTGTAGTTCTGGTAATGTTGACTCAAACC
GATTAAGAACAGGTACTATGACTGAGGAAGACTGGAGTCGATTCACGATTGCTGTCGGTAAATTGTCGCG
TACGAAGATTTTTATCGACGATACCCCAGGTATTCGAATTAATGATTTACGATCTAAGTGCCGTCGATTA
AAACAAGAACATGGTTTAGACATGATTGTGATTGACTACTTACAGTTGATTCAAGGTAGTGGTTCACGTG
CGTCGGATAACAGACAACAAGAAGTTTCTGAAATCTCTCGTACATTAAAAGCATTAGCTCGTGAATTAGA
ATGTCCAGTTATTGCATTGAGTCAGTTATCTCGTGGTGTAGAACAACGACAAGATAAACGTCCAATGATG
AGTGATATTCGTGAATCTGGTTCAATTGAGCAAGATGCCGATATCGTTGCATTCTTATATCGTGATGATT
ACTATAACCGTGGTGGCGATGAAGATGATGACGACGATAGTGGTTTCGAGCCACAAACTAATGATGAAAA
TGGTGAAATTGAAATCATCATTGCCAAACAACGTAACGGTCCAACAGGAACAGTTAAGTTACACTTTATG
AAACAATACAATAAATTTACAGATATCGATTATGCACATGCCGATATGATGTAAAAAAGTTTTTCCGTAC
AATAATCATTAAAACGATTTTATTGTACGGTTTTTATTTTGTTCTGAATGGGTTGATATATGTTAAGTTT
GTATATTAAAAGAGATGAGAAAACGACTTAAACCCCTTTATTAAAGGGTTTGTTAACTGTTTCGCTAAAT
TTATTAACATGATTTTTCTTTTAAAAAGTGTAAAAATCAATGTTCGATTTTCATTTGCATTATGGTCTCG
TTATTGGTAGAATATCAAATGGTTAAATGATAAAAACTTGGAGGTGCTCACATGTCATCAATCGTAGTAG
TTGGGACACAATGGGGAGACGAAGGAAAAGGAAAGATTACGGATTTCTTAGCAGAACAATCGGATGTTAT
CGCACGTTTTTCAGGTGGTAATAATGCAGGCCATACAATTCAATTTGGCGGAGAAACATATAAATTACAT
TTAGTGCCATCTGGTATCTTTTACAAAGATAAATTAGCGGTAATCGGTAACGGTGTCGTTGTTGATCCAG
TTGCACTATTAAAAGAATTAGACGGATTAAATGAACGTGGCATTCCTACAAGTAATTTACGTATTTCTAA
TCGCGCGCAAGTGATTTTACCATATCACTTAGCACAAGATGAATATGAGGAACGTTTACGTGGCGACAAC
AAGATTGGTACTACTAAAAAAGGTATCGGTCCAGCATATGTAGACAAAGTTCAACGTATCGGAATTCGTA
TGGCAGATTTACTTGAAAAAGAAACGTTTGAAAGATTATTGAAATCAAATATTGAATATAAACAAGCATA
TTTCAAAGGTATGTTTAATGAAACGTGCCCATCATTTGATGACATCTTTGAAGAATACTATGCAGCAGGT
CAACGTCTAAAAGAATTTGTAACAGACACATCAAAAATCTTAGACGATGCATTTGTAGCAGATGAAAAAG
TTCTTTTCGAAGGTGCGCAAGGTGTAATGTTAGATATCGACCATGGTACATATCCATTCGTTACATCAAG
TAACCCAATTGCAGGTAACGTTACAGTAGGTACAGGTGTAGGCCCAACATTCGTTTCAAAAGTAATTGGT
GTATGTAAAGCTTACACATCACGTGTTGGTGACGGTCCATTCCCAACTGAATTATTCGATGAAGATGGAC
ATCATATTAGAGAGGTTGGTCGTGAATACGGTACAACAACAGGACGTCCACGTCGTGTAGGTTGGTTTGA
TTCAGTTGTATTACGTCACTCTCGTCGTGTAAGTGGTATTACAGATTTATCTATTAACTCAATCGATGTT
TTAACAGGTTTAGATACAGTGAAAATCTGTACAGCTTATGAACTAGATGGTGAAGAAATTACTGAATACC
CAGCGAACTTAGATCAATTAAAACGTTGTAAACCAATCTTTGAAGAGTTACCAGGTTGGACAGAAGACGT
AACAAGTGTGCGTACATTAGAAGAATTACCTGAAAATGCACGTAAATATTTAGAGCGTATTTCAGAATTA
TGTAATGTACAAATTTCTATCTTCTCAGTTGGTCCAGATAGAGCACAAACAAACTTATTAAAAGAATTGT
GGTAAAACTTTATATAAGTAATACACAATGATTATAAATGCATGAGCCTTCTATCTTTATTGGTAGAAGG
CTTTTATTATGTAATCTTGAAAGTCGATTGTTTTGATGGAAACGATTATTAATGTATAGGTAATATCGCA
TGTCATATATTAGAAGGTTTGTCGCGAAGGTATACAACGAAATAAAGATGAAATATTTAAATGAAAGAAT
TTTAGTATCGAAAAATAACTATTAAAACAGCGTAGATACAGTATAAATAAAGGTGATGGAAATAGAAAAT
TTTCAAAAAGAGAGTAAATTTTATAATAAATAGACTACCAATAAAATGCAATTTTTCACTTATAACATAG
TTCGAAAAATAATAGCAAAATTATGTAAAAAATATCTTGTCATGGTAAGTTTGGCTGTGCTATAATCTAT
CTTGTGCTTAAGAACGGCTCCTTGGTCAAGCGGTTAAGACACCGCCCTTTCACGGCGGTAACACGGGTTC
GAGTCCCGTAGGAGTCACCATGTTTTAGGTCTCGTAGTGTAGCGGTTAACACGCCTGCCTGTCACGCAGG
AGATCGCGGGTTCGATTCCCGTCGAGACCGTACAAATGCCTATCCAAGAGGATAGGCATTTTTTTACGTT
TAAAATTATATCAATTGAAGACAAATGGACGAATGATAAACAAAATGATTTATCTATTCGTCCATTTTAT
TTATAATATACAAATTTCTGGTAATTCAGTTGCAATGAATTAAAGACAAATGTAAAAAACAAATTCTTTA
ATTAGATTACCATGTGCCTTTGTTAATATACTACTTCATAGTGATATGCCAATAGCGCCCACCTAACATA
AATATAATAGTATTTATTTTCCTCATATCCACACCAATAGGAATTTCGAATTTTTCGCACCTTTAATAAT
ATAAAAATGATTTCGTGGCCATGTTATAGGGAAAGACTAATTATTATTACAATACGCCGTGAGAAACTAA
TAAAAAATATTAATATATAAGTTTATATTGGAAAATAGAATTAATAGCTTATAAATGGTAAATTATATAA
TAGGTTACTATACGTTATAAGACGGAAAATGCGCACAATAACAAAAATAGTAAGCGACATCCTGTGATTT
TTTACACAAACATAAACGATAAAGATCAAAAAATGATAAAATGATATTAATGATTTAAGAAAAGAGGTTT
ATGCAAATGGCTAGAAAAGTTGTTGTAGTTGATGATGAAAAACCGATTGCTGATATTTTAGAATTTAATT
TAAAAAAAGAAGGATACGATGTGTACTGTGCATATGATGGTAATGACGCAGTAGACTTAATTTATGAAGA
AGAACCAGACATCGTATTATTAGATATTATGTTACCTGGTCGTGATGGTATGGAAGTATGTCGTGAAGTG
CGCAAAAAATACGAAATGCCAATTATTATGCTAACTGCTAAAGACTCAGAAATTGATAAAGTACTTGGTT
TAGAACTAGGTGCAGATGACTATGTAACGAAACCATTTAGTACGCGTGAATTAATTGCACGTGTGAAAGC
TAATTTACGCCGTCATTACTCACAACCAGCGCAAGACACTGGGAACGTGACGAATGAAATCACAATTAAA
GATATTGTGATTTATCCTGACGCATATTCTATTAAAAAACGTGGCGAAGATATTGAATTAACACATCGTG
AATTTGAATTGTTTCATTATTTATCAAAACATATGGGGCAAGTTATGACACGTGAACATTTATTACAAAC
AGTATGGGGCTATGATTACTTTGGCGATGTACGTACAGTCGATGTAACGATTCGTCGTTTACGTGAAAAA
ATTGAAGATGATCCGTCACATCCTGAATATATTGTTACGCGTAGAGGCGTTGGATATTTCCTCCAACAGC
ATGAGTAGAGGTCGAAACGAATGAAGTGGCTAAAACAACTACAATCCCTTCATACTAAACTTGTAATTGT
TTATGTATTACTGATTATCATTGGTATGCAAATTATCGGGTTATATTTTACAAATAACCTTGAAAAAGAG
CTACTTGATAATTTTAAAAAGAATATTACCCAATATGCAAAACAATTAGAAATTAGTATTGAAAAAGTAT
ATGACGAAAAGGGCTCCGTAAATGCACAAAAAGATATTCAAAATTTATTAAGTGAGTATGCCAACCGTCA
AGAAATTGGAGAAATTCGTTTTATAGATAAAGACCAAATTATTGTCGCAACGACGAAGCAGTCTAACCGT
AGTCTAATCAATCAAAAAGCAAATGATAGTTCTGTTCAAAAAGCATTATCATTAGGACAATCGAATGATC
ATTTAATTTTAAAAGATTATGGTAACGGAAAAGACCGTGTGTGGGTGTATAACATTCCAGTTAAAGTCGA
TAAAAAAGTAATAGGTAATATCTATATCGAATCAAAAATTAATGACGTTTATAACCAATTAAATAATATT
AACCAAATATTCATTGTTGGTACAGCTATTTCATTATTAATTACAGTCATCTTGGGATTCTTTATAGCGC
GAACAATTACCAAACCTATCACCGATATGCGTAACCAGACAGTCGAAATGTCGCGAGGTAACTACACGCA
ACGTGTGAAGATTTATGGTAATGATGAAATTGGTGAATTAGCCCTAGCATTCAATAACTTGTCCAAACGT
GTGCAAGAAGCTCAGGCTAATACTGAAAGTGAGAAACGTAGACTTGACTCAGTTATTACACATATGAGTG
ATGGTATTATCGCAACAGACCGCCGAGGACGTATTCGTATTGTCAATGACATGGCACTTAAAATGCTTGG
TATGGCTAAAGAAGATATTATTGGTTACTATATGTTAAGTGTATTAAGTCTTGAAGATGAGTTTAAACTT
GAAGAGATTCAAGAGAATAACGATAGTTTCTTACTAGATTTAAACGAAGAAGAAGGTCTAATCGCACGTG
TTAACTTTAGTACGATTGTGCAGGAAACAGGCTTTGTAACGGGTTATATTGCCGTGTTACATGACGTTAC
TGAACAACAACAAGTTGAACGTGAACGTCGCGAATTCGTTGCCAATGTATCACATGAGTTACGTACACCA
TTAACATCAATGAATAGTTACATTGAAGCACTTGAAGAAGGCGCATGGAAAGATGAAGAACTGGCACCAC
AATTTTTATCCGTTACTCGTGAAGAAACGGAACGAATGATTCGACTTGTAAATGACTTGCTACAATTATC
AAAAATGGATAATGAATCAGATCAAATCAACAAAGAAATTATCGACTTTAACATGTTTATTAATAAAATT
ATTAACCGACATGAAATGTCTGCTAAAGATACGACATTTATTCGAGATATTCCGAAGAAGACAATTTTCA
CTGAATTTGATCCTGATAAAATGACGCAAGTATTTGATAATGTCATCACGAATGCGATGAAATATTCGAG
GGGCGATAAACGTGTCGAGTTCCACGTGAAACAAAACCCACTTTATAATCGAATGACCATTCGTATTAAA
GATAATGGTATCGGTATCCCTATTAATAAAGTAGATAAGATATTCGATAGATTCTATCGTGTTGATAAGG
CACGTACGCGTAAAATGGGTGGTACTGGATTAGGATTAGCCATTTCGAAAGAGATTGTGGAAGCGCACAA
TGGTCGTATTTGGGCAAACAGTGTAGAAGGTCAAGGTACATCTATCTTTATTACACTTCCTTGTGAAGTC
ATTGAAGACGGTGATTGGGATGAATAATAAGGAACATATTAAATCTGTCATTTTAGCGCTACTCGTCTTG
ATGAGTGTCGTATTGACATATATGGTATGGAATTTTTCTCCTGATATCGCAAATGTCGATAATACAGATA
GTAAGAAAAGTGAAACAAAACCTTTAACGACACCAATGACAGCCAAAATGGATACAACAATTACGCCGTT
TCAGATTATTCATTCGAAAAATGATCATCCTGAAGGGACGGTTGCGACAGTATCTAACGTGAATAAGCTG
ACAAAGCCCCTGAAAAATAAAGAAATAAAATCTGTGGAACATGTTCGTCGAGATCATAACTTAATGATTC
CAGATTTGAGCAGTGATTTTACGATATTTGATTTTACGTATGATTTACCGTTATCAACGTATCTTGGTCA
AGTACTGAACATGAATGCGAAAGTACCGAACCATTTTAATTTCAATCGTTTAGTGATTGATCATGATGCC
CAAGGACATATCGTACTTTATGCCATTAGTAAAGATCGTCACGATTACGTGAAATTGACAACTACAACGA
AAAATGATCATTTTATGGATGCTTTATCTACAGTTAAAAAAGAAATGCAACCATATTCAGATATCATTAC
AAATAAAGATACAATTGATCGTACGACACATGTCTTTGCACCAAGTAAACCTGAAAAATTAAAAACTTAT
CGCATGGTATTTAATACAATTAGTGTTGAAAAAATGAATGCTATATTATTTGACGATTCAACCATTGTTC
GTAGTTCGAAGAGTGGTGTCACTACGTATAATAATAATACAGGTGTCGCAAACTATAATGATAAAAATGA
AAAATATCATTATAAAAACTTGTCTGAAGATGAAGCAAGTTCCAGCAAAATGGAAGAAACAATACCAGGA
ACCTTTGATTTTATTAATAATCATGGTGGCTTCTTAAAAGAAGACTTCAGATTGTTTAGTACGAATAATC
AGTCAGGTGAGCTAACATATCAACGTTTCCTTAATGGTTATCCAACGTTTAATAAAGAAGACTCTAATGA
AATTCAAGTCACTTGGGGTGAAAAGGGCGTCTTTGATTATCGCCGATCATTATTGCGCACAGACGTTGTT
TTAAATAGTGAAGATAATAAAACATTGCCGAAATTGGAATCTGTGCGTTCAAGTTTAGCTAACAATAGTG
ATATTAATTTTGAAAAAGTCACAAACATCGCTATCGGTTACGAAATGCAAGATAATCCAGATCATAATCA
CATCGAAGTGCAGATTAACAGTGAACTCGTACCTCGTTGGTATGTAGAATATGACGGTAAATGGTATGTT
TATAACGATGGGAGGCTTGAATAAATGAACTGGAAATTGACGAAGACGCTTTTCATTTTCGTATTTATTC
TTGTCAACATCGTGTTAGTATCGATTTATATTAACAAAGTTAATCGTTCACACATTAATGAAGTTGAAAG
CAACAATGAAGTGAATTTTCAACAAGAAGAAATTAAGGTGCCGGCTAGTATTTTAAATAAATCAGTTAAA
GGCATACAATTAGAGCAAATTACAGGGCGTTCAAAAGACTTTAGTTCTAAAGCTAAAGGTGATTCAGATT
TGTCTACATCAGATGGTGGAAAATTACTAAATGCGAACATCAGCCAATCGGTAAAAGTTAGTGATAATAA
CTTAAAAGACTTAAAAGATTACGTTAACAAACGCGTATTTAAAGGTACAGAATATCAATTAAGTGAGATT
AGTTCAGGTTCCGTAAAATATGAACAAACGTATGATGATTTTCCAATTTTAAATAATAGCAAAGCGATGT
TGAATTTTAATATAGAAGACAACAAAGCGACAACTTATAAACAGACAATGATGGACGACATTAAGCCAAC
AGATGGTGCAGATAAGAAGCATCAAGTTATTAGTGTGAGAAAAGCAATCGAGGCATTATATTATAATCGT
TACTTGAAAAAAGGTGACGAAGTAATCAATGCAAGACTTGGTTACTATTCGGTTGTGAATGAAACGAACG
TTCAATTGTTACAGCCAAACTGGGAAATTAAAGTAAAGCATAACGGTAAAGAGAAAACGAATACTTACTA
TGTCGAAGCGACAAATAATAACCCTAAAATTATTAATCATTAATATGAATCATAATAAGCTAGCAGTGCA
AACTCATAATATGTGAGAAGCAGTGCTAGCTATTTTAATGGTGCGAGTTTTTATGGCTGACGTTTCAGTG
TCTCCAACGTGCGCATTTATTAACTTATTAAGTAGTATCGCATTGCAAAATTACTACAACTGTTATTTTA
AAAACTTTAGTATTTGCCTAATCATTGTTATAATAATTAGGACATTCATTGCACGTGATTATCAAAATTT
AATTATAAGAGACCGGTCGATGAACTAAAGTTACATAATAGGAAAGGTATACAAAACAGCTAATATACTG
ATAGTTTCTGTAGGGAAAATCGTATATTTGCACTGATGTATATTGCAGTCATATAGAGAGATTGACTGCT
TAAATAGAAAGGATGAAGCCGCTTGATACGCATGAGTGTATTAGCAAGTGGTAGTACAGGTAACGCCACT
TTTGTAGAAAATGAAAAAGGTAGTCTATTAGTTGATGTTGGTTTGACTGGCAAGAAAATGGAAGAATTGT
TTAGTCAAATTGACCGTAATATTCAAGATTTAAATGGCATTTTAGTAACACATGAACATATTGACCATAT
TAAAGGTTTAGGTGTTTTGGCGCGTAAATATCAATTGCCAATTTATGCGAATGAAAAGACTTGGCAGGAA
ATTGAAAAGAAAGATAGTCGCATCCCTATGGATCAGAAATTCATTTTTAATCCTTATGAAACGAAATCTA
TTGCAGGTTTTGATGTTGAATCGTTTAACGTGTCACATGATGCGATAGATCCGCAATTTTATATTTTCCA
TAATAACTATAAGAAGTTTACGATTTTAACGGATACGGGTTACGTGTCTGATCGTATGAAAGGTATGATA
CGTGGAAGTGATGCCTTTATTTTTGAAAGTAATCATGACGTCGATATGTTGAGAATGTGCCGTTATCCAT
GGAAGACGAAGCAACGTATTTTAGGCGATATGGGACATGTATCTAATGAGGATGCGGGCCATGCGATGAC
AGACGTGATTACAGGCAACACGAAACGTATTTACCTATCGCATTTATCACAAGATAATAACATGAAAGAT
TTGGCGCGTATGAGTGTTGGTCAAGTATTGAAAGAACACGATATTGATACGGAAAAAGAAGTGTTACTAT
GTGATACGGATAAAGCTATTCCAACGCCAATATATACAATATAAATGAGAGTCACCCTATAAAGTTCTAC
ATTGCTGTGAGACAACTTTATCGGGTGCTTTTTTATGTTATTGGTGGGAAATGGCTGTTGTTGGGTTTAA
GGGGGCTAGTTGAGATGTAAAAAATAATTCGATATTAAATGTAATTTATAAATAATTTACATAAAATCAA
TCATTTTAATATAAGGATTATGATAATATATTGGTGTATGACAGTTAATGGAGGGAACGAAATGAAAGCT
TTATTACTTAAAACAAGTGTATGGCTCGTTTTGCTTTTTAGTGTGATGGGATTATGGCAAGTCTCGAACG
CGGCTGAGCAGCATACACCAATGAAGGCACAAGTAGTAACAACGATAGACAAAGCAACAACTGATAAGCA
ACTAGTACCACCAATAAAGGCAGCGGCTCATCATTCTGGTGAAGAAGCGGCTACTAACATATCAGCACAG
GGAACAGCTGATGATACAAATAACAAAGTAACATTCAACGCACCATCTAATAAACCATCTACAGCAGTTT
CAACAAAAGGAAACGAAACGCGCGATGTAGATGCACAACAAACCTCAACACAAAAACCAACTCAATCAGC
AACATTCACATTATCAAATGCTAAAACAGCATCACTTTCACCACGAATGTTTGCTGCCAATGCACCACAA
ACAACAACACATAAAATATTACATACAAATGATATCCATGGCCGACTAGCCGAAGAAAAAGGGCGTGTCA
TCGGTATGGCTAAATTAAAAACAGTAAAAGAACAAGAAAAGCCTGATTTAATGTTAGACGCAGGAGACGC
ATTCCAAGGTTTACCACTTTCAAACCAATCTAAAGGTGAAGAAATGGCTAAAGCGATGAATGCAGTAGGT
TATGATGCTATGGCAGTCGGTAACCACGAATTTGACTTTGGATACGATCAGTTGAAAAAGTTAGAGGGTA
TGTTAGACTTCCCGATGCTAAGTACAAACGTTTATAAAGATGGGAAGCGCGCGTTTAAGCCTTCAACGAT
TGTAACGAAAAATGGTATTCGTTATGGAATTATTGGCGTAACGACACCAGAAACAAAGACGAAAACAAGA
CCTGAAGGCATTAAAGGTGTTGAATTTAGAGATCCATTACAAAGTGTGACAGCAGAAATGATGCGTATTT
ATAAAGATGTAGATACATTTGTTGTTATATCTCATTTAGGTATTGATCCTTCAACACAAGAAACATGGCG
TGGCGATTACTTAGTGAAACAATTAAGTCAAAATCCACAATTGAAGAAACGTATTACAGTCATTGATGGA
CATTCACATACCGTACTTCAAAATGGTCAAATTTATAACAATGATGCATTAGCACAAACAGGTACAGCAC
TTGCGAATATCGGTAAGATTACATTTAATTATCGCAATGGAGAAGTATCGAATATTAAGCCGTCATTGAT
TAATGTTAAAGACGTTGAAAATGTAACACCGAACAAGGCATTAGCTGAACAAATTAATCAAGCTGATCAA
ACATTTAGAGCACAAACAGCAGAGGTTATTATTCCAAACAATACCATTGATTTCAAAGGAGAAAGAGACG
ACGTTAGAACGCGTGAAACAAATTTAGGAAACGCTATTGCAGATGCTATGGAAGCATATGGCGTTAAAAA
TTTCTCTAAAAAGCCTGACTTTGCCGTGACAAATGGTGGAGGTATTCGTGCCTCTATCGCCAAAGGTAAG
GTGACACGCTATGATTTAATCTCAGTATTACCATTTGGAAATACGATTGCGCAAATTGATGTAAAAGGTT
CAGACGTCTGGACAGCTTTTGAACATAGTTTAGGCGCACCAACAACACAAAAAGATGGTAAGACAGTGTT
AACAGCGAATGGCGGTTTACTACATATCTCGGATTCAATTCGTGTTTACTATGATATGAATAAACCATCT
GGTAAACGAATTAACGCTATTCAAATTTTAAATAAAAAGACAGGTAAGTTTGAAAATATTGATTTAAAAC
GTGTATATCACGTAACAATGAATGACTTCACAGCATCAGGTGGCGACGGATATAGTATGTTCGGTGGCCC
TAGAGAAGAAGGTATTTCATTAGATCAAGTACTAGCAAGTTATTTAAAAACAGCTAACTTAGCTAAGTAT
GATACGACAGAACCACAACGTATGTTATTAGGTAAACCAGCAGTAAGTGAACAACCAGCTAAAGGACAAC
AAGGTAGCAAAGGTAGTGAGTCTGGCAAAGATGCACAACCAATTGGTGACGACAAAGTGATGAATCCAGC
GAAACAACCAGCTCCAGGTAAAGTTGTATTGTTACCAGCGCATAGAGGAACTGTTAGTAGTGGTACAGAA
GGTTCTGGTCGCACATTAGAAGGAGCTACTGTATCAAGCAAGAGTGGGAACCAATTGGTTAGAATGTCAG
TGCCTAAAGGTAGCGCGCATGAGAAACAGTTACCAAAAACTGGAACTAATCAAAGTTCAAGCCCAGCAGC
GATGTTTGTATTAGTAGCAGGTATAGGTTTAATCGCGACTGTACGACGTAGAAAAGCTAGCTAAAATATA
TTGAAAACAATACTACTGTATTTCTTAAATAAGAGGTACGGTAGTGTTTTTTTTATGGAAAAAAGCTATA
AACGTTGATAAACATGGGATATAAAAACGGGGATAAGTAATAAGACATCAAGGTATTTATCCACAGAAAT
GGGGATAGTTATCCAGAATTGTGTACAATTTAAAGAGAAATACCCACAATGCCCACAGAGTTATCCACAA
ATACACAAGTTATACACTGAAAAATGGGCATAAATGTCAGAAAAATATCAAAAACTGCAAAAAATATTGT
TATAATAAGAGGGAACAGTGTGAACAAGTTAATAACTTGTGGATAACTGGCGAGTTGATAACAATTTGGA
GGACCAAACGACATGAAAATCACCATTTTAGCTGTAGGGAAACTAAAAGAGAAATATTGGAAGCAAGCCA
TAGCAGAATATGAAAAACGTTTAGGCCCATACACCAAGATAGACATCATAGAAGTTCCAGACGAAAAAGC
ACCAGAAAATATGAGCGACAAAGAAATTGAGCAAGTAAAAGAAAAAGAAGGCCAACGAATACTAGCCAAA
ATCAAACCACAATCAACAGTCATTACATTAGAAATACAAGGAAAGATGCTATCTTCCGAAGGATTGGCCC
AAGAATTGAACCAACGCATGACCCAAGGGCAAAGCGACTTTGTATTCGTCATTGGCGGATCAAACGGCCT
GCACAAGGACGTCTTACAACGTAGTAACTACGCGCTATCATTCAGTAAAATGACATTCCCACATCAAATG
ATGCGGGTTGTGTTAATTGAGCAAGTGTATAGAGCGTTTAAGATTATGCGTGGAGAAGCATATCATAAAT
GATGCGGTTTTTTCAGCCGCTTCATAAAGGGATTTTGAATGTATCAGAACATATGAGGTTTATGTGAATT
GCTGTTATGTTTTTAAGAAGCTTATCATAAGTAATGAGGTTCATGATTTTTGACATAGTTAGCCTCCGCA
GTCTTTCATTTCAAGTAAATAATAGCGAAATATTCTTTATACTGAATACTTATAGTGAAGCAAAGTTCTA
GCTTTGAGAAAATTCTTTCTGCAACTAAATATAGTAAATTACGGTAAAATATAAATAAGTACATATTGAA
GAAAATGAGACATAATATATTTTATAATAGGAGGGAATTTCAAATGATAGACAACTTTATGCAGGTCCTT
AAATTAATTAAAGAGAAACGTACCAATAATGTAGTTAAAAAATCTGATTGGGATAAAGGTGATCTATATA
AAACTTTAGTCCATGATAAGTTACCCAAGCAGTTAAAAGTGCATATAAAAGAAGATAAATATTCAGTTGT
AGGGAAGGTTGCTACTGGGAACTATAGTAAAGTTCCTTGGATTTCAATATATGATGAGAATATAACAAAA
GAAACAAAGGATGGATATTATTTGGTATATCTTTTTCATCCGGAAGGAGAAGGCATATACTTATCTTTGA
ATCAAGGATGGTCAAAGATAAGTGATATGTTTCCGCGGGATAAAAATGCTGCAAAACAAAGAGCATTAAC
TTTATCTTCCGAACTCAATAAATATATTACATCAAATGAATTTAATACTGGAAGATTTTATTACGCAGAA
AATAAAGATTCATCTTATGATTTAAAAAATGATTATCCATCAGGATATTCTCATGGATCAATAAGATTCA
AATATTATGATTTGAATGAAGGATTCACAGAAGAAGATATGCTAGAGGATTTAAAGAAATTTTTAGAACT
ATTTAATGAATTAGCTTCAAAAGTTACAAAAACATCCTATGATAGCTTGGTCAATAGCATAGACGAAATA
CAGGAAGACAGCGAAATTGAAGAAATTAGAACAGCACAAAAAGATAAGACACTCAAGGAAGTGGAAGCAC
CTAAAGGAATAATTCCAAAATATAAAAAAGGTGTATCAAAGACTACTAAAAATGATTCAGAAATTGAAAA
ATCAAATAAAGAGAATAAATTAACCGGTAAAGTTGGAGAAAAATTAGCGCTAAATTACTTTAATGAGCTA
ATTGATAATAAAATAGACGAAGATAAGAAAGAACAGTTTAGGAATATTTTAAATGATAATCCAGGCTCTC
AACACGGTCATGGCTATGATTTAGTAGCTTTTGATCCAACAAATACAGATAAAGCTGTAGAAAAATTTAT
TGAAATTAAAACATCTACATCTTCTAGTATTGAGGAACCATTTTTTATGTCGCTAAATGAAATGTTTGCT
ATGAAAGAATATAAGCAGAAATATTTAATATTAAGAATATTTAATGTTTCCGGTAAAGAACCACAATTTT
ATTTTATAGATCCATATGCAAATTATTCTGAATTTAAAGATGTAGATGATCTCATTGACAAAGTATTTAA
TGTAGAAGCTATTCAGTATAAAGTTTTTGGCGAAAAATGATTACTTGAACAAGAGCTAAAATAAAATTGT
GATCTAATAAAAATAGAAACTGTAATTTAAATAAAACTTTCTAAATAAGCTAACTGATAAAAAATCAGTT
TGTCCACAGTCTGAAACAAGATTCCTATATTCTTTAGGAATCTTGTTTTTTCTATTTTTATGGTGATAAA
GAGCAGATAAGATAATGTGTAATAATCACAAAAAAGTTAAATATTTTAAGGCTTGTTTAATTATTAATGA
TTTTATATATAAAGAGCAGTATAATAAAGTTGTTAATATATTATGAATAATATTCAAGTAATTTTATTGT
TTTTTAATTTGTCGATATTTAAGTTGAGTTAAATTTAAAGGGTGTAATTTGTTTTACAATGATGAAGATA
ATTAGTCTATCAAAATAAAGGGGTTGGGACTGTTATGAGTGATAATTTGTCATTATTCATTGACTATATC
AATGATAATATAATCTATGGTAGTGAAATCAAACGGGAGAAATTAGAGAATTTATTTAATCAATTTGCTA
TAAAAAATGTTGAAAAGAACATTGTCTATGATGAACTGAAATCTTTAGATATTACAATCATTGAGTCACA
GGATTCATATAAAAATAAATTGAAGAGATTATTTTCGGTTCTGTTGCAAAGTAAAAAAATATAGCTAACC
ACTAATTTATCATGTCAGTGTTCGCTTAACTTGCTAGCATGATGCTAATTTCGTGGCATGGCGAAAATCC
GTAGATCTGAAGAGACCTGCGGTTCTTTTTATATAGAGCGTAAATACATTCAATACCTTTTAAAGTATTC
TTTGCTGTATTGATACTTTGATACCTTGTCTTTCTTACTTTAATATGACGGTGATCTTGCTCAATGAGGT
TATTCAGATATTTCGATGTACAATGACAGTCAGGTTTAAGTTTAAAAGCTTTAATTACTTTAGCCATTGC
TACCTTCGTTGAAGGTGCCTGATCTGTAATTACCTTTTGAGGTTTACCAAATTGTTTAATGAGACGTTTG
ATAAACGCATATGCTGAATGATTATCTCGTTGCTTACGCAACCAAATATCTAATGTATGTCCCTCTGCAT
CAATGGCACGATATAAATAGCTCCATTTTCCTTTTATTTTGATGTACGTCTCATCAATACGCCATTTGTA
ATAAGCTTTTTTATGCTTTTTCTTCCAAATTTGATACAAAATTGGGGCATATTCTTGAACCCAACGGTAG
ACCGTTGAATGATGAACGTTTACACCACGTTCCCTTAATATTTCAGATATATCACGATAACTCAATGTAT
ATCTTAGATAGTAGCCAACGGCTACAGTGATAACATCCTTGTTAAATTGTTTATATCTGAAATAGTTCAT
ACAGAAGACTCCTTTTTGTTAAAATTATACTATAAATTCAACTTTGCAACAGAACCGTATTATGGAATAG
AGATGTTGGTAACATTTATACAGGATCATTATACTTAAGTTTAATTTCGTTATTACAGAACCACACATTC
CAACCAGAAGAGAAAGTATGTCTATTTAGTTATGGTTCAGGAGCAGTAGGAGAAATCTTTAGTGGTTCAA
TCGTTAAAGGATATGACAAAGCATTAGATAAAGAGAAACACTTAAATATGCTAGAATCTAGAGAGCAATT
ATCAGTCGAAGAATACGAAACATTCTTTAACAGATTTGATAATCAAGAATTTGATTTCGAACGTGAATTG
ACACAAGATCCATATTCAAAAGTATACTTATACAGTATAGAAGACCATATCAGAACATATAAGATAGAGA
AATAAACTAGTGGCCGATTGTGCTTGATGAGCTTGGGACATAAATCCTAACTCGAAATAAATAAGCATAT
CACTAAACTGATTTTTTAAAGTTTACAGTGATATGCTTATTTTTTTATCTTACGATTTTGTACGTGCATG
CTTGCCTAGGGGTATGGCTCGAGCCATTAGTCTCTCGCACATACTATTCCCTCAGGCGTCAGCACTTACA
AAATCGGTTGTAATTTTCATTTTTATACGCATTCTTACTGAGATTATACTAATAAGAGGAATAGTAAAAG
CAATTCTAAGTAAAATTGCAGATAAGAGGTTTGTTAAAAGCAGTTCTAAGTAAAATTGCAGATAAGAGGT
TTGTTAAAAGCAGTTCTCAGTAAAATTACAGATAAGAGGTACGTTAAAAGCAGTTCTAAGTAAAATTGCA
GATAAGAGGTTTGTTAAAAGCAGTTCTAAGTAAAATTGCAGATAAGAGGTACGTTAAAAGCAATTCCATG
CAAAATTGCTGATAAGGGGTAAGTTAAAAGCAGTTCTCAGTAAAATTGCAGATAAGAGGTACGTTAAAAG
CAGTTCTAGGCAAAATTGCAGATAAGAGGTGCGTTAAAAGCAGTTCTCAGTAAAATTGCTGATAAGGGGT
AAGTTAAAAGCAATCCTAAGTAAAATTGCAGATAAGGGGTACAGAAAAACTAGACTTGATTACAAAATGG
AGCTTGGGACATAAATGATTTTTTAAAAATGAGATGAGACGTAGATTAACTCCATAATCAATACGAATCT
ATCGACTTCTTTATTTATGATATTCATCTCTTTTTAATGGAAATAAAAGTGCGATTAATGTGATAATACA
GTTACGTTAATTAAAAAAATAAAAATGCAAGGAGAGGTAATATGCTAACTGTATATGGACATAGAGGATT
ACCTAGTAAAGCTCCGGAAAATACAATTGCATCATTTAAAGCTGCTTCAGAAGTAGAAGGTATAAACTGG
TTGGAGTTAGATGTTGCAATTACAAAAGATGAACAACTGATTATCATTCATGATGATTATTTAGAACGGA
CTACAAATATGTCCGGGGAAATAACTGAATTGAATTATGATGAAATTAAAGATGCTTCTGCAGGATCTTG
GTTTGGTGAAAAATTCAAAGATGAACATTTGCCAACTTTCGATGATGTAGTAAAAATAGCAAATGAATAT
AATATGAATTTAAATGTAGAATTAAAAGGTATTACTGGACCGAATGGACTAGCACTTTCTAAAAGTATGG
TTAAGCAAGTGGAAGAACAATTAACAAACTTAAATCAGAATCAAGAAGTGCTCATTTCAAGCTTTAATGT
TGTGCTTGTTAAACTTGCAGAAGAAATCATGCCACAATATAACAGAGCAGTTATATTCCATACAACTTCG
TTTCGTGAAGACTGGAGAACACTTTTAGATTACTGTAATGCTAAAATAGTAAACACTGAAGATGCCAAAC
TTACTAAAGCAAAAGTAAAAATGGTAAAAGAAGCGGGTTATGAATTGAACGTATGGACTGTAAACAAACC
AGCACGTGCAAACCAACTTGCTAATTGGGGAGTTGATGGTATCTTTACAGACAATGCAGATAAAATGGTG
CATTTGTCTCAATAGAAAGTTAGAGGTGAGTCTTACGTTTCAGTGACGGTAGACTTACCTTTAACATGTT
ACATACTAAAAAATTAATTTGAATAAGAAAGAGAGACATATATGAAATACGATGATTTTATAGTAGGAGA
AACATTCAAAACAAAAAGCCTTCATATTACAGAAGAAGAAATTATCCAATTTGCAACAACTTTTGATCCT
CAATATATGCATATAGATAAAGAAAAAGCAGAACAAAGTAGATTTAAAGGTATCATTGCATCTGGCATGC
ATACACTTTCAATATCATTTAAATTATGGGTAGAAGAAGGTAAATACGGAGAAGAAGTTGTAGCAGGAAC
ACAAATGAATAACGTTAAATTTATTAAACCTGTATACCCAGGTAATACATTGTACGTTATCGCTGAAATT
ACAAATAAGAAATCCATAAAAAAAGAAAATGGACTCGTTACAGTGTCACTTTCAACATACAATGAAAATG
AAGAAATTGTATTTAAGGGAGAAGTAACAGCACTTATTAATAATTCATAATAAAACAGTGAAGCAACCAT
CGTTACGGATTGCTTCACTGTTTTGTTATTCATCTATATCGTATTTTTTATTACCGTTCTCATATAGCTC
ATCATACACTTTACCTGAGATTTTGGCATTGTAGCTAGCCATTCCTTTATCTTGTACATCTTTAACATTA
ATAGCCATCATCATGTTTGGATTATCTTTATCATATGATATAAACCACCCAATTTGTCTGCCAGTTTCTC
CTTGTTTCATTTTGAGTTCTGCAGTACCGGATTTGCCAATTAAGTTTGCATAAGATCTATAAATATCTTC
TTTATGTGTTTTATTTACGACTTGTTGCATACCATCAGTTAATAGATTGATATTTTCTTTGGAAATAATA
TTTTTCTTCCAAACTTTGTTTTTCGTGTCTTTTAATAAGTGAGGTGCGTTAATATTGCCATTATTTTCTA
ATGCGCTATAGATTGAAAGGATCTGTACTGGGTTAATCAGTATTTCACCTTGTCCGTAACCTGAATCAGC
TAATAATATTTCATTATCTAAATTTTTGTTTGAAATTTGAGCATTATAAAATGGATAATCACTTGGTATA
TCTTCACCAACACCTAGTTTTTTCATGCCTTTTTCAAATTTCTTACTGCCTAATTCGAGTGCTACTCTAG
CAAAGAAAATGTTATCTGATGATTCTATTGCTTGTTTTAAGTCGATATTACCATTTACCACTTCATATCT
TGTAACGTTGTAACCACCCCAAGATTTATCTTTTTGCCAACCTTTACCATCGATTTTATAACTTGTTTTA
TCGTCTAATGTTTTGTTATTTAACCCAATCATTGCTGTTAATATTTTTTGAGTTGAACCTGGTGAAGTTG
TAATCTGGAACTTGTTGAGCAGAGGTTCTTTTTTATCTTCGGTTAATTTATTATATTCTTCGTTACTCAT
GCCATACATAAATGGATAGACGTCATATGAAGGTGTGCTTACAAGTGCTAATAATTCACCTGTTTGAGGG
TGGATAGCAGTACCTGAGCCATAATCATTTTTCATGTTGTTATAAATACTCTTTTGAACTTTAGCATCAA
TAGTTAGTTGAATATCTTTGCCATCTTTTTTCTTTTTCTCTATTAATGTATGTGCGATTGTATTGCTATT
ATCGTCAACGATTGTGACACGATAGCCATCTTCATGTTGGAGCTTTTTATCGTAAAGTTTTTCGAGTCCC
TTTTTACCAATAACTGCATCATCTTTATAGCCTTTATATTCTTTTTGTTTTAATTCTTCAGAGTTAATGG
GACCAACATAACCTAATAGATGTGAAGTCGCTTTTCCTAGAGGATAGTTACGACTTTCTGTTTCATTAGT
TGTAAGATGAAATTTTTTTGCGAAATCACTTAAATATTCATCCATTTTTTTAACGGTTTTAAGTGGAACG
AAGGTATCATCTTGTACCCAATTTTGATCCATTTGTTGTTTGATATAGTCTTCAGAAATACTTAGTTCTT
TAGCGATTGCTTTATAATCTTTTTTAGATACATTCTTTGGAACGATGCCTATCTCATATGCTGTTCCTGT
ATTGGCCAATTCCACATTGTTTCGGTCTAAAATTTTACCACGTTCTGATTTTAAATTTTCAATATGTATG
CTTTGGTCTTTCTGCATTCCTGGAATAATGACGCTATGATCCCAATCTAACTTCCACATACCATCTTCTT
TAACAAAATTAAATTGAACGTTGCGATCAATGTTACCGTAGTTTGTTTTAATTTTATATTGAGCATCTAC
TCGTTTTTTATTTTTAGATACTTTTTTTATTTTACGATCCTGAATGTTTATATCTTTAACGCCTAAACTA
TTATATATTTTTATCGGACGTTCAGTCATTTCTACTTCACCATTATCGCTTTTAGAAATATAACTGCTAT
CTTTATAAACTTGTTTGAAATTTTTATCTTCAATTGCATCAATAGTATTATTAATTTCTTTATCTTTTGA
AGCATAAAAATATATACCAAACCCGACAACTACAACTATTAAAATAAGTGGAACAATTTTTATCTTTTTC
ATCAATATACTCCTTATATAAGACTACATTTGTAGTATATTACAAATGTAGTATTTATGTCAAAATAATG
TTATAATTTTTGTGATATGGAGGTGTAGAAGGTGTTATCATCTTTTTTAATGTTAAGTATAATCAGTTCA
TTGCTCACGATATGTGTAATTTTTTTAGTGAGAATGCTCTATATAAAATATACTCAAAATATTATGTCAC
ATAAGATTTGGTTATTAGTGCTCGTCTCCACGTTAATTCCATTAATACCATTTTACAAAATATCGAATTT
TACATTTTCAAAAGATATGATGAATCGAAATGTATCTGACACGACTTCTTCGGTTAGTCATATGTTAGAT
GGTCAACAATCATCTGTTACGAAAGACTTAGCAATTAATGTTAATCAGTTTGAGACCTCAAATATAACGT
ATATGATTCTTTTGATATGGGTATTTGGTAGTTTGTTGTGCTTATTTTATATGATTAAGGCATTCCGACA
AATTGATGTTATTAAAAGTTCGTCATTGGAATCGTCATATCTTAATGAACGACTTAAAGTATGTCAAAGT
AAGATGCAGTTCTACAAAAAGCATATAACAATTAGTTATAGTTCAAACATTGATAATCCGATGGTATTTG
GTTTAGTGAAATCCCAAATTGTACTACCAACTGTCGTAGTCGAAACCATGAATGACAAAGAAATTGAATA
TATTATTCTACATGAACTATCACATGTGAAAAGTCATGACTTAATATTCAACCAGCTTTATGTTGTTTTT
AAAATGATATTCTGGTTTAATCCTGCACTATATATAAGTAAAACAATGATGGACAATGACTGTGAAAAAG
TATGTGATAGAAACGTTTTAAAAATTTTGAATCGCCATGAACATATACGTTATGGTGAATCGATATTAAA
ATGCTCTATTTTAAAATCTCAGCACATAAATAATGTGGCAGCACAATATTTACTAGGTTTTAATTCAAAT
ATTAAAGAACGTGTTAAGTATATTGCACTTTATGATTCAATGCCTAAACCTAATCGAAACAAGCGTATTG
TTGCGTATATTGTATGTAGTATATCGAGCTTCACATGAAACAGCTAAAGAAGCTTTGGGCGATAAAGAGT
TAAGAGCCATTGCACATGAGTTAACTAAAACAGTTAAGGATAACATGAGTGTTGATTGGTCTAAACGAGA
CAGTGCTAAAGCTAAAATGAGAGTTCAAGTTAGACGCCTATTAAAGAAATATGGCTATCCACCAGATCTT
CAAAAAATGGCTGTGGAACAAGTTGTAGAGCAAGCAGAATTAATGGCAAGTCAGCAATAAAAAAATAAAT
CATAATGAGTCCGGGACATAAAGTTCTTGGATAAGTGAAAAAAGACAATTTCTATTGAAATAATATAGAA
ATTGTCTTTTTTATAAATTTTTTGATTATTTTCAGCTCGTTGAGCTACTACTTTTCTTATATTAAGTGCC
ATTAATACAAAACCAAGTTCTCTTTTGACTTTATTGAGTCCTCGGACAGACATCCGAGTGAAACCCAAAA
TAGCCTTCATAAATCCAAAAACAGGTTCCACATCAATTTTTCTTTGACTGTAGATATTTTTTGTTTCTGG
TTCTGAAAGCTTTTTGTTAATTTGGGATTTAAAATATTCCCAGTTATAATTCTTCATTATTTTTTTGTTT
GTTTTTGAATTGAAGTTCATACATTGATTTTTCAGAGGACATTCTGAACAATCATCACATTCATATAATT
TGAAGTCTCGCTTATAACCATACTTATCATGACGATAGGCATATCTTTTAAAACCTAGCCGTTTATTATT
CGGACAAATGAATTCGTCATTAATTTCGTCATAGTTCCAATTTTGAGTATTAAAGATGTCACTTTTATAT
TTTTTAGTTTTATCTTTTATAAACATTCCATATGTTATGAGTGGCGTTCGATTAAAGTCATCTATAATTG
CCTTATAATTTGATTCACTACCATAACCTGCATCAGCTACAATATATTCAGGTAAATGACCGTAGGTCTC
TTGAATTGAATTTAAAAATGGAATCATCGTTCTAGTATCCGTTGGATTTTGATACACATTATAAGATAAA
ACAAATTGGGAATTTGTTGCTATTTGTAAATTATACCCTGGCTTAAGTTGTCCATTTTTCATGTGATCTT
CTTTCATTCTCATAAATGTCGCATCATAATCTGTCTTAGAATAACTATTTCTATCCTTTAAAATAGATTT
TTGAAATTCGTATCGATACTTTCGCTCAAAATAATCATTGATTTGCTTTTTGTATTTTTTGATTTTAGTT
CTTTTGAGACGTATTTGTTTTCTTGTTTTAGTACATTTTTCATTGTTGATATGTTGGTTTAAATCTTCGA
TTTCTTTATCTAAGTGACTACCAATCAAATCTATTTCTTCTTTTGTTAATTCATTATCATGATCTTCTTT
AATTTCCGGTATGATTTTATTGGTTACCAATTCATGGTAGAGGGCTTTAGAATCCTCATTCATCTTTGAT
TCATGGTTTTGAATACTCTTTTTCCATACAAATGTATATCGATTGGCATTTGCTTCAATTTTTGTACCAT
CAATAAAAATAGCTTTATCATCTATAAGATTTTGTTTTACACACTGACTGTAAAATTGAATAAATAAAGA
TTCTAATAAAGCATCTACTTTTGGATTTACTCTAAATTGATTAATTGTTTTATAAGAAGGTTTTTGATTT
TGTGATAGCCACATCATTCGGATGCTATCATTAAGCATTTTTTCTATTTTACGACCTGAGAATACAGATT
GTGTGTAGGCATATAGAATCACTTTTAACATCATTTTAGGATGGTACGAAGTTGCACCACGGTGATGTCT
GAATTCGTCGAATTCATTGTCAGGAATTGTTTCAACAATATCATTTACAGTAAAACGATGTTGATTTGTT
TTGTTTCCATATTGACCTCCATGTATTTGCTATGATTTCAAAATCCATTTTTGACGTGCCTTAGGGTTGA
GTGGATGCATAATTTCATTTGTTACTGGATTGATGAGCTTTTTTACTTTCTTTTTATGAGGTTTTAACAT
TTCCATCACTTGTTCGACACGGTCGATAACAACTGGTCGCTTCGCATAGGCACCATAAGCAAGAATCACT
GTGTCACTTTCACTAATCGCTTTCATCAAATGAATATCAGTGTGCTCATCGTATGGATTTTTGATATGTT
TGAGGTTTTCGGGTGTTCTAATATTAGAGAATAGATTTACAAGATATACAGCACCGTATCGTTCTGAATT
GGCTAATTGGTTGAGGATAAGAACAGTTGTGAGATCGAGTGATAATACACCGTCTAAATGAGGATACATC
GTTATCACTGTGCATGCAGCTTTCTTTTCATCCCATGTTTTCTTGAGTAAATAGCGGTGCTGTTCATCAT
CGCTAAATATGGCTTCTGTGTGTATCGTACTTTTGATTGTATTCATCATCGTCACTTCCTTTAGTATTCT
TCTGGTAAAAGCATCACATAATAAAAAGCGTCCACGTCATCTTCACGAATGACGTAGACTTTCTTAGGTA
ATGCATTTTGATTTTTTTCATAGTTTGTATAGTGATATTCCAATTTGTATGTGGGTTGTTCTTGTTCATG
TGTGATTGAGAGTATATTCTCATCTTCTTGTAATTTAAAAATGTGTAGGTAATCTGTATGAGGCTGGTTA
TCTTTTTTTTCTACCATGTGCCAAAGTAAGATTTGAAGGTCTAGTGGAATACTTTCATTAATTCCTCTTG
TGATGTATCGATTGATTTTCATGCTATTTCCCTCCCTTCTGCTTTTCTTTCATGATGTCGATGATTTCGT
TGATAACTGTGACGGATAATTGAGCAACTATGATCCAATTATTCATGGTCCTGACCTCCTTGTTTTAGTA
AATGACGTTCATCAATAATGATATTTTGAGTATCTGTAAGGTACAGAAAGTCCATGTCAAAATGGTCTAA
GTATCCGACACTGATGAGTTGGTTATTGGCATACATTAGAAATGGATAGATACTTAGCTCATGTAGTTCA
TCATTATAGTAGGTATAAGTCTCGAGTGTGAGATGTACCAGTGGAGAATCATTAATAAAACGTTCCGGTA
GAATATTTTCTGCTGCTTCCTCCAGCGCTTCACATTCCCAAGCTTCGTTATTAGATAGTTGGAATAGGTG
GGTTATATATTGTTTGAGTTCTTGAGTGATGGTTTTCATATTATTGCCTCCTAGATAGTGTAATAGTGAT
GTAGTTCATATACATCATTGAGATAATATATATTTGATTTGTCATTTATTACGAATCCCGGTGGGAATAA
GAGAAAATTCCATATAAAAACCCGCTACAAACGTTGGTATGCCAAGGAAATCCTGAAATTCCGCCTATTT
TGACAAACAATCAACTCATTATTTATAAGTATTGATGATAGGGTTGTGTCTCTGCTTCCTTATATATATT
ATTTATTTATAAAAAGTAACGGGATTTTGGGATTGTGCTTGCACAATCCTTCTGTTTCTTCGAATCTGCA
AATCCCAATCATTTCCCGATAAAAAATCATTGTGGGATGTTCTTTAGCAATTTCAATATAAGCATTGTAT
AGTTATGAAAAAATTACGACAATAACTGTTTCATTAGATAAGTGTTATTGAAATTGATAAAGAGCAATTC
TTGAAAATAGTTAGATAAAATAAGCGAAAGAATATAGTGAAAATTATTGTTATAACAATGATTCTATTAG
CTAAATAGTAAGATATAGTGTTTGGGGCAAAAATAAAGACGAAGTGCTGAGATGCACTTCGTCGAGTTGT
TTATTATTGAAAAGTTGTTTAATGATTTCGTTATTAAGTTTGAGTGTGACATAGAATTGTTTTTTATGAT
TACCATCTTTTTTAATATCAATGCGATCAATCACTGATAGATACAATGCTTTGAGTCGAGATTTTTCTAT
GTGCTTAATATCATGAAAGATGTGTTGTAATAGTTTACTGATTTCTTTGGCATCAAATAAAGTCTTATCT
TCATTTTGTTGATTTTTGAGTTGGTTGATTTGATTCGTAATGTCATTGAGTTGCTTTTCATATTTTTGAA
TACTTGGTCTGATTACTGATGTTAAGTCCGGATTATCCTCGATGGTTTTAATCAAGTTATTTATTTTGAT
TTGTACTTCATCATATTGTTGTTGCTTATAAGCAATATCGTGATGAAGTGCAGCGCCATCAACTTGATTT
TCTTGATTGACGTGTGTTACTACGCGTTGAATGACTTTATCACTTTTGACTATTTCAAGTATTTGCTTCA
TCACATAATCTTCAATCACATCAGCTCTTACACTGTTTGCCGAACATACTTTGGAACCCTTGTTCCGAAA
ATTACTACATGAATAGTAACGAATACGTTTCTTAGTCCCGTCTTTAAGAGTATTCGTGGTATTGCTTGCT
GCCATAGGTGCGCCACATTGGGGACAGTGAATAATGCCTGTAAGCAGATTCGTTCCTTTGCCATGGACTT
GGGGTTTTTGACTGACTTGTTTCTTACGCATTTGTACTTTATCCCATAAATCTTGATTAATAATGGGGGA
ATGCTTACCTTCAGCTATCACTGGTTTATCATTCAGCCCTTTACGACGTTTTTCACTCCAATCTTTGTAT
TTCGCAAATTGAATTTTGCCGATATAGAAAGGGTTAGCTAAGATGTATGTGATTGAACTAATACTGAAAG
GTTTCCCCTTTTTAGTGACATATCCTTTGTGATTCAATGCATTGGCAATTTTACGATAGCCATGTCCTTT
GGCATAGCACTCGAATATATATTTTACAATATTAGCTTCATGTTGGTTAATCATTAGCTCGTGTTTACTA
TCTGGTATTTTGTCATAACCTAGTGGTAAATTGCCTTGATAATAGCCTTCTTGGGCACGTCTCGTTTGAC
CCATAAATACGTTCTCGACAATGTTATTACGTTCGAATTCTGAGAAACTCGCAAGTATCTGTAACATGAG
TTTACCAGAAGAAGTATTGACTTCCATACGCTCTGACAAACTGAAAAATTCGACATTTTGTTTGTGTAAA
TCTTCGACAATTTTGAGAAGATCAGATGTATTACGAGCTAATCGGTTTGTTTTGTATACCATAACACAGT
CGATATTGCCTTCTTTTGCATCTTTCAACATACGTTGGAGCTCAGGTCTGTTCATAGATTTACCTGAAAT
ACCACGGTCAGCGTATATATCTTTAACTTCAAAATGATGGAAGTCACAGTATTCTTTGATTTGATTGATT
TGTCCGTCGATACTATAACCTTCTGTGCTTTGCATTTCTGTTGATACACGTACATAGATACCGACACGTT
TTGTTTTAAGTTGTTGCATTATGTTACATCCTTTCTTCATTTATGCAATCGATGATTGCATGGTTTGATT
GACAATATTGAGTGGTTCATTTTTGAAATAGATTCCTATAAGATTTTTATCTTTCGTAATGTGAATGGTT
TCAATATAGGGGTACAATATGTTTAACGTGAAACGTTTTTGAATAATATTTTGAATGATGTGTTGTATTT
GATGCCCATTGATAGATGTAGTGCGTTGCGGTTGTTGACGTAATGATTGTGTTTGCTCTCTGAACGTTTC
TGCATCAATGATGCCTTGTGCCAACTTTTCTATCAGTTGTTCTTGAGTCAATGTGTGATGTTTTTCTATG
TTTCTTTGTCTTTTGATGCGTTTGTCAATCGCACTTTTAATTTTTGTGTAGATGCGTTGATTTTGATAAA
AGTCTCGGCACACTTCTAATACTTTATCTTCAAGTGTTTGTGCATTGATGCCTTTAAAATCACAGACAAA
GCGTGAAGCATTCATGTTTTTAGGACAGACGTAGTAACGTAATGTATGATTCTTTTTTCTAATGGTCATA
TTTGTAAGTGTTGCATTACAACATGGGCATTTGATTTTTTGTTTGAGTTGATTATCCGAAGGTGTCTGTT
TGGTTTGTTTTTGCAATCGAAGTCTCTGCGCTTGCTCATATATACTTGTGGAAACAATAGAAGGAAACAT
ATTGTCGAATTGGCCATATTGATTGTTGACACGACCACAATAATTAGGATTGATGATAATGTTACGAACT
TGATAGGGTTGTCGATTGATATACGTGTTATCTTCTTCTAATAACTGTGCAATTTTCTTATAACCATGAC
CTTTAATGTAATAATTGAATACAGCCTTTACCGTTGGTGACTCATTTTGATTGATGATGAATGTTCCGTT
GTGATATTCGTAACCAAAAGGTGCATGTGTTGTAATCAATCGACCTTGCTTTGCTTTTTCTTGAAGCCCA
TTTCTGACTTGTTCTCCAATGTTATCCGATTCAAGTTCGGCTAAACTGATGAAGATATTAAGCTTGAGTC
GGTCGAAAGCTTGATCCATATCAAAGTAACCATCATGTACGCTTAAGATATGAACATGGTACGTTTGACA
TAATTTGATGAGTTTTAATGCATTTTTCAGATTACGATGCAACCTATTAAGACGATAACAGCATAATATG
TCACACTGTCCTTGTTGAATTAATTGTGTTATTTGTCGATACCCACTACGATTATCTTTGCGACCTGATT
GTTTGTCGCTATAAAAGTTGATATGTTGAATATGATGTTTTTCGGCTATTGCTTCGATAGCTTGTTTCTG
TGCTGCAAGAGATTGTTGTTTCATCGTACTTTGACGTAAATAGCCTATGACTTGTTTCATATCGGCTCCT
CCTTTCACAGTGATAATATATATTTATGGATGAATTGATATATAAGCCCAACATCAATGAGATGTTGGGC
GTCCATATTAGTCATTTGTTTGATTGATTTCTTCAATTACCAAATCGGCTAATATCTCGATAAGTTCATC
CATGTTTTTCACTCCGTTATTTGTTCTATCTTCAATACGTCGATTATTCAGTTTGATGCTTCACAGTTGT
ATGATAAAGACAATTAGAAATCTTCGTGAACTCCTGAAGGGCCTATCCCTTCATTAGCGGATTTAAAAAG
TTCTTTCGCAGCTTTGTTATCATTTGACGGTGTCCAATTTTGAAGTAACGACTTATCTTTAGTTAATCCG
AGGATAGATGCAAACTCTACATCTAATTTTAGATGGTAAAATACAAGTGATTGTTTTTTACCGCTATTAT
CTTTGACACTTCTTTTAGTTGTTTGGCGTCCACGGTCAGCTAATATGAAACCTTTATCTCTTAAGGCGTT
GACAACATTATTAACATCTTGAAATTGATGATTGTTTAGCATCTGTTTAAAAACGTTCGCAATTATTTTT
ACTTCGATATGGTCATCTTTTAATGAGATTAATCCATAGTTCTCAAACATATTTTTCAAAGCACCTTCAT
CTGAAAACTTACCTCTGTTTTGTGCCACAAATTGAATGATGACATCAATAGCTTTATCAGCTAATGAGCG
TTCAGAGACTGTATGAGTATGATAATCAATAAAGTAGTCTCTTATATTAGCGATATCAATATCTGTAGAT
AAAACACGACCTAATATTTTCGCAGATGTTGTAATGACTGCATAACGCTTAAACATACGAATACCTGTAT
TGTTTGTTTCATCTTTCAATTTAGCTTCAAACCAATCTACTTCCTTGTAAAACCATTGAATAACTTCATC
TTCACGATTTATAAGATATTTAGCTACTAACGGTAAAACATGACCATAGTTTAGTGCTACAGCTTTTTTA
ATATTGTCAGCATTGGTCGCATTTGTAGTGAATTGTTCATTAATCTCGATGGTTCTTACACGTAATCCAT
CGTTTTGAGCTGAATCATTAAAAATACTGTATTCTGACGTTGAAATGACAGAAGTACCCCAATTCTTAGG
CGTTTTAACTTCTCCATGAACGTTTGAACGTTGACGACCTTGACCTTCAGCGATGGAATATAACAAACCC
GTGGTATCTCTAAGTGTCGTAGATGAAAGCTCATCAAATACTATAGGAATGCCATAATTGTTACTCAAAT
AACCTTCAAGTGCGTTTCGTGTGGCATTCCAACTTCTAAAAAGAGTTTCATTACCTTTGGTAGGGTTACC
AGCGACTGATACAGCTAAAGCAGCTGCGGTTGACTTACCGGTTGAGGATTGACCTGTAAAACTAAAGAGA
ATTCCTGCAAATTCGATTTCATGTTTATGCTTCAGAAAACTTGTCACTAAGGCAGAAATCCCAAATATGA
CTGCCAATTCTAAAAGAAGATGACCTTTAACCTCGTCAATATACATGTTAAACCAATTATCAAATGTACC
TTTAGGAGTTAAGTCATAAGCACTATCTACAATAGGGTATGAAGGTGAGGACTGATTAAATTGAATAGAT
TTGAGAACTTTATCTAGCGATATCAAGTAGCCAAAAGGTGTCTCTAGTATACCTACACCCTCATATAATT
CAGAAAGTGGTAATCTATCTCGCATCAATTGCAAGGCATAACTCAATGATCTAATATACTTCTCGTTAAT
ACTGTAGCCATATTTAATTAAAGAAGGTAAGTTTCGTGTTGTTAAGATATCAGACTCAAAAATGTCTTTT
TTACCATTGTTGTTAGTAATAATCAACTTTTCAACACCAGTAATTGGATCAGAAAATCTTGCATTAACAA
TAATAGGGCTAGCCATTCTAACCACTTTTTCACTGTCACCATCTTTTTTAGGTGGTATCGTTTCTTTCCA
ACCGAAGGAATCTAAAGCAAATGGGCCAATTTCAAACAATGTGTAACTCATTAGCAATCACCTCCTTTCG
AAGGCGTGCTATTATTGCATGGGTTTATCCCTATTTTCTGATATAATAAACTGCCATTTTTTGTTCCTAC
AATTTTAAATGGTAATCCTGGCGTGTACTTAATCCAGTAAGCAAAACGACGTCCTACTTCACGTTGATCA
TTCGTGCTACAAACCACATTATATTTCTTTCTTAATTCACCATAAGTGAACGTACTTCCAACTGGTTGTT
GAAAAGATTTAGCAATTATAAAATTATAAAGCTTTTCTTGCTGCTTAGATTTCTTATTCATTTTAAAATT
CCTCCAATAATTTTTAAGGAGTCAATCAATATCATATAGGTTAAACTATCTTCAATTGATTGCTATAATA
AGCATAAATGAAGCATTATGATTAGACGCGGAACAAAAAATGGGGAGGGGGGGTATATATTGATACCTAC
GCTAGAAGAAATTATTGATAAGTATGGAAACTTAGTTGATTATTTGAAATTTGATGTAACAGTTGAGGTT
TATGAAGATTTGTTGTTATTAAGAAGTTTAAGCGATTTAAATGAACATCAAAAGATGGATAGAGTTTCAT
TTATAAAAAAACATTTAAACTCAAATTTCGATTATTTATTAGATGATACTGAGTTTAGAAGTATCAATAA
GATTTACAGTAATTTAAATATCATGACGCATATCAATAGTCAAAATAATAATTTTAAACGTAATCCATTT
ATAAATGAAGAACAATTGAAATCACTACTCGCGATAAAGAAAGTAGATGCACATATGAGTTATGATTCAA
ATATTACTTCAAAAGCATTGGCAGAAATAAACAAAACGCAAAAAAGATTAGTTACAAAGATAGACACACT
CTATAATCAGTCAAAAAAAGAAAATGAATATGTACGGTTAGGAGAAAAAATATCGTATACAAAATTGGAG
AATCATTGGAAATATTTATATAATGAGATTCAGTTTTATAATCTTAATAATCAATTGATTAGTTATGTTG
CATTAGAACAGGAATATGCTTGGGCTTTTTTAAATGAACTATTTTATTTGATAGAATTGTATTTGAAGGC
ATTTAAAGGACAAAAGAAAACAGATTATGAGTTTGGGAAAAAATTAAACGAATTTATTCAATCATATGTC
ATTATTTTACTTATAGATATACGATTACCTGTTGTTAGATTATATATTATTAGAGACATTGTAGATACAT
GTGAAGGAGAAAAAGATAATTACAAAAGAATTACACTGATAGAAGAATCTATTAAAAAGTATAGATACGT
AAAAGATCAGATTAAAAGATTTAAAAATGGATTAGAAGAATCGTTATTAAATGCAACTTTATCTATTGAA
CAAAATATGTTGAAAGTTAAAATTGATTATTATAAAGCCTACTGCTTTCCTAGAGAAAAAACAAAGCATA
ACAATATTGAGTACAATGTATCGTTGTTTTTTAAAGCATTAGATGCCTTAAAGAAATAGTTTTTCACTGA
AAATATTTATAGATATAATTAAAATTAATTAATATTAAGCCAGGATAATGTAGTCTTAATCGTTCTGAAA
TACGAAAAATGTTGTGGAAATCGCGTGAAATAATCAGAGGAATCGTTTGAAATCATCGTAGTAATCGCGC
GAAAATCACGTGAAATAATCAGAGGAATCGTTTGAAATCATCGTAGTAATCGCGCGAAAATCACGTGAAA
TAATCAGAGGAATCGTTTGAAATCATCGTAGTAATCGCGCGAAAATCACGTGAAATAATCAGAGGAATCG
TTTGAAATCATCGTAGTAATCGCGCGAAAATCACGTGAAATAATCAGAGGAATCGTTTGAAATCATCGTA
GTAATCGCGCGAAAATCGCGTGAAATAATCAGAGGAATCGTTTGAAATCATCGTAGTAATCGCGCGAAAA
TCGCGTGAAATAATCAGAGGAATCGTTTGAAATCATCGTAGTAATCGCGCGAAAATCGCGTGAAATACTA
TGGTAGACGGTTTGAGTAAATTAATGGAGTATTTTAATATTTATGGTTTGGAGGAATTGCGTTGCATAGA
GAAAGTAAATATATAGAGTATAAGAAATCACGAAAAGGATTATCTAATGATATTTGGTCTACGTATAGTG
CTTTTGCAAATACTGAAGGTGGTACTATATATTTAGGAATTGAAGAAAAAAAGATCGAGGACAAAAAAGT
CTTTGTTTCAGTTGGTGTTGAAGATCCAGAGAAAATGATTGAAGATTTTTGGAATGCACTATATGGAAGA
AGTAAAGTTAGTCAAAATATTTTATCAAATAAAGATGTTAAAATTGTTAATATTGAAAATAAAGCGTGCA
TTGAAATTCATGTACCAGAAGCGCCTTATTCGAAGAAACCGATATATGTAGATAATAAAAAAGATTTAGT
ATATAAAAGAGTTGATGATGCTGATAGAATTGCGACTGAAGAAGAGTATAAATTCATGATTGTAAATTCT
CAAGACGATATAGATACAGAATTATTAGATAACTATGACATGTCTGATTTAAATCACGAATCTATCGAAA
ATTATAGGAAACTTCTATTAAAAAATACTAATGATGAGAGATATGCGAATATGAGCCAACTGGATTTAAT
GATAGATTTAGGAGCATATAGAAAAGATAGAAGTTCGAAAGACAAACAGTATAAAATGACTACAGCATGT
TTATTATTCTTTGGTAAGTATAATGCGATTAGTGATAGATTCCCAGGATTTCAATTAGATTATTTTAAGA
AAACAAATTACCTAGATACTGATTGGAAAGATAGAATATCAAGTGGAGATTTAGGTAATGAAGATTTAAA
CGTGTATAGTTTTTTTGAAAAAGTATTGATAAAATTAACTGATAACATTGAGGAATCATTTAGCCTAAAT
GATGGTTTGACTAGACAAAATTATGCAAGAGATTTAAAAGTAGCAATTCGCGAAGCACTGGTTAATACAT
TAATGCATGCGTATTATGATACTAAGCAAAGTATTAAAATAGTTAATTGTGAAGATTTTATAGAGTTTTA
TAATCCGGGTAATATGAGAATAAATAAAGAAGATTTTATTCATGGAGGGCATTCAAAGGACAGAAATAGT
ATATTATCGACGCTTTTCAGAAGAGTAGGATATTCAGAAAAAGCTGGATCTGGAGGACCAAGGATATTCG
ATGTAGTTAATAGACATAAGCTTAAAACGCCTGAAATAGAATTAACGGACATGGACACTAATGTAGTACT
TTGGAAACAAGATTTAATGAAGGAGTTTGAAAAATATCCTGAGTTAGACAAAAAAGTAATAAAGTATATT
ATTGACTATGGATCAATAAGTAAGGGTGAAGCCTTAAAAATGGAAAATATGACAGAATATCAGTTTAGAA
ATATTTTAAAAAAACTAAAAGATGATAACTTGATAAAAAAAGAAGGTGAAGGTCCGGCTACTAAATATGT
GTTAATAGAATCAAAAGAAGCTGATATATTGCGAACTAAAAAAGTAATTAAAAGTTTAGAGTCTTTCTTT
AGGAATAAATAAAAAAACAAGAGATAGGTGCGAAGTGTTTGGATTATACAAATGCTTCGCATCTTATATT
TATTAATAAATATCATAGAAAACCGTATCATTAACCGATACGCAGAGATGCGGTTTTTTAGACACTTCAT
AAAGGGATTTTGAACGTATCAGAACATATGAGGTTTATAGGAATTGCTGTTATGTTTTTTGATCACATCA
ATAAACAAAAAAGGTATGTACTATGTAAAATATTTATTAAATGATATAAAGCGAGGGTATATAAATGATT
TTTAAATAGATATTTATCCAATAATATAAAAAGGAACTATAAGCTATATCTAAAAGCTATATCTAACTAC
TTATAGTCCTTCTTCATTAGTATAAATATAATTATTAAGAAAGGTATATATCTTTGTAACCTTCGTTTAC
ATTAATAATGTTGTGATAACCTTTGTGTTCTAAAATACCAATAGCTATAGAACTTCTAATGCCAGACTGA
CAGTCTACATAAATAACATCGTTTCTATTGAAAGGTAAATCTGTTTCTAAAAGTTTGCCGTGTGGCACAT
GAACCGCTTGGGATAAGTGGCCATTATTCCATTCATTATCATTACGTACATCTAAGACATGTGCTTCATT
ACCAGTTATGTCTTTACTATGAACAGATTGTGTTTGAATTTGAGCTTGTGGTAACTGATATCCAGACACA
TTATCATATCCAATAAGTTGTAAAGTATGTTATGTGTTGCTTTTGAAACAAGGTGATAGTCTCCAATCAA
GTTAATTTCTTGATTATAGTTTAGATACCAGCCAATTTGATTGATGAAATTTTTATCATATGGAATATTG
ATTGTACCTTCAATATGTCCACCATGATAAGCCTCCTTACTGCGGAGATCAAAAGTTAATCTGTTTGTAC
TTGTAGCTGGATAAACCGTATAAGGTTGATATAAATTCATACCGAATTGATTAATTTTTTTCATTTGTGC
AAAATGATGTGGTGGTGCAGGTTGGTCAGAAATGAGTTTATCGATAAAGGTAGCTTCATTATTTTCAGAA
AAAGCCCAGTTCGTTTGTTTTTCATAGCCAAGCGTAGATGTTGGAATAGCACCTAAAGATTTACCACAAG
GACTACCAGCGCCATGACCAGGCCAAATTTGAATGTAGTCTGGCAAGTCTTTAATACTTTCAATAGATTT
AAACATTTGTTTTGCGCCTATTTCAGATAATCCTTCTACTTTAACAGCTTTTTCTAGTAAATCAGGTCTA
CCGATATCTCCTACAAAAATAAAATCACCACTGAATAGTCCCATTGGAACTTGTGCTCCAGCACCTTCGT
CAGTAAGTAAAAAACTTATACTTTCTGGCGTGTGACCAGGTGTATGAAGCACTTTTAATTTTATATTTCC
TACATAAATATCATCATTATGTTGAACAAAATGAGTGTGGTTAGGCATATTTTTATAACCTAACATGTCA
TCACTTTCGCCCGATACATAAATACTAGCATTTAACTTTATAGCAACATCTCTAATTCCTGAAACAAAAT
TTGCATGTATATGTGTTTCAGCTGCATGAGTAATGGTTAAACTCTCTTCATCGGCAACTCGAATATATGA
AGATAAGTCACAAATAGGATCAATGATCATGGCTTCTCCAGTTTTTTGACAACCGATTAAATAAGATGCT
TGAGATAAATGTTTATCATAAATTGATGATAGTCAATTTGTTATCAAGGGTGATAATTATATTAACTATG
GTAATTACATGGAATTAAAGTTATTAAACAAACTTGATGATGACCAATTAGATTTAGAATTTTTACAAGA
TAATGGGTTAAAAGGTAATGTTCAAGGTCCTATGACTTTAAAGGAACCTTTAAAAAGTTATATACAAAAG
TCTTGAAAACGAATATTTTAAATTTAGATAATGAGTTAGAAAACACTGAATATGTCGAAGGTAAACCATA
TGTACAGTACGGTATTAAATATGAAAGAAATCAGGCATTAAGAAATGAAGCTATTAAAATTCATGGAACT
ACATGTAAAGTATGTGGATTTGATTTTAAAGCTAAGTATGGCGATTTAGGTGAGGGTTTTATTGAAATTC
ATCATTTAAAACCAATGTTTTCAATAAAAAGAGAAATAAAAGTAAATCCACAAAAAGATTTAGTCCCACT
ATGTTCTAATTGCCATAAAATGATTCATAGAAATACTAAAAAACCTTTAACGATTAAAGAATTAACCAAA
ATAGTTAATTATAATAGCAAATAATTTAATATTTTATAAACTATCATTCAACCCTCTTAATTTATTAGGA
GGTTTTTTGTATTTATGCTTTCAAATGTGTGATATACTTTGTTTGTTGAAATATAGAGTATCTATAGATA
GGGTGATTGAGTATGAAATTCACTGAAGTGGAAGTTATCGAACATCTTGTAAAGGCATATAAAGAAGCAG
GAAAGCCTACTTATCCTCATGAAAATTTATATCGAGGACGTAATCATAGTATTTCAGGTATTGGAGAAGA
CTTGCTGGGTGCTTATTTGATTAGTAGATTGGAAGGTGTCCAAATATTTATTGATCAGCCTTTATCTATG
ATTGATAAATCTTTAAGTACAAGATATCCGGATTTATTAATTTGTGAAGATAATGAAATTAAAAATATAC
TAGAAGTTAAAATGGACTTAGGATATCAAAGAAAAGATTTTATAGATTATTGCCGAAAGAAAGAAGAATG
GATTTCAAATATCGTAGGAAAACAGTGTGTATTGTCTAGAAAGAGAGAAGACAAAATTCCTATGAATATA
GCTGATGATATTAAATTTCATGTTGTGATTTACAGTGAAAACAATGGACCGAAGCGGTTTGATGAAGAAA
TCATGCCTATCGTTAATGAAACATGTCCACATATTGAAGTATATGTCCTAACAAGCGGTCAACACCCTAA
TTTAGTAAATGTTAATCTTGAAGGTATTAATATTAATAAAGATGAATTTGAAATATTAGTAAATGCGTTA
TAAAAAAATAGAGCATCCTCCACGTTATGGAGGTGCTCTGTTTTTTATTGAAAAGTATCAAGTTAATTAA
TTTAATATGCTTAATAAGTTCTACCTTGACCTTTTTCTCTAGCTTCTGTTCGATCTCTTATGTACTCAGT
ACATACTGGATTTTCTGTTAATTCATCAACTGTATTAGTTTAATCAGAAGACGTGTCTACTTTGTAAGCT
TCTAAGAACTTATTATATGATATAGCGTTTGAGTTTTGTTGTTCTTCTATAAATTTCTGTAGTTATTTTT
CAAAAACCGCATCATTAACTGATAAGCAGAGGCGTATCATAAATGAAACTAAAAAATAGGTTGTATATAA
CTCACTTTGAAATTGATTGAATATATAGTAACTTTAATAGAATGCAGCTATTGTGGCGGAGAATATGAGA
ATCAAAAAATGATTAATATAGTTTGAAGAGAGTGAGCATAAATACTAGAAAAATGGAGGCTGGGACATTA
AGTTCTTAGGCAATGTAAAAAAGCTGATTTCTATTAATTATTTGATAGAAATCAGCTTTTTTTAAATGTA
TTTGATAATATACAGCTCGTCGAGCTGCTATTTTCCTTATATTAAGTGCCATTAATACAAAACCTAGCTC
TCGTTTAACTTTATTTATTCCTCGAACTGACATTCGAGTGAAACCCAAAATAGCCTTCATAAATCCAAAA
ACAGGCTCTACATCAATTTTTCTTTGACTATAGATTTTTTTCGTTTCTGGTTCAGAAAGCTTTTGATTAA
TCTCTGCTTCAATTTCTGCAGGCGTTTTACGTGTTTTTCCTTCTTTTGGCGGTTATAACAATTTAACAAG
TCCTGCTTTAACCGCTTTAAAGAAGGCAATTTCATCATTGAGTTCTTGGGCTGTAGGTTCAGTCGCACAA
AGCGCAAAGGCTTTACCTAACTCTGTGACCGTTTTAATAAAACGTTGGCGTTCTTATTCGCCTAAACCAA
TCACATAATCCATCGTATTCGATATTGTATAATAACGTTCTGATTTTTTATCTGAATTAAATTTAGAATA
ATCAAGATTATATAACATATCTTGAATCACATCATACTTCAATAACATCAATTCAACCGCTTTATCTGTA
TCTATTGTCGTTTGAGCTTGATCAGATTCTGTATATTCTTTAAGTGCTTCTTTTAAACTTTCGGCGATAC
CCACATAATCGACAATTAATCCACCCGGCTTATCTTTAAACACTCGATTAACTCGAGCAATTGCTTGCAT
CAAATTATGGCCTTTCATTGGTTTATCAATATACATCGTATGCATGGAAGGAACATCAAATCCTGTCAGC
CACATATCTCGAACAATCACGAGTTGTAATTCATCATTCACATCTTTCATATGTTTTTCTAATAAATTAT
GACGTTTTTTAGGACCAATATGTCTTTGGAAAGAAGCAGGATCACTAGATGAGCCTGTCATTACTACTTT
AATAACACCTTTATCATCATCATCCAAATGCCATTCCGGTTTTAGACGAATGATTTCATCGTATAAATCA
ACATCAATTCGACGACTCATCGTTACGATCATTCCTTTAGCTTTCATCGCTTGCTGACGTGTTTCAAAAT
GTTGGATGATGTCTTTGGCTAAAGCTTCTACACGAGGTTTTGCGCCTGCTAAGGCTTCAATTCGTGACCA
TTTTGATTTTAAACGCTGTTTTACATCCTCTTTTTGATCTTCTGTAATGTCATTATATGCTTCGTCTAAG
TCTAAATTTTGAGGTAAATTTAATGGAATTACGCGACTTTCATAGTAAATTTTAACTGTACTTCCATCAG
CTACGGCTTGTGTCATATCATAAACATCGATATAGTTCCCACAGACCATTTGCGTATTTTTATCCGTTGA
AGCTACGGGTGTGCCCGTAAATCCAACAAATGTTGCATTCGGTAAAGCATCTCTTAAATATTTAGCATAA
CCATATTTAATGCCTTCGCCTCTATCATCGTAATTTGCATTAAAACCATATTGTGTACGATGAGCCTCAT
CTGCCATTACAAACACATTTTTACGTTCTGTTAGGGACGCCATGGTCGTTTCATTTTGTTCAGGTTCAAA
TTTTGCATTGTTGTAAATACAATACCATCCGACTCAACAGATAATAACGATTTTAATTCTTTACGTGTTT
CAGCTTGTTTTGGTGTTTGTCTTAATAATCCTTTACCAGAGCGACCTTTTGATTTAACAAACGTACTGTA
TAGTTGGTTATCTAAATCATTACGATCTGTTATGACAACTAAGGTAGGATTATTAAGCATTTGAATTAAT
TTTCCAGAGAAAAAGACCATGGTTAAACTTTTACCAGACCCTTGGGTATGCCAAATGACGCCGCCTTTAC
CATCACCTCGTCCAGATGAAGCTAATAAAGCTCTATCAACAGCTTTATTAACAGCATAGTATTGATGATA
CGCTGCTAGAATTTTACTGATATGCCCTTTACCATTATCTTGGAATAATACAAAATATCGAATTAAATCA
AGTAAGGTTTCTGGATTTAACATCCCATGAATCAGTACGTCTAAGCTAGCTAAACTTGACGAAGATTCCG
TTTCTCCATCTTTAGAACGCCAAGTCATAAAACGATCATAGTTCGCAGTTAGTGAACCGACTTTAGTATT
AATGCCATCACTTGTAACAACCACTTCATTAAACGTAAATAATTGTGGAATACGCATCTTATACGTTTCT
AATTGATGATAACCATCTTCGACGCCTACGGTTTCATTGGTTGAATTTTTAAGTTCAATCACAACGATAG
GCAAGCCATTAATAAAGAGGACAATATCGGGACGTTTTGTATAGTCTCCATTAACGACCGTGAATTGATT
GACTGCTAAAAAATTATTGTTTTGTGGATGTTCAAAATCAACGATTTTAACAATTTCTACAATCGATTAT
CCTTCATCATCATAATCTTCAACTTCAATACCATTGATTAAATTTTCATGAAAGGTAAGGTTATTTTCCA
AAAGATTGATTGGGCGACTTCTCTAAAGTTAGTTCATGTAGCGCTTTTTCAATAAAACGAGGATGAAGGA
AGAAGCGTATCTCGTAATTTTACTAAATTATTAGTTTCTTTATTAAGATTACTAATGTTATTGAAAAGAG
TTGAATGAATTTGATTTGCTTTTGATAACATTGGATGATTTAAATTAGGTAAAGCAATTTTAAAATTTTC
AAATATTTTCTTAGTGTAAAATTCTCTAGCAGAACCTGATGTTTGGTTACTTACATTTTTATTTATTATT
TTTATTATATTATAAATCAAAGGATTATTTATCTTTGAATTGAGAGTTCTAAATCTCCACATATTTTGAT
TTTGTAAAGATGGTAAATTAGATTCTGTAATAATACCTATATTACCTATAGATCCCCCAACTGTTACTAA
TAAAGTATCAAAAATTTCCAATGAATATTTATTATATTTTGGTATATTTATATAATCATTAGAAACAAAT
TTTAAATTATTCCTCTCAATTAAGCAGCTAGTTTTAGATATATTTAAAGTTCTTAAGACTGATAATTTAC
TACTGTAAATATATTCACTAGATTTAAACGCGTATCCTGTTCTAATATCAGCTATATTTTTTAATGAATT
AATATTCCAATTTAAAGGTATTTCACCTAACTCACTATCAATCATTTCTCCACCATTAGATTTATAAGGA
AGAGAAAGTTAAATTTATATTAAGTTTTATATATGATTAATTATTAACGTATTAAATGTAGTATACTCTT
AATATAAGTAAAATCATCATAATATTTGTCAAAAAAGTGACATCTCATATAGTAGCGCGGTGTTAGTTGT
CACAATTTTTGACAGCCAAAATAATACTTGAACCCTTGTGGTTATGCTATCTATTAAAGTATCTGATCGA
TAACTACCCCGAAGAATAGGGGACGAGAACTCTACTAAAAAGTTATATGTTTCAACAATTTCGTCAGATC
GATAACTACCCCGAAGAATAGGGGACGAGAACTGGTTTAAGTTTGTCATTATAATCAATCCTTTTTCTTG
ATCGATAACTACCCCGAAGAATAGGGGACGAGAACTGATTAAAACGGTTTGCTTTATTTGCATTTAAAAT
AGGATCGATAACTACCCCGAAGAATAGGGGACGAGAACGTTTTTCATAGTTAATCAATCCCTTTTCTTTT
TTGATCGATAACTACCCCGAAGAATAGGGGACGAGAACTTAAATCTTTGATTGCTCTTAGCTCTAGTTAT
GTATGATCGATAACTACCCCGAAGAATAGGGGACGAGAACCACGCTGTAGTGAAGTATAGAAACGGCATG
AGTACAATGATCGATAACTACCCCGAAGAATAGGGGACAGAGTGTAAATTTAATTACACTCTAAAATTCG
TGAATTTTTAATGGAATACGCATGGATTAATTTTTAGGGGATGGAAAATGAAAGATGTTATTTATGTAGA
AAACCATTACTTTGTTACCGTGAAAGAAAATAGTATTAAATTTAGAAATGTAATAGATAAAAGTGAGAAA
TTTTATTTGTTTGAAGAAATAGAAGCGATTATTTTTGATCATTATAAAAGCTATTTTTCTCATAAGTTAG
TAATTAAATGTATTGAAAATGATATCGCTATTATTTTTTGTGATAAAAAGCACTCTCCATTAACGCAACT
TATTTCTTCTTACGGTATGACTCATCGTCTTCAAAGGATTCAAAGTCAGTTTCAATTATCTGGGAGAACT
AGAGATAGAATTTGGAAAAAGATTGTTGTAAATAAAATTATTAATCAATCAAAATGTTTAGAAAACAATT
TACATAATGAGAATGTGAAGTTATTAGTAAACTTAGCAAAAGATGTTAGTTCTGGAGATAAAAGTAATAA
AGAAGCACAGGCTGCAAGAATTTATTTTAAAGATTTATATGGTAAACAATTTAAACGTGGGCGGTATAAT
GATATTATTAATTCAGGGTTAAATTATGGGTATTCTATACTTAGATCTTTTATTAAAAAAGAACTAGCTT
TACATGGATTCGAAATGAGTTTAGGTATTAAACATCACTCAAAGGAAAATCCTTTTAATTTAGCTGACGA
TATTATTGAAGTTTTTCGTCCTTTCATTGATAATATAGTGTATGATATAGTTTTTAAAAACAATATAAAT
ACTTTTGATATAAATGAAAAGAAACTATTATTAAATGTTTTATATGAAAAGTGTATTATAGATAAAAAAG
TAGTGAGATTACTTGATAGTATCAAAATAGTCGTACAGTCGTTAATTAAATGTTACGACGAAAATACGCC
TACGCCTTTATCTCTACCTAAAATGATTGAGGTGGGGAACTAATGTATTTATTAGTTAGTTTTGACTTAC
CTAGAGATACTAAATTTGAACGTAAGATGGCAAGTGTGTATCGTACTCGATTATTAGAACTCGGTTTTAG
TATGAAACAGTTTAGTTTATACGAAAGGTATGTCAGCGATGTTCAGAAAAAAGATAAGATTTTAGAAATT
CTACAACAAGAAATTCCTGATACTGGAAGTATTACTCTATATGTCTTACCTGATGAGGTAAATAATAGTC
AGATTACCATATTAGGAAAAGAGGTTAAGGTTGTTGTGAGAAAAGAACCTAAGCTAATTTTTCTATAAAA
TGGAGGTTACAATGGATAAAAAAACGACATTAATGTATGGTTCTTTACTACATGATATAGGTAAAATTAT
CTATCGGAGTAACGGTCATGCATTTGCAAGAGGAACGCATTCAAAGTTAGGACACAAATTTTTGTCTCAA
TTTTCAGAATTTAAAGACAATGAACTAATCGATAGCGTTGCTTATCATCATTATAAAGAACTTGCAAAAG
CTAATTTAGCTAATGATAATACAGCTTATATTACCTATATTGCCGATAATATTGCGAGTGGTATTGATAG
ACGAGATATTATAGAAGAGGGCGATGAAGAATACGAAAAACAACCATTTAATTTTGATAAGTATACACCC
CTATATAGTGTGTTTAATATTGTGAATTCTGAAAAATTGAAACAAACAAGTGGGAAGTTTAAATTTTCTA
ATGAAAGTAATATTGAGTATCCTAAAACTGAGAATATTCAATATTCAAGTGGAAATTATACAGCACTAAT
GAAAGATATGAGTTATGATTTAGAGCACAAATTAAGTATTAAAGAAGATACATTTCCTTCATTATTACAA
TGGACAGAAAGTCTATGGCAATATGTGCCAAGTTCAACAAATAAAAATCAATTAATTGATATTTCTCTTT
ATGATCATAGTCGTATTACATGTGCTATTGCCAGTTGTATATTTGATTATTTAAATGAAAATAATATACA
TAATTACAAAGATGAATTATTTACAAAGTATGAAAATACCAAAGCATTTTATCAAAAAGAAGCTTTTTTA
CTACTTAGTATGGATATGAGTGGTATTCAAGATTTTATTTACAACATAAGCGGTTCTAAAACATTAAAAA
GTTTAAGATCTCGTAGTTTTTACTTAGAACTCATGCTTGAGGTAATTGTTGATCAATTACTAGAAAAATT
AGAATTAACACGAGCAAATCTTTTATACACTGGTGGCGGTCATGCATATTTATTAGTCTCTAATACAGAT
AAAGTGAAAGAAAAAATAAATCAATTTAATACTGAGTTAAAAAATTGGTTTATGTTAGAATTCACAACCG
ATCTCTCATTATCAATTGCTTTTGAAAAATGTAGTGGCAGTGATTTAATGAATACCAATGGTAATTATAG
AACTATTTGGCGTAATGTCAGCAGTAAACTTTCTGATATTAAAGCACATAAGTATTCTGCAGAAGATATA
TTAAAATTAAATCATTTTCATTCATATGGAGATCGAGAATGTAAAGAATGTTTAAGAAGTGACATAGATA
TTAATGATGATGGATTATGCAGTATATGTGAAGGAATCATTAATATATCAAATGACTTAAGAGATAAATC
ATTCTTTGTACTATCAGAAACTGGAAAATTAAAAATGCCATTCGATAAATTTATATCGGTTATCGATTAT
GAAGAAGCAGAAATATTAGCACAAAATAATAATCAGATTCGTATTTACAGTAAAAATAAACCTTATATTG
GTGTAGGAATATCAACGAATTTATGGATGTGTGATTACGACTATGCTAGTCAAAATCAAGATATGAGAGA
AAAAAGTATTGGAAGTTATGTAGAAAGAGAAGAAGGTATTAAGCGTTTAGGCGTTGTACGTGCTGACATA
GATAATCTTGGCGCTACATTTATATCAGGGATTCCAGAAAAATATAATTCAATTTCAAGAACAGCTACGT
TGTCTCGTCAATTATCATTATTTTTTAAATATGAATTAAATCATTTGTTAGAAAATTATCAAATTACAAC
TATATATTCAGGTGGCGACGATTTATTTTTAATTGGCGCATGGGATGACATTATAGAAGCAAGCGTTTAT
ATAAATGACAAGTTTAAAAAGTTTACGCTTGGTAAATTAACAATGTCTGCTGGTGTTGGAATGTTCAGTG
GCAAGTATCCAGTTTCTAAAATGGCTTTTGAGACAGGACTACTTGAAGAAGCAGCTAAAACTGATGAAAA
AAATCAGATAGCACTTTGGGTGCAAGAAAAAGTATATAACTGGGATGAGTTTAAAAAGTATATTTTAGAA
GAAAAGCTTCTCGTTTTACAACAGGGATTTTTGCAAACAGATGAACACGGAAAAGCATTTATATATAAAA
TGCTAGCTTTATTAAGAAATAATGAAGTAATTAATATAGCTCGATTAGCCTATTTATTAGCAAGAAGCAA
AATGTCAGAGGAATTTACATCTAAAATTTTTAATTGGGCTCAAAATGACAAAGATAAAGATCAATTAATT
ACAGCTTTAGAATATTATGTTTATCAAATAAGGGAGGCTGATTAAGTATGATATTAGCTAAAACAAAAAG
TGGTAAAACGATAGATTTAACTTTTGCACATGAGATTGTAAAAAATAATGTGAAAAATGTTAAAGATCGA
AGAGGCAGAGAAAAACAAGTTTTATTTAACGGGCTTACAACAAGCAAGTTAAGAAATTTAATGGAGCAGG
TGAATCGACTTTATACTATTGCCTTTAATTCAAATGAAGATCAATTAAATGAAGAATTTATCGATGAATT
AGAATACTTAAAAATTAAATTTTATTACGAGGCAGGTCGAGAAAAAAGCGTTGATGAATTTTTGAAAAAA
ACATTGATGTTTCCAATTATTGATAGAGTGATACAAAAAGAATCAAAAAAATTTTTCTTAGATTATTGTA
AATATTTTGAAGCTTTAGTTGCATACGCTAAATATTATCAAAAGGAGGATTAATATGTATTCAAAAATTA
AAATTTCAGGAACAATTGAAGTAGTTACTGGTTTACACATCGGTGGGGGCGGTGAATCTAGTATGATTGG
AGCAATTGATTCCCCTGTAGTTAGAGATTTACAAACTAAATTACCTATCATACCTGGCAGTTCAATCAAA
GGAAAAATGAGAAGTTTATTAGCAAAACATTTTGGCTTGAAAATGAAACAAGAGAATCATAATCAAGACG
ATGAACGTGTTTTAAGATTATTTGGTTCAAGTGAAAAAGGGAATATTCAAAGAGCTCGTCTACAAATTTC
TGATGCATTCTTTTCTGAAAAAACGAAAGAGCATTTTGCGCAAAATGATATTGCTTATACAGAGACGAAA
TTTGAGAATGCAATTAATCGTTTAACTGCAGTTGCAAATCCAAGACAAATTGAGAGAGTAACAAGAGGAT
CTGAGTTTGACTTTGTACTTATTTACAATGTCGATGAAGAGTCACAAGTTGAGGATGATTTTGAAAATAT
TGAAAAAGCGATTCACTTATTAGAGAATGACTATCTTGGTGGCGGCGGCACCAGAGGCAACGGACGTATC
CAATTTAATGATATAAATATCGAGACAGTTGTTGGAGAATACGACAGTACAAATCTTAAAATTAAGTAGG
TGAAAGACATTGACAACAAAAGTATTTAAACTTTCTTTTAAGACTCCTGTTCATTTTGGAAAAAAACGTT
TGTCAGATGGGGAAATGACAATAACGTCTGATACTTTGTTTAGTGCTTTATTTATTGAAACGCTTCAATT
GGGTAAAGAAACTGGTTGGTTATTAAACGATTTAATCATTAGTGATACATTTCCTTATGAAAATGAACTT
TATTATCTTCCTAAACCTTTAATAAAAATAGAATCTAAAGAAGAAGGCAACCATAAAGCATTTAAAAAGT
TAAAATATGTTCCGGTTCATCACTATAATCAATATTTAAATGGTGAGATAAGCGCTGAAGATGCGACAGA
TTTAAATGATATTTTTAATATTGGGTATTTTTCTCTACAAACAAAGGTTTCATTATCAGCACAAGAAATT
GATTCAAGTGCTGACAGTGAACCTTATTCAGTGGGTACATTTACTTTTGAACCTGAAGCTGGTTTATATT
TTATTGCAAAAGGATCAGAAGAAACACTTGACCATTTAAAAGATATTATGACTTCATTACAGTACTCGGG
TTTAGGCGGTAAACGTAATGCAGGCTACGGACAATTTGAATATGAAATGGTAAATAATCAACAATTGTTT
AAATTATTGAATCAAAAGGGAGAATATTCTATTCTTTTATCAACGGCAATGGCTAAAGAAGAAGAGATAG
AGAGTGCTTTAAAAGAAGCGAGATATATTTTAAATAAACGTTCTGGTTTTATACAATCAACGAATTATTC
TGAAATTCTAGTTAAAAAAAGTGATTTCTATAGCTTTTCTTCGGGTTCAGTTTTTAAAAATATCTTTAAT
GGCGACATTTTTAATGTTGGACATAATGGGAAACATCCAGTCTATCGCTATGCAAAACCTTTATGGTTGG
AGGTATAAGTATGACAATAAAAAATTATGAAGTTGTTATTAAAACTTTAGGTCCAGTTCATATTGGTAGT
GGTCAAGTTATGAAGAAGCAAGATTACATTTATGATTTTTATAATTCTAAAGTTTATATGATTAATGGCA
ATAAACTAGTTAAATTTTTAAAAAGAAAAAATTTACTTGATACATATCAAAACTTTTTGAGAAACCCACC
AAAAAATCCAAGAGAAAATGGACTGAAAGACTATTTAGACGCTCAAAATGTTAAGCAAAGTGAATGGAAA
GCATTTGTGAGTTATTCTGAAAAGGTCAATCAAGGCAAGAAATATGGTAATATACGTCCTAAACCGCTAA
ATGATTTACATCTAATGATAAGAGATGGGCAAAATAAAGTGTATCTTCCAGGTAGTTCAATTAAAGGCGC
TATCAAAATAGCCCTTGTATCAAAATATGATAATGAAAAAAATAAAGATATTTATAGCAAAATTAAAGTC
AGCGATTCAGAGCCTATCGATGAAAGTCATTTAGCGATTTATCAAAAAATAGACATTAATAAAAGTGAAA
AACCAATGCCTCTATATAGAGAGTGTGTAGATGTAGATACTGAAATAAAATTTAAGTTAACCATCGAAGA
TGAAATTTATTCTATTAATGAAATTGAACAAAGTATCAGAGATTTTTACAAAAACTATTATGACAAATGG
TTGGTCGGTTTTAAAGAAACAAAAGGTGGAAGACGATTTGCATTAGAAGGTGGTATGCCCGATGTTCTAA
ACCAAAATATTTTATTCTTAGGAGCTGGCGCAGGATTTGTTAGTAAAACGACACATTATCAATTAAAAAG
TCGAGAACAGGCGAAAAGAGATTCTTTTAAAGAGTTAACTAAAAAATTCCGTAGAACTTATGGAAAAATG
AAAGAAATACCTTCTAACGTACCTGTTGCTTTAAAAGGGACAACTAACCAAAGTCGTCGTACTTCATACC
AGCAAGGTATGTGTAAAATAAGTTTTCAAGAGTTAAATAATGAGGTGTTATAATGAAAGTACTATTTAGT
CCAATAGGTAATTCAGATCCATGGAGTAATGATAGAGATGGTGCAATGCTTCATATCGTACGTCATTATC
AACCTGATATAGTAGTTTTATTTTTTACTGAAAGTATCTGGGAAGGTAATAAAAATATACCTGGACGTAA
AAACTTTGATTGGGAAAGTATTATTTTAAAAGTATCTCCAGGAACAAAAGTAAATATAAAAGTTGATAAC
ATTAAATATGAAAATGATTTTGATAGCTATAAAGACTTATTTCACTTTTATATAAATGAGATAAGAACTG
AATATTCCGAGGCAGAAATTTTATTAAATGTTACAAGTGGCACGCCACAAATGGAATCTACTTTATGTTT
AGAATACATTTCTAACCCTAATAATATGCAATGTATACAAGTTTCAACGCCTGCGCCTACTGAAGGGCCT
AGACGTTCATTTGCGAAACCTGAAACTTTGATTGAAGATTTAAATAAAGTTAATGATAATGAAAAAGTTG
CTACTAATAGAAGCAAATCAATTGATATTATAAGTTTTAGAGAAGTTATGGTGCGTTCACAGATAAAAGG
TTTAGTAGATAATTATGATTATGAAGGTGCGCTTAATTTAGTAAGTAATCAAAAGTCTTTTCGTAATGGA
AAATTATTAAGAAAAAAATTATTAGCTTTAACAAATCAAATTAAAACACATGAAGTCTTTCCAGAAATTA
ATGTGAAATATAATAATGCAGCTTTAAAAAAATCATTGTTTCATTATTTACTAGTAAATATGAGATATAA
TCGACTTGATGTGGCTGAAACATTAATTAGAGTGAAGTCTATTGCTGAGTTTATACTTAAAACATATCTT
GAAAATCATTGGACTCATTTAATGATTGAAATTGACGGTAAACCATACTTAAATGCTGAAGATAATTTAT
CTTTTATTTACAAATATAAATTATTATTAGAAAAAAGAAAACAGAATTTAGATACCTCAAGAATTTTAGG
TCTTCCAGCATTTATAGATATGCTTAGTATTTTAGAACCTAAGTCTAAATTATTAAAAGAAGTAAAAGCA
GTGAATGATATCAATGGATTAAGAAATTCTATAGCTCACAATTTAGAAGTGTTACATCTAGATGAAAATA
AAAATTATAAAAAAATTATGTTATCTGTTGAAGCTATAAAAAATATGCTGAATATTTCATTTCCTGAGAT
AGATGAACAAGACTATAATTACTTTGAAGAAAAAAATAAGGAATTTAAAGAATTATTATGATAAACAAAA
TTACAGTAGAATTAAACCTACCAAATAGTATTCGTTTTCAATATTTAGGAAGTATTTTACATGGCGTGTT
AATGGATTATCTTCCTAATGATATTGCTGATCAACTACATCATGAATTTGCTTATAGTCCATTGAAGCAA
AGGATATATCATAAAAACAAAAAAGTAATATGGGAAATTGTTTGTATGTCAGATAGATTATTTAATGAGA
TAGCCAAGCTATTCACTTCTAAAAATAGGTTGTTTTTAAAATATTACCAAGTTTATATTGAGATTTATTC
TTTTAATATTGAGAAGGTAAACGTTCAAAATATTATGAATCAACTCTTGCAAACAGAAGAATTGAATCGT
TATGTAAGAATTAATATACAGACACCTATGTCTTTTAAATATCAGAGTAGTTACATGATTTTTCCTGAGG
TTAAACGTTTCTTTAGAAGTATTATGATACAATTTGATGCTTTTTTTGAAGAATATAAAATGTACGATAA
AGAAACATTAGATTTTTTAGAAAAGAATATCAATATTGTTGACTATAAATTGAAAAGCACACGGTTTAAC
TTAGAAAAAGTTAAAATTCCTTCATTTACAGGAGAAATAGTGTTTAAAATTAAAGGACCATTACCTTTTC
TACAATTAACTCATTTTTTATTGAAGTTTGGTGAATTTTCTGGATCAGGTATGAAAACAAGCTTAGGCAT
GGGGAAATATAGTATAATATAACTAGAATATAGCTGAAATTTAATTGTCAAAAAATGTGACATTCTGCAC
TTATAGTACAAGTGATTTGTCACTATTTTTGACAGCAAATTTTATATTTGAACTATTGATTTAATAGGCT
TTAAAGAGCTATCTATTCGATAACTACCCCGAAGAAGAGGGGACGAGAACTTTTACTGTGTTTTTCATAA
TTAATCAATCCTTTAATTCGATAACTACCCCGAAGAAGAGGGGACGAGAACTGCCCACTTAATTAATTCA
TCTAGTCTCATTTCTTTATTCGATAACTACCCCGAAGAAGAGGAGACGAGAACCATCAACTGACTTTTTA
ACTGTTTTAGTGAATTCGTCTATTCGATAACTACCCCGAAGAAAAGGGGACGAGAACTTAAAGATCTCAA
CAATAGCGTCCCATATTTTCTGTATTCGATAAATACCCCGGAGAACAGGGGGCGAAAACCTCATCTTGAT
GATCCCAATTGGCCTGGTTAAAAAGAAATCGATAACCTTTCGTAGAATAGAGAATAAGTATTAAAAATAT
ATTTGGTTTGATAAAATATTCTGCAAAAAAGGGGACAAAAAAATCAAGATTTAAACTGTAATTCATTATC
TTTGAAATTAATTGACATTCAATTTCTAAATAAGCAGAGACAAAAATAACTTTCATACAAATAATTTCTT
TGTGATTAAGTTGGAATTAGAAAACTAATACTAAACGAATGGAATGTATATTATTGAGGAATTGGATGCA
GTGTGGTGCAATTTCGAGAACTACTACTTAAGAAAATAAACAATAAGAATTAAATCTGAGTCAAGATATA
AAAACAAATATTTTTACCATAACTATATTAGTAAATACTTTATTATTTAGTATACGGATGAAAGCGAAGT
GACAGCTAGCAATGCTCCAGATATAGGTATTAGTATTATAAAAGAGCAAGATTACCATTTAGAAAATGGA
ACTTTTTAAAAAAATTGAAGATAAAGTAGATCATTCTGTGAGTTTTTATGTTAATAAGTCTGAACATGAG
GATGTAGTATGAATACGGTTTAGTAGAAACTGACGCCGGAGCTGTAGCTAAGATTGACTATCAAAAATTA
ACTAAAGTATTTGTTGAAGAATAATAACTTTGAAAGTTTTTTAGCAAAATCACTGATAGGGAGAGGCGTA
TCATAAGTAGGGGAAAAGATATCTATGGATAAATTAAAATTAATAACTGAAATGAGCAATAAAGAAGCTA
GAGCATTTTTATTAAAAAGTCAAAGTTACTGTAGTATTGATTTACCTGGATACTTTAATTTTGATTGTAT
ATTAGAAGAAATTAATAATAAATTTGAAAAAATAAATGAGAATAATGTTAAAAATTATGTAAAGATGAAC
AATTTGAAAGAACAAGACGATATTAACTGTAAAATATATGCAAACAAAGATGGGAATTTTGATTGGCGTC
CTTTAGAAATTATAAATCCATATTTATACATTTATTTAGTTAGATATTTGACACGAACGGATGTATGGTA
TCAATTAGTCAATTGCTTTAATAATAATAAAGTGGAAAGAATTACAGTGGCTAGCATACCAGTAGAGTCT
CAGATTAGCACTAAAGATAAGAAAGAACAAATTTATAATTGGTGGGATGAGGTTGAGCAAGAGTCAATAG
TATATGCTTTAGATTATAAAAAAATTATACATTTAGACATTAGCAATTGTTATGGATCAATTTATACACA
CGTTATTTCCTGGGCTATTCATGGTAAAAATCATGCGAAGAACCAAAAAAGAAACAAAAATTTGCTTGGT
AATAAAATTGACTATTTAATACAATTAATGCAAAATAACCAGACTAATGGAATTCCTCAAGGAAGTATAT
TGATGGATTTTGTTGCCGAAATAATTTTAACTTATGCAGATAAATTACTAGAAAACAAAATAGGAGATTA
TGATATTGATTATAAAATAATTAGATATAGAGATGATTATAGGATATTTGCTAATGATAGCGAAACTATT
AATATAGTTACAAAGGCTTTAAACGTTGTTTTAATGACATTAAATTTTAAATTGAATTCTAAGAAAACAG
TATACTCAGAAGATATTATTATTTCTTCAATAAAAGAAGATAAAATTTCTTATCAGGATATCATTTCGTC
TATCTATACAAAGATTAGTCCAAATGAATTGGTATTTCATTTGAATTTGCCAAAACATTTATTAAAGATA
CTAATGTTTAGCAAAAGATACCCTAATTCTGGAAGTGTCATGAAAATGTTAAATGAATTCCATGTATATA
GATTAGATGATATTAAATTAAATGAACATACTTACAATATACAATGTATAAGTATATTGACGGAAATAAT
GATGACCAATCTTAAGACCACTCCATTATGTATAGCAATAATAAGTTCGTTTATCAATTCATTTGATATA
TGTGAAAAACAAAAAATCATAGAAAAAATTATTAAAAAGGTATCTAGTACCCCTAATGTGGATTTAGTCA
ATATATGGTTACAAAGATTGACAATTAAAGAACTTAACTCTTTGAAATATGACACTAATTTATGTGAATT
TGTATGTGGCAACAGAGAGAAAATATTCAATATTTCTTGGATTAAAGGAATTAAAAATCAAGTTGAATTA
AAAAATATAATTGATACAGATTATATTGAGAATATGGAAAATATAATAAGCCCCGAAGAGACATCATTGT
TTTTATACTAAATGTTAAGAATGTTTTTATTACTTATTTGAAATATATTTTAGCATAAAAGAATTTAGTA
TAGATATTCAAAGTCAAAAGTTCAATTAATAATATGCAGAAAGGATTATGATATGTCTACTTATAATTAC
GAAGAAGTTGTAAAAAAATTAGAGTGTGTGGACGAGTATATATTACAAGATAAAATTAAAAGGTTCAGAA
ATTTAGATATTAGAAATATGAATAACAATGATTTAAACAAAGAGATTTTTAAAACATTATGTGATGGAAA
AAAGGTTTTAGTTATATAGTTAATCTAAAGCATTACCCTGCGGGTACAAACTTTTTTAGAGTAAGGGAAC
TTAATGTTGATAAAGTTGATAAAATAGATCAAATTATGCAAAATCCTCAAGACTTTTGGAATCCTCCAGA
AAAGTTAGTAAAAAAGCCTGGGCGATTAAACAAAATTGGGGAATCATTATTATATGTATCTCCGATAGAC
CCTTATGTTTGTATTAATGAATTAAAAATTAAACCTGGACAATTTTTTTATTGATAAAATATACTGCGGT
AGAGGATATAAACGTTAATATAATTGGAGGAGAATATAATTATGAAAAATTAAATATAAAAAGTAGAAAA
GCAATATTTATACATGAAATGATTAATAATTTTCTGAAGGAAGAATATAGTAGGGAAGTAGGTGAAGGTA
CTGAACACTTATACAAAACTTCAGAACTTATTGCAAAAAAATTTCTTTGATTTACCTCCTGAAGTAATTC
AAGATGCTTGGGCATATATTTCAACATTTGATAAAAAGTCATATAATGTATGTTTTCGATCTGAAATTGC
GAAAAAGAAAATGAATTTGGTTGGAGGTATAATAGCAAAATTAGATGATAAGAATAAAATTAATTGCCTA
CTTTTTACTCCTGGTTATGATGAGAAATATAATGAGACTATTTTTTATGAGTTAGGTAGTGATTACCAAA
AAGAGTTATTCCCTGAAATTAAGAAATATTGAATAATGTATTTTCCAGATAATAGAATTATATAAAGTAG
CGATGATAATTTATATCTTTAGTGTTTTTATGCAGAACAGCTTTATACCAATGAAAATATATTCAAAATT
ACACTATTGAATATATTTCTTTAAATTTATTATGGTTTTAAATATTTCACACAAACAAAAAAGGAGGAAA
CTAAAATTCCTCCTTAACCTTTATTACTCATACTATAATTCAATTTTAACGTCTTCGTCCATTTGGGCTT
CAAATTCATCTAGAAGTGCTCGTGCTTCTGCAATTGATTGTGTGTTCATCAATTGATGGCGAAGTTCGCT
AGCGCCTCTTATGCCACGCACATAGATTTTAAAGAATCTACGCAAGCTCTTGAATTGTCTTATTTCATCT
TTTTCATATTTGTTAAACAATGATAAATGTAATCTCAACAGGTCTAATAGTTCTTTGCTTGTGTGTTCGC
GTGGTTCTTTTTCAAATGCGAATGGATTATGGAAAATGCCTCTACCAATCATGACGCCATCAATGCCATA
TTTTTCTGCAAGTTCAAGTCCTGTTTTTCTATCGGGAATATCACCGTTAATTGTTAACAATGTATTTGGT
GCAATTTCGTCACGTAAATTTTTAATAGCTTCGATTAATTCCCAGTGTGCATCTACTTTACTCATTTCTT
TACGTGTACGAAGATGAATAGATAAATTTGCAATGTCTTGTTCTAACACGTGCTTCAACCAATCTTTCCA
TTCATCGATTTCATAGTAGCCAAGGCGTGTTTTAACACTTACCGGAAGCCCACCTGCTTTAGTTGCTTGA
ATAATTTCGGCAGCGACGTCAGGTCTTAAGATTAATCCGGAACCTTTACCTTTTTTAGCAACATTTGCTA
CAGGACATCCCATATTTAAATCAATACCTTTGAAACCCATTTTAGCTAATTGAATACTCGTTTCACGGAA
CTGTTCTGGCTTATCTCCCCATATATGAGCTACCATCGGCTGTTCATCTTCACTAAAAGTTAAGCGTCCG
CGCACACTATGTATGCCTTCAGGATGGCAAAAGCTCTCAGTATTTGTAAATTCAGTGAAAAACACATCCG
GTCTAGCTGCTTCACTTACAACATGTCGAAAGACGATATCTGTAACGTCTTCCATTGGCGCCAAAATAAA
AAATGGACGTGGTAATTCACTCCAAAAATTTTCTTTCATAATATATTTATACCCTCTTTATAATTAGTAT
CTCGATTTTTTATGCATGATGATATTACCACAAAAGACGAACTTATACAAAAGGAATTTCAATAGATAAA
ACCATTTGAAAGGGAAGTCTAAGAGTAGTCTAAAATGAATATTGTGGTAAGTTGATCAATATACAAATCA
AGGATTATCACGTTAAATTGTTCATTATTAATGATACACTACTTATTAATATGATTCAGAATTTTCTTTG
GCTACTTTTACAGTAAAGTGATTTTTACGTTACCTTTTAACAAAGACAAATTTAGAAAGGTGATATTATG
GGAGATTTAAAGCAATCTTTAAAAGGTTTAGGTTGGTGGGATTTGTTTTTTGCAGTACCTATGTTTCTGT
TATTCGCGTACTTACCAAACTATAATTTTATAACTATATTTCTTAACATTGTTATCATTATTTTCTTTTC
CATAGGCCTGATTTTAACTACGCATATAATGATAGATAAAATTAAGAACAACTCGAAATAATTTATGAAT
ACGAATGTGATTAAACATAAAACTGAAGGGGCGATTACAATGGCGACAGAGCAAGATATAAATGATTTGT
TTTTAAATCTAGTGAATTCAAGTGACGTTAAAACTAGAAAGATGATGGGAGAATATATTATTTACTATGA
TGGTGTTGTTATAGGTGGTTTGTATGATAATAGATTGCTGGTCAAAGCGACTAAAAGTGCACGTCATCAA
TTGCAAGATAATACATTAGTTTCGCCATATCCAGGTGCTAAGGAAATGATATTAATTCCAGACTTTGCCG
AAGCAACAAATCTCACTGATCTATTTAAAATCGTAAAAAATGATTTGAAAAAGTGAAGCGAGGGTGTACA
CACAATCAATTTAAAATAGTTACGCATAAAAAAGTACTTCGTTAATTAAATTTTGAGGTGCATATTTTTT
GTTCTAACTTTTAAAATATAGTCCGAAAGCACTGGTTTCAGAATATATAGCATTGGAAAATTTAATTTTG
TATTGTATTAAACTACGCACTCTAAGCCTTCAAACAAGCTCATATTAGTTAAAATTTTAAAGGCTTGACA
TTCATTCGCCAAAATAGTAAAGTACTTAACAGATAAGCAACTAACTATAGAATTAACTACTTTTAAAATT
GAAATTAAAAGGAGTCTTTAAGATGAATAATAGAGATAATCATACGTCTGTACTTGTAGTAGGTGGTAGT
TTAGTAGGTTTGTCTACTAGTGCATTTTTATCAAACCAAAATGTGAAAAATATTGTAATTGAACGTCATC
CGGGTAGTGCGTTGCATCCTAAAGCGATGGGATTTACTCCTAGAACTATGGAAATATTCGATAAAATTGA
TATCGCAAAATTGATTCCACAGTCACCATCTAATTTCCGATTAAGAAGAGCTAGAATTGAAAGTTTAGAC
GGTGAATGGTTTGAGGAAACAGAATGGACACCTGGTGATGTTGATGAAAGTAAAGTTAGTTACTCACCAT
TTAATGGTGCCGCAATTGCGCAGGATAAATTAGAACCTATCATTATGAATCGTGCTATAGAACTTGGCTC
AGACATTAGAATGAACACAGAGCTAGTCTCATTTAGTCAAGATAAATATGGTGTTACTGCAACTGTTAGA
AACCGTGAAAATAATGAAGAATACGAAATTACAGCCGACTATCTTGTAGCAGCAGATGGTAATCGTAGTC
CAATTCGTGAAAAATTAGGAATTGAACGTGAAGGTGTTGGGGATTTAAGAATTATGCGTAGTGTTCTATT
TAAAGCGCCATTAGATGCATATTTAGAATCAGGTGTACGTCAATTTGATATAGATCAAGAAGATTTAAAA
GCCTTTTTAACAAGTTATGGTGACAGTCGTTGGGTATTAATGTTTAAAGACGATATTGAGCGAACTGAAA
AAGAGATGCATAAAGATATAATTAAAGCTATTGGTCGTAACGATTTAGATATCGAAATTATTACAAGTGG
TCGTTGGGAATTAGCTGCTTTAATAGCTAAAACATTTTCAGTAGGTAGAATCTTTTTAGCAGGAGACTCA
GCACATACATTGCCACCAACACGAGGAGGTTTCGGTGCAAATACTGGAATCCAAGATGCATATAATTTAG
CTTGGAAACTAGCTGCAGTTATATCTAAAAAAGCAACACCAGATTTGTTAGATACGTATGATAAAGAACG
TCGACCTGTGGCTAATATGCGACATGATCAAACGTTTGCTCGTCCTGATTACAAATCATATACACAAAAT
AATTACGACATTGCTGTAATTGACGATGATGCGATAGAGTTTGGTGAATTATATCGCTCTGATGCAATTA
TTGGAGCAGACGACTCATTGCCATCAGCTTTACGTCTTGATCAATGGAAAGGTCAACCTGGAACACGAGT
ACCGTATTTAAGTTTTAATAATCAAAAAAAAGAAAGTTCAACACTTGATATCGTTGGTGACAATTGGATT
ATATTAACAGCAGATAAAGTATGGAAAGGTATTGCCCAGGAAATGGTTGGTCAATTTGAAGCAACGATTG
ATATTTTCCAAGTAACAAATAAAAATGTAGGTAAGCAAACATTTTGTGATGCATTTGGTATAAGCGAAGA
AGGTGCAGTAGTTGTTAGACCAGATGGTGTAATAGCTTGGCGCTCTGAAAATAGACCTGAAGATACAAGA
GGTATTTTGAAATCAGCATTAGACAACTTGTTATTTAAAGATAAATAACTACCGAAGTTTTATTTTAAAG
AGTAATGTAACAGTGATGCTTGAAAATTACAGTTGATACATTCATATTTAAGTTATACTAAATCAAGCTT
CCTTAAATACTTTTGCAAAGGTACTAAGGGAGTTTGTATTATTAATTACGTATTGAAAGGGTCTTAAACT
ATGACAAATTATGCTGTTCAAACGATACGAGAAATTCAAGAAATTGCTTTAAAAAGTAAAATTGATGCAA
ATGAAGCGATTCAAGATTTGGGATTATCTGCGCAACAAGGTCGCATTATTAAATATATTTATACACATCA
AGATCAGTCTGTGAGTCAAAAAGATTTAGCCGATTACTTTAACGTTTCGACAGCAAGTATTGGTGGCTCT
CTAAAAGTGTTAGAAAAACACAATTACATTAAACGTACGAGAAAGCATGAAAATGCGAGACAATACGATA
TTATTGTCTTGCCATTAGGAGAAAGTATTATTGATGATTTTGACAAAAAAATAAAAGAAAACAATGAAAA
ATATAAGAGCTTTTTATCAGAAGAAGAGTTTAAGACTTTACATGAGTTACTAGTTAAGATAAAAACACAA
TTTTAGTACGTGAAAACTATAAATTGGTTTGAGTTATTCAATATATAATCTGCTATATGAGTGCATTATG
TAAATGATAAGTGCACCTTATAGCAGCATGGATATCGTTAAGTTTATCTATGTAACTTACAGCTTTGATA
CTACAGAAGTTCGATCATTTCTTCAATCGTCTCATAATCATTAAATGCCACTAAGCACGACCCGATTGTT
TCACACTTTTTTCAAATCTTTAAATAGCATTAATTATGAATGACGTCATCTATAACATTTATTTATCTTA
TAAAATAGTACAATTACAAAGCACTACAACGGCGACTGGACTCACCTTAAATCATAACGACAACTGCTAA
ATATTGATTGCAAAACACATCATAAATTGTCATGCTCAACTATTTTGAAAAGCATCATTTCCATATTATC
AAATTATTGAGTATCTTAATTTATTGTTATACACAAACAGTATTTTTGTTATCATAGAGTTAATATATAT
AATAAATTGAATAAGTAACTTTATGAAATTAGAATGATTCAATTCAATCACAATTGTTTGAAAATATAGA
TGAGCAGGTGAATGATATGTTAATTAGTCTCGTAGTCCCCGTTTTTGCTTTGTTAGTTATTGGTGGTATT
ATTTGGGCGCTTATAGAAGGTATAGTACATATTTCAAAAAAGAATAAAGCAATTGATAACTTTTTTAACC
AAGTTAATAAAGTAAGTGAGACATATAAATTCGCTACTACTTTTTTATTTCTAATCTTGGCTACGGCTGG
TATTTCTCAATTTTATCTATATTATATAGTATCAGCGTTTCTTTTTTGGCTTGTCATACTTACCTTTGGT
ATTGCAGGTATCATTTTTTTAATGCCTTATGGATTATGTTTTCTTCCGTTTTATACGCAAAAAAAGAAAA
AACAGACATTTAAAAAATACATGGTTTACACAACGATTGGTTTGTCAATTTGTCTAGGCTTATCTCTAGT
TTTGGTTCACACTACGAAAATTTATATGGACGAAGGTGGCGTAAGATACTATTACGGTAGTTTTGTAATG
AAACAAGCGGGTGGTTATGCTTATTTAGCTTTAGCAGTACTTTCAACGTTGTTAATTGTTGCAAAAAAAG
TTACAAATAAAAATAAAGAAGCCGAAACAGTCGACAATACAATTGAAGGATAATTATGAGAGTGCTCATT
CAGGAGTGCTCTTTTTTATGCGTTTATTAAGCAAAAAATAAAGAAGTTTAAGGCGCATTTAAATAGCTAC
TGAAGTCATTTGAGTAATATAGTTACAGTAAAAAGTTATACATAATATCTTCATCAGCGAAAGACCTATA
AAATATAGAGCTTTGATTTAAGTAAGTAAAATTTTAATTCATGTGATATTTATGAATGTTTAGATTGAAG
ATGATATATACTATTAATAATGGTATTACTTGATACTTAATTACTGAGCAATTTATACATTTTAAAAGGA
GTAAAATTGAATAATGAAAAAATTTAACAACTGGATATTAAATGCAATAAGTGGATCTCAAACAGACAAG
AATGGAACAACTGAAGAATTAAAAGGGGCAAAATTTATCATTTTATATGCATATTCAATGCTCGTTTTGC
TTGCGTTAGTAATTTCTAACATATTCATTCACATTTTGGAGCCTAAACTATCAATCACTACTCAAATCAT
CATCGTTTTGATTTTAATTGAATCATTAATTGGACTACGTTTCTTGAAAATGTACGATGTTAGGCGTGGC
AAAGATAAAGAAAATAAGAAAAATAGTAAGGATTTCGTTAAACTAAAATCGATTTTAGTAGCAATTTTAT
TTACATCATTGGCGCTGACAGCAGGCACTGTAGCTGATATATACGGTATCACTGACTTAGGAAATACTAG
AAGTGATTTAATCGTTTGGAGCATAGGTGGTATTATATTTGGCCTCGTATGTTACACAATGGAAGATAAA
AAATAAAAGATAAGGAGCTGGCGATTATAAAGCTAGCTCCTTTTTTAACTCATATGTAAAGAACTATCAC
AAGGTTTTGATTCATACGTTATTAATTTCTATAATAAACTCACTTAAACATCAATTAAATAGTTTTTAAA
ATTTTATAAATATTTTTATTTTAAAAAGGTGTATAATTTATATATAAAATATAGAAAGAAGTTGATGTTA
TGAAAAATTGTATTAAGACTTTGTTTTTAAGTATCATTTTGATAGTGGCGAGTAGTTTATGCCATTCTGC
ACAAGCGTCAGATTCGTTGAGTAAAAGTCCGGAAAATTGGATGAGTAAACTTGATGATAGCAAACATTTA
ACTGAGATTAATATACCGGGTTCACATGATAGTGGTTCATTCACTTTAAAGGATCCAGTAAAATCAGTTT
GGGCAAAGACTCAAGATAAAGATTATCTTACGCAAATGAAATCTGGGATTAGATTTTTTGATATTAGAGG
TAGAGCAAGTGCTAATAATATCATTTCAGTACATCATGGCATGGTTTATTTGCATCATGAATTAGGAAAA
TTTCTTGATGATGCTAAATATTATTTGAGTGCCTATCCAAACGAAACAATTGTGATGTCTATGAAAAAGG
ACTATGGTAGCGATTCTAAAGTTACAAAGACATTTGAAGAGATTTTTAGAGAGTATTATTTTAATAATCC
GCAATATCAGAATCTTTTTTACACAGGAAATAGCGCGAATCCTACTTTAAAAGAGACGAAAGGTAAAATT
GTCCTATTCAATAGAATGGGTGGCACATACATAAATAGTGGTTATGGTGCTGACACGTCAGGCATTCAAT
GGGCAGATAACGCGACATTTGAAACGAAAATTAATAATGGCAGCTTAAATTTACAAGTACAAGATGAGTA
CAAAGATTACTATGATAAAAAAGTTGAAGCTGTTAAAAATTTATTGGCTAAAGCTAAAACGGATAGTAAC
AAAGACAATGTATATGTGAATTTCTTGCGTGTGGCGTCTGGAGGTAGTGCATTTAATAGTACTTACAATT
ATGCGTCACATATAAATCCTGAAATTGCAAAAACGATTAAAGCAAACGGGAAAGCTAGAACGGGTTGGTT
AATTGTTGACTATGCAGGATATCCGTGGCCTGGATATGATGATATCGTAAGCGAAATTATAGATAGTAAT
AAATAAGAACTCAATCATGACATTAAGACGAGTATGAAAATAGTTAGATTCTAATTATTTTCACTACTCG
TTTTTATTTTAAAAATAAGTAATAATTCAACAATATTATAAATTCAACAGATTGTTTGTGAATTTTTTGA
TAATATTAAAGTGAAAAAGTGTTATAAATTGATATTAATATGTAATTTATAAAAGTAAATCATTTAAAAA
AGAAGAGAGTTGTAAGGTGATGAAACGTTTAAATAAATTAGTGTTAGGTATTAGTTTCTTATTTTTAGTC
ATTAGTATTACTGCTGGTTGCGGTATGGGTAAAGAAGCGGAAGTTAAGAAAAGCTTTGAAAAAACATTGA
GTATGTACCCTATTAAAAATCTAGAGGATTTATACGATAAGGAAGGCTATCGTGATGATCAGTTTGATAA
AAATGATAAAGGGACGTGGATTGTTAATTCGGAAATGGTTGTTCAACCTAATAATGAAGATATGGTAGCT
AAAGGCATGGTTCTATATATGAATAGAAATACAAGAACAACAAATGGTTATTACTATGTCGATGTGACTA
AGGACGAGGATGAAGGAAAACCGCATGACAATGAAAAAAGATATCCAGTTAAAATGGTCGACAATAAAAT
CATTCCAACAAAAGAAATTAAAGATGAAAAAATAAAAAAAGAAATCGAAAACTTTAAGTTCTTTGTTCAA
TATGGAAACTTTAAAGATTTATCGAAGTACAAAGATGGCGACATTTCATATAATCCAGAGGTACCGAGTT
ACTCAGCCAAATATCAATTAACTAATGATGACTATAATGTAAAGCAATTACGTAAAAGATATGACATACC
AACAAATAAAGCACCGAAGTTGTTGTTGAAAGGTACAGGGAATTTAAAAGGTTCATCAGTTGGATATAAA
GACATTGAATTTACGTTTGTAGAGAAAAAAGAAGAAAACATATACTTTAGTGATAGCTTAGGATTTAAAC
CAAATGGAGGTAAATAATCATGACTCGATCAAAATATGAAATCAATCCAGGAAAGACAATAAAAGAATAG
GATTGTGAAATTATGAAACGATTAAATAAATTAGTGTTAGGTATTAGTCTTCTGTTTTTAATCATCAGTA
TCGTTGCTGGTTGTGGTACAGGTAAAGAAGCGGAAATTAAGAAGAGTTTTGAAAAGACATTGAGTATGTA
TCCAATTAAAAATCTTGAGGATTTATACGATAAGGAAGGCTATCGTGATGATCAGTTTGATAAAAAGGAT
AAAGGGACATGGGTTGTTAATTCGGAAATGGCGACTCAAAATAAGGGAGAAGCTTTAAAAATTAAAGGTA
TGGTCTTGTATATGAATAGAAATACCAAAACAACAAAAGGATATTATTATGTAAATGCAATAAAGAATGA
TAAAGACGGAAGACCCCAAGAGAATGAAAAAAGGTACCCAGTTAAAATGGTTGATAATAAAGTTATTCCA
ACAAAAGAAATTAAAGATGAAAACATAAAAATAGAAATCGAAAACTTTAAGTTCTTTGTTCAATATGGAA
ACTTTAAAGATTTGTCGAAGTACAAAGGTGGAGATGTTTCATATAATCCAGAGGTGCCAAGTTATTCAGC
AAAATATCAATTAACTAATGATGAATATAATGTAAAACAATTACGCAAAAGATATGATATACCGACGAAT
AAAGCTCCAAAGATATTGTTAAAAGGTTCAGGGAATTTAAAAGGTTCATCAGTTGGATATAAAAATATAG
AATTTACTTTTGTAGAGGAAAAAGGTAAAAATATATACTTTAGTGATAGCTTAGATTATAAAAAAAGTGA
AGAAGTATAATTATGGCTAAACCAGAATATGAAATTGATTCTGAAAAAAGAGAGTGATGAAATGATAAAA
CGTATAAATAAATTAGTATTAGGCATTAGTTTCTTATTTTTAACAATTTTTATTGGAGGTTGTGGCATAG
GTAAAGAAGCGGAAATTAAGAAAAGTTTTGAAAAGACATTGAGTATGTACCCTATTAAAAATCTAGAGGA
TTTATACGATAAGGAAGGCTATCGTGATGATCAGTTTGATAAAAAGGATAAAGGGACATGGACTATTAGT
TCTGAAATGGCAAATCAGAAAAAGGGAGAAGCCTTAAATATAAAAGGAATGGTTTTGAAGATAAATAGAA
ATACAAGAAGTGCAAAAGGATTTTACTATGTTAATGCAATAAAGAAGGATGAAGATGGCAGACCTAAGGA
TAATCAAATAGAATATCCTGTTAAAATGATTGACAATAAAATCATTCCAACAAAAGAAATCAAAGATGAA
AAAATAAAAAAAGAAATTGAAAACTTTAAGTTTTTCGCGCAGTATGGCAATTTTAAAGATTTGACGAAGT
ATAAAGATGGAGATATTTCATATAATCCAGAAGCCCCGATTTATTCAGCAAAATATCAACTAACCAATGA
TGATTATAATGTAAAGCAATTACGTAAAAGATATGATATACCAACGAATAAAGCTCCAAAGTTATTGTTA
AAAGGTTCAGGAAATTTAGATGGTTCATCAGTTGGATACAAAAAAATTGAATTTACTTTTGTGGAGAAAA
AAGGGGAAAATATATACTTTACAGCTAACCTACATTTTAAACCGAGTAATGATGAATAATCGCGACTAAT
AAAGAGTATGAAATCGATTCAAGGAAACAAAATAAAAAGAAGAGAGTTGTAAGGTGATGAAACGTTTAAA
TAAATTAGTGTTAGGTATTAGTTTCTTATTTTTAACAATTTTTATTGGAGGTTGTGGCATAGGTAAAGAA
GCGGAAATTAAGAAAAGTTTTGAAAAGACAATGAGTATGTATCCGATTAAAAATCTAGAGGATTTATACG
ATAAAGAAGGTTATCGTGATGATCAATTTGATAAAAAAGATAAGGGAACATGGATTATCAATTCTCAAAT
GGCAATTCAAAATAAAGGAGAACCTATGAAATCAAAAGGTATGGTTCTGTATATGAATAGAAATACAAGA
ACAACAAATGGCTATTATTATGTTAATGTGATTAAGGGCGAGGATAAAGGTAAACATCAAGACAACGAAA
AAAGATACCCTGTTAAAATGGTTGACAATAAAATAATCCCTACTAAAGAAATTAATGAGGAAAACATAAA
AAAAGAAATCGAAAACTTTAAGTTTTTTGTTCAATATGGAAACTTTAAAGATTTGGAAAATTATAAAGAC
GGAGACATTTCATATAATCCAGAGGTGCCGAGTTATTCGGCTAAATATCAATTAACTAATGATGATTATA
ATGTAAAACAATTACGTAAAAGATATGACATACCAACAAATAAAGCGCCGAAGTTGTTGTTGAAAGGTAC
AGGGAATTTAAAAGGTTCATCAGTTGGATATAAAGACATTGAATTTACGTTTGTAGAGAATAAAAGTGAA
AACATTTACTTTAGTGATGGGTTAATTTTTAAACCAAGTGAGGATAAATAATCATGACTCGATCAAAATA
TGAAATCGATCCCGGTAAAAGAGAGTGATGAAATTATGAAACGATTAAACAAATTAGTGTTAGGTATCAG
TTTTTTGATATTAGTCATTAGTATTACTGCTGGTTGTAGCATGGGCAAAGAGGCGGAAATTAAGAAAAGT
TTTGAAAAGACATTGAGTATGTATCCGATTAAAAATCTAGAGGATTTATACGATAAAGAAGGCTATCGTG
ATGATCAGTTTGATAAAAATGATAAAGGCACATGGATTATTAATTCTGAAATGGTTATTCAACCTAAAGG
GGAACGTATGAAATCAAAAGGTATGGTTCTATATATGAATAGAAACACTAAGACTACAACCGGGAAGTAT
ATAGTGAGTGAAACACTTCATGATGAAGATGGTAGACCTAAGAGTAAAGATAAAGAATATCCCGTTAAAA
TGGTTGGCAATAAAATCATTCCTACTAAAGATATCAAAGATGAAAAAATAAAAAAGGAAATCGAAAATTT
TAAGTTTTTCGTTCAATATGGCAATTTTAAAGATTTATCGAAGTACAAAGGTGGTGATATATCTTACAAT
CCAGAGGTGCCGAGTTATTCAGCCAAATATCAATTAACTAATGATGATTATAATGTAAAACAATTACATA
AAAGATATGATATACCAACAAAAAAAGCGCCGAAGCTATTGTTGAAAGGTACAGGGAATTTAAAAGGTTC
ATCAGTTGGATATAAAGACATTGAATTTACTTTTGTAGAGAAAAAAGGTGAAAATATATACTTTACTGAT
AGTCTACATCTTGAACCGAGCGAGGATAAATAACCTCACTGCCTCCCACACGACTCAATACGAATTTCAA
ATATGTTGCTATAAAATAATGTAAAATAAACGTATTCATATTACTGAATTGAGGGATAGTATGCAACGTG
ATTATTTAATTCGAGTAGAAACTGAAAGTATGTCAGATTTCAAAAGGCTCAATGGTTTAATGATTGGTTT
TGTTATTAAAGGTGAGGCACATATTTATGATGAAAATAATATGACGCAATGCGCCAGTGGCGACATTTTC
ATCATTAACCACCGCGACTTGTATCGATTTCAACTTCAACAAGATGGCATCATATGTTATATCCATTTCC
AAATGAAATATTTAGCAGACAAGTTTGATGATGCGCATTGTCTATATTTTCACTTAACAGATGCGACCAC
AACAAAGAATATACATCAACTGAGGAATATAATGGCAAGACTGGTTTCAACACATATTCGACATAATGAG
TTGTCTAAATTGACTGAGCAACAACTTGTGATTCAATTACTTATGCATATGATTCATTATGTCCCGCGTA
CATATCATTCGAACCAAAGTATCTTAAATGATAATAAAGTGAATCAAGTATGCGACTATATTGAACTGCA
TTTTCATGAAGATTTAAGTCTTACTGAATTGAGCGAATATGTAGGGTGGTCAGAGAGCCATCTGTCTAAA
AAGTTTACTGAATCGCTAGGTGTAGGATTCCAGCATTTCTTAAATACGACACGAATTGAGCATGCGAAAC
TCGATTTGACATACACGGATGAAACGATTACTGATATTGCATTGCAAAATGGCTTTTCAAGTGCAGCGAG
CTTTGCGAGAACATTTAAACACTATACGCATCAAACGCCTAAACAATATCGAGGTGATCGCCCACCAATT
AAAACAAACCAGCAATCAACACAACATGGCTATCACGACCGTGAATTGATATTACTTTTAAATGACTACA
TTGAAGAAATGAATCATTTTATTGAAGATATTGAAAAGGTGAACTATAAAGAGATTGCTTTACAACCAAC
TAATCAACAACTAAATCAATTTAATCATATCATTCAAGTGGGCTATTTGAGGAATTTGCTCAATACACAG
TACCAATCACAGTTGCTTACATGTCATCATGATTTTCATGTCAATGAAGTATTAGCCTATGATGTGATGC
CATATATCATGCAAAAGCTCAATGCGCCATTCACGTATGATGCAGAAATTTCGAATATATTTTATGATAT
CGATTTATGTTTAGACTTTTTACTAGATCATAATTTTAGTCTGACTATGCATTTAAATCAGTATGATTCA
CGTGATTATATCGATGCATTTAAAGTATTTATCCATCATGTTGCTCTGCATGTCAGTCATAGAAAAGATT
TGAAGTTCAACTTGTATGTAACGACATTGCATACTTCTTTGATTGAAATGATTGATTATTTTAAAGCATT
ATTCCCAAATGGTGGCTTGTACGTTCACTTAGATCAAACAGCCCAAAGACATTTACCATTGTTGAAACGA
CTTGAGCCACACATCGACCATTTTGTATTTGATGCCAATTCAAATGATGCTGTTGATTTTAATAAAATGA
ATGATGATGAATTTAAAACCGCAAGTCAAATAATCATTAATAAAACGAATTACCTTATCGATTTAATGCA
TCGTCATAACCTAAAGCGCCCACTCATTTTACTCAATTGGAATACATTGACGGGTGATACATTTATTACA
AACGGCGAATATTTTAGAGGTGGAATCATCATTGAGCAATTATTAAAGTTAAGCTCAAAGGTAGAAGGTA
TAGGGTATTGGTTGAATTATGATTTGCACGTCAGTCATTGTAAAAATGAACGCGATTATATGAATTCAAT
TGAACTGTTTCATCAATATAATGGAAAACGGCCGGTCTATTTCACGGCATTGTTATTTAATAAATTAACA
AGCAATATTTTGTATTCTGATGATACATGTATTGTCACGGGAACTGATTCAAATTTTCAAATATTGTTAT
ATGACGCTAAACATTTCAATCCATACTTAGCATTGGACAATCAAATGAATATGCGTGCGACGGAAATGAT
TCATTTGAACATAAATGCCCTAGAAGACGGTATGTATAAGATTAAACATTTTACCTTAGATAAAGAAAAT
GGTGCGTTATTTAATCTTTGGCGAAAACATCATACAATACATGGCATGGACAAGGATTCTATAGATTACG
TTAATCGAATGAGTTTTCCAAAATTAGAAGTGTACGATATAGATGTTACAGATACGCTGGCATTAAATAT
TAAAATGATTACAAATGGAATTCATTTAATTGAAGTAAAACGTTACCCATGTTCATAAAATGATCACAAA
TCACAAATTACGTTATACATAATTTGTGATTTTTCACATTCAAAGTCAAAATTGCAAAAAATTAATGGTT
AACATCTCTGTTGTTGGCAATATAAATAATGATTAATCATTTATGATGTAACTAAGGAGATGAAGGATAT
GAAGGATATGAATCAACAATTAATTGAAACTTTAAAAGCAAAAGAAGACAAAATGATTGAGATCAGACGT
TATTTACATCAGCATCCAGAATTATCTTTTCATGAAGATGAAACGGCGAAATACATCGCTGAATTTTACA
AAGGTAAAGATGTGGAAGTAGAAACGAATGTCGGACCGCGTGGGATTAAAGTAACGATTGATTCAGGGAA
ACCTGGTAAAACATTAGCAATCCGTGCAGACTTTGATGCCTTACCTATTACTGAAGATACAGGCTTATCT
TTTGCATCACAAAATAAAGGTGTTATGCATGCTTGCGGTCACGATGCACATACAGCTTACATGCTTGTAT
TAGCAGAGACACTTGCTGAAATGAAAGATAGTTTTACAGGAAAAGTCGTTGTGATACATCAACCAGCTGA
AGAAGTACCACCGGGTGGTGCTAAAGCAATGATTGAAAATGGTGTATTAGACGGTGTTGATCATGTATTA
GGTGTACACGTCATGAGCACGATGAAAACAGGTAATGTATATTACAGACCGGGCTATGTTCAAACAGGAC
GTGCATTCTTCAAATTAAAAGTTCAAGGTAAAGGTGGCCATGGTTCATCACCACATATGGCAAATGATGC
CATTGTTGCAGGTAGCTACTTCGTCACAGCGTTACAAACAGTTGTATCTAGACGACTAAGCCCATTTGAA
ACAGGAGTTGTCACAATCGGTTCATTTGACGGTAAAGGTCAATTCAATGTCATTAAAGATATTGTTGAAA
TTGAGGGCGATGTACGTGGTTTAACAGATGCTACAAAAGCAACAATTGAAAAAGAAATTAAACGTTTATC
AAAAGGATTAGAAGCATTGTATGGTGTAACTTGCACATTAGAATATAACGATGATTATCCTGCATTATAT
AATGATCCAGAATTCACTGAGTACGTAGCTAACACATTAAAAGAAGCAAATCTTGATTTTGGCATTGAAA
TGTGTGAACCACAACCACCTTCAGAAGACTTTGCATACTATGCTAAGGAACGACCAAGTGCCTTTATTTA
TACAGGTGCAGCTGTGGAAGATGGTGAAATTTACCCACATCATCATCCTAAATTTAACATTTCAGAAAAA
TCATTACTTATTTCGGCAGAAGCTGTAGGGACAGTTGTTTTAGATTACCTTAAAGGAGATAACTAACATG
AATGAAACATATCGCGGGGGCAACAAGTTAATTTTAGGTATTGTATTGGGTGTTATTACATTTTGGTTGT
TTGCACAATCACTTGTTAATGTTGTACCAAACTTACAACAAAGTTTTGGTGCAGACATGGGGACAATTAG
TATTGCGGTCAGTCTAACTGCACTATTTTCAGGTATGTTTGTTGTTGGGGCAGGCGGACTAGCAGATAAA
ATTGGGCGCGTGAAAATGACGAATATCGGCTTATTATTAAGTATTATTGGTTCAGCCTTAATTATTATTA
CGAATTTACCGGCATTATTAATTTTAGGTCGTATTATACAAGGTGTATCAGCAGCATGTATAATGCCTTC
CACATTAGCTATTATGAAAACATATTATCAAGGGGCAGAGCGTCAACGTGCCTTAAGTTATTGGTCTATC
GGTTCTTGGGGCGGTAGTGGTATCTGTTCACTCTTCGGTGGGGCAGTTGCGACAACTATGGGGTGGAGAT
GGATTTTCATCTTCTCAATTATCGTTGCCATTGTTTCAATGTTACTCATCAAAGGGACACCTGAAACGAA
ATCAGAAGTTACCAATACACATAAGTTTGACGTTGTTGGATTAATCGTTCTAGTAGTTATGTTACTAAGT
TTAAACGTTGTCATTACTAAAGGCGCGGCACTTGGTTATACGTCACTATGGTTCTTTGGTTTAATTGCAG
TCGTTGTTGTAGCATTCTTTATGTTCTTAAAAGTTGAGAAAAAAGTAGACAATCCGCTTATTGATTTTAA
ATTATTTGAAAATAAACCGTATACAGGTGCAACGATTTCTAACTTCTTATTAAATGGTGTCGCAGGTACA
TTAATTGTAGCGAATACATTTGTACAACAAGGTTTAGGTTATACAGCATTGCAGGCTGGATACTTATCAA
TTACTTATTTAATCATGGTGTTATTGATGATTCGTGTTGGTGAAAAATTATTACAAAGAATGGGTTCTAA
GCGACCAATGTTATTAGGTACATTCATTGTAGTCATTGGTATTGCGCTTATTTCATTAGTATTTTTACCA
GGTATCTTTTATGTTATCAGTTGTGTTGTAGGATATTTATGTTTCGGACTAGGTTTAGGTATTTATGCAA
CACCTTCTACAGATACTGCCATTTCAAATGCACCTTTAGATAAAGTAGGTGTTGCATCAGGTATTTATAA
AATGGCTTCATCACTTGGTGGCGCATTCGGTGTCGCAATTAGTGGTGCAGTATATGCTGGTGCAGTTGCT
GCTACGAGCATTCATACAGGTGCGATGATTGCACTTTGGGTTAACGTATTAATGGGTATCATTGCATTTA
TCGCAATCTTATTTGCGATTCCAAATGATGATAAGCGCTTAAAAGACGCGAAATAATAATGTTGACACGC
CCAGTATTTTGGTGAATATTTAAATGAAAATAAAGCAAATTAAATGAGGAAATGTATAGAGCAGTTCATA
TAGATAAATCTATGATTAGATTTGCACTAATATAAGCGAAAATAAAAACCATCCACCCAAACTTTAGATA
AGTCAGGTGGGTGGTTTTATTGCGTTGTTCTAAAAATTTGGACACTTATGTGGAACTAAATCTAATATGA
AGTTTATAGCAATATGCTTCAATTAGGGCAATACGTAAAAGTGTATATTGAATAATTGGGGGTCAGACTC
CGAGAACAGTGTCCGTCATGCTTACCGCATACTAGTAAAATATTGTTATAACAATGATTATAGCCGATTT
GAGATAATGAATTTCGCTAAACAAAAAAGCCAATCCATGAATATTGGATTGGCTTTTACATGCATCTGAA
TCTCTAATTTTATAAAAAATATGAATATAAATAAGACAGTAAAATTAAATTTCAGTTGTTGCAATTTCTT
CGTCTGTTGGAACATCATCGTTAAGACCGACAAGTGCTTCAGAAACATTTCGTGAATGATAACCGATACG
TTCAAGAACACCAATCATATCGATATATAGTAATCCACCTTTTGTTGTACATTCACCACGGTTAAGACGT
TTAATATGGCCTTTACGTAATTTATGTTCAATATTAAATGATTCTCTACTACGTTCTACAATTTCATCTT
TTTTCGTTTTGTCATAAACATCTAACATATCGATTGCTTTATCAAATGACTCAGCAACATGGTTGAATAA
TTTATCCATACCGCGTTGTGCATCTTCTGTAATTCGAATATCTTCATCATGTTGTCGTTTTAATTGAGCG
ACATACTCTTCTGTTAGCTCTGCTACTTTTAAAATAGAGCGATTGACATCAAACATAACTGCTAAACGCT
CAACGTCTGCCTTCGTAATGGCTTTTGTAGAAATTCTAACTAAATAATTACGAATGCTGTCATTAATTGT
TTCAACGGCTTGATGCTTTTGTTCGAGCTTCTTGATCAATTTTTTATCGTCTTTTGTAATTTCGCGAATG
TCTTCAAACATTGATAAGACAATCTGACCCACATTTTGTAATTCTTTTTGAGTTTCTTGTAATGCAACAC
CAGGTGCGTGATAAACAAGATCTTTGTTTAAGTGCTGAGGTTTATAGTCATCAGCAATATCTTTTCCTGG
GACAAGCTTTGTAACTATCCATGCTAAACCTGCTACAAATGGTAATTGAATCAAAGTATTTGTTATGTTG
AAGATACCATGTGATACTGCAATCGTCATCGCTGGTTTTAAGTGCCATACATCTTGTAACAAACTAATCA
AATGAATCACAACTGGCAAGAAAATTGTGAAGATAATTACTCCGATTAAGTTAAAGATGACGTGTACAAG
CGCCGCACGTTTTGCAGCGATTGAGCCGGCTAAACTAGCTAAGATAGCTGTAATCGTTGTACCAATATTA
TCTCCTAGTAACACAGGGATTGCTGCATTTAAACTAATTAAATCTTGTTGATAAAATTCTTGCAAAATAC
CAATCGTCGCACTTGAACTTTGAACTAGTGCTGTTAACCCTGCGCCGACAATGACAGCAAGTATTGGATT
TGATGACATATCAAGCATTAATTGCTTAAATCCATCTAATGATGCTAAAGGTTTAACGGCATCACCCATA
AATTCTAGACCGAAGAATAGAGAACCGAAACCGAATAGTATACGCCCAATGTTATTGATTTTAGAGCGTT
TAAAGAAAAAGATTAAAAATGCACCTAATGCTAAAATTGGCATTGCATATTCGCCTAAATCTATACCAAT
AATAAATGCAGTTACCGTGGTACCGATATTTGCACCCATTATCACGCCAATGGCCTGTTTTAAAGTCATA
AATCCAGCTGTGACAAGTCCGATTGTGATAACTGTCGTGCCTGAACTACTTTGTATTAAAATAGTTACAA
CGATACCTGCAATAACACCTAATACTGGATTTGATGTAAATTTGTTTAAAATATCTCGTAGTCTGTCTCC
TGCTGATGCTTGAAGTCCGTCTCCCATGATTTTTAAGCCGTATAGGAAAATACCTAGACCACCTAAAAAG
GAGAAAATGACTTCTGTAACCGACATTTCCATTATTTCACCTCAAATAAGCTTTATATGTCGATTATCGC
TTATAATTGTAAATTTAATGTTAAGATTAGGTAAAATTATTTAACAATATATGTTATTTGTATATGACTT
GTAAAATATCGCCACTTATTATGTAAATTTTCAGTGTGAAATGGCAAGTTTGCAATCACTTGTTTAATAA
AATGATGCAATCAATCATGCAATTATGTTTCATCAAAAAAATCATGTGAGTGGGATAAAGAAATAAAGTT
TGTGAACATATCATTTCTATCCCACTCCATGATTTGAAATCACCATATAGACTTATTTAATGTGCCTCGT
TATAATAATTTGTGTTCTTTTAATAAAGTCTCAATGTACGTACCTTTTACTTTTTTAAGGAATCCTGCTA
ATGCGAGTTTTTGCATTTTCGAATCTTTAGTAATCTCGCGTAAATCTTGATGGTCATTCAGTTCGTATAC
GGCATCCATTAAGACGCGAAGATCAAATGGACTATTGATGACTTCTGGAATGCCACGATCGATATTTAAT
AATTGATAAACAGCTTCCATTGCAGTACGAACAGAATATTCTGTTGTAAATACAGTGTCACGTTCTGTTT
CTGCAAAGTTACCAATAAATGCTAAGTTCTGCGATTGATGTGGGACGACTAAAGGTCTGTCGCCGATAGC
ACGCGTCATGAAATAAGAGGTAATATATGGCATATAAACAGGAATCGTATTAGATGCATGTTTTGCCAAG
TCTTCAATTTTGTCAGTTGGTACACCTAAGTGATACAGCCATTCTTGACATATTTCATTACCACTACATT
CTGTGATTGGCTTTTTAATATAATCGCCGTTTACATCTGAATATAAGGCATAAATCCATGTAGATATTTC
ATTTTCAGGTTGTTCTTTAAATTGTTGCTGACGATTGATTGTAAAACTGATTTGCCATGCAGAATCATTG
ATTGTAATAATACCGCCAGTAACCGTTTTGCCTGCAAGTGGGTCACGTTTACAAATACTTTCTATAATAC
CGATAATCTCTTTATTGTTTGTTGTCGATGTTGCTGAAACAAACCAACTTTTTTGAGGAATATTTTGGCA
AAACTTATCAGGATTACCAAATTCAGGACTTTGTCGTGCTAAATTTTTCCATAGTGTCCAACTACCACCT
AATTCGTCAGTTGGTGGCGCTGGTGTATCATTATCACCATACGTAGAGCTTTCCGTAATACTACCGTTTG
TCACAAAGACAAGATCGTTTGCACTAAGTTTAATTGATTCTGCATTACCATTACGGTGAATTAATATTTC
TCGGGCAATTTTTTGACTTGTCGTAACATCTACTTTGATGTCTTCAACTTTTACATCGTATTCAAATTGA
ACGCCATGTGATTTTAAATATTCAACCATAGGTAATACTAAAGATTCATACTGATTATATTTAGTGAATT
TTAAAGCTGAAAAGTCTGCGAGACCACCAATATGATGAACGAATCGCATTAGATAGCGACGCATCTCCAT
AGCAGAGTGCCACGGTTCAAATGCAAACATTGTTTTCCAGTAAATCCAAAAATTTGACTTAAAGAAGTCA
TTAGAAAATACATCTGTGATTTTGACATCGTCTAAATCTTCTTCATTCATTAAGCATAAGTCTAAAATTT
CTTTAATCGCTTTTTTGGTCAAAGTGAAGTCTCCATCTGTGACTAAACGTTGACCCTGTTTCTCAATAAC
GCGACAGCGAGAATAGTTAGGGTCTTATTTGTTTAGCCAATAGAATTCATCCAATACAGACGCGTTATCG
ATTTCTAAAGAAGGGATAGATCTGAATAAATCCCACAAACATTCAAAGTGGTTCTCCATTTCACGACCAC
CTCGGACAACATAGCCTTTTAAAGGCATATTTTCACCATCAAGACTACCGCCTGCTTTAGGTAACTCTTC
TAAAATATGAATCTTCGAACCTTCCATCTGACCATCCCTTATTAAAAAACAAGCTGCAGCAAGTGAAGCT
AACCCAGACCCGATTAAGTAAGCAGATTTGTTTTCTACATTTTCAGGTTTTTTAGGGCGCGCAAATGCTT
CATAATTTCCATAACTGTAATACATATCCACCAAGTCCTTTCGTATTAGAATACACTCAGACTATACCCC
TTTGTGAATTGCAAATATTAGTATTTATATTGGTAAATATGACGAAATTAGATCATTTTTATATTTTTTA
TTTTTAAAATTTTATCACTCGAATGTTTTTGGATTCTGAGGTGCGGGAATTGGAATAATTATGCATTTTG
AAAGAAGTTACTTAAACTAACGCCTAGTAGAGTGATAAGTCCACCTATAATAGCAAGGGTTGTTGGTAGC
TCGTCTAATAATAGATAAGATAATAATAAAGAAACAATAGGTGTTAAATAAAGAGACATTGTTGCATCAG
AGACACCAACTGACTTCACGATATAAGCAAGCAAAATGTATGGAATTATAGTAGGGAATATAGCTAAATA
AAGTACCGATACTATTGATGTAAAAGTGGCGCCGTGTATATCGTTGATGATTTCAGGAATAAAAATAAGC
ATAAATGGTGAGCTTGCCATTATTGTATATAGTGTGAAAGCGATGAAGCCGTATTTTTCTATGTATTTTT
TCTGGAAAGTAAAATACAAACTTTCACTAAAAGATGCAAGTAAAATAATAAAAACACCTAATACATTAAT
AGTTGTGTAATCATCTTTACTTATTGAAATAATGGATATTCCTATAAATGCGACGAGTGAACTTAACCAA
TTCCATTTTGAAAATTGCTCTTTTAAAAATATATAAGCTAAAGCACTAGAAAAAATAGGTGTTGTAGAGA
CTAGAATTCCAGATATACCTGCACTAATTAAAGTTTCACCAAAATTTAAAGCTGTGTGATAAATCACAAA
TCCACAAAATCCTAAAATAAAAATAACAGGGATATCTCTTAGTTCAGGGGTAGGCAATTTCTTTATAATT
ACGAACGGCAAGAGAATTATTGTTGCTAAAATTAAACGAAATGCCGACAATGATTCTGCACTAAAATCAT
TTAACGCAATCTTTATCATTGGAAATGCAGATCCCCACAAGATGATAGTAAATAAATATGATAGAAAAGT
AGTGTCTCGAAGCTTATTCATTAATATCATCACTCCTTTAATTATGTATTCCTATATTAAAAAATATGAT
TTAAAATGAGTACAACCAATTTTGAATGGATTTACCTATCCAATTTTAAAAGGGAGGGAGAAGATGGCGA
AATATAAAGATATTGCTAGTGACATCAGAGATAAAATAATCGCAGGGGATTGGTTTTATGGAATGAAGAT
ACCTTCACAGAGGCAGTTGGCGATACAGTACAACGTAAATAGAGTAACGATTATTAAAAGTATTGAGTTA
TTAGAAGCTGAAGGATTTATCTATACTAAAGTGGGGAGTGGAACATATGTTAATGACTATTTGAACGAAG
CACATATTACAAATAAGTGGTCTGAAATGATGTTATGGTCTTCTCGACAAAGAAGTCATTATACTGTGCA
ATTAATTAATAAAATTGAGACAGATGATTCGTATATACATATAAGTAAAGGTGAATTGGGTATATCGTTA
ATGCCTCATATTCAATTAAAAAAAGCCATGTCTAATACAGCAAGTCATATTGAAGACTTATCATTTGGTT
ATAATAATGGCTATGGTTATATCAAGCTGAGAGATATCATCGCTGAACGATTGTCAAAGCAAGGTATAAA
TGTAGGTAGAGAAAATGTAATGATTACTTCAGGAGCTTTACATGCCATTCAACTTTTATCTATTGGATTT
TTAGGTCAAGATACCATAATAATTTCAAATACACCATCATATATTCACTCTACAAATGTTTTTGAGCAAT
TGAATTTTAGACATATTGATGTTCCTTATAATCAAATTAATGAAATTAATACCATTATTGATAGATTTAT
TAATTTTAAAAATAAAGCGATTTATATAGAGCCTAGGTTTAATAACCCGACAGGTCGTTCTTTAACGAAT
GAGCAAAAGCAAAATATAATTACTTATAGCGAAAGACATAATATTCCTATCATTGAAGATGATATCTTTA
GAGATATTTTCTTTAGCGATCCAACTCCTTCTATCAAAACTTATGATAAATTGGGAAAAGTTATACATAT
AAGCAGTTTTTCAAAAACGATTGCACCAGCAATAAGAATAGGTTGGATTGTTGCTTCTGAAAAAATAATA
GAGCAATTGGCAGATGTAAGAATGCAAATTGACTATGGATCCAGTATTTTGTCACAAATGGTTGTATATG
AGATGTTGAAAAATAAGTCTTATGATAAACACTTAGTAAAGTTAAGGTATGTTTTAAAAGATAAACGAGA
CTTTATGTTAAACATCCTCAATAATTTATTTAAGGATATAGCACATTGGGAAGTTCCAAGTGGAGGTTAT
TTTGTATGGTTAGTCTTTAAAATAGATATAGATATTAAATGTTTATTCTACGAATTGTTAAGTAAAGAAA
AAATATTAATCAATCCGGGTTACATTTATGGTAGTAAAGAAAAGAGTATAAGGCTATCTTTTGCCTTTGA
ATCAAATGAAAATATTAAGCATGCACTCTATAAAATTTATACATATGTGAAAAATATTTAATTAAAACAA
TAATTCGAATCATTACTGTGGCATGTTAAACAGGTAAATATAAGCTATGCACATTTAACAAGCGAATATT
CCTGACGCAACTATAGTATCATTACATATTGTTTAATCGTTTGGGGTAATGTAATTAAAAGGTAAAATAG
GCAGAGTGTTATACATAAAATGTAAAGAAAGAGGCGATAGAATGTCTAAAATCAGGTCTTTTACAATATT
AAGTTTACTAATTTACTTAGTTATGATGTGCTATACAGTAATGAACTATTCGAAATTACCATCGAAAGTG
CCTATTCACTATAATTTAGCAGGGAACGCAGATGATTTAGCTGATAAATGGGTGTTGCTATTGATTAATG
CTGCATTTATAGTGATATGGCTTATATTTTTCATCGCAGGTAGATACTATGAACGATTTGCTAAATGGTC
ACATTATAATCACACACCACGTGAAATACAGACGATTAAGTTATTTTTAAGTACATTAAACTTGGAAATT
ATGAGTTATATTTCTATTTTCATGATTTTAGAAATTTGGCAAATACAACACAATCATCAATTGGGTTTAT
TATGGTTTAACATGATATTTATCATTATCATTGGATTGACACTTGTCGTATTTTGTTTACTCCCTACCAT
TCATAAAATGAGAGATTCTCAATAAAAATATACGCTGTCATGATGCATTTTTGAAGCGGATGTCGAAGAT
TAATATAAATAATATCTAGTATTTTTAATTAAAATGATATATTATTTATTGTAGTTAAATATTGTGTATA
TTTTGTGAACTTTTTGTAAAAATTCGATTGCCTGTCACATATAGGAATGTTACATTTTAAATACGTGATC
ATCGCAAAATATAAGTTGAAATAGGTTCTAGATTAATCAGGATGATAAATATTTTTAGATAAAGAGAGGG
AGTCATTATGACACTACTTACTGTAAATCCATTCGATAATGTTGGATTATCAGCCTTAGTTGCAGCAGTA
CCTATTATTTTATTTTTACTATGCTTAACCATTTTTAAAATGAAAGGCATTTATGCAGCATTGACAACTT
TGGTTGTTACATTGATTGTGGCTTTATTTGTGTTTGAATTACCGGCACGTGTATCAGCAGGCGCAATAAC
AGAAGGCGTTGTTGCTGGTATTTTCCCAATAGGGTATATCGTTTTAATGGCGGTATGGTTGTATAAAGTT
TCTATTAAAACAGGACAATTTTCAATTATTCAAGATAGTATTGCTAGTATTTCAGAAGACCAACGTATCC
AACTGTTATTAATTGGATTTTGTTTTAACGCATTTCTAGAAGGTGCAGCAGGCTTCGGTGTGCCGATTGC
AATTTGTGCAGTGTTATTAATTCAACTTGGCTTTGAACCATTAAAAGCTGCGATGTTATGCTTAATTGCT
AATGGTGCAGCAGGTGCCTTTGGTGCGATAGGTTTACCAGTTAGTATTATTGATACATTTAACTTAAGCG
GAGGTGTTACAACATTAGATGTTGCGAGATACTCAGCATTAACACTTCCAATTTTAAACTTTATTATTCC
ATTTGTTTTAGTATTCGTTATAGATGGCATGAAAGGTATTAAAGAAATTTTACCTGTTATTTTAACAGTG
AGTGGTACATATACTGGATTACAATTATTATTAACAATATTCCATGGTCCAGAACTAGCAGACATTATTC
CATCACTAGCAACAATGGTGGTGTTAGCATTTGTTTGTCGTAAATTTAAACCGAAAAATATTTTCAGGTT
GAAAGAATCAGAGCATAAAATTCAAAAGCGTACACCTAAAGAAATCGTCTTTGCATGGAGTCCGTTCGTC
ATTTTAACTGCTTTTGTATTAGTATGGAGTGCGCCATTCTTCAAAAAATTATTCCAACCTGGTGGTGCGC
TTGAAAGTATAGTATTAAAAATGCCAATTCCAAATACTGTGAGTGATTTATCGCCTAAAGGTATTGCGTT
GCGTCTCGATTTAATTGGGGCAACTGGGACAGCGATTTTACTGACGGTAATTATTACAATTTTAATTACG
AAGTTAAAATGGAAAAGTGCAGGTGCTTTATTGGTCGAAGCATTTAAAGAATTATGGTTACCAATCCTTA
CAATTTCAGCTATCTTAGCCATTGCTAAAGTAATGACATATGGTGGTTTGACTGTGGCAATTGGACAAGG
TATTGCTAAAGCTGGAGCAATCTTCCCATTATTCTCTCCAGTATTAGGTTGGATTGGTGTGTTTATGACT
GGTTCAGTTGTAAATAACAATACTTTATTCGCGCCTATCCAAGCGACAGTAGCACAACAAATTTCAACAA
GTGGTTCATTACTTGTAGCAGCCAACACTGCAGGTGGTGTAGCAGCGAAACTTATTTCACCACAATCAAT
TGCCATTGCGACTGCAGCTGTTAAAAAAGTTGGTGAAGAATCTGCATTATTAAAAATGACGTTAAAATAC
AGTATTATATTTGTTGCATTTATCTGTGTTTGGACGTTTATATTAACGTTAATATTCTAAATATACGTTG
TGTGTTTGAATGAATTTAAATAATAAATGAAGAATCGAGCTAGTACGAGATACTATATGTATTTCACTAG
TTCGATTTTTTACGTTAGAAAATTCTTGTTGTGTCTTTTGTTATCGCTATATGTTTTTTCGATGGCAGTC
AGAAATATGAGATTAATAAAAAATCAAAAAAATGCACTTAGCAACAAAAGATGTTGCCAGTGCATTTATA
ATGTTCTCATCTGTACAAATAAGAATATTTTAAATATATAAGGTAAAATTGGTTTGGATAAAATGATATC
TATAGTTGTTTATTTTTTATAGTTCGCGACGACGGCCAGCTAATAATGCTGCACCTAATGCTAATGATAA
TCCACCAAATACTGTTGTACCGATGAATGGATTTTCTTCACCAGTTTCTGGTAATGCTTGAGCTTTATTA
GCTTCTGCATGATTTGCTTGTTGTTTCTTATCAACTACAAGTTCTTGACCAGGTTTAATCATGTTTTTGT
CTGCTAATTTGTTATCTGCAGCAATTTTATCAGCAGTTGTTCCATGTGCTTTAGCAATGTCATTTACTGT
ATCACCAGGTTTTACGACATGTACACCGTTACCGTCTTCTTTGCCAGGCTTGTTGCCGTCTTCTTTACCA
GGCTTGTTGCCGTCTTCTTTGCCAGGTTTGTTGCCGTCTTCTTTACCAGGCTTGTTGCCGTCTTCTTTAC
CAGGCTTGTTGCCGTCTTCTTTGCCAGGCTTGTTGCCGTCTTCTTTACCAGGCTTGTTGCCGTCTTCTTT
ACCAGGCTTGTTGCCGTCTTCTTTACCAGGCTTGTTGCCGTCTTCTTTGCCAGGTTTGTTGCCATCTTCT
TTACCAGGCTTGTTGTTGTCTTCATCTTTAGGTGCTTGAGCATCATTTAACTTTTTAGCTTCTGCTAAAA
TTTCTTTGCTTACTGAAGGATCATCTTTAAGACTTTGGATGAAACCATTACGTTGTTCTTCAGTTAAGTT
AGGTAAATGTAAAATTTCATAGAAAGCATTTTGTTGTTCTTTGTTAAATTTGTTGTCAGCTTTAGGAGCT
TGTGAATCATTAAGTTTTTTAGCTTCTGCTAAAAGATTAGCGCTTTGGCTAGGATCATCTTTAAGACTTT
GGATGAAGCCATTACGTTGCTCTTCGTTTAAGTTAGGTAAATGTAAAATTTCATAGAAAGCATTTTGTTG
TTCTTGGTTGAATTTGTTGTCAGCTTTAGGAGCTTGTGAATCGTTAAGTTTTTGAGCTTCACCTAAAAGG
TTATTGCTTTGACTTGGGTCATCTTTAAGACTTTGGATGAAACCATTACGTTGCTCTTCATTTAAATTAG
GCATGTTCAAGATTTGATAGAAAGCACTTTGTTGATCCTTGTTGAAATTGTTTTGTTGCGCTTCTGCCTT
TGGAGCTTGTGAGTCATTCAATTTTTGAGCTTCACCTAAAACGTTTGCACTTTGGCTTGGGTCATCTTTA
AGGCTTTGAATGAAACCATTGCGTTGTTCAGCATTTAAGTTAGGCATATTTAATACTTGATAGAAAGCAT
TTTGTTGTGCCTCATTGTGTTGCGCAGCATTTGCAGCAGGTGTTACGCCACCAGAGATAAGTAAAGTACC
TAAAGTCACAGATGCAATACCTACACCTAGTTTACGAATTGAATAAATATTTTTCTTTTTCAAATTAATA
CCCCCTGTATGTATTTATATGGTCATCATAATATAACGAATTATGTATTGCAATACTAAAATCTATATTT
ATAATTAAATTTAAATGTAAGTTTTACAACTTATTAAATAAATATTTTGTGTAAATAATTTTTCAGAAAT
ACAAAGATTCGGTAGGGCAAATTCGCTTTAAATCTAATAATAAAAACTGATAAAATGTAGCGATAAATCA
ACGATGAAAGCGATTTAATATAGCTGAGTTAATTATATTTTTTAGCAACAAATTCGAACAGATGAAATAA
TTTGAACTACGTTGAAATTTGAAAAGGGGTTAATATCATTGTGACTAACATTTAATTTTTAGAGGATTTC
TGTAAAGTAAAATAAAAATACAAGTGTACTTTTAATAATCAGTACACTTGCATGAGGCCAATTTTTATTG
GAAAACAAGATGTAAATGATCTTTGTCAGCCAATAATTGATTCACTTGTGCCAATAATTTTTCAGCATGA
TCTTGTTGCGCATCATCCATATGAATTAAAATTTTTCTTTCATCTTCAGTTGAGCGTACCTTTATTAGAT
AACCTTGCTTTTTTAAATTATTGAGAGCTCTAACAGTTTGAGGATATTTGTGGTGAATCGTCTCAATTAA
ATCTTTGAGAAGAACGATGTTTTTATTTTGAGAAGTGATGATAGCTAGAATTGTGAATTCTACAAAACTT
AGTGTTAGATGTTTTTTGATAATGTTTTTGAAGTACATCGTATACATCATCAAATTAAGAAAATCTTTAC
TATCTTTCGGTATGATTTGTGATTCACTTTGCTCCGCGTGATTAAATTTTTTGATGATTTGATCAAATAA
TGATACGCGTTCTGCAATTTTTTCTCGTTGTTCTTCTGATATAGAAATATAAGTATTACGCTCATCTATT
TTACTTCGAATTTTGCTAACATATGAATGTTTTACTAGAACCTTTATATGCTGGACTAAATCGGATTGTT
TATAACATAAATCTGAGACGATTTTTTTAAATGGTAGTGTCTTTTCTTGTTGATGAAATAAATAAGTCAG
TAATATAAATTCTTTTATAGTCATATCGACTTCAGGTTTTACCTTTTTCTTAAAACGAAACATGTATGCT
TCAATGATTATAAAATCTCTAATTTTGTCTTGTTTATTATATTTCATTGTTTTTCTCCTTGTATATGCAC
TTTATTTTAATATAACACAATATAATAAGAAAAATAATCCATAATTTACAATTAAAAATAATATGATATT
TTTATTAAAATTTGTGTTTTTGAATAAATGACATTATCAAACACTATATTTAAATAAGAAATAGCTATCG
ATATTTGAAAAAAAGAAGAATATTGCCCTCTATTATAGAATATGAGCCAGTGTTAATTGTATAAAGTGGA
TTAATATGCAACGAAAGAAGTCGACACATGTTAACAATCAATACAGGCATTCGTAAAGAAAAAACCTCGC
AACAATATACCAGCTTTTATAAGCTAACAATGTTGTGAGGTCATTTTGTTTTGATAGATATTTTTATAAC
TTTTTCACGGTCAATAATAAGTAAATGAAGAATGGTGCGCCGAATGCAGCGATAAATATACCGGCTGGCA
CCTCTTTGGGTAAGAATAAGGTGCGCCCAATTAAGTCGGCAATAACGATTGAAATAGAACCAATCATTGC
TGACATCAGTAACTTTTTAGCGTAACTTCCTCTAACGATTGTTTTGGCAATGTGTGGGGCAATTAAGCCT
ACAAAACCAATATTACCTACTAAACTGATTGCCATGGATACAAGTATCGTAGAGGTAATTAATTGAATTA
GTTTCATGCGTTGTACATTTAAACCTAATCCAATAGCTACAGGATCATCAAGTATAGATATTTTCATTTT
AGGAATAACAAGAAATAGCAATGGAACAATAGCTATAATAACAATACCCAAAATAAAAGTGTCTTTAAAC
GTTGCACCATAAAGGCTACCAACTAGCCATGTATAGGCTTTAGCTGCAGATAATTGCTTTGTTGTAATGA
GCAGGCCTTGGACAAGTGCAATGAATAGTGTTTGCATTGAAATACCAATAATAATTAAAGTCGTCGGTCG
AATTTGACCTTTCGTTTGAAATATTAATAGAATTACCATTGCTAATGTGCCGCCTAATACTGCGAAAAGT
GGCAGTAGATGTATCGACAAATGACTGAAAAATGCGATGAATACGACAGCACTTAAGCTAGCGCCACCTG
TAATACCGATAATATCTGGTGAGGCAATGGGGTTTTTTAATACATTTTGTAACATTAAACCACTCATCCC
TAATGCAGCACCGGCTAAAATTGCAAGTGTAATGCGAGGCAAACGTAATACTTCCAATGTGAACTGATCA
ATGCTTTCATTAGGATTTAAAAAGTACATCAATACGCGTTGTAATGGTATAAAACTAGAACCGACCATCA
TACTTACCACAGATATGAGGGCTAAAAAGATTAACGCGAAGATGAGGTTATAAGAGTCTTTTTTATTAAT
CTTTTCCGTCATAAGCGTTGACGTCCTTTCTTCATTATATAAATTAAGACAATAGCACCAATTACGGCTG
TAACAACGCCGATAGGTAACTCTAACGGCTTAATAATCACGCGTGCAATCATATCTGATAAAATCATTAG
AATTGCACCAGCTAGTGCCGTAAATGGAATTAGATATTTATAATTTGGTGGTAATAAACGTTTGCTAATA
TTTGGAACAATGAGTCCAACGAAAACAATTGATCCAGCAACGGCAACTGAAATACCAGCTAGCATACTAA
TGAGCAAGATAATTATCCATTTTATTAATTTAATATTTTGCCCAAGTCCCGTTGCAATATCATCACTGGT
CATCAATATATTGATATGTGAAGCCATACTAAACGCGATTAAAATAAGTATTAACACAAGTGGGATAATC
CATGGTATATCCCATATATTGCGCAATGAAACAGAGCCACTTAGCCAGAAAAGTAGTCCTTGTAAGTCAG
TTTCATTCATAATGAGTATGCCTTGAGTAAAGGCTGTAAATAGCATCGCAATCGCTGCACCCGCTAAAAT
GACACGATGAGGTGAGAATTGCGTTTGTCTAAACATACCAAGTGCGACGACTAATACAGTAACAACAATG
GCGCCTAAAAATGCAATAACGACAATCATTTTAAATGACTGAATTTGAATAAATGTAATACTAAAAATGA
CAAAAAATACAGCACCTGCATTGACTCCAAAAAGACCTGGAGATGCTATTGGATTTCGTGTGAGTGCTTG
CATCAACAAACCTGACACAGCAAGTGCAGCGCCAGTCAATAAGGCGATGGTGGTTCTCGATGCACGTGCA
CCAGTGACAACATTATGTAAATCGTTTTCACTATCAAAGTTGAATAACGCCTGTATCACCGTAATAGGTG
ACACAAGCGTATTCCCAATCATTAAACTTAAGATAGCTACTATTGCAAGACATAAACCAGCAATAACGAT
TTGATATTTCGGTTTAAGTAGCATCGTAAAACTCCTTAATTATTTTGATTGTTTTTCAATATTTAACTTT
TCGTATAAATCGTCAATAAGTTTTAATGATGATTTATATCCACCAGCTAAGTTCCAAGTGATTTCGTCTA
GATCATCAGATACTTGGTTATTTTTAACTGCATCTAAATTTTTCCATTCTTTACTTGAAGTCCATTCGCT
TTCAGTCTTTTTAACTAATGCAGCATCTTTTGCGTTTGGATCAGATTTTACTACAAAAATATGATCAGCG
TTCATCAATGGAATACTTTCTTTAGATGTTAATTGAATAATATCTTTACCATTATCAACTTGTTTTTGTA
AATCTTTATTACGCTTAAATCCTAAATCGTTTAGAATTTCTCCTGCATATCCACCAGCATAGATTCTTGT
ATGATCAGCACGGAAGTTAACAACCGATGCTTTCAATGGCCATGCATCTTTATATTTCGCTTTTGCATCT
TTTTGGAATGCAGCTACTTTATCATCATACTTTTTCAGTAAATCATCAGCTTCTTTTTCTTTCCCTAAAG
CTTTCCCCATTAATTTTGTCGTATCTTTAAACTTGAAGACTGTGTCAGTAGAAACAGTTGGTGCAATTTT
AGATAATTGATCGTAAACTTTTTCGTTTCTAACTTTTGACGCGACAATTAAATCAGGTTTTAACTTAGAA
ATTTCTTCTAAGTTCGGTGCAGGTTCTTGACCTACAATCTTAGTATCTTTTAAATCATTTTTTATGTAAT
CGAATTTCGGTTTTTGTGTCCATGATTCCACAGCACCTACAGGTTTAACACCTAAAGATACAGCAACATC
AGTGGCACCTTGATATAATGTGACAACACGTTTTGGTTTCCCTTTAATTTCAGTTGTCCCCATTGCATGT
TTGATAGAAGTTGTTTCCTTGTCTTTGCTATCAGATGATTGCTTATTTGAATTCCCACTACATCCTGCTA
AAACAAGTAGGAAAGCAAGTGTAACAACAAGCATTTTAATTACTTTATTCATTGACTAATTAGCCTCCTT
CGTGATGTATGACAATGAGAATCATTATCACAAATAAGTATGAATTAAATTATTTCTTAAGTCAATAAAA
TATTTATGATTTACATGCAACTTATAATTATTTGACATATAAATGCATAAAAAATATAATCCTAATTACT
TGATAGTGAGAATCATTATCAATTAGGTAACACACAATATTATAGAATTTTAAATTTGAGGAGGAAGCGC
TTTTGATTGAACGAAGTCAAGCATGTCACGATTCATTATTAGATTCTGTAGGGCAGACACCCATGGTTCA
ACTTCATCAACTATTTCCAAAACACCAAGTGTTTGCAAAATTAGAGTATATGAATCCAGGAGGCAGTATG
AAAGATCGACCGGCCAAGTACATTATTGAACATGGTATTGAATCTGGTCTTATAACTGAGAATACGCATT
TAATTGAAAGTACCTCTGGAAATTTAGGTATTGCTTTGGCGATGATAGCTAAAATTAAAGGATTAAAGCT
CACTTGTGTTGTTGATCCTAAAATATCGCCAACAAATTTGAAAATTATTAAAAGTTACGGAGCTAATGTA
GAAATGGTTGAAGAACCTGATGAGCATGGGGGTTATTTAATGACTCGTATTGCTAAGGTTCAAGAACTAT
TAACTTCTATTAAAGATGCATATTGGATTAATCAATATGCAAATGAGTTAAATTGGAAAGCCCATTATCA
TGGTGCTGGAACTGAAATAGTAGAAACAATTAAACAGCCTATAGACTATTTTGTCGCGCCAGTAAGCACG
ACAGGTAGCATTATGGGTATGAGTAGAAAAATTAAAGAAGTACATCCCAATGCACAAATTGTTGCTGTGG
ATGCTAAAGGGTCAGTCATTTTTGGTGACAAACCTATTAACAGAGAGTTACCTGGTATTGGTGCTAGTCG
CGTACCAGAAATTTTGAATAGATCAGAGATTAATCAAGTCATTCATGTAGATGATTATCAATCTGCACTA
GGCTGCCGCAAATTAATTGCTTATGAAGGTATTTTTGCAGGTGGTTCAACAGGTTCAATTATTGCAGCAA
TTGAGCAGTTAATAACAAAGGTTGAAGAAGGCGCAACAATTGTAACGATTTTACCAGATCGAGGCGATCG
TTATTTAGATTTAGTGTACTCAGATACATGGTTAGAAAAAATGAAATCAAGACAAGGAGTTAAATCAGAA
TGAATAAAGAGATGTTGTATTTAAATAGATCAGATATTGAACAAGCAGGAGGTAATCATTCACAAGTTTA
TGTGGACGCGTTGACTGAAGCATTAACTGCGCATGCGCATAATGATTTTGTACAACCGCTTAAACCTTAT
TTAAGACAAGATTCTGAAAATGGACATATCGCAGATAGAATCATTGCAATGCCAAGTCATATCGGTGGTG
ATTACGCGATTTCAGGTATTAAGTGGATTGGTAGTAAACATGACAATCCATCAAAACGTAGTATGGAACG
TGCGAGTGGAGTCATTATTTTAAATGATCCAGAAACAAATTATCCGATTGCAGTTATGGAAGCGAGTTTA
ATTAGTAGTATGCGTACTGCAGCAGTTTCGGTGATTGCAGCCAAACATTTAGCTAAAAAAGGGTTTAAAG
ATTTAACGATTATTGGTTGCGGTCTAATCGGAGACAAGCAATTGCAAAGTATGTTAGAACAATTCGACCA
TATTAAACGCGTCTTCGTATATGATCAATTTCCTGAAGCATGTGCACGCTTTGTTGATAGATGGCAACAA
CAGCGCCCAGACATCAGATTTATTGCAGCTGAAACAGCTAAAGAAGCCGTGTCAAATGGTGAAGTAGTCA
TTACATGTACTGTTACTGATCAACCGTATATTGAATATGATTGGTTACAAAAAGGTGCATTTATTAGCAA
TATTTCTATTATGGATGTGCATAAAGAAGTATTTATTAAAGCTGACAAAGTCGTAGTAGATGACTGGTCA
CAATGCAATCGTGAAAAGAAAACGATTAATCAACTCGTATTAGAAGGGAAATTTAGCAAAGAAGCACTGC
ATGCTGAACTTGGACAGCTTGTTACAGGTGAAATTCCTGGTCGTGAAAATGACGATGAAATCATATTACT
TAATCCAATGGGCATGGCCATTGAAGATATTGCGAGTGCTTATTTTATTTATCAACAAGCACAGCAACAA
AATATTGGTACAACACTAAGCCTATATTAAGAATGCGAGGTGTCTAAATATTGCATACTCATAAAGCAGT
GAATACAGCACAAACGATAATATTAAGAGATTTAGTTGATGCACTTTTATTTGAAGATATCGCGGGGATT
GTTTCAAATAGTGAGATAACTAAAGAACATGGACAAACGATATTGATTTATAAAAATGGAGACCAACAAA
TTAAGATTCCAGTTTATTTTAGTGCGTTAAATATGTTTCGCTATGAAAGTTCAAAACCTATTACGATAGA
TGGAAAGTCATCTAGCAAACAGTTAACAGCGCCTGAATTTTGGCGAATGATTGTTAATATGAATCGTGAT
TTAAGCCATGAATGGGAAGTTGCTCGCGTTGAAGAGGGGCTAAATACTGCTATAACACAACTTGCTAAAC
AATTATCTGAATTAGACTTGGCAACGCATCCTTTTGTCATGTCGGAGCAATATGCAAGTTTAAAAGATCG
TCCATTTCATCCACTAGCTAAAGAAAAAAGAGGCTTATCAGAAACAGACTATCAAGTTTATCAAGCTGAA
TTAAATCAATCATTTCCTTTAATGGTTGCAGCTGTTAAAAAGTCACATATGATTCACGGTGACGAAGCAG
ATTATGATGAGTTAGAGAGTTTGACAGCACCTATAAAAGACCAAGCGACAGACTTGTTAAATAATAAAGG
GTTATCAATAGATGACTATGTACTATTTCCGGTACATCCTTGGCAATATCAGCATATTCTACCGAACATC
TTTGCGAAAGAGATTGCTGAGAAATTAGTTGTCTTGTTGCCGCTTAAATTCGGTGATTATCTTTCATCTT
CAAGTATGCGTTCATTAATTGACGTCGCATCTCCTTATAATCATGTCAAAGTACCATTTGCGATGCAGTC
ATTAGGTGCATTAAGGTTAACGCCTACGCGCTATATGAAAAATGGCGAACAAGCAGAACGATTATTGCGT
CAACTTATTAATAAGGATGAAGTATTAGCTAAATATGTGACAGTTTGTGATGAGACAGCGTGGTGGTCGT
ATATGGGTCAAGATAATGATATTTTCAAAGACCAATTAGGACATTTAACTGTTCAATTAAGAAAATATCC
GGAAGTGCTAGCCCAAAATGATGAACAACAACTTGTATCAATGGCTGCACTTGCAGCGAATGACCGTACC
TTATATCAAATGATTTGTGGAAAAGACAATCTTTCCCAAAATGACATCATGACATTGTTTGAAGATATCG
CTCAAGTCTTTTTAAAAGTGACTTTATCATTTATGCAATATGGTGCATTACCAGAGTTACATGGTCAAAA
TATATTATTGTCATTTGAAGAAGGACGCGTACAAAAATGCGTATTACGTGATCATGATACTGTCAGAATT
TATAAACCATGGCTTACAGCGCATCAACTTTCATTGCCACAATATGTTGTAAGAGAAGATACGCCTAATA
CGCTAATTAACGAAGATTTGGAAACATTCTTTGCTTATTTCCAAACGTTAGCTGTATCGGTAAATCTATA
TGCCATTATTGATGCACTTCAAGATTTATTTGGTGTAAGTGAGCATGACCTCATGTCGTTGTTAAAACGT
ATTTTGAAGAATGAAGTTGCGACTATTTCCTGGGTTACAGCGGATCAGTTAGCAGTAAGACATATTTTAT
TTGAAAAACAGACATGGCCGTTTAAGCAAATCTTATTGCCATTGCTATATCAACGAGATAGCGGCGGAGG
TAGTATGCCTTCTGGTTTAACTACTGTACCAAATCCAATGGTGACATATGATTGAACAGTCTATCTGGCG
TAGTAACTTTCGCGTTTTATGGCTCAGTCAGTTTATCGCGATTGCTGGGCTAACAGTGCTCGTGCCATTA
TTACCTATTTATATGGCATCATTACAAAACCTTTCAGTCGTTGAAATACAGTTGTGGAGTGGCATTGCTA
TTGCTGCTCCCGCTGTTACGACGATGATAGCGTCACCGATTTGGGGAAAGTTAGGCGATAAAATTAGCCG
GAAGTGGATGGTTTTGAGAGCGTTACTTGGTTTAGCTATATGTCTGTTTTTGATGGCATTATGTACGACG
CCATTACAATTTGTAGTTGTGAGACTACTACAAGGGTTATTTGGTGGCGTAGTTGATGCATCAAGTGCAT
TTGCTAGTGCCGAAGCGCCAGCTGAAGATCGTGGAAAAGTATTAGGAAAGCTGCAAAGTTCAGTGAGTGC
TGGTTCACTAGTTGGACCATTAATTGGTGGCATTACGGCTTCGATATTAGGATTTGGCGCACTATTAATG
AGTATTGCTGTCATTACTTTTATTGTTTGTATTTTTGGCGCATGGAAATTAATTGAAACTGCACATGTAC
CGAAATCGGAAACACCTAATATTAATAAAGGCATTCGTCGTTCATTTCAATGTCTGTTATGTACACAACA
AACGTGTCGATTTATTATAGTTGGTGTTTTAGCAAATTTTGCTATGTACGGTATGTTAACTGCGCTATCA
CCATTAGCATCATCAGTCAACCACACAACATTAGATGATCGTAGTGTAATTGGTTTTCTACAATCTGCCT
TTTGGACAGCTTCGATATTAAGTGCGCCTTTATGGGGTCGCTTTAATGATAAATCTTACGTTAAATCAGT
ATATATATTTGCAACGGTAGCATGCGGCTGTAGTGCTATATTACAAGGTTTAGCGACGAACGTAGAATTT
TTAATGGCCGCAAGAATACTTCAAGGATTGACATACAGTGCACTGATTCAGAGTGTTATGTTTGTCGTCG
TAAATGCGTGTCATCAACAACTTAAAGGGACATTTGTTGGAACGACGAACAGTATGTTAGTCATTGGTCA
AATTATTGGTAGCCTTAGTGGCGCTGCCATTACAAGTTATACTACACCGGCAACTACGTTTATCGTTATG
GGCGTGGTATTTGCTGTAAGTAGCTTGTTTTTAATTTGTTCATCCATCACTAATCAAATCAACGATCACA
CATTAATGAAATTATGGGAGTTGAAACAAAAAAGTGCAAAATAAAGAATTAATACAATATGCAGCGTATG
CGGCTATCGAGCGCATTTTAAATGAGTATTTTAGAGAGAGTAACTTATATCAAGCACCACCTCAGGATAA
TCAATGGTCTATACAATTATCAGAACTCGAAACGTTAACTGGTACATTTCGTTATTGGTCCGCTATGGGA
CATCACTTGTATGGTCCAGAGGTATGGCTTCTTGATGGCAAAAGTAAAAAATTAACAACATATAAGGAAG
CAATTGCACGTATTTTACAATATATGGCACAAAGTGCTGATAATCAAACAGCTGTACAGCAACATATGAC
GCAAATTATGTCTGATATCGATAACAGTATTCATCGAACAGCGCGCTATTTGCAAAGTAGCAAGACAGAC
TATATAGAGGATCGCTATATTGTCTCGGAACAATCACTTTATTTAGGTCATCCGTTTCATCCAACTCCAA
AGAGTGCAAGTGGATTTTCAGAAGCTGATTTAGAACGATATGCACCCGAATGTCATACGTCATTTCAATT
GCATTATATAGCTGTACATCAAGATGTTATTTTGTCACGTTATGTTGAAAATATGGAAAATCAAGTTGCG
ACAGTATTGCATCAATTAGCTGGTTTAGATATGTCAGAGCTACCCAAAGACTTTATATTATTACCGATAC
ATCCTTATCAAATTGGTGTGTTGCGACAACATCCGCAGTTTATACAATATAGTGAACAAGGCTTAATTAA
AGATTTAGGTGTTTCTGGTGACATTGTATATCCGACTTCTTCTGTAAGAACGGTATTTTCAAAAGCATTA
AACATTTATTTGAAATTACCGATCCACGTTAAAATTACTAACTTTATACGTACGAATGATCTCGAACAGA
TTGAACGTACGATTGATGCAGCACAAGTTATTGCATCGATTAAAGATGATGTAGAAACACCTCATTTTAA
ATTAATGTTTGAAGAAGGATACCGTGCGTTATTACCTAATCCACTAGGACAATCAGTTGAGCCTGAAATG
GATTTATTAACGAATAGTGCCATGATTGTACGTGAAGGTATTCCAAATTATCATTCAGAAAAAGACATCC
ATGTGTTGGCGTCATTATTCGAAACAATGCCTGATGCGCCGACGTCTAAGTTATCACTAGTGATTGAGGA
AAGTGGTTTAACATCGGAAGTATGGCTCGAATGTTATTTAGACCGCACGTTATTGCCGATATTAACGTTA
TTTAGTAACACAGGTATTAGTCTAGAAGCACATGTGCAAAATACATTAATTGAATTAAATGACGGTATTC
CTGAAGTATGCTATGTCAGAGATTTAGAAGGTATTTGTCTTTCAACGACAATTGCCATGGAAAAACAACT
TATCCCCAATGTAGTATCTACATCAAGTCCTGTTGTATATGCGCATGACGAAGCGTGGCATCGACTTAAA
TATTACGTTGTAGTAAATCATTTAGGGCATTTAGTATCTACAATTGGTAAGGCAACACAGAATGAAGATG
AATTGTGGCAATTGGTAGCGCGCCGTCTTATGGATTGGAAGGAAGAATATGCTGATAATGCAGTGTTTGT
TGAATGTGTTGAAGATTTATGTCAATCACCGACGATTGCTGCTAAAGCAAACTTAATGAGTAAATTGAAT
GATTGTGGTGGAAACCCGATTTATACACATATACCAAATCCAATTTGTCATAACAAGGAGGTATCGTATT
GTGAATAATACCATTAATAACGTAATTCTTGACCGTGTTAAAACTAGAGTAATGCAGCAACTTGTATCAT
CACTTATTTATGAAAATATTGTTGTATATAAGGAATCATATCGAGAGGCTGTGCATCATTTTACAATAGA
AGGAAATGGTTCTGAATATCATTTTACTGCTAAAAATGCACATAGTTTTGATCGTATATGTCTAACATCA
CCAGTTACACGTATTGTAGGAAATGATATTACCGAGACAACAGATTATGCGCAATTATTAAGAGAAGCTT
TGTTTACATTCCCTAAAGATGATGAAAAGTTAGAACAATTTATCATTGAGTTATTACAAACAGAGTTGAA
AGATACGCAAAGTTTGCATTTTCGCGAAGAACATCCACCAGCGAAACCTAAAACATTCAATGATTTCGAA
TTTTATGCTATGGAGGGTCACCGATATCATCCGAGTTATAAATCACGCTTAGGATTTACGTTGAGTGATA
ATTTGAATTATGGACCTGATTTCGTACCAGAAATTAAATTACAGTGGCTGGCCATTGATAAAGATAAAGT
GGAGTCAACGGTATCTCAAAATATCGCAGTAAATGATTTGCTGCGTCAACAACTAGGCGATGCAACGTAC
CAATGTTTTGTAGATGAAATTGAGAAATCTGGCAAAGGTATAGAGGATGTCGAGATTATTCCTGTTCATC
CATGGCAATTTGAACATGTAATACAAGTTGAATTGGCAGAGGAGTGGCTCAACGGAACGGTGCTATGGTT
GGGTGAAAGTGATGAAGTATATCACCCTCAACAATCGATTCGAACTATGTCCCCGACAGATACATCGAAA
TATTATCTTAAAGTACCAATCAGTATAACGAATACATCTACGAAACGAGTATTGGCACCACACACAATTG
AAAATGCTGCACAAATTACGGATTGGTTAAAGCATATTCAGCAAAAAGATACGTATTTAAGTGATGATTT
AAAGACGGTTTTCTTAGGGGAAGTCTTAGGACAGTCTTATTTAAACACACAACTTTCATCTTATAAGCAA
ACGGAAATATACGGTGCACTTGGTGTGATATGGCGTGAAAATATTTATCATATGTTGAATGATGAAGAAG
AAGCGATACCGTTTAATGCACTTTATGCAAGTGACAAAGATGATGTGCCACTCATTGAGTCATGGATAAA
ATCGTATGGTGCTGAGGCATGGATGAAACAATTTTTATCTGTTGCGGTTCGTCCAATGATTCATATGCTG
TATTATCATGGCATTGCTTTTGAATCGCACGCACAAAATATGATGCTTATTCACAAAAATGGTTGGCCTA
CGCGAATTGCTTTAAAAGATTTTCATGATGGTGTTCGATTTAAACGTGAACATTTGAGTGAAACTGCTTC
CCATTTGAAGTTAAAGCCAATGCCAGAAGCACATAAAAAAGTGAATAGTAATTCATTTATTGAAACAGAT
GATGAACGGTTAGTACGAGACTTTTTACATGATGCATTTTTCTTCATCAATATTGCTGAAATTATCTTAT
TTATTGAAAAACAATATGGTATCGATGAGAATCTGCAATGGCAATGGGTTAAAGCCATAATCGATTCATA
TCAAGAAGCATTTCCAGAGTTGAATAACTATCAACATTTCGATTTGTTTGAACCTACAATTCAAGTTGAA
AAGCTAACGACACGTCGTTTGTTAAATGACTCGGAGTTGCGAATTCATCATGTTACCAATCCATTAGGTA
TAGGAGGTAGTGTTAATGCAACAACTATCCCTGAAAAATAGATTGAACAATGGTGATTCAGTTTATGGCA
TTTTTAATTCCATACCAGATCCACTGATGATAGAAATTATTGCTGCAAGTGGTTATGACTTTGTTGTGAT
TGATACAGAACACGTAGCGATTAATGATGAGACACTGGCGCATTTAATTCGTGCAGCTGAAGCAGCACAT
ATTATTCCAATTGTTCGTGTCACTGCAGTTATAGATAGGGACATCATTAAAGTGTTAGATATGGGCGCAA
GAGGTATTATCGTGCCACATGTGAAAGATCGTGAGACAGTTGAACATATCGTTAAGCTTAGTCGTTATTA
CCCGCAAGGTTTGAGAAGTTTAAATGGTGGACGTATGGCTAGATTTGGACGCATACCATTACTTGATACT
ATGGAAATGGCTAATGAACATATCATGGTGATTGCTATGATTGAAGATGTTGAAGGGGTTATGGCCATTG
AAGATATAGCACAAGTTGAAGGTTTAGACATGATAGTCGAAGGTGCAGCAGATTTATCTCAGTCACTTGG
TATGCCATGGAAAACCAGAGATGAAAAGGTAACGTCACACGTCCAACATATATTTGAAGTTGCAAATGCA
TATGGTAAACATTTTTGTGCGTTACCGCGTGAAGATGAAGATATTGCAAAATGGCGTTCACAAGGTGTAC
AAACATTTATTTTAGGTGATGATCGAGGAAAAATATATCGTCATTTTTCAGCAACTTTAGCGACGTCTAA
GCAGAAAGGGGTTAAAGATTAATGCGTGTGGTTCAACCAGTTATCGAACAATTAAAAGCACAACGTCATC
CAGTTTGTCATTATATTTATGATTTAGTCGGATTGGCGCAACATTTACAACGCATTACATCATCATTGCC
GAGTAATTGTCATATGTACTATGCAATGAAAGCAAATAGTGAACGAACAATCCTAGATACAATCAGTCAA
TATGTTGAAGGATTTGAAGTTGCATCTCAAGGTGAAATAGCAAAAGGTCTTGCTTTTAAACCAGCAAATC
ATATTATTTTTGGTGGCCCTGGTAAGACAGACGAGGAACTAAGATATGCAGTAAGCGAAGGTATTCAACG
AATTCATGTTGAGAGTATATATGAATTACAACGTTTAAATGCAATTTTAGAAGAAGAACAGAAAACACAA
CATATATTATTGCGTGTTAATTTAGCAGGACCCTTCCCAAATGCAACGTTGCATATGGCAGGTCGACCAA
CACAATTTGGTATTTCCGAAGACGAAGTGGATGATGTCATTGAAGCAGCACTAGCAATGTCAAATATACA
TCTTGATGGCTTTCATTTTCATTCCATTTCTAACAATTTAGATGCAAATTTACATGTTGATGTAATGAAA
CTTTATTTTGAAAAAGCAAAGGCATGGTCTGAAAAACATCAATTTTCACTCAAACATATCAACCTTGGTG
GTGGTATAGGTGTAAACTATGCGGATTTAACTAGCCAATTTGAGTGGGATAATTTTGTAGAACGTTTTAA
GAAATTAATTGTTGAACAAGATATGGAAGATGTAACGCTGAACTTTGAATGTGGACGTTTTATTGTGGCG
CATATTGGATACTATGCGACAGAAGTTCTAGATATTAAGAAAGTACATGGTGCATGGTATGCCATTTTAA
GAGGTGGTACGCAACAATTTAGACTACCGGTATCATGGCAGCATAACCATCCTTTTGAAATTTATCGTTG
TAAGGATAATCCATATCCATTTGAAAAAGTTTCAATTTCGAGACAGGACACAACATTAGTCGGACAGTTA
TGTACACCGAAAGATGTCTTTGCAAGAGAAGTCCAGATAGACGCAATGAGTACAGGCGATGTTATCATTT
TCAAATATGCAGGTGCATACGGATGGTCTATTTCACATCATGATTTCTTAAGCCACCCACATCCCGAATT
TATTTATTTAACGCAAACAAAGGAGGATGAATAACTATTGAATCATATTCATGAACATTTAAAATTGGTA
CCAGTAGATAAAATTGATCTTCACGAAACATTCGAACCTTTAAGATTGGAAAAAACGAAAAGTAGTATTG
AGGCAGATGGCTTTATACGTCATCCGATTTTAGTGACTCCGATGCAGCATGGTCGATATATGGTTATTGA
TGGTGTCCATCGATACACAAGTTTGAAAGAATTAGGGTGTAAGAAAGTTCCAGTGCAAGAAATCCATGAG
ACGCAATACTCAATTAGTACGTGGCAACATAAAGTACCATTTGGAGTATGGTGGGAAAATTTACAACAAG
AACATCGTTTGCCTTGGACTACTGAGACAAGACAAGAAGCGCCATTCATTACAATGTGTCATGGTGATAC
AGAGCAATATTTGTATACAAAAGATTTAGGTGAAGCACATTTTCAAGTATGGGAAAAGGTTGTCGCAAGT
TACAGCGGTTGTTGTTCTGTAGAAAGAATTGCGCAAGGTACATATCCTTGCCTTAATCAGCAAGATGTAC
TCATGAAGTATCAACCATTAAGTTATAAAGAAATTGAAGCGGTTGTTCATAAAGGAGAAACTGTGCCAGC
AGGTGTGACACGCTTTAATATTTCAGGACGTTGCCTTAATCTTCAAGTACCACTGTCATTACTTAAACAA
GATGATGATGTTGAACAACTGCGTAATTGGAAACAGTTTTTAGCAGATAAGTTTGCTAATATGAGATGCT
ATACTGAAAAAGTATACTTGGTGGAGCAATAGTTTTACTGTGATGTAGAGAGAAATATGATGATTTAGAG
TATTGATAGCGAAAATATAATGAAACAATATAGTATAGAGAACTTTTGATATTTTATAAATATTGAAGTT
CTCTATTTTTGTATTTTGCATATAAAAATTAAATAAAATAAGGTATATTAAGGTAAAGTATAAATTTTAA
ATAAATGGGGAATGAGTATGGATTTAATTATAGGAAAAATAGCAATTTGGATAGGAATCGTAGCTCAAAT
ATGTTATAACGTCGCCATTGTTAGCGTGACAGCCTTTATCTTATATATATATGGTGAAGTACCCAGCCAT
GTAATGGCTGTTTTAATAGCATTAGTAATAATTGCTATCATAAGTTTACCACTCGTCCTAACAGCCATTA
ATTTAGAGAATAAAATGGAAGTAAAAGGTGCGCTTTTTATTGTTTATGCGATTGTTGTATTTCGTTTACA
TAATTACCTTTCGTCAATTTTATGGGTGGTTTGCGGCATTTTTCTGATTTGGGCTAAATATTCAAAAGGT
GAATCGACAGACGAAGACGAAAATAAAAATGTTGATAGTGAGAGTACAGAGAATCGAATTGAATCTACAG
ATAACATAACTAAAAAGTAAAACGAATGCTTAATGAGAAGTATAAATTTTAAATAAATGGGGAGTAGTCA
TGGTGAAAAATACAGAAATAATATTAATATGGATAGGCATAATTATTCAAATAGCATATGTAGCTGTTAT
ATCTTTATTAATATATATATTTACATTATTCTTTGGATCACTTTTTGGATTTTTACATTTGTTAACGGGT
AATCATATTGAAGATTTATTAACAACTCCAATTACATTTATTATATTTGCCACATGTTTAATAATATTTT
CGTCCATACCTGTTATCGTAATGGCATTTGACTTATCTAAAGGGAGAATTATAAAAGGTATTATATTAGT
TGTATATGCTATTATCGCTTTATTAATAAACAACTTTGTATCTGCAATACTTTGGTTTATTGCAGCTATT
TTACTTTTTGTTAGGAAAGAATCGTCAGCTGCTAAAGATACTGTTATTGTTCAAAGTCGCAAAGGAACTT
CCGAACAAGCAATACGTTATAAACTTATATACAAATCTTCCTCAACAAAACATAGTGATGACTCAATCAA
AGCAGCACATACAGACGAAAATAAAAAAATATTTGATAACAAAACAATCGATATTCATCTTGATTCTAGT
GAAATATTGACAAAGATTAACACTGATTCAAATCAAGCGCTATATACAGAGGACACTAGAACTGAATTGG
AAAGTAAAGACATGAGTGAACATCCAGAGTTTAAAAATATCGCGACTAAAAATAATGAAGGCTCAAAACA
AGAAATACACACAGCTGGTGTAGAATCTAAAAGTGATAGTGATGATACAGAACCTCCAATTGAGTCAAAA
AATCATTCATCTAAAAAAGATTAATGACATTACGATAGTGTCTTTCTCAAGAAATTAATTCTTTGAACAT
AAGATTATTTAAAATAAAATTTTAAGCGCATTGCCAATCATGATAGGTAGTGCGCTTAATTTTTTCTTAA
AAGTTTGAATATTTCGTTAAAAAGGGTGTCATTATTGTACTAATCAAATTAAGAGGAGTAAAATGTAATT
AAAGAGAAAGTAATTTGAGGAGTGATTTTTATGACAAATAACAAAGTAGCATTAGTAACTGGCGGAGCAC
AAGGGATTGGTTTTAAAATCGCTGAACGTTTAGTGGAAGATGGTTTTAAAGTAGCAGTTGTCGATTTCAA
TGAGGAAGGTGCAAAAGAAGCGGCACTTAAATTATCAAGTGATGGTTCAAAAGCTATTGCTATTAAAGCA
GATGTATCAAATCGTGATGATGTCTTTAATGCGGTAAGACAAACTGCAGCACAATTTGGTGACTTCCATG
TTATGGTTAACAACGCTGGTCTTGGACCAACAACACCGATTGATACTATTACTGAAGAACAATTTAAAAC
AGTTTATGGTGTTAACGTTGCAGGTGTGTTATGGGGTATTCAAGCAGCACATGAACAATTTAAAAAATTT
AATCATGGCGGTAAAATTATTAATGCAACATCTCAAGCAGGTGTAGAAGGAAATCCAGGTTTATCATTAT
ACTGTAGTACAAAATTTGCGGTTCGTGGTTTAACTCAAGTAGCTGCACAAGATTTAGCTTCTGAAGGTAT
TACTGTAAATGCTTTCGCACCTGGTATTGTACAAACACCAATGATGGAAAGTATTGCAGTGGCAACTGCT
GAAGAAGCAGGTAAACCTGAAGAATGGGGCTGGGAACAATTTACTAGTCAAATTGCATTAGGAAGAGTTT
CTCAACCTGAAGATGTATCAAATGTAGTCAGCTTTTTAGCAGGAAAAGATTCTGATTATATTACTGGACA
AACAATTATTGTTGATGGCGGTATGAGATTCCGTTAATGACGATACACCAAAGATAAATAAATCCTTATT
GTTAAGTTTAAAACTTAGCAGTAAGGATTTTTTAGTGCAATTAGAATGAATTGTATTGGATGAAGTCATA
AGCTTTTAAATATATGGAGCATTATTATCAATAAAATCATCGCATCATATCCCTCCTTCAATAAAATTGT
CGCTCGCATAATAATGAAAAAGACACTGCTATCTAATCTATACCAATAAAAATTCACAAAAATATCTCAT
TATATTTTTATAAATAAAAAATAGTGATAAAAAGCTTACAATACTTTATGTTTTTGTGATATATTTTTAA
TGTATAAAAGAGGTGGAAGATGTGGAAAGAGTTTTAATAACTGGTGGGGCTGGTTTTATAGGTTCTCATT
TAGTAGATTTTTTACAACAAGACTATGATGTTTATGTTCTAGATAATTATAGAACGGGCAAACGAGAAAA
TATAAAAAACTTGGCCGAAGATCATGTCTTTGAACTTGATATTCGTGATTATAGTGCAGTAAAGCAAATC
ATGAAAACATATCAATTTGAATATGTAATTCATTTAGCAGCTTTAGTAAGTGTTGCTGAGTCTGTTGAAA
AGCCTATTTTATCTCAAGAAATTAATGTCGTTGCAACATTAAGATTATTAGAAACCATTAAAATATATAA
TCGCAATATTAAACGCTTTATCTTTGCATCATCAGCGGCAGTTTATGGTAATCTTCCTGATTTACCTAAG
AATGATCAATCGTTAATTTTACCGTTGTCGCCTTATGCAATTGATAAATATTATGGAGAGCGAACAACAT
TGAATTATTGTTCCCTCTATAATATTCCAACATCAGTTGTTAAATTTTTTAATGTATTTGGACCGAGACA
AGATCCTAAATCACAATATTCAGGTGTAATTTCAAAAATGTTCGATTCATTTGAGCATGATAAACCATTT
ACGTTTTTTGGGGATGGCTTACAAACAAGAGACTTTGTATATGTATATGATGTTGTTCAATCGGTACGTT
TAATTATGGAGCATAAAGATGCAATTGGACGTGGATTCAATATTGGTACAGGAACATTTACAAATTTATT
AGAAGTATATCGAATTATTGGGGAATTATATGGTAAGTCTGTCGAGCATGATTTTAAAGAAGCAAGAAAA
GGAGATATTAAGCATTCTTATGCAGATATTACTCATTTAAAAGCATTAGGGTTTGTTCCTAAATACACAG
TAGAAACTGGTTTGAAGGATTACTTTAATTTTGAGGTAGATAATATTGAAGAAGTTACGAAAAAAGAAGT
GGAAATGTCATAAAAGTATTAATGAAGATTTACATATTAATAAAGAATATGACTATCAAAGAAAATTAGA
TGCGCTAGAAGAAGTACATAAAGCATATTTCCCAATCAAACGTACAATCGATTTAGTATTAAGTATTATT
TTATTATGTTTAACATTTCCAATTATGGTTATTTTTGCAGTCGCGATTGTTATAGACTCTCCTGGAAACC
CTATTTATAGTCAGGTTCGAGTTGGGAAAATGGGTAAATTAATAAAAATTTATAAATTACGTTCAATGTG
CAAAAACGCAGAAAAAAATGGTGCACAGTGGGCTGATAAAGATGATGATCGTATAACAAATGTAGGTAAG
TTCATTCGTAAAACACGAATTGATGAATTACCACAATTAATCAATGTAGTTAAAGGAGAAATGAGTTTTA
TAGGCCCTCGTCCAGAACGTCCGGAATTTGTAGAATTATTTAGTTCAGAAGTTAAAGGTTTTGAGCAAAG
ATGTCTTGTTACACCAGGATTAACAGGACTTGCACAGATTCAAGGTGGATATGACTTAACACCAGAACAA
AAACTAAACTATGACATGAAATATATACATAAAGGTAGCATGATGATGGAATTGTACATATCAGTTAGGA
CACTTATGGTTGTTATAACAGGGGAGGGCTCAAGGTAGTCTTAATTTTTTAGAAAATTTGAATTCTTAAT
TTATATTCAAAATTGTAATCAGTAGTCATGATAAAAAGAGTAAACCCTTGAGACTCATTAATAGAATTAA
GCAATACGATAATACGATACTACGCTGAGTGACATTGTAAATGATGGCAACCCATTAGCAGCGATATCAT
CGTTAAGAAAATGAAAGTACAGTGTTAAAGGGGTTTGTAACAATTGAAAATTATATATTGTATAACTAAA
GCAGATAATGGTGGTGCACAAACACACCTCATACAACTTGCGAATCATTTTTGCTTACATCATGATGTTT
ATGTCATTGTAGGTGACCATGGACCAATGATTGAACAGCTAGATACAAGAGTAAAGGTGATTGTCGTTGA
TCATTTAGTAGGTCCTATTGATATTAAGCAAGACATATTAGCGATTAAAGCATTAACACAACTATTCTCG
AAGGTTCAACCGGATGTCATACATTTACATTCTTCAAAAGCTGGTACAGTAGGTCGTATTGCAAACCTTT
TTTCAAAGTCAAAAGGTGCACGCGTAATATTTACAGCGCATGGTTGGGCATTTACAGAAGGCGTTAAATT
AGTTAAAAAAATTATATATTTGACGATTGAAAGATTAATGTCACGTATTACAGATTGCATTATTTGTGTT
TCAAAATTTGATGAAAAATTAGCTGTGAAGTATCGATTTAATCGATTGAAATTAACTACAATACATAATG
GCATTGCCGACGTTCCAGTTGTAAAGCAGACATACAAAAATCATATTCAAGATACATTAATAGAGGTAGA
TGGAGTAGTTGGAGCTCCAATAAATTCAAATGGTATTCAAGTTGAGCGACCATCACAGCATCAATTTGTC
ATGATTGCACGGTTTGCTTATCCAAAATTACAACAGAATTTAATTGCAGCCATAGCGATTTTAAAATCAC
AGTACAGAAAGCATGCACATTTTACATTTATAGGAGATGGACCGACATTAAATGATTGTAAGCAACAAGT
GTCACAAGCTGGTTTAGATAATGATGTCACATTTTTAGGAAATGTCATTAACGCGAGCAATTTATTATCA
CAATATGACACGTTTATTTTAATAAGCAAGCACGAAGGATTGCCAATTAGCATTATCGAAGCTATGGCTA
CAGGGTTACCCGTTATTGCAAGTCGTGTGGGTGGTATTACTGAATTACTAACGAATAATGGCATATGTGT
CAAAAATAATCAACCAGAGACGATTGCTAAAGTATTGGAGAAATATTTAACAGATGGTGATTATGACACA
TTGAGTAAACAATCGAGAAAACGTTATTTAGAATGTTTTACTGAGGCGAAAATGATTAAAGAAGTGGAAG
ACGTTTATAATGGAAAATCAACACAATAGTAAATATCTCACATTGTTACTTATCGGTTTATCGATATTCA
TTCAGCAATCTTCGGTTATTGCTGGTGTGAATGTATCTATAGCTGACTTTATTACATTACTAATATTAGT
TTATTTACTTTTTTTCGCTAACCATTTATTAAAAGCAAATCATTTTTTACAGTTTTTCATTATTTTGTAT
ACATATCGTATGATAATGACGCTAATATTACTATTTTTTGATGATTTGATTTTTATTACGGTTAAAGAAG
TACTAGCTTCTACAGTTAAATATGCATTTGTAGTCATATACTTCTATTTAGGTATGATTATTTTTAGATT
AGGTAACAGCAAAAAAGTAATCGTTACATCTTATATTATTAGTAGTGTCACAATCGGGTTGTTTTGCATA
ATTGCCGGTTTGAATAAGTCGCCAATACTAATGAAATTACTTTATTTTGATGAAATTCGCTCGAAAGGAT
TAATGAATGATCCTAACTATTTTGCGATGACACAAATTATTACATTAGTGCTCGCATACAAGTATATTCA
TAATTACATATTTAAGTTTATTGCGTGTGCCATTCTACTTTGGTCTTTAACAACTACAGGTTCTAAGACA
GCATTTATTATTTTAATCGTCCTTGCGATTTATTTCTTTATTAAAAAGTTATTTAGTAGGAATGCAATAA
GTGTTATTAGTATGTTGGTTATTATGTTGATATTACTTTGTTTCACATTTTATAACATTAACTATTATTT
ATTCCAATTGAGTGATCTTGATGCGTTGCCGTCATTAGATCGAATGGCCTCTATTTTTGAAGAAGGATTT
GCATCATTAAATGATAGTGGGTCTGAACGAAGTGTTGTATGGATCAATGCCATTTCAGTAATCAAATACA
CTTTAGGGTTCGGCGTTGGTTTAGTTGACTATGTACATATTGGATCGCAAATTAATGGTATTTTGCTCGT
TGCACATAATACATATTTACAAATTTTTGCTGAATGGGGCATTTTATTCGGTGCTTTATTTATCATCTAT
TTACTGTACTTACTATTTGAATTATTTAGATTTAACATTTCTGGTAAAAATGTAACAGCAATTGTCGTAA
TGCTGACAATGTTAATTTACTTTTTAACTGTATCATTCAATAACTCTAGGTATGTCGCTTTTATTTTAGG
AATTATCGTCTTTATTGTTCAATATGAAAAGATGGAAAGGGATCGTAATGAAGAGTGATTCACTAAAAGC
AAATATTATTTATCAGGGACTTTATCAACTTATTAGAACACTAACACCTTTGATTACGATACCAATTATT
TCACGTGCGTTTGGACCTACTGGAGTAGGTATAGCATCATTTTCTTTCAATATCGTGCAATACTTTTTAA
TGATTGCAAGTGTTGGTGTACAGTTGTATTTTAATAGAATTATCGCGCAATCTGTGGATAACAAACAGCA
GTTATCTCAGCAATTTTGGGACATATTTATTAGTAAATTACTCTTATCTGCGACTGTATTGGTCATTTAC
ATTGCAACCATAACTTTATTGATAGATGATTACTACATGATTTTCCTACTACAAGGAATTTATATTATAG
GTGCCGCGCTTGATATTTCATGGTTTTATGCAGGGACTGAAAAATTTAAGATCCCCAGTTTAAGTAATAT
TGTTGCTTCTGGCATTGTGTTAGGTGTTGTCGTTATTTTTGTTAAAGACCAATCGGATTTATCATTGTAC
GTATTTACAATCGCTATCGTAACAGTATTAAACCAAATACCATTATTTATCTACTTAAAACGATATATCA
TATTTGTGTCGATTAATTGGAAACAAGTTTGGCAGATATTTCGTTCATCATTAGCATACTTACTACCGAA
TGGACAGCTCAATTTATATACAAGTATTTCGTGTGTTGTGCTAGGGCTATTAGGTACGTACCAACAAGTA
GGCATCTTTTCTAACGCATTTAATATTTTAACGGTCGCAATCATTATGATTAACACTTTCGACCTTGTGA
TGATTCCGAGAATTACGAAAATGTCGACGCACCCATCACATAGTTTAACTAAAACTTTAGCAGATAATAT
GAATATCCAATTGATGTTAACTATTCCTATGGTCTTTGGTTTAATTGCAATCATGCCATCCTTTTATTTA
TGGTTTTTTGGAGACGCTTTCGCATCAACTGTGCCATTAATGACCATTTTGGCGATACTCGTATTAATCA
TTCCATTAAATATGCTGATAAGTAGGCAATATTTATTGATAGTGAATAAAATACGATTATATAATGCGTC
AATTACCATAGGTGCGGTTGTTAATATAGTATTATGTTTGATTCTAATATATTTATTTGGCATTTACGGC
GCTGCAATTGCACGTTTAGTTACAGAATTTATATTACTCATTTGGTGCTTTATTGACATCACTCAAATCA
ACGTAAAGTTAAATGTGTTAAGTGCGTTTCAATGTATCATCTCAGCAGTAATTATGTTTATCGTACTTGG
GGTGATCAATCATTACTTATCACCAACTATTTATACAACGATATTTTTAATTGTGATAGGTATCGTGGTG
TATATTTTATTAATGATGGCTATGAAAAATTATTATTTATGGCAATTACTGAAACATTTAAGACATAAGA
CTATTTGATATTGGAAATTTCCAGGCTAACAGCTCAGTTGAAAAGGAATGAATCGAAGCGTAATTTTTAT
TGAAAATTAGTATTTACTTTTTCGTGTTGTGAATTGGAGTAGTTACAAAAAGCTACAAATGCCCTTTTAT
ATTTAAGGTAAAATATTATAGCAATTTCGAATATTTAAATTTTATATAATTGGATATAACAAATAAATAA
TAATTATTGCAAAACACACCCGAAATTAATTATTATAAAAGTATATTCATAAAAGGAGGAATATACTTAT
GGCATTTAAATTACCAAATTTACCATATGCATATGATGCATTGGAACCATATATAGATCAAAGAACAATG
GAGTTTCATCACGATAAACATCATAATACTTACGTGACGAAATTAAACGCAACAGTTGAAGGAACAGACT
TAGAGCATCAATCACTAGCGGATATGATTGCTAACTTAGACAAAGTACCGGAAGCGATGAGGATGTCAGT
CCGTAATAATGGCGGTGGTCATTTTAACCATTCATTATTCTGGGAAATACTTTCACCTAATTCTGAAGAA
AAAGGTGGCGTAATCGATGACATCAAAGCGCAGTGGGGCACTTTAGATGAGTTTAAAACTGAATTTGCAA
ATAAGGCTACAACATTATTTGGATCAGGTTGGACATGGTTAGTAGTGAACAATGGCAAATTAGAAATCGT
AACTACACCAAACCAAGACAATCCACTTACAGAAGGCAAAACACCAATCTTATTATTTGACGTTTGGGAA
CATGCCTACTATTTAAAATATCAAAATAAACGTCCGGACTATATGTCTGCATTTTGGAATATCGTTAACT
GGGAAAAAGTTGATGAATTATACCAAGCAGCAAAATAATAAAATATAATTAATGAACTAAGGTGGAGCAT
CTTTAAGGTGTTCCATCTTTTTTACTATCCATATTAGATGTTAATCATTCATATTTTATTGGAACAACAC
CCGCCTTGTATTGAACAACAGTATTAATGGGGCAACATATTTATAATATATAAATTGATAGAATAAGTAG
TTTTTGTGAATTTAAAGTGAAATTTTTATAAAAAATGTAATGATTCAAAAAAATGGTTGCTTTTCTTTTG
TAATCATATGATAATATATTTGTAATCAAATTGTAATATAAGGGGTAAGAGAAAAATGAAAAAATTAGCA
ACTGTAGGATCTATCATTGCAACAAGCACTTTATTATTAACAAGCGTACCTTATCAAGAAGCACATGCCG
CTAGCACAGTTTCAAATGTTACAAATCAACAAAATCAAGCTACTCAAAAAGATCGACCATATGGTGGTGT
TACACCACAAGGAATGACACAAGCACAATACAATGAATTAGAGAAAGCCGTACCTAAATTGAGTGCAAGT
AGTAACATACAAGACTATAATATGAAATTGTTCGATGCCACTCAAAACATTGCAGATAAATACAATGTAA
CAATTACAACAAATTTAGGTGTTTTTAAACCACATGCTGTTAGAGATATGAATGGTCATGCTTTACCTGT
AACGAAAAATGGTAACTTTTATCAAACAAATGTAGATGCAAATGGCGTTAATCATGGTGGGAGTGAAATG
GTTCAAAATAAAACAGGACATATGAATCAACAACCAATGATGAACCAAAAGCAAATGGGTCAACATCAAA
TGATAAATCAACAAGGACATATGCAACAACAAGCTAATATGCAGTCATCACATCATCAAATGAAACATAA
TGATAAGAAAGTATTACCAGCGGCAGGTGAAAGTGTAACGACAAGTATAGTTAGTGTGAGTGTTGCTTCA
CTACTTTTAGTATCTGGTTTATTCTTAACATTTAGACGTCGCTCAGCTAACAAATAACATTAGAGCATAA
CAAAGTAAAAAAATCATGTGATTATCTGAATTGTTATTGTCAATAAAGCAATAGCATGACAGTTATCACA
TGATTTCTTTTTTATGTCTAAAATATTTAATAATCTGATTGTCTGATTCGAGTTAGCGTTAATTCTGAAA
TATCTTGAGGAATGTACCATTTATTAATCATAATTGGATATGGCGTTTGAGCATATAGTGTTTCAATAAT
GAGCCAACAATGCATATCTCCATCAAATACGTGACTTTGATTTTTAAAGTGTGGTGCTTTGGTAATAGAC
ATTTTTAAATCAGATCGATAGGCATTATTGTATATTGTTTGCTCAACAAATATTTTCATGTCATCTTCGT
TTTGTGTATTTACTTTAAACGTATCGATTACGTTGAGTGGTATAAAGGTAAAGCAAAATGCATCAGCATA
CTTGGAATGATTATCCTTTTTTTGATAGTAACGCTCCATAGCAATGACTGCAGAAGGATGATTTGCAAAT
AAATGATTTGTATATTCGCTTTCTAAGTCTACACGATAGTTAATTGATGACATTGATACTTTTGCTAATA
ATATTTGATCAAGTGGATGCTTAAATTGATCCATACTTGAAGCGTGTTGGGCATTCGTTTGTGGAATAAC
GAAGTGTCCCTTCCCTCTTGTACTCTCTACGATGCCATCTTCGGCCAACAATTTTATAGCTTGGCGCAAA
GTCATACGACTGACCTCAAAGCGTGCACATAATTCCTTTTCAGTAGGCAGTGCATGGCCACTCGGATATT
TTCCTATTTGAATTTCTTTATATAACGTATTATAAATCGTTAAAAACTTTGGTTGTGTTTGCGTCACGTA
GCCAACCTCCATAAAGTTACTTTATCACTTTCATCATACAATAATTTTTACTGAATTTGGCAAAATAATA
AAAATTAAGCACCGAGTTTACTTAAAAATGGAATTTGCATAGTGCTAGTTTGTATTACTGTAAAATGTTC
TAAATATTGTCATAATGTAATGCTTGAAAGCGCTTTTAAAAAATATTATTATATACATGGTTAGACAAAT
AGACAAATTACTATACAAATATTGGGAGGAATATTTTATGAAATCAACACCACACATCAAGCCGATGAAT
GACGTCGAAATTGCAGAAACGGTTCTATTGCCAGGAGACCCGTTACGAGCAAAATTCATTGCAGAAACAT
ATTTGGACAATGTGGAACAGTTCAATACCGTGAGAAATATGTTTGGTTATACTGGAACTTATAAAGGTAA
AAAAGTTTCTGTTATGGGTTCTGGAATGGGAATGCCATCCATTGGAATATACTCTTATGAGTTAATTCAT
ACATTTGGTTGTAAAAAATTAATCCGTGTTGGTTCTTGTGGTGCAATGCAAGAAAATATTGATTTATACG
ATGTAATTATTGCACAAGGTGCTTCTACCGACTCAAATTACGTGCAACAATATCAGTTGCCAGGACATTT
TGCACCGATTGCTTCTTATCATTTATTAGAAAAAGCAGTTGAAAAAGCACGTGATAAAGGTGTGCGCCAT
CATGTAGGAAATGTATTATCAAGTGATATTTTCTATAACGCGGATACAACTGCAAGTGAGCGTTGGATGC
GTATGGGTATTTTAGGTGTAGAAATGGAATCAGCTGCATTATATATGAATGCGATTTATGCTGGAGTTGA
AGCATTAGGTGTGTTTACAGTGAGTGACCATTTAATTCATGCTACGTCAACAACACCTGAAGAAAGGGAA
CGTGCATTCACTGATATGATTGAAATTGCACTGTCATTGGTGTAGATAATTATGAATAATGTTGAATATT
CTAAAATAAAGAAAGCAGTACCTATATTATTATTCTTATTTGTATTCAGTTTGGTTATAGACAATTCATT
CAAATTGATTTCTGTAGCTATTGCTGATGACTTAAATATCTCTGTAACAACAGTAAGTTGGCAAGCAACT
TTAGCAGGTTTAGTTATTGGTATTGGTGCTGTTGTATACGCCTCTTTATCAGATGCGATTAGTATACGTA
CATTATTCATTTATGGCGTGATATTAATTATTATCGGATCAATTATTGGTTATATTTTCCAACATCAATT
CGCATTACTTTTAGTTGGACGTATTATTCAAACTGCAGGTTTAGCAGCTGCGGAGACATTATATGTAATA
TATGTGGCAAAGTATCTTTCTAAAGAGGACCAGAAGACTTACCTTGGCTTAAGTACGAGTAGTTATTCCT
TGTCATTAGTTATCGGAACATTATCAGGTGGATTTATTTCTACGTATTTACACTGGACAAATATGTTTTT
AATTGCATTAATCGTAGTATTTACGTTGCCATTCCTATTTAAACTATTGCCAAAAGAAAATAATACAAAT
AAGGCACATCTTGATTTTGTTGGCTTAATTCTAGTGGCAACTATAGCTACAACAGTCATGCTGTTTATTA
CGAATTTTAATTGGTTATACATGATTGGTGCTTTAATTGCGATTATCGTTTTTGCACTATATATTAAAAA
TGCTCAACGTCCATTAGTAAATAAATCATTTTTCCAAAATAAACGTTATGCTTCCTTTTTATTTATTGTG
TTTGTTATGTATGCAATTCAACTAGGATATATATTTACATTCCCATTTATCATGGAGCAAATTTATCACC
TTCAACTAGATACAACATCACTTTTATTAGTGCCGGGCTATATAGTAGCAGTGGTTGTTGGTGCATTAAG
TGGTAAAATTGGTGAATACCTTAATTCAAAACAAGCGATCATTACAGCGATAATTTTAATTGCTTTAAGT
TTGATTTTACCTGCATTCGCAGTAGGTAATCACATTTCAATCTTTGTTATTTCTATGATATTCTTTGCAG
GTAGCTTTGCTTTAATGTATGCTCCATTACTTAATGAGGCTATTAAAACAATTGACCTTAATATGACAGG
TGTAGCTATTGGTTTTTACAATTTAATTATAAATGTGGCGGTATCAGTAGGTATTGCAATTGCAGCAGCT
TTAATTGATTTTAAAGCATTAAATTTCCCGGGTAATGATGCATTAAGTTCACATTTTGGTATCATTTTAA
TCATCTTGGGCTTGATGAGCATTGTCGGATTGGCTTTATTTGTTATCTTAAACCGTTGGACACAATCTGA
AAAATAAATAGATATAAATTCGCGAGATATATTCGTATTTATAGTAAAATTAAGTTAATAGACTATATAA
CACGAGGAGTAATAAGTATGAAATTTGAAAAATATATAGATCACACATTGTTGAAACCTGAATCAACACG
CGCGCAAATCGACAAAATTATCGATGAAGCGAAAGCATACAACTTTAAATCTGTATGTGTCAATCCAACG
CATGTTAAATATGCAGCGGAGCGTCTAGCTGATTCAGACGTGTTAGTTTGTACTGTGATTGGCTTCCCAT
TGGGAGCATCGACAACTGCAACGAAAGCATTTGAAACGGAAGATGCGATTCAAAATGGTGCAGATGAAAT
TGATATGGTTATCAACATTGGCGCATTAAAAGATGAGCGTTATGATGATGTACAACAAGACATTGAAGCT
GTAGTTAAAGCCGCAAAAGGTCACACAGTGAAAGTAATTATTGAGACGGTATTGTTGAACCGTGATGAGA
TTGTAAAAGCGAGTGAGTTAACCAAAGCAGCTGGTGCAGACTTCGTTAAAACATCAACAGGTTTTGCAGG
TGGCGGTGCGACAGCAGAAGACGTTAAATTAATGAAAGACACAGTAGGTGCGGATGTAGAAGTAAAAGCA
TCAGGTGGCGTACGCAATTTAGAAGATTTTAACAAAATGGTTGAAGCGGGAGCAACACGTATTGGTGCGA
GCGCAGGCGTTCAAATTATGCAAGGCTTAGAAGCAGATTCAGATTACTAATATATATAAATTTCGGGAGT
GATAGTTATGACAAGACCATTTAATCGTGTGCATTTAATCGTAATGGATTCAGTAGGAATTGGTGAAGCG
CCAGACGCAGCTGATTTTAAAGATGAAGGTTCACATACTTTAAGACATACTTTAGAAGGTTTCGAACAAA
CTTTACCAAATCTTGAGAAGTTAGGTCTAGGGAACATTGATGATTTACCGGTAGTAAAATCTGTTGAGCA
TCCAGAAGCGTACTATACAAAATTAAGCGAGGCTTCAGTTGGTAAAGATACTATGACTGGACATTGGGAA
ATTATGGGATTAAATATTATGCAACCATTTAAAGTATATCCTAATGGTTTTCCAGAAGAATTAATTCAAC
AAATTGAAGAAATGACGGGTCGTAAAGTTGTTGCCAATAAACCAGCATCAGGTACACAAATTATTGATGA
GTGGGGCGAGCACCAAATGAAAACAGGTGACTTAATTGTTTACACAAGTGCAGACCCAGTATTACAAATT
GCTGCACATGAAGACATTATCCCATTAGAAGAGCTATATGATATTTGTGAAAAGGTTCGTGAATTGACAA
AAGATCCTAAATATTTAATTGGTCGTATTATTGCGCGTCCATATGTTGGTGAACCAGGAAACTTTACACG
TACATCTAACCGACATGACTATGCGTTAAAACCATTTGGTAAAACTGTATTAGATCATTTAAAAGACGGT
GGGTATGATGTCATTGCCATTGGTAAAATTAATGACATTTATGATGGTGAAGGTGTAACAGAAGCGGTTC
GTACGAAGAGTAACATGGATGGTATGGACCAATTGATGAATATTGTTAAGAAAGATTTCACAGGTATTAG
TTTCTTAAACTTAGTAGACTTTGATGCATTATATGGTCATCGTCGTGATAAACCTGGTTATGCACAAGCG
ATTAAAGATTTCGATGATCGCTTGCCAGAACTGTTTAGCAACTTACAAGAAGATGACTTAGTAATTATTA
CAGCAGATCATGGTAATGATCCAACAGCACCAGGTACGGATCATACAAGAGAATATATTCCAGTAATTAT
GTATAGTCCGAAATTTAAAGGTGGTCATGCACTAGAAAGTGATACTACATTTAGTTCAATTGGCGCAACA
ATAGCAGATAATTTCAACGTAACATTACCAGAGTTCGGTAAAAGTTATTTAAAAGAATTGAAATAGAATC
AATTTAGATATAATTAAAACAGCAGTGAAGTTAACTATAACAATAGTTTTCCTCACTGCTGTTTATATTT
TGAATAGATAAGTAAGACTGCTTGACTGCTTAAATTATAAAAGGTTAAACAATGCGTTTTCGAATTGAGC
CAGAAATTAAATCGACAATTGCCACCATTAGTACTAAACCGATTAATATAATACCTACACGATCCCAAGA
ACGTGTTTGAATGGCAAATATGAGTGGAGTTCCAATACCACCTGCCCCGATTAACCCCAATATAGACGCT
GAACGTAAGTTGAGTTCAAAGCGATAAAGGATGAGTGATAGGAAGGCAGGCATAATTTGGGGTATGACTG
CGAATACGAGTGTTTTAATCTTATTCGCACCACTAGCCTTTAACGATTCTACTGCACTGAAATCTAACCC
TTCTATGTCTTCAGCTAAGAGTTTTCCAAGCATACCTACTGAATGTATCCCTAAAGCTAACACTCCTGAA
AATGAACCTGGGCCAACAGCTTTTATAAATATAAGTGCCATGACAATTTCTGGGAAGACACGTATAATAC
TTAAAATAAATTTGCTGATACCTGAAATAGGGCGTAACTTTACCATATTATTTGCACCTAAAAATGCTAA
TGGTATACAGATGATTGCGGCGATAAATGTTCCTACAACAGCTATCGCAAAGGTTTCAAGTAAACCACGC
AATAAGTCTTCGCCATCTGGTATATAAATATAGCTGATATCAGGATGGAATAATCCGCTGAATATGGATT
TTAAAATTTCTAATGATTTACTTTTAAGTTCTAAACTTGGTACACCTGCAAATGCCCAAATGATAATAGC
TAGGATGACAATTGCTATAAACCATCTTTTTATCAATTTTCGTTTGTGTGCTTTTGTATGAACATTATAT
TTTGCTATTTCTTGTGTCATGCGAGATGTGCCCTCACTTTCGTACTGATGTAATCAATGACGACGACGAT
AACTAAAGTAAATAAAATAATCGTTGCTGTTTTGGGATATTGGAATAAACCAAGTGTTTGATCATAAAAT
AATCCGATACCGCCAGCGCCAACTAATCCTAGCACGGCAGAAGCACGTATATTTACTTCAAACGCATATA
ATACATATGACATAAATGATGATATGGCTTGTGGTACAACACCGAAAACAATCCATTTTACTTTATTGGC
ACCAACAGCTGTCATTGCTTCCATAGGACCTGGATCTATCGTTTCCAATGATTCATATAATAATTTTCCA
ATAATACAGATAGTTAAAATAAACAATGCTAATATACCTGGTATTTGGCCTATTCCAAATACAGCCACAA
AGATTGCTGCTAATAGCAAATCAGGTATAGTACGAACAATATTTAAAATGAAACGTGATGGTATTGAAAT
CCACTTTTGATGAACGATATTACTAGCACATAATAATGCAATAGGTATCGAAACAATACTGCCTAATACC
GTACTTACGATAGCCATTCTAATTGTATCTAACATTGGGGTTGTGATTTGTTGTAAGTATTCGAAATCAG
GCGGAATCATTTGCTTAAATAGGTCACCAATTTGAGGGATCCCTATCATTAAATCTCCAAAGTTAAAGCC
TGTATAAATAAAGCTCCAAATGATGAATGCGATGATTAACATAAATGTAAAACTCGTTTTTAACGATACT
TTCTTTTTTAAAAGGGAGTCATACTTTGTAGATGTTTCTAAAGGCATGTTAGTTCACTCCTAGCTTTTCA
TCTTCTTTAATTGAGCGTCCATAAATATTACTGAAGACATCATCTGTTGCTTCAGAAGCAGGACCATCAA
AGACAACTTCGCCATCACGTAAACCGATAATACGTGTGCCATATTCTTTCGCTAAATCTACAAAATGTAA
ATTAATTAATATTGTTATTCCTAATTCTTGATTAATTTTTCTTAAATCGTCCATTACCTGCTTTGTTGTC
AATGGATCTAAAGAAGCAACCGGCTCATCAGCAAGAATAATTTCTGATTCCTGACAAAGCGCACGTGCGA
TTGAAATACGTTGTTGCTGACCACCTGATAACTCGTCAGAACGTTGATTATATTTATCTAAAATATTTAC
GCGTTCTAATGCATCCATCGCTTTAATTTTGTCTTCTTTAGGAAATAAACCTAATACCATTTTCCACGTA
GGATGATAGCCTACACGTCCACTTAACACATTTCGAAGTACACTTGATCGTTTAACTAAATTAAAATGTT
GGAAAATCATACCAATATTACGGCGCATAGCTAATAACTCTTTGCCGCGTGCTTTTGTAATAGATTTTCC
TTTTATGAAAATTTCACCTGCAGTGATATCGTGCAAACGATTCACAGATCTTAATAATGTAGATTTCCCA
GCACCAGATAAACCAACAATAACCGCGAATTCGCCTTTTTCAATACTTAAGTTAATATTCTTCAAGCCTA
CATGACCGTTAGGGTAGACTTTACTGACGTTTTTAAATTCGATTTGACTCATGTTTGACACCTTTCTTTA
ATAAAGAAAAGCCAAGGTAAACTGAAGCATGATAGACATTAGTTCTAGTGTACAATTCGTTTCAAATGTA
CAACTATAACTTTTCGGTGTCTTCGCCAGTTTAGCGCCTAGCTTTTCAATATCAATTTAGAATATAGCTA
TTGAACGAAAGCTTTTGAATTTTAAATTCGATCTTCGTTGTATTTTGAATTTGTGATTATTTCATATCTT
TCACTAATTTTTCATACTCTCTAACAATGTCGAAATTCGAATCTTTCGTATCAGTGTATCCTTCGTGTGA
ATATACTTCGCTAATAATTTTGTGACCTTCTTTTGATTTAGCAATATCTATAAATGCCTTTTTCAATTTC
TTTTGGAAGTCTTTATCCATATCAGGTCTTACAGAAATTGTGTCATTCGGAATAGCTTGTGTTAATTTTA
AAATTCTTGTATCTTTAAATACATTTGGTTGATCTTTTTTAACTGTATTACGTGCATCGTTAAATACTGC
TGCAGCATCTACATCTCCATTTAATAATGAAATTACTGCTTGGTCATGACCTTTTACGTTTACAATTTTC
ATGTCTTTTGTTGCATTAATACCTGCTTCATTTTTCAACATCGCTAGTGGGAATGTATACCCGGCAGTTG
AAGTAACATCTTGTAATGCGATTTTTTTACCTTTTAAATCTTTTAAGCTTTTAATTTTCGAGTCTTTTTT
AACAAGTATTTCTGATTTGTAACTGTCTACAAGTTCTTTACTTGCAGAACCATCTTCTTTTACACCAAAA
CGTTGTGCTTGTAATAATAAATCAGCTGCTTTTTGATCATGTGCCAATGTGTATGCTGTTGGTGGTAAGA
AACCAACATCGACTTTTTTAGATTTCATAGCTTCTACTATTGTGTTGTAGTTAGTAGATACAGATACCTT
AACTGGAATACCTAACTCCTTAGATAACAACTTTTCTAATGGCTTCGCTTTAGCTTCTAAAGTCCCGGCA
TTTTGAGAAGGTACAAATTGAACTGTTAATTCTTTAGGTTTGTATCCTCCTGATTTAGAGTCTGAATCAT
TACTGCTGTTCTTTTGATTATCCAAAGAACTTGAATTCCCACATGCTGCTGCAAAAACAATGACTGCTAA
CATTAACACAAATAAATACTTGAAATTTTTCATTTTGATAACTGTCCCCTTCACATTCTTAATCGTGTAA
TATGTATGCATTAAAATTACACTTATAGCGTATCATATTTAAATGTAAAAAAGTATTTTATAAAAATGAA
TTTTAATAACTTTCTTTAAGAGTGTGATAAGATTTTGTAAATTTTTAGTTAATTTGCCTGTTTTCAACTT
ATATTTATCCTATAATTCAAGAGCAAATAAAAATCAAAAGGAGCCTCATAAAATGAAAAAAATATATAAG
TCATTAACTGTCTCTGCAATTGTTGCAACGGTATCATTAAGTGCATTATCACAATCTTTAGCTATAACAC
ATGCGTCACAACCTACAAAACAACAGCAAACAGTATTATTTGATCGTTCCCATGGTCAAACAGCTGGTGC
TGCAGATTGGGTAAGTGATGGTGCATTTTCAGATTATGCAGATTCAATGCAAAAACAAGGCTATGATGTT
AAAGCGATAGATGGTCATTCGAACATAACAGAAGCAAGTTTGAAAAACTCTAAAATATTTGTCATTCCTG
AGGCTAACATTCCTTTCAAAGAATCAGAACAGGCTGCAATCGTCAATTACGTTAAGCAAGGCGGTAACGT
TGTCTTTATTTCAGATCACTATAATGCGGATAGAAATTTAAATCGTATTGATTCATCTGAAGCAATGAAT
GGTTATAGACGTGGTGCTTATGAGGATATGTCGAAAGGTATGAATACAGAAGAAAAAAGTTCTACAGCAA
TGCAAGGTGTGAAAAGCTCAGATTGGCTATCTACTAACTTTGGCGTGCGTTTTCGTTACAATGCGTTAGG
TGATTTAAATACGAGTAATATAGTTACTGCAAAAGAAAGTTTTGGTATTACTGAAGGTGTTAAATCAGTA
TCCATGCATGCAGGTTCCACATTAGCCATCACCAATCCTGAAAAAGCTAAAGGTATTGTGTATACACCAG
AAAAACTGCCAGCTAAAAGTAAATGGTCACATGCTGTAGATCAAGGTATTTATAACGGTGGAGGTAAGGA
AGAAGGTCCATATGTTGCAATATCAAAAGTAGGTAAAGGTAAAGCAGCTTTCATCGGTGATTCATCACTA
GTGGAAGATAGTTCGCCAAAATATGTGAGAGAAGATACTGGGGAAAAGAAGAAAACATATGATGGATTTA
AAGAGCAAGACAATAGCAAATTATTAAATAATATAACGACTTGGATGTCTAAAGATAATGATGGGAAATC
ACTTAAGGCGAGTGGAGTAACATTAGATACTAAGACTAAGTTGCTTGATTTTGAAAAGCCAGCAAACTCA
ACAGAGCCTGAAAAAGAACCGTGGGCACAACCACCAAGTGGTTATAAATGGTACGATCCAACAACCTTCA
AAGCAGGTAGTTATGGCAGTGAAAAAGGAGGGGGACCTCAGCCGAATACACCAGATGATAATACGCCAAC
AAATCAGAATGGGAAAGTATCATTTGATATTCCACAAGATGTATCTGTAAATGAGCCATTTGAATTAGCG
ATTCATTTAAAAGGTTTTGAAGCGAACCAAACACTTGAGAATCTTAGAGTTGGCATTTACAAAGAGGGTG
GACAACAAATTGGACAATTCTCAAATGGAAATGGTGCATTCAGCCCTCCAGGATACAGTACGTTGTCAAC
AGTTAAAACTGATGAAAATGGAGATGCTACGATCAAAATTAATGCAAAAGTACTTGAAAATACTGAAGGG
TCAAAGATTCGTTTGAAACTCGGTGACAAAACCTTGATTACAACAGACTTCAAATAAATATATAATAGAT
TTAAGAAAGTATGTTTTTGATTTAAGGAGTGGTTGAGGATGTCAAACATAGCATTTTATGTCGTGAGTGA
TGTGCATGGTTATATTTTTCCAACAGATTTTACGAGTAGAAATCAATATCAGCCTATGGGACTGTTACTA
GCGAATCATGTTATTGAACAAGACAGAAGGCAGTATGACCAGAGTTTTAAAATAGATAATGGTGATTTCT
TGCAAGGGTCACCATTTTGTAATTACTTAATCGCGCATAGCGGCAATAGTCAGCCTTTAGTTGATTTTTA
TAATCGAATGGCATTCGACTTTGGTACGCTAGGTAATCATGAGTTTAATTATGGATTGCCATACTTAAAA
GACACTATAAGTAAACTTAACCATCCAATATTGTGTGCAAATATTTATGAAAATGATAGTACATTGACGG
ATAATGGTGTGCAGTATTTTCATGCGGGTAATCAAACAGTTGGTGTAATAGGATTGACGACACAATTTAT
CCCGCATTGGGAACAGCCAGAGCATATTCAGACACTTACATTTCATAGTGCTTTAGAAACACTTCAACAA
CACTTACCTGAAATGAAGCGGCGTGCTGATATTGTAGTAGTTTGTTATCATGGGGGCTTTGAAAAAGATT
TAGAAAGTGGTAATTCAACCGAAGTATTGACGGGTGAAAATGAAGGCTATGCCATGTTAGAAGCATTTTC
ACAAGACATTGATATCTTTATTACTGGCCACCAACATCGACAAATTGCTGGGATGTATAAGGATACGGCC
GTGATTCAACCTGGTACGAGAGGTACAACTGTAGGGAAAGTTGTCTTAAATACTGATGAATATGAAAATG
TATCCGTTGAATCATGTGAATTACTGCCTGTTATAGATGATTCTACATTTTCTATTGATGAAGATGACCA
ATATTTACGTAAGCAGTTAGAGGACTGGTTAGATTACGAAATTACTACATTGCCATATGATATGACGATT
GATCATGCATTTAGGGCACGTGTAGCACCGCATCCATTTACTAATTTTATGAATTACGCTTTACTAGAAA
AAAGTGGTGCAGATGTTGCCTGCACAGCTTTGTTTGATTCTGCTAGTGGTTTCAAGCAGGTCGTGACGAT
GAGAGATGTTATTAACAATTATCCATTTCCAAATACATTTAAAGTTTTAGCTGTAAGTGGTGCCAAACTT
AAAGAAGCCATTGAACGATCAGCAGAATATTTTGACGTGCAAGATGGAGAAATAAGTGTGAGCGCAGACT
TCCTTGAACCTAAACCACAACACTTTAATTATGATATATATGGTGGCGTAAGTTATACCATTCATGTTGG
AAAACCGAACGGAGAACGCGTGAGTGACATGAAGATAAAAGGTCATCCAGTTGATTTAAAGCAGACATAT
ACAATTTGTGTGAATAATTATCGTGCAGTTGGCGGTGGTCAGTATGATATGTATATCGACGCGCCAGTTA
TAAAAGATATTCAAGTTGAAGGCGCACAACTACTTATTGATTTTTTATCAAATCATAATTTGATGCGCAT
CCCACAAGTTGTTGATTTTAAAGTTGAAAAGTGACGAAAAAGATATATGTTTAAAGCGAGAAAGTATTAT
TTTTAGACGACGTGATTGAAATGTCACGCCCTGTCAAAATGAATAGTTTGTTAAAGTTGTATTTTGATAA
AAATATACTGACACCACAAAAATTATTGAATTATTTGAAAGTCGATGAAATATTTCTGAATCATCTAGCA
GGTATTAATTTAAAACTCTTTAAGGATTATGTTAATGAAAATAGAGAATATAATATAACGAATCTATATA
AATAAGACACAAATATGTAAAGCTCGAGCTGAAAAGATCATCATTTCAGTTCGAGGTTTTTTATGTGTAA
CATCTGTTGATAGGTATCTATAAAGTCTTGTAAATGTTGTGTTTTACGCGACATAACGGGCTTTTTAGAC
TGTTGAAGAATATTCAGAATTAAATATATAATTATGAATAAATTATGTCATTGGAAAAATTATGTTTTCA
AAATCATTCTTAAAACATTGAAATAACAGTGATTTCAAGAAAACATTTATTTTAAAATTTGATATTTGTT
CAAATAATATTCGAAATTTAATTTTTTTGTATAGAATTCTCTTTATATCCGCGAAAACATATACTATAAT
GTTTGTGAAATAATTCACAAACTAAAAAGGAGTGGTTGTATATGTTAACTATACCTGAAAAAGAAAATCG
TGGATCGAAAGAACAAGAAGTGGCTATTATGATTGATGCCCTAGCTGATAAAGGGAGAAAAGCTCTAGAA
GCATTATCTAAAAAGTCACAAGAAGAGATTGATCATATTGTTCATCAAATGAGCTTAGCGGCTGTTGATC
AACATATGGTGCTAGCAAAATTAGCACATGAAGAAACTGGAAGAGGTATATACGAAGATAAAGCAATTAA
AAATCTATATGCTTCTGAATATATTTGGAATTCAATTAAAGATAATAAAACAGTAGGAATTATTGGTGAA
GATAAAGAAAAAGGACTGACATATGTAGCGGAACCAATTGGTGTCATTTGTGGTGTAACACCTACAACGA
ATCCTACATCTACAACAATCTTTAAAGCAATGATTGCAATCAAAACAGGTAATCCAATTATTTTTGCATT
CCATCCAAGCGCGCAAGAATCATCGAAACGTGCAGCTGAAGTTATGTTAGAGGCTGCAATCAAAGCAGGT
GCACCGAATGATATCATTCAATGGATTGATGTGCCATCTATCGAAGCGACAAAACAATTAATGAATCATA
AGGGGATTGCGTTAGTGTTGGCAACAGGTGGCTCTGGCATGGTTAAATCTGCATATTCAACTGGAAAACC
AGCGTTAGGTGTAGGACCAGGTAACGTACCTTCTTATATTGAAAAAACAGCACATATTAAACGTGCAGTA
AACGATATTATTGGTTCAAAAACATTTGATAATGGTATGATTTGTGCTTCTGAACAAGTTGTAGTGATTG
ATAAAGAAATTTATAAAGACGTTACAAATGAATTTAAGGCCCATCAAGCGTACTTTGCTAAAAAAGACGA
ATTACAACGTTTAGAAAATGCAATTATGAATGAATATAAAACAGGTATTAAGCCTGATATTGTAGGTAAA
TCTGCAGTCGAAATTGCTGAACTAGCTGGTATTACTGTCCCCGAAAATACAAAACTTATCATAGCTGAAA
TTAGCGGTGTAGGTTCAGACTATCCGTTATCTCGTGAAAAATTATCCCCAGTATTAGCTTTAGTAAAAGC
TCAATCTACAAAACAAGCATTTCAAATTTGTGAAGACACATTGCACTTTGGTGGATTAGGTCATACGGCC
GTTATCCACACAGAAGATGAAACATTACAAAAAGACTTTGGTCTTAGAATGAAAGCGTGTCGTGTACTTG
TAAATACACCATCAGCAGTTGGAGGTATTGGTGATATGTATAACGAATTGATTCCATCTTTAACATTAGG
TTGTGGTTCTCACGGTAGAAACTCTATTTCACACAATGTAAGCGCAACGGATTTATTAAATATTAAAACG
ATTGCTAAACGTCGTAATAATACACAAATATTCAAGGTTCCTTCCCAAATTTATTTTGAAGAAAATGCAA
TTATGAGCCTTACAGCGATGGAAAATATTGAAAAAGTTATGATTGTCTGTGATCCTGGTATGGTCGAATT
GGGATATACGAAAACTGTTGAAAAAGTATTGAATCAACGACCTGATCAGCCGCATATTAAAGTGTTTAGT
GATGTTGAGCCAAACCCATCAACGAATACTGTCTATAAAGGCTTAGAAATGATGATAGATTTTCAACCAG
ATACAATTATTGCACTTGGTGGTGGCTCTGCAATGGATGCTGCCAAAGCAATGTGGATGTTCTTTGAGCA
CCCAGAAACTTCATTCTTTGGTGCAAAACAAAAATTCTTAGACATAGGTAAACGTACTTATAAAATTGGC
ATGCCTGAAAATGCAACATTTATTTGTATACCAACGACATCGGGTACAGGTTCTGAAGTGACTCCATTTG
CTGTTATTACTGATAGTGAAACGAATGTAAAATATCCATTGGCAGATTTTGCATTAACACCTGATGTAGC
AATTATCGATCCTCAGTTTGTTATGAGTGTTCCGAAAAGCGTCACAGCAGATACTGGTATGGATGTTTTA
ACACATGCGATGGAGTCATATGTGTCAGTCATGGCATCGGATTATACTAGAGGATTAAGTTTACAAGCGA
TTAAGCTAACGTTCGAATATTTAAAATCATCTGTTGAACAAGGTGATAAAGTTTCAAGAGAGAAAATGCA
TAATGCTTCAACATTAGCTGGAATGGCATTTGCCAATGCTTTCTTAGGTATCGCGCACTCAATTGCACAT
AAAGTTGGTGGCGAATATGGTATACCACATGGTAGAACAAATGCGATATTACTTCCACATATTATTCGTT
ATAATGCTAAAGATCCACAAAAACATGCGTTATTCCCTAAATATGAATTCTTTAGAGCGGACACAGATTA
TGCAGATATCGCGAAATTCTTAGGATTAAAAGGAAATACGACAGAAGCACTCGTAGAATCATTGGCCAAA
GCTGTTTACGAATTAGGTCAATCGGTTGGCATTGAAATGAACTTGAAAGCACAAGGTGTTTCTGAAGAAA
AATTAAATAGCACTATTGATAGAATGGCAGAGCTAGCATTTGAAGATCAATGTACAACTGCAAACCCAAA
AGAGGCGCTCATTAGTGAAATTAAAGGTATCATTCAAACAGCATATGATTATGAAGAATAGTTTTTCAAG
ATTGTGCCACGAATGATAGAGCTTAAACCTCTGAAATTAAAAGTTTAATCATATATCAAATGAAATGATA
AGTCGGTAATCATAATTGGTTATCGGCTTTTTATTTTTTATCATCAAAATATCTATCAAAATAATCATAA
AAAAATAAAAAGTTCAAATAAATAATTTCTTAAGATTGAGATTATTTTCACAAAGTCTTACACTTTTAGA
GTATAATTATTTTTAAAGGCATATAAATGTGAAAGAAGAAATATTTACCTTTAAAAGTAATTTATTGTTT
AAATACATTGTAATATGTAAATACTATATATATAATACCAACAATATTGAAAAATTTAAGGGAGGTAAAT
AATGGATAGTGCATTAGAATTAACAAAAATTAAAGAAGTGTTACAAAAAAACTTAAAGATATTAATTATC
TTGCCACTATTATTTTTAATTATTAGCGCGATTGTTACGTTTTTTGTCTTATCACCTAAATATCAAGCTA
ATACACAAATTTTAGTGAATCAAACTAAAGGTGACAATCCTCAGTTTATGGCACAAGAAGTACAAAGTAA
TATCCAGCTTGTAAATACGTATAAAGAAATTGTTAAAAGTCCGAGAATTTTAGATGAGGTGTCGAAAGAC
TTAAATCATAAATACTCACCTTCTAAATTATCGAGTATGTTAACAATTACAAACCAAGAAAATACACAAC
TTATCAACATCCAAGTTAAAAGTGGTCATAAACAGGATTCTGAAAAAATTGCGAATAGTTTCGCTAAAGT
AACAAGTAAACAAATTCCAAAGATTATGAGTGTAGATAACGTATCAATTTTATCTAAAGCAGATGGTACA
GCAGTTAAAGTCGCACCAAAAACGGTAGTGAATTTAATTGGTGCATTCTTCTTAGGATTAGTTATCGCAT
TGATATATGTATTCTTCAAAGTTATTTTCGATAAGCGAATTAAGGATGAAGAAGACGTAGAGAAAGAATT
GGGATTACCAGTATTAGGTTCAATTCAAAAATTTAATTAAGGATGGTTGCTACTTATGTCAAAAAAGGAA
AATACGACAACGACACTATTTGTATATGAAAAACCGAAATCTACAATTAGTGAAAAATTTCGGGGTATAC
GCTCAAACATCATGTTTTCAAAAGCAAATGGTGAAGTAAAGCGTTTGTTAGTTACTTCTGAAAAGCCTGG
TGCGGGTAAAAGTACAGTTGTATCGAACGTCGCGATTACGTATGCTCAAGCAGGCTATAAGACTTTAGTA
ATTGACGGTGATATGCGTAAGCCAACACAAAACTATATTTTTAATGAACAAAATAATAATGGATTATCAA
ATTTAATTATTGGTAGAACTACGATGTCAGAAGCAATTACATCAACAGAAATTGACAATTTAGATTTACT
CACAGCAGGTCCTGTACCTCCTAATCCATCAGAACTAATAGCTTCTGAAAGATTTAAAGAATTAGTTGAT
CTTTTCAATGAACGTTATGACATTATTATCGTTGATACACCACCAGTTAATACTGTGACGGATGCACAAC
TATATGCACGTGCCATTAAAGATAGCTTGTTAGTTATTGATAGTGAAAAAAATGATAAAAATGAAGTTAA
AAAAGCAAAAGCGCTTATGGAGAAAGCAGGCAGTAACATTTTAGGTGTCATTTTAAACAAGACCAAGGTC
GATAAATCGTCTAGTTATTATCACTATTACGGAGATGAATAAATATGATTGATATTCATAATCATATATT
GCCTGACATCGATGACGGACCTAAAAATGAAACTGATATGCTCGAGCTTTTAAAGCAAGCAACAACACAA
GGTATTACAGAAATAATCGTAACACCACATCACTTACACCCACGATATAATACTCCAATAGAAAAAGTGA
AATCATGTTTAAACCATATTCAAAACTTAGCTGAAGTTCAAAAGCTGAACTTAAAGTTTTATTATGGTCA
GGAAATAAGAATTACTGATCAAATACTTAAAGATATTGATCATAAAGATATTACTGGTATTAATGATTCA
CGCTATTTACTCATAGAATTCCCATCAAATGAAGTTCCACATTATACTGATCAATTATTTTTCGAGTTAC
AAAGTAAAGGATTTATACCTATCATTGCACACCCAGAGCGTAATAAGGCAATCACCCAAAATCTTGATAT
TCTTTACGATTTAATTAATAAAGGGGCATTAAGTCAAATTACAACATCATCTCTTGCGGGGATATCTGGT
AAAAAAATTAGAAAATTAGCAATACAAATGATTGAAAATAATCTGACCCATTTTATAGGATCAGATGCGC
ATAACAGAAAAATAAGACCATTCTTAATGAATGATTTATTCAAAGATAAAAAATTACGTCAATATCAAGA
TGATATGAACGAATTTATAAGTAATGCGAAGTTAGTTGTTAATAATAAAAAAATTCCTAAACGAATGCCA
CAACAAGACTATAAACAGAAAAGATGGTTTGGGTTATAAACAGCAAATGAGGGGTTTTATGGCACATTTA
TCTGTGAAATTGCGGCTTCTAATATTAGCATTAATCGATTCGCTGATTGTGACAGTTTCAGTGTTTGTGA
GTTACTACATTTTAGAGCCGTATTTCAAAACATACTCTGTCAAATTACTAATATTGGCAGCTGTTTCACT
ATTCATATCACATCATATTTCAGCATTTATTTTTAATATGTACCATCGTGCATGGGAATATGCCAGTGTG
AGTGAATTAATTTTAATTGTTAAAGCTGTTACGACATCTATTGTTATAACTATGATTGTCGTGACAATTG
TAACAGGCAACAGACCGTTTTTTAGGCTGTATTTAATTACTTGGATGATGCACTTGATTTTAATAGGTGG
CTCGCGTCTCTTTTGGCGAATTTACCGAAAATATCTTGGGGGTAAATCATTTAATAAAAAAACTACTCTA
GTTGTTGGTGCAGGTCAAGCAGGATCAATGCTGATTAGACAAATGTTGAAAAGTGATGAGATGAAACTTG
AACCAGTATTAGCTGTTGATGATGATGAACATAAACGTAATATCACCATTACTGAAGGTGTTAAAGTTCA
AGGGAAGATAGCAGACATACCAGAATTAGTGAAAAAATATAAAATTAAAAAAATTATTATCGCTATTCCG
ACAATCGGGCAAGGGCGTTTGAAAGAGATTAATAATATTTGCCATTTAGACGGTGTTGAATTATTGAAAA
TGCCTAACATTGAAGACGTGATGTCTGGTGAATTGGAAGTCAATCAATTGAAAAAAGTTGAAGTGGAAGA
TTTGTTAGGCAGAGATCCCGTTGAGCTAGATATGGATATGATATCAAAAGAATTAACGAATAAAACTATT
CTAGTGACAGGTGCAGGTGGTTCAATTGGTTCTGAAATTTGCAGACAAGTATGTAACTTTTATCCAGAAC
GAATTATCTTGCTTGGACATGGTGAAAACAGTATTTATTTAATTAATCGAGAATTACGTAATCGTTTTGG
AAAACACTTTGATATTGTGCCTGTTATTGCAGACGTTCAAAATAGAGCGCGCATGTTTGAAATTATGGAT
CAATATAAACCATATGCAGTTTATCACGCAGCGGCACATAAACACGTACCGTTAATGGAATATAATCCTG
AAGAAGCAGTTCGTAATAATATTTTAGGGACAAAAAATACTGCAGAAGCAGCGAAACATGCAGGTGTAAA
GAAATTCGTGATGATTTCCACCGATAAGGCAGTTAACCCACCTAATGTTATGGGTGCTTCAAAACGTATT
GCAGAAATGATTATTCAAAGCTTAAACGATGAAACGCATCGAACAGATTTTGTTGCAGTAAGATTTGGTA
ATGTACTTGGTTCGAGAGGATCCGTGATTCCGCTTTTTAAAAGTCAAATTGAAGCGGGAGGTCCAGTTAC
TGTAACGCATCCTGAGATGACAAGATATTTTATGACGATACCCGAAGCTTCTAGATTAGTTTTACAAGCA
GGTGCACTCGCAGAAGGTGGCGAAGTATTTGTGTTGGACATGGGAGAACCAGTCAAGATTGTAGATTTAG
CCCGCAACTTAATTAAGTTAAGTGGTAAAAAAGAAGAAGATATACGTATCACATATACGGGTATTAGACC
TGGCGAAAAAATGTTTGAAGAGTTAATGAATAAAGACGAAGTACACCCTGAACAAGTATATGAAAAAATT
TATCGCGGTAAAGTAAAGCATATGACAAGTAATCAAGTTGAAGCGATTATTCAAGATATTGTAAATGATT
TTAGTAAAGAAAAAATTATTAACTATGCCAATGGCAAAAAGGGGAATAATGATGTTTGATGACAAAATTT
TATTAATAACTGGTGGCACAGGCTCATTCGGTAATGCTGTTATGAAACGCTTTTTAGATTCTAACATCAA
AGAAATTAGAATTTTCTCGCGTGATGAGAAAAAACAGGATGATATTCGAAAGAAATATAACAACTCTAAA
TTGAAGTTTTATATTGGAGATGTGCGTGATAGTCATAGTGTAGATACAGCCATGCGGGATGTTGATTATG
TATTCCATGCAGCTGCGTTAAAGCAAGTACCATCGTGTGAATTTTTCCCAGTTGAAGCGGTAAAGACCAA
CATTATTGGTACTGAAAATGTATTACAGAGTGCTATTCATCATAATGTTAGAAAGGTCATTTGTTTATCT
ACAGACAAAGCAGCGTATCCAATTAATGCAATGGGGATATCAAAAGCGATGATGGAAAAAGTGTTCGTGG
CAAAATCGCGAAATGTACGAAGTGAACAAACGCTAATTTGTGGCACGAGGTATGGAAACGTGATGGCTTC
AAGAGGATCTGTAATCCCGTTATTTATAGACAAAATTAAGGCGGGAGAGCCTTTGACGATTACTGATCCA
GAAATGACTCGTTTCTTAATGAGTTTAGAAGATGCGGTGGAGCTCGTTGTTCATGCATTTAAACATGCAG
AGACAGGCGACATCATGGTTCAGAAAGCACCTAGTTCCACTGTAGGTGACCTTGCAACAGCCTTATTAGA
ATTATTTGATGCGGATAATGATATTGAGATTATCGGGACTCGTCACGGAGAAAAGAAGGCAGAAACCTTA
TTGACACGAGAAGAGTACGCGCACTGTGAAGACATGGGTGAATATTTTAGAGTGCCGGCAGACTCCAGAG
ATTTAAACTATAGTAATTACGTTGAAACTGGTAACGAAAAGATTACTAAAGCTTATGAATATAACTCCGA
TAACACACATATTTTAACAGTAGAGGAAATAAAAGAAAAACTACTGACGCTAGAATATGTTAGAAACGAA
TTGAATAATTATAAAGATTCAATGAGATAGGAGAGATTGATGTTGAACATTGTAATTACAGGAGCAAATG
GATTTGTAGGGAAAAATTTAAAAGCAGATTTATCATCAACAACAGATCATCACATTTATGAAATACATCG
ACAAACAGATGAAGAGGATTTAGAGAAGGCTTTATTAAAAGCAGATTTTGTTGTCCATTTAGCGGGCGTT
AATAGACCTGAATATAATAAAGAATTCAGTTTAGGAAATGTAAGTTACTTAGACCATATACTTGAGATAT
TAACGAGAAATACAAAAAAGCCAACGATATTGTTATCGTCATCAATACAAGCAACGCAAGATAATCCTTA
TGGAGAAAGTAAGTTGCAAGGGGAACAGCTATTAAGACAATATGCTGAGGAGTATGGCAACCCGATTTAC
ATTTATCGATGGCCAAATCTATTTGGTAAATGGTGCAAACCGAACTATAACTCAGTTATTGCGACATTTT
GTTACAAAATAGCACGAGATGAAGAAATACAAGTGAATGATCGCAATGTTGAACTGACGCTAAACTATGT
GGATGACATTGTGGCCGAAATTAAACGCGCAATTGAAGGGGAACCAACGATTGAAAATGGTGTGCCTACA
GTTCCAAATGTTTTTAAAGTGACACTTGGAGAAATTGTAGATTTATTATATAAATTTAAACAATCACGAA
TCGATCGAACGTTACCAAAGTTAGACAATGTATTTGAAAAAGATTTATATAGTACGTACTTAAGTTATTT
GCCGACGACGGACTTTAGCTATCCACTTGTAATGAATGTGGATGATAGAGGTTCATTTACAGAATTTATA
AAATCACCGGATCGTGGTCAAGTATCTGTAAATATATCTAAACCAGGTATTACTAAGGGGAATCATTGGC
ATCATACTAAAAATGAAAAGTTTTTAGTTGTATCAGGTAGAGGTGTGATTCGCTTTAGACATGTTAATGA
TGATGAAGTCATAGAATATTATGTTTCTGGTGACAAACTGGAAGTCGTAGACATACCTGTCGGATATACA
CATAATATTGAAAATTTAGGTGATACAGATATGGTAACTATTATGTGGGTGAATGAGATGTTTGATCCAA
CTAAGCCAGACACCTATTTCTTGGAGGTATAGCATATGGAAAAGTTAAAGTTAATGACCATAGTTGGTAC
AAGACCTGAAATTATTCGTTTATCATCGACGATAAAAGCATGTGATAAATATTTTAACCAAATATTAGTA
CACACAGGGCAAAACTATGACTATACGTTAAATCAAATTTTCTTTGATGATTTGGAATTAAGACAGCCGG
ACCACTATTTAGAGGCAGTTGGAAGTAACCTCGGAGAAACGATGGGGAATATTATTGCAAAATCATATGA
CGTTTTAGCAAGTGAACAACCAGATGCACTTTTAATTCTTGGTGATACAAATAGTTGTTTAGCAGCAGTA
TCTGCTAAACGTTTAAAAATACCTGTTTTTCATATGGAAGCGGGTAACAGATGTTTTGATCAAAATGTAC
CTGAAGAAATTAATCGTAAAATCGTTGATCATGTTAGTGATGTCAATTTACCTTACACGGAGCATAGCAG
ACGCTATTTATTAGATGAAGGCTTCAATAAAGCGAATATCTTTGTGACAGGTTCACCGATGACTGAAGTG
ATAGAAGCACATCAAGATAAAATCAATCAAAGTGATGTGTTAAATGAGCTTGGATTAGAACCACAACAAT
ATATTTTAGTATCTGCACATAGAGAAGAAAATATTGATAATGAAGACAATTTTAATTCATTAATGAATGC
GATTAATGACATTGCTAAAAAATATCAAATGCCTGTTATTTATTCGACACATCCAAGAAGTTGGAAAAAA
ATTGAAGAAAGCCAATTTGAATTTGATCCATTAGTTAGACAGTTAAAACCATTTGGATTCTTTGATTACA
ATGCATTACAAAAAGATGCATTCGTTGTGTTATCAGATAGCGGCACCTTATCAGAGGAGTCTTCAATATT
GAAGTTTCCAGGTGTGCTTATCCGTACTTCGACAGAAAGACCAGAAGTATTAGATAAAGGGACAGTGATA
GTTGGTGGTATAAGCTATAACAATCTTATTCAATCTGTTGAACTAGCAAGAGAGATGCAAAATAATAACG
AACCGATGATTGATGCAATAGATTACAAAGACACAAATGTTTCAACAAAAGTAGTCAAAATCATTCAAAG
CTATAAGGACATTATTAATCGAAATACTTGGAGGAAATGATGATGAAGATAGCGATTCTTGGCGCTACAA
ATATTAAGCACATGTCATTGTTATCGCATTACTTAAACCATATTGATTTGGAGAGCAATGACGTGGACAT
TATATATACTGACAAATATGATATCAACGAGCATATCCAAGGCATCAACAATTATTATAAATACAAAGTA
AATATTAAAGACAATTGGTCATTTTTCAAAAAAGCTAGAACGTATTATCAATTTAAGCCCTATGCAAAAC
AAATTCTGAGACAAAATAAGTATGATTTTATTATTGTTTGGGGAAGTTATACGGGACATTTGTTTAAGGG
GTTTTTAAAAAAGCACTATAAAAACAAATTTATCTTAAATATAAGAGATTACTTTTATGAAAGAAATAAA
CTCATTAAGCATAGAATGAAAAAAATTGTTAATACCAGTAGACTAACGACGTTATCTTCAGAGGGTTTTC
TATCTTTTTTACCAAAATCTGATAAGTATAGAATTATTTATAGTTATAACTTAAGTATTATTGAAGAAAG
TTATGTAAATAAAAGTTATAAATCAATACTCCCTATTAATATAGGGTTTATAGGAAATGTCAGATTTAAT
GAGATAAATGAAGCATTAATGAAAGAACTTGCTAATGATCCAAGGTTCCATTTGCAATATTTTGGAACGG
GATCGAAACATTTAGAAGCATTTGCTCAAAAAAATCATATAAATAACGTTACATTTTCAGGTGGCTTTGA
TTTGACAGATACGCCTAAATTCTTAAATAAAATTGACATTCTGAATAATTTGTTTGGTAATCAAAATATT
GCTTTAGATACAGCTTTATCAATAAGAATGTACTATGCCTTGTTTTTAAATAAACCTATTATTACAACTG
AGGGTACATTTACTGCTACGGAAGCGAATAAATTTGGATTGGGGTTTAGTGTTAGTCCAGAAAATTTAAA
AGGTATAGGTGATGTATTGATGAATTGGTATAACAATTTGGATGTAAATGACATTGAAAATAAAAGAGAA
ACTTATAGAAATAATGTAATTGAAAATAATAAACAGTTTTATAAGGAAATAGGTAGGATATTCAATGAAT
AAATTCTACAATGTCACATCATATGTCATTGCTATTTTAATATTTCCATGTCTTATATTTGGAGACAAAC
CATTATTATTTCTAGCACCTATATGTTATGGAGTTGGAAAACTCCTTTTAAGTTTCTCTAATAATGCAAA
TTTCAAGTTCTCAAAAATTGTATATGATGTTTTGGGTTTTCTAAGATTAGTCATCATACCAGCAATGATT
GCCTTATTCAATGATTCAATTATAGATAATTTGCCATTAGGACAAACATATTTTAATGAAGCAGTTTTAT
ACATGTGTGTAGAGTTTATCATAGGTTCATTATTTATTTTGATTCTATCAAGGACAAGGTTATTTAAACA
AAAAGTAGTGACACGCAATAATTTTAAGCTTTCTGGATCACCAATTTATTACATTCTATTTAGTTTAGTT
ATTTTTGGAATATTTTTAGTTTCTCCAGGAGTAAGAAAAAATATATCATTTTTAATCATCAAAACAGATG
CAATGGGTAGAGGAACGGAGACGGCAAGTAGTTTAAATGTCCTTTTTGTTATGTTATTTCAACTGGCTTT
AGCACTTTTATTTTTAGTTATTGCGTATGCGTCATATAAAAAATACAAAGATAACCCTAAAATTTATTAT
GCTATATTACCGCTATTTATAGGAGTTATTAATATTAGTTTAATTGTTGGTGAAAGAAGAAGTTATCAAC
TTTATACAATGATTGCTGTTTTAACAGTTGTTTCATTGTTGTTTTTTAAACATAAAAGACGTATCAATAT
TGTCATTATTTCGGTAGGTATCTTTGTATTAGCATTAATGACATTATATAAGGAATTATATGTGTTTAAT
TATACATCGTATAGCGAAGCACTTAAGAGCACAAGTGTAGGTAACTTGAGAATCGTTGATACGTTACAAT
CATATTTTTATGGACCGAGTAACATTGCGGCTTCTATAGATTATTTAAATTATTATAGTGGTTCATTTAA
ACAATATTTATTCGATAATACGAGAGCTATTTTTGGTATTAACTTTTTTATAGATAAACAACATTTAATT
ACGAGTCAACTTTTCAATCAGTTGATATATGGTAGTAAACAATTGACCGGTCATCTTATATCGAGTGCAG
GATACGGCATTATATACTTTGGACCATTATTCTTCTATTTGAATTTGCTAGCAAATATTTTCTTTGCATT
TTTAGTCGAATATATTATTCGCAGAAGTAAATCCTTAGAAGTGATATTTATTGGCACATACATTTATATG
CGACTTATCACAAATGTTTTCAGTCATCCAACACCACTAATTACACTGATTTCTATGATTTTAGTTGTAT
ACTCTATAGCTATCGTCCCAGGCATTATTATTAAAAATTTCACTAAAAAAGTAGGGATAGAATGATAATC
AAAACATTTATGAAAACCAAACTGTTTAGATTAATGAATACACCGCTATTGTTGTTTTATAAAAAAGAAT
ATTTAACTGGATACTATTTTGAAAATAAAGTAGCTGGATGGTTATGGGCGTGGAAGGCAGTTCCATTTAA
ATTGTTAGGTATTAATGCTCGTATACCATTTCCAGCTGACATAACTGTCAGAATGCATAATCCAAATAAT
ATTGTTTTTGATAAAAATGATATTCATATATTCCAATCACCAGGTACGTATTTTAATAATTTTTCAGCAG
TAATATATCTAGGAAGAGGTGTCTACATAGCACCTAATGTAGGTATTATTACAGCAAATCATGACATTAA
AAATTTAAAGTCACATGTCCCAGGAAAAGATGTCAAAATAGGCAATTATAGCTGGATAGGTATGAATTCA
GTCATATTACCAGGCGTTGAGTTAGGGGATCATACTATAGTAGGTGCTGGATCAGTTGTTACAAAAAGTT
TTCCTGAAGGCAACGTTATTATAGGCGGAAATCCAGCGAAAATCATTAAGAAAATCTGAGGCTAATTATG
AAAATAAATAAATTTATTAGTGATTCATTTTTAATGATTTTAAGTAGCGGTATTGCGCAAATCATACTAA
TCGTCACAACTCCAATTATTACAAGGTTATATTCGCCAGCTGAATTTGGAGAGTTTACGATTTTCTCTAA
TATCGCAATGATTCTAATACCGATTATTAATGCAAGATATGATTTATTAATTGTAAATGCTAAAAATGAT
CGTATTGCAAATATACTTTCACAGATTAGCTTTTTAATATCATTAGTCATTATATTAATACTAATTCCAG
TATTTATGGTTAGTGCATTATTGTTTCCAAATTTTATACTAGATTTTATTTTTATTATTGTCATGTTGTT
TTTGGTAAGTTTAACGAATATATTTACGAATTATTTAAATAAGGAACGGAAATATAAAGTATTAAGTTTG
ATTAACGTTTTTAGAGCTGCATCAATGGCATTACTTCAAATCATATTTGGTTTTTTAGCATTTGGAAGTC
TAGGTTTAATCATTGGATTTTCATTGTCTTATATTGCAGGTCTAACACTCGGATATAGAACCTTTAAAAA
GCATTTTAATATTGTAAAAGATAAAGAAGAGGCAAAGGAGATATTTTTAGAAAATAAGAATCAGTTAGTT
TATTCAACACCATCAATATTATTAAATAGTTTATCTTTTTCGGTTGTTGTGTTCTTTATAGGTATTTTGT
ATACAAACACTGAAGTAGGTATATATGGGATGGCGATCAGAGTATTGGGTATTCCAGTCACAATTATTTC
TTTAGGTTTATCAAAAATATTTATGCAACAAGCCAATGATTATTACATCGAGTATGGTAATTTTCGGAAT
TTGTTACTTAAATTTAGTTCAGCATTAATCATAGTTTCAATCATACTCTATGTACCACTTTATTTATTCA
GCGAAGAACTAGTAAATATATTATTAGGAAAAAATTGGGGTGATGCAATTATTGTAATTAAAATTGTTAT
CCCATTATTTGTAGTAAGACTGATTGTATCTACAGTGTCACTTTCTGTGATTGTATTGCAAAAACAACAG
TTAGAACTTATATTACAAGCGTTATTTTTAGTAGGAACAACTATTACATTCATCATTTCTAAAATATTTA
GCCTAACATTTTTAAACTTCGTTTCTATTAATACAATTGTACTAGTATTGTCGTACATTATATTTTTTAT
AGCACTGTTTTATTTCGCTAAAAACAAAAGATTCAAAGAAACTTAAGTTGAAATCTAAAATGACTACTGA
AAAGGACGATTAGATGAGCAAAAAAAATATTTTAATACTATGCCAGTATTTTTATCCGGAGTATGTATCT
TCTGCGACGTTGCCAACGCAACTGGCTGAGGATTTAACTGCTCAAGGTATCAATGTCGATGTCTTATGTG
GTTGGCCATATGAATATAGTCAAAACAATAATGTCTCTAAGACGGAAACGTATCATGACATTCATATTCG
ACGTCTTAAATATTCAAGATTTAATAATAAAAGTAATGTTGGAAGAATAATTAATTTCTTTAGTCTATTT
TCAAAGTTTGCACTAAATATGCCAAAAATGTTGAAGTACGACCACATTCTTGTTTACTCTAATCCACCCA
TTTTGCCATTAATACCAGACGTTTTGCATAGAGTATTTAAGAAGAAATATTCTTTTGTAGTCTATGATAT
TGCGCCTGACAATGCTATTAAAACAGGAGCTACTCGACCTGGTAGTATGATTGATAAATTAATGCGTTAT
ATCAATAAAAATGTGTATAAACACGCAGACAATGTCATTGTGCTTGGTACTGAAATGAAAAATTATTTAG
TAAATCATCAGATTTCTAAAAATCCTAACAACATCCATATTATTCCTAATTGGTATGATATGCGTCAGTT
GCAAGACAATCATATTGAAAATGACACATTTAGAACTTATCGCGAACAATACGACAAGATTTTATTATAT
AGCGGTAATATGGGTCAGTTACAAGATATGGAGACACTCGTTTCATTCTTAAAATTAAATAAAAATGAAA
CGAAAACATTAACAATACTGTGTGGGCATGGTAAGAAATTTGCTGAAGTCAAAGCGGCTATTGAGACACA
TCAAATTGAAAATGTAAAAATGTTTGAATTTTTAACGGGGACAGATTACGCCGACGTCTTGAAAATTGCT
GACGTTTGCTTTGCATCACTTATTAAAGAAGGTGTTGGGTTAGGAGTGCCGAGTAAAAATTATGGCTACC
TAGCAGCTAAGAAGCCGTTAGTACTCATCATGGATAAACAATCTGACATTGTTCAACATGTTGAACAATA
TGATGCAGGTGTACAAATAGATAATGGCGATGCACAAGCTATTTATAATTTCATCAACACCCATTCTAGT
CAAGCATTACAAGAAATGGGTGAGCGCGCACATCAACTGTTTAAAGATAAATATACGAGAGAAATTAATA
CAATGAAGTATTACAATCTGTTGAAGTGAGGAGATAATTATGAAGCGATTATTCGATGTAGTAAGTTCAA
TTTACGGTTTAGTAGTATTAAGTCCAATCTTATTTATAACGGCATTACTGATAAAAATTGAATCACCGGG
ACCAGCCATTTTCAAACAAAAAAGACCAACTGTTAATAATAAACTTTTTAATATTTATAAGTTCAGATCT
ATGAAAATAGACACACCCAACGTTGCAACAGATTTGATGGATTCTACTTCATATATTACAAAAACAGGCA
AAGTCATTCGTAAGACATCTATAGATGAATTACCACAATTATTGAATGTTTTAAAAGGTGAAATGTCGAT
TGTAGGACCGAGACCAGCACTTTATAACCAATACGAGTTAATAGAAAAGCGTACAAAAGCGAATGTGCAT
ACGATTAGACCAGGTGTGACCGGCTTAGCTCAAGTGATGGGTAGAGATGATATTACAGATGATCAAAAAG
TAGCCTATGATCGTTATTATTTAACGCATCAATCCATGATGCTTGATATGTATATCATTTATAAAACAGT
TAAAAATATTATTACTTCTGAAGGTGTGCATCACTAATGAGAAAAAACATTTTAATTACAGGTATGCATG
GCTACATTGGAAATGCACTGAAAAATAAGCTAACTGAACAAGGGCATCGAGTGAATCAAATCAATGTTAG
GAATCAATTATGGAAGTCAACTTCATTCAAGGACTATGATGTCTTAATTCATACGGCAGCCTTAGTTCAC
AATAGTACACCAGAAGCGCGACTATCAGATTATATGCAAGTGAATATGTTGCTTACGAAACAATTAGCAC
AAAAGGCGAAAGATGAAGGCATCAAGCAATTTATTTTTATGAGTACGATGGCTGTCTATGGTAAAGAGGG
TAATGTTGGAAGAACAGATGAAATCAGTACACAAACACCAATAAAACCAACGACAAATTACGGGATTTCC
AAAATGTTTGCTGAACAAGCATTATTAGAGATGGTGAGTAATACATTTAAAGTCTCAATTGTAAGGCCAC
CTATGATTTATGGTCCAAATTGCCCAGGAAATTTCCAACGCTTAATGAAGTTATCGCAATTATTACCAAT
CATTCCTGATATTAAAAATCAGCGTAGTGCTTTATATATTAAACATCTGACAGCATTTATTGATCAATTA
ATATCACTAGAAGTGACGGGGGTATATCATCCGCAAGACAGTTTTTATTTTGATACATCAGCGGTAATGC
ATGAAATTCGTCATCAAGCACATCGTAAAACCATTATGGTAACTATGCCATCAATGTTAAATAGATATTT
TAATAAATTGTCGATTTTTAGAAAATTATTTGGCAATTTAACATACAGTAAGACGTTATATGAAAACAAT
AATGCATTAGAAGTTATCCCTGGAAAAATGTCACTTGTTATTGCGGACATCATGGATGAAACGACAACCA
AAGATAAGGCATAAGTCATCTATTAAATGAAATAAACATACAAATAGTTTTTATTTGGAGGTTATAGTAT
GAAATTAGCAGTAGTTGGCTTAGGTTATATCGGTTTACCAACATCAATTATGTTTGCAAAGCATGGTGTC
GATGTGCTTGGTGTTGATATAAATCAAAAAACAATAGATAAGTTACAAAGCGGTCAAATTAGTATTGAAG
AACCAGGATTGCAAGAAGTTTATGAAGATGTACTGGCATCGGGTAAATTAAAAGTATCCACAACACCTGA
AGCATCTGATGTATTTATCATTGCAGTACCGACACCGAACAATGATGATCAATATAAATCATGTGATATT
TCTCTTGTAATGAGTGCACTCGACAGTATTTTACCATTTTTAGAAAAGGGAAATACCATTATTGTTGAAT
CGACAATAGCGCCTAAAACGATGGATGATTTTGTAAAATCAGTTATTGAAAATTTAGGATTTATAATAGG
TGAGGATATTTATTTAGTCCATTGTCCAGAACGCGTATTGCCAGGAAAAATTTTAGAAGAATTGGTTCAT
AATAATCGTATTATTGGTGGCGTGACTAAAGCGTGTATTGAAGCAGGAAAACGTGTTTATCGTACATTTG
TACAGGGCGAAATGATTGAAACTGATGCGCGTACTGCTGAAATGAGTAAGTTAATGGAAAATACGTACAG
AGATGTCAATATAGCTTTAGCGAATGAGTTAACTAAAATATGTAATAACTTAAATATTAATGTGTTGGAT
GTTATTGAAATGGCTAATAAACACCCACGTGTTAATATCCATCAACCTGGTCCAGGCGTGGGTGGTCATT
GTTTGGCAGTAGATCCTTACTTTATTATTGCTAAAGACCCTGAAAATGCAGCGCTCATCCAAACTGGACG
TGAAATTAATAATTCAATGCCAGCCTATGTCGTTCATAAAACGAAAGAAATGCTTAAAGTGCTTAACGGG
AATAAAGTTGCAGTCTTTGGTTTAACATATAAAGGTGATGTAGACGATATTAGAGAATCCCCGGCATTTG
ACATTTATCAATTGCTATTGCAGGAGAACGATATCAAAGTAAGTGCGTATGATCCACATGTTGAATTAGA
TTTTGTCGAACATGAAATGGCGCGTGCAGTTTCAGATGCATCGCTAGTATTAATTTTAAGTGATCATTCA
GAATTTAAACATTTAACAGATAACGATTTTAAAGGAATGAAACATAAAGTAATTTTTGATACTAAGAATG
TTGTTAAATCTGCATTTAAAGATGTATCATATTATAATTATGGCAATATATTTGATTTTATGGACAAACA
CATTTTATAAAATAAAGGCTCGAATCATTAAAAGCGATCAATTGCCACGTGTTTGAATCTCAGAGAGGAT
AATGATATGAAGAAAATTATGGTTATTTTCGGAACTCGACCCGAAGCAATTAAAATGGCACCTTTAGTAA
AAGAAATTGATCATAATGCGCAACTTGAAGCGAATATTGTGATTACAGCACAACACCGAGATATGTTGGA
TAGTGTACTAAATATATTTGATATTCAAGCTGATCATGATTTAAATATTATGAAAGATCAACAGACGTTA
GCGAGTCTTACTGCGAATACGCTCGCTAAACTCGACAATATCATTAACGTAGAAAAGCCAGATATGATTT
TAGTTCATGGTGATACAACTACGACATTTGTAGGTAGTTTGGCGGCATTTTACCACCAAATTCCTGTTGG
ACATGTCGAAGCGGGACTGCGTACACATCAGAAATATTCGCCATTTCCTGAAGAATTAAATCGTGTCATG
GTAAGTAATATTGCAGAATTGAATTTTGCGCCAACGGTGATTGCTGCTGAAAATTTACTTTTTGAAAATA
AAGATAAAAACAGTATCTTTATTACTGGAAACACAGCAATTGATGCACTTGCAACAACAGTACGTGATGA
TTTTGTTTCGAAAATCATTAATAAACATAAAGGTAAGAAAGTTATTTTATTAACTGCCCATCGTCGTGAA
AATATTGGAGAACCTATGCACCGTATTTTTAAAGCAGTGAGAGATTTGGCAGATGAATATGAAGATGTGG
TCTTCATTTATCCAATGCATCGAAATCCAAAGGTTAGAGCGATTGCTGAGCAATATTTGTCAAATAAAAA
TCGTATTGAATTGATTGAACCATTAGATGCGATTGAGTTCCATAATTTTACAAACCAATCATATCTCGTG
TTAACAGATTCGGGTGGTATTCAAGAAGAGGCACCGACATTTGGTAAGCCTGTGTTGGTACTAAGGGATC
ACACTGAGCGTCCGGAAGGTGTTGAAGCGGGGACGTCGAAAGTAATTGGTACTGATTATGACAATATTGT
TCGAAATGTGAAACAACTCATAGAAGATAATGACGCATATCAACGTATGAGCCAAGCGAGCAATCCATAT
GGAGACGGTCAAGCATCGCGACGTATTTGTGAAGCTATCGAATATTATTTTGGTTTACGATCCGACAAGC
CGGATGAATTCATGCCATTATGTGATAAATAATTAAAATACCCCCTAATCATGAAGCTGATATACATGAC
CAGCAGTGACTAGGGGATATTTTTATATGATTATTTTTGATAGTGGTAGCCAATATCATAAGTGAAAACT
TTATTTGATAATATTGGGCTTTTTTCTGCATCATGATCACTTTTTAAACGTACATTTTTATGAGCTTCTT
TAAACACATCTGAATTTAACCAATTGTTAAAACTCTCTTCAGACTCCCAAATGGTTAAGATTTTAACTTC
ATCTGTGTCTTCAGTATTTAATGTTTTAGTGACAAACATTTGTTGGAATCCTTCAATTGTTTCGATTCCT
TGTCTATTGTAAAAGCGCGCAATCGTTTCTTCTGCACTACCTTTTTCTAACTGTAATCTATTTTCTGCCA
TAAACATAGATAATCACTCCTCTATTTTATTATTTGATTGTGGTAATGTTTTTACAAATGTGAATAGAAC
GATTGTTTGAATGACAACCATAATAATTAATCCTATTCTTACTGCCAAAACATCCACCATATAAATTGAA
AAACCAATGACAATGTATAAGCTAATTAAGATTTTTATTTTCTGTGGTAACGTATAACCGCGGTGTAAGT
AAAAGTTTTCAACATATTCTTTATAAATTTTTTGATTAATAAGCCAATTGTAAAAACGATCCGAACTTCG
TGCAAAACAAAAGACTGCTACGAGTAAGAAAGGTGTCGTTGGCAATAAAGGTAAAACGGCACCGGCAATA
CCAAGTGCTGTAAATATCAGGCCAATGACGATTAATATAAGTCGCATTGTAAAAACTCCATTCTAATACT
AATGCGCATGTTATATCGTTATATCAATATAAATCATGCTAGATGTAATATGTATGACAAGCGCAATGCG
TAAGCAAATCGAAACCTTGGATTGTTTTTATCTTATTCATGCATTTTAAGTGCGACTTTCATAACAATTC
AGTTGATTAATGAGAATACTTCTCAAGTAGTATAGTTATATTATGAGTTTTATTTTTGAAAAGTGCAATA
TATTTTCGATAATATAATCACTTTTTGTGGTTAAATAAGACGAAATTTTTAAAAGATGAAACATCTGTGA
GCTGATTATTTTATAAAATGTAAACGCTTACTATATAATGTGAATCATATCGTTTAAAATCATTATTATA
TATGATGCTGAATGATTTATTTTATAGCCTATAAACAAAGGAGAGATAACATGGCAGTAAACGTTCGAGA
TTATATAGCAGAGGATTACGGTTTATTTATCAATGGGGAATTTGTTAAAGGTAGCAGTGACGAAAAAATT
GAAGTGAAAAATCCAGCAACTGGAGAAACACTATCACATATTACGAGAGCAAAAGATAAAGATGTTGATG
ATGCAGTCAAAGTAGCACAAGAGGCATTTGAATCATGGTCATTGACATCAAAAACAGAACGAGCGCAGAT
GTTACGCGACATTGGTGATAAATTAATGGCGCAAAAAGACAAGATTGCAATGATAGAAACGTTAAATAAT
GGTAAACCTATTCGTGAAACAACATCGATTGATATTCCATTTGCGGCAAGACATTTCCATTATTTTGCAA
GTGTTATTGAGACTGAAGAAGGCACAGTGAATGATATCGATAAAGATACGATGAGTATTGTAAGGCATGA
GCCGATTGGAGTAGTCGGTGCGGTTGTTGCTTGGAACTTCCCAATGTTATTAGCTGCATGGAAGATTGCA
CCTGCCATTGCTGCAGGTAATACGATTGTGATACAACCATCGTCTTCGACACCATTAAGTTTATTAGAAG
TTGCAAAAATCTTCCAAGAAGTGTTACCAAAAGGTGTTGTTAATATACTAACTGGTAAAGGATCAGAATC
AGGTAATGCAATATTTAATCATGAAGGTGTGGATAAATTATCATTTACTGGTTCAACTGATGTGGGATAC
CAAGTTGCAGAAGCTGCAGCGAAACATTTGGTTCCTGCTACATTAGAGCTTGGAGGTAAGAGTGCCAATA
TTATTTTAGATGATGCTAATTTAGACTTAGCAGTTGAAGGTATTCAATTAGGTATTTTATTCAACCAAGG
TGAAGTATGTAGTGCAGGCTCTCGATTATTAGTTCATGAAAAAATTTATGATCAATTGGTACCGCGTTTA
CAAGAGGCATTTTCAAATATTAAAGTCGGTAATCCACAAGATGAATCTACACAAATGGGTAGTCAAACTG
GTAAAGATCAGTTAGAAAAGATTCAATCTTATATTGATGCAGCAAAAGAATCAGATGCACAAATATTAGC
AGGAGGTCATCGTCTAACTGAAAATGGATTAGATAAAGGTTTCTTCTTTGAACCAACGTTAATTGCTGTG
CCAGATAATCAACATAAGTTAGCTCAAGAAGAGATATTTGGACCAGTGCTAACAGTCATTAAAGTGAAAG
ACGATCAAGAGGCAATAGATATCGCTAATGACTCAGAGTACGGTTTGGCTGGTGGCGTATTCTCTCAAAA
TATTACACGTGCATTAAATATTGCGAAGGCCGTACGTACAGGACGTATTTGGATTAACACTTATAACCAA
GTACCAGAAGGCGCACCATTTGGCGGTTATAAAAAATCAGGTATTGGTCGAGAAACATATAAAGGTGCGT
TAAGTAATTATCAACAAGTTAAAAATATTTATATTGATACAAGTAACGCTTTAAAAGGTTTGTACTAGAG
TAAATATAGTTTTTGAGGCGTGTTCGTAGGTCAGTCTATCGGTAGGTCTTAATGTTTAACGAAGCGATTA
AGATTTTAAGTAGAATGACTGAATGTATAGGAATGCGCGTAATGATATCAGTATATAATGAGAAAAATAA
CAGCAGTAGGATGATTTTTAATTACAAATCATCTTACTGCTGTTTTTACTTGCGCTCTTTTGCAGTACGT
TTTTTATAAGACAACGTTTATTTGATTGAAAAGGGGTTATAGTTTTTGACATTTTTATGTAAATAGCATA
ATACTCTCGGCAGTTTTCCATATATTCTATATGATAGGGATAAAATAGCGATACAACGAGACATTAAGTG
GTAAAAGTTTTTGCAAAAGTGATATTACATTACGTTATAAAGGGTAAATATTAATGAACTGTCATGTCAT
AAAATTGTTATTTTATAAATCATGTTTAGTTAAGAGAATGCTATTATTTTTATAAAACTATAAATATTTA
CTTTTAAAACTAATTTTATTGAATATGGTGCTTTATTTAGGAGTGGAAAATTAGATGAATAAAAGGGAGA
AAATTGCTTTAAATAGATACAAATATTTTCATCATGTTGATCATCAAAAAATTCAACATAATTCTAAAAA
GACATTATGGGCTTCACTTATTATTACACTGTTATTTACAGTGATTGAATTTGTTGGAGGATTAGTGTCA
AATTCATTGGCATTACTTTCTGATTCGTTTCATATGTTAAGTGACGTATTAGCACTAGGTTTATCGATGC
TAGCAATTTATTTTGCAAGTAAGAAGCCGACCGCACGCTATACATTTGGCTTTTTGAGATTTGAGATATT
AGCAGCATTTTTAAATGGTTTAGCATTGATTGTAATATCAATTTGGATTTTGTATGAGGCGATTGTGCGC
ATTATTTATCCACAACAAATTGAAAGTGGCATTATGTTTCTCATAGCTAGTATTGGTTTGTTAGTTAATA
TTATTTTGACTATAATTCTAGTAAGATCTTTAAAACAAGAAGACAATATTAATATTCAAAGTGCACTATG
GCATTTTATGGGGGATTTGTTAAATTCTATTGGTGTGATCGTAGCGGTTGTATTGATTCATTTTACTGGT
TGGCGCATTATTGACCCAATCATTAGTATTGTGATTTCAATCATCATTTTGCGTGGTGGTTATAAAATTA
CGCGTAATGCTTGGTTAATTCTAATGGAAAGTGTACCTAAACATTTAAATACCGATGAAATCATTGAAGA
TATCATTAGTATCGATGGCATTTTAGATGTGCACGAGTTTCATTTGTGGAGTATTACAACAGACCATTAC
TCATTAAGTGCGCATGTTGTGTTAGATAGAAATTGTGATGTTGATGATTATCAAGCTATTGATCAAGTTT
CAACGCTGCTTGAAGAAAAATATGGCATTGCACATTCAACATTGCAAATTGAAAACTTACAACTAAACCC
ATTAGATGAACCATACTTTGATAAATTAAAATAATTAAACAACATGCGCTGTGCCAGAATAACTTTAGCA
CAGCGCATGTTTTGTTTATGCTTATGTTGCGTCACCTAAATCATTTTCATCAATTTCTTTAATGTCATCC
ACTTCTAAAACGACGTCTTTAGGTTTCAGAATATGAATATGTTTTTCGTCATCTGTATGTAAAATACGTT
CTATGATGTATCTTTGACCGGCCATTGTTTCCACAGCAATCTTTTTATTTCTTGCTAAACTTGCTACGAC
AGATTCTTTATCCATAATGATAGCCTCCTATATATATGTTTATTTAGTTATACCCTAACATTATTTTTAT
ACTCTTTGAAAATATATTTCCTGAAATTTTATCTAAATATTTAAAAAAATAGCTCAATATCCTTGTAATC
TGATAGGAATTATAGTAATATTTTTTCAACCATTGTTATAGGAGGTTTTATTAATGACATTATTTTTACT
AGAAGCCAATCATCTTGATTTTGCATCATCGAAAGAAGAACTGGAAGCAAAGGCAGCATCGTTATCTACT
AAATCAATACCAACTTTAATTGAAGTACAAGCTACTGAAAATTTAACTCATGGATATTTTATTGTAGAAG
CAAATGATGAAACAGAAGCTAAACAATTTTTAACAGACGCAGGTATCAGTATTCAATTAGTGAAAGAAGT
ACGCTTAGTTGGAAAAGATTTAGACGAAGTTAAAAATGGAGATGCACATGTCGATTACCTTGTAACTTGG
AATATTCCTGAAGGCATTACTATGGATCAATATTTAGCACGTAAAAAGAAAAATTCTGTTCATTATGAAG
AAGTACCAGAAGTAGAATTTAAACGTACATACGTATGTGAAGATATGTCTAAATGTATTTGTTTATATAA
TGCACCTGATGAAGAAGCGGTGCGTCGTGCGCGTAAAGCAGTAGATACACCAATTGATGGCATCGAAAAA
CTTTAATAAGACTACAAGTTGATGTTAGTCATCAAATTTGAATGTTTAGTATAGATGGACGAGAGTTATT
TTAATAATAGATATCATGAACGCAATACAACATCTGTATGCAGAGGTATTGAAATAAAGATTTTTCTTAA
TATAGTATAGGCCTGCTATTTTTCTAAAGATAATTTATGAAAGTGGTAAGGAATATATCGTAACGAACAC
GATATCAATAATCATCTGTAGTTATAACAATTTGGGATATAAGGGCTGTGTTAGGCATAGCCCTTTAGAT
ATACACTTAATTCTTATTAAAATAGTAGGAATTAAAAGGGGGATTGTCATGATTAAAATACAGCAATTAC
AACATCATTTCGGCACACATCAAGTCATACATAACTTTAATTTAGATATTAACAAAGGTGAAATCATCTC
ATTTATAGGAAAAAGTGGTTGTGGCAAGTCTACCTTACTTAATATTATTGGCGGATTTATTCAACCGTCG
TCAGGACATGTCGTAATTAATAATCAAGTAAAGCGAAACCCATCGCCAGATTGTTTAATGTTATTCCAAC
ATCATAATTTGCTACCTTGGAAGACGATTAATGACAATATTAGGATAGGGTTACATAAAAAAATGACTGA
TACAGATATCAATGAACAACTCAAATTAGTTGATTTAGAAGGAAAAGGTAAACATTTTCCTGAGCAATTA
TCTGGTGGTATGAAACAACGTGTAGCACTGTGTCGTGCACATGTACATCAGCCAAACGTCATATTAATGG
ATGAACCATTAGGTGCATTGGACGCATTTACACGTTATAAATTACAGGATCAGTTAGTGCAATTAAAACA
TCAAACAAAAGCCACTATCATTCTTGTGACCCACGATATTGATGAAGCAATTTATCTTTCTGATCGAATT
GTTTTATTAGGAGAAGGTTGTAATATTATTTCTCAATATGAAATGACAACATCACATCCACGTAATCGTA
ATGATAGTCATTTGCTTAAAATTCGTCATGATATTATGGAAACATTTGCCTTGAATCATCATCAAGTTGA
ACCTGAATACTATCTATAAGGAGTGAAAAACGATGAAAAAAATTATCGCAATCGTCATTATTGGATTCCT
TATACTTTCAGGTTGTGACTGGCAAAGGGTGTCTAAAGCACCGTCTAAAAAGTCGCAAAATCAGCAAGTA
ATTAAAATAGGGTATTTGCCGATTACACATTCAGCGAATTTGATGATGACTAAAAAATTATTATCGCAAT
CGAGCCACGCTAAATACAAACTTGAACTAGTGAAATTTAATAATTGGCCTGATTTAATGGATGCATTAAA
TAGTGGTCGTATAGATGGTGCATCGACTTTAATAGAACTTGCTATGAAGTCAAAGCAAAAGGGATCAAAT
ATAAAAGCGGTGGCATTAGGGCATCATGAAGGCAACGTCATTATGGGTCAAAAAGGCATGCATTTGAGTG
AATTTAATAATAATGATGAATATCATTTTGGTATACCACATCGTTATTCAACCCATTATCTTTTACTTGA
AGCATTACGTAAGCAATTAAAGATTCAACCGAGTCATTTTAGTTATCATGAAATGTCACCAGCAGAAATG
CCAGCAGCTTTAAGTGAACATCGAATTACTGGATACGCTGTAGCTGAACCGTTTGGTGCCCTCGGTGAAA
AGTTAGGGAAAGGTGAGACTTTGAAACATGGTGATGACGTCATTCCTGATGCATATTGCTGTGTGCTAGT
GCTTAGAGGTGAACTTCTGCATCAACATAGAGATATAGCGCAAGCGTTTGTACAAGATTATAAAAAATCC
GGCTTTAAAATGAATAATAAAAATACAAGTGTAGATATTATGACACAACATTTTAAACAAAGTCGTGAGG
TCTTAAAACAATCAGCCGAGTGGACATCATATGGCGACTTAACTATTAAACCATCCGGCTATCAAGAAAT
TTCGAAGTTGGTGAGACAACATCAATTATTTAACCCACCTGCATATGATGATTTTGTTGAACCATCACTA
TATAAGGAGGCATCGCGTTCATGACACGTCTCACAATAAATAAAATATTACTACCAATTATCACATTTAT
CATTTTCCTAGGCATATGGGAACTAGTTATTATCATAGGACACTACCAACCAGTATTGCTACCTAGTCCA
GCGCTTGTAGGAAAAAGTATTTGGACATTCATTGTTACTGGAGAGATTTTTCAACATTTGGTTATTAGTT
TATGGCGGTTTGTTGCAGGGTTTGTTGTCGCATTAATAGTTGCTATTCCAGTAGGGTTCCTACTTGGAAG
AAATCACTGGTTTTACAATGCAGTAGAACCACTATTTCAGTTGATTAGACCAATATCACCGATAGCTTGG
GCGCCATTTGTTGTCCTATGGTTTGGTATAGGTAGTTTGCCAGCGATAGCAATTATTTTTATAGCTGCCT
TTTTCCCAATTGTTTTTAACACAATTAAAGGTGTAAGAGATATTGAACCTCAATATTTGAAAATAGCTAC
TAATTTAAATTTAACTGGATGGTCACTATACCGAAATATTTTATTTCCTGGGGCATTCAAACAGATCATG
GCTGGTATACACATGGCCGTTGGAACAAGTTGGATATTTTTAGTTTCAGGTGAAATGATTGGAGCGCAAT
CAGGTCTAGGATTTTTAATTGTAGATGCACGGAACATGTTGAATTTAGAAGATGTTTTAGCAGCGATCTT
CTTTATAGGTCTATTTGGTTTTATTATTGATCGTTTAATTAGTTATATTGAGCAATTTATACTGAAAAGA
TTTGGAGAGTAAGGAGAGATGATGATGACTTTAGAAACATTAATTAAAGAACAGTTGGATCCATATTTAG
AAGAAATTGATGCTGGTACATATTATCCGAAGGCTTTTATTCAAAAGTTATTTGTAGATGGATATTTTGG
TGAAGCATCACTTAGAAAAAATGCTGAAGTAATTGAGGCAGTATCGCAGTCTTGTTTGACCACAGGCTTT
TGCTTGTGGTGCCAGTTGGCCTTTTCTACTTATTTGCAAAATGCACCACAGCCACATTTAAATAAAGACT
TACAAGTGCAATTGTTATCGGGAGAAATATTAGGAGCTACCGGATTGTCTAATCCAATGAAATCATTTAA
TGATTTAGAAAAATTAAACTTAGAGCATTCATATGTCGATGGGCAACTAGTTGTTAGTGGACGTATGCCG
GCTGTTAGTAATATCCAAGAAGATCATTACTTTGGCGCAATTTCGAAGCATGAATCATCAGATGAATTTG
TGATGTTTATATTACGTGCAAATCAACATGGTATTACACTCGTTGAAAAAACAAACTTTTTAGGAGTCAA
TGGCTCAGCAACATATCAAATTACGCTAAATCAAGTGGTTGTACCACAATCTCAAATTATTACGCATGAT
GCAAAACAGTTTGCCGCAACGATTCGACCACAATTTATTGCATACCAAATTCCAATTGGATTAGGATCAA
TCAAGAGTTCATTAGACTTAATCGATGCATTTTCTAATGCACAAAATGGTATCAATCAATATTTAGAATA
CGATGTTGAAGATTTTAAAAAGCGTTATCTTCAACTTAAAGAGGCATTTTATACATTGTTAGAAGATGGC
AATTTAGATGGCCATTTAAGTGAATTGATATCATTGAAGAAGGACATTGGCTATTTATTGTTGGATGTAA
ATCAAGCTTCTGTTGTTAATGGTGGCTCAAGAGCATATACACTGTATTCCCCACAAGTACGTAAATTAAA
AGAAGGATTCTTCTTCGCTGCATTAACACCGACATTAAGACATTTAGGTAAACTTGAAGAAACATTGAAG
GACTAAGTACAATATGTTGATTTGTTGTTTAGATGCATTTGTTGAAACATTTTTTATAAATAATATAAAT
ACTAGTTTATAAATATTTCTTGTTAATTTGTTATATCTTTTTAACTAGGAAAATATACATTTTGTAATAA
TAATAATCGTTATCATTGAAAAAGTGTTAATAAGGTGTATAATGAAAATGTGAACAATTAATGAACTTCT
TATTTTAAAGAAGGTGAATACAATAGATACGCATACTAAAGAACAACAATTCTCGAATCTAGTGAGATCT
TATCGTAAAGAATACGTGGGTAAAGGCCCTAATAGTATTCGAGTGTCGTTTAAAGATAATTGGGCGATTG
CATATATGACTGGTGTCTTAAGTAAAGTTGAAAGCTTTTACTTAAACGACAAACGCAATGAATCGATGCT
ACATTATACACGCACAGAGAAGATTAAACAGATGTATAAAGAAATAGATGTAAATGAGATGGAAAATCTT
GTAGGCGCTAAGTTTGTAAAATTATTTACAGATATTGATTTGAATGATGATGAAGTCATTTCAATATTTG
TTTTCGATAAGTCAATAGAATAAGTGTTGCTGGTGTAAGGTACGCGGTGCTGTTTGCTAACTTCGCTTTG
AATTTAACAATAATTCAAGGGGGTGGTATGTCAAACGGTGCCGTTTTTTTGTCGTATTTTTAAAACAAGT
AACACGCAACACGTACTTTAAGGAAGTCAAAATTTATCATTTAGGAGAGATGGATATGAAAATCGTAGCG
TTATTTCCAGAAGCAGTAGAAGGTCAAGACAATCAATTGCTTAATACTAAAAAAGCATTAGGATTAAAAT
CATTTTTAGAGGAAAGAGGACATGAATTCATTATATTAGCAGATAACGGTGAAGACTTAGATAAACATTT
ACCAGATATGGATGTGGTTATTAGTGCACCATTTTACCCTGCATATATGACTCGTGAACGTATTGAAAAA
GCACCAAAATTGAAATTAGCAATTACAGCAGGTGTCGGATCTGACCATGTAGACTTAGCGGCTGCAAGTG
AACACAATATTGGTGTCGTTGAAGTTACTGGAAGTAATACAGTTAGTGTGGCTGAACATGCTGTCATGGA
CTTATTAATACTTCTTAGAAACTATGAAGAAGGTCATCGTCAATCAGTAGAAGGTGAATGGAATTTATCT
CAAGTGGGTAATCATGCGCATGAATTACAACACAAAACAATTGGTATTTTTGGATTTGGACGAATTGGAC
AACTTGTTGCTGAAAGATTAGCACCATTTAATGTGACATTACAACACTATGATCCAATCAATCAACAAGA
CCATAAATTATCAAAATTTGTAAGCTTTGATGAACTTGTTTCAACAAGTGATGCGATTACAATTCATGCA
CCATTAACACCAGAAACTGATAACTTATTTGATAAAGATGTTTTAAGTCGCATGAAAAAACACAGTTATT
TAGTGAATACTGCACGTGGTAAAATTGTTAATCGCGATGCGTTAGTTGAAGCATTAGCATCTGAACATTT
ACAAGGATATGCTGGTGATGTATGGTATCCACAACCTGCACCTGCTGATCATCCATGGAGAACAATGCCT
AGAAATGCTATGACAGTCCACTATTCAGGTATGACATTAGAAGCACAAAAACGTATTGAAGATGGAGTTA
AAGATATTTTAGATCGTTTCTTCAATCATGAACCTTTCCAAGATAAAGATATTATTGTTGCAAGTGGTCG
TATTGCTAGTAAAAGTTATACAGCAAAATAGAATAAGTATGTTGATTTAGCGATGAACACTTTCAATTTT
ATATAAATGAATTATATAAGTACTACTGCTGTTGTATAGATGGCAGTAGTTTTTTTATGATTACATTTAA
GTATATGAACTACTAGAATTGGACAATCATTTAACGTTTACGCACATATGTGTTCACTTACGCAAATATT
GATAAATTTCACTCGTTTGGAATAATATATAGTCATATAGTGCTAAATTTTTTGAGGTGTAATATGCAAG
AAGCATTGTTAAATCGATGTATTTGTTTATTAAATAAATGGTCATAATTAAAAAAATTGCTTCAACGTAT
GATCCAATAATAGATATCACATAAATGTTAGTGCGCATATACATGGAAATTGGGGTGTAGTTATCAATGA
AACGCTTAAGTACGACTTTGAAAGTACGGTTGATTAGTAATTTTTTACAGCTGATTATTACGACAGCATT
TATACCGTTTATAGCATTATATTTAACAGATATGTTAAGTCAATCAATTGTCGGCATATACCTTGTTGGT
TTAGTAGTTCTAAAATTTCCGTTATCTATTATATCTGGTTACCTTATTGAAATATTTCCGAAAAAGTTGC
TAGTACTTATTTATCAAGCAACGATGGTTATGATGCTAGTTTTAATGGGGATGTTTGGATCACATCAGTT
GTGGCAAATCATTGGTTTTTGCGTTGCATATGCTATATTTACAATCGTTTGGGGATTACAATTTCCAGTT
ATGGACACATTAATAATGGATGCAATTACCGAAGACGTGGAACATTATATTTACAAGATCAGCTATTGGA
TTACGAATTTATCGGTAGCTATTGGGGCATTGTTAGGTGGTTTGATGTATGGCTATAGTATGTTACTACT
TTTCTTAATAGCAGCTTGTATATTTTTAATTGTACTGATTATTTTATATATTTGGTTACCTCAAGACGAC
AATCAAGTAAGGCAAATTGATGATAATAGACATGCAAGTAGTTATCAAAAATTACAAATTATGAATATAT
TTCGTAGTTATAAATTAGTTTTAAAAGACCGTAATTACATGTTATTGATTTCGGGGTTCAGTATTATTAT
GATGGGTGAATTTTCAATTTCTTCATACATTGCTATTAGACTAAAGGATCAATTTGAAACAATAAGCATA
GGTTCATATGATATTACAGGTGCTAAGATGTTAGCAATTTTGCTAATGATCAATACAGTTGGCGTCATTT
TACTTACGTATTTTATCTCGAAAGTTGTATTGAAAGTAGATTTTAAAATAGCTTTAATAACTGGTTTGCT
AATTTATATTGTCGGCTATAGTGGTCTAACGTATCTTAATCAGTTTGGCTTATTAATCATTTTTATGATA
GTTGCAACTGTAGGTGAAATTATTTATTCGCCTATAGTTTCAGAACAACGTTTTAAAATTATTCCTAAAG
CCAAAAGGGGAACATATAGTGCGGTTAATGCATTAGGTATTCATATTTCAGAAACACTAGCTAGATTAGG
GATTGTGTTGGGTGCTTTCTTAACATCATTACAAATGGGGATGTATATGTTTGTAGTGTTAACAATTGGT
GCGAGCATGCTTGTTGCTGGTGTATTTGGGGGACAAAAGCAATCAAATACAGATTGAATTCACTTATATA
TTTATTTTATACATTTGTTTATATTGAAAACCTATTAATTAGGTCGTGATTAAAATAGAGATAAATTTAT
TAAGAATTTGTTAAAATTTAGTGATAACAATTGTTTTATGCGAGTTGTTTGTTTAATATAAACTTGCTTC
ATGGATATTTTGTAACAACCGTACTGTAGTTAATGAATGATATGAATAAATGATAGTTATTGAGTAAAAA
ATAAAGTGTTATTTATCGCAATGTATGTAATTTACATTTAAAACGTTTGGTGATTGATACGAGTGGTGTA
TTTTATGGGTAGAGATATATCGCTATTGATCTGATGTCGCAAATGATGTTTTGTAATAATCATCTTCTAA
CCAGATAAGTAGTACTGCCATTCATTGACATATCATCGTTCAATTTCAGTAAGAATTGGGTATTATGATA
TGAAAGAAGGACTTTATATGATTATGGGTAACATGAAATTTCAACAAGAATATTTTAGAATATACAGCAA
TCATACAGAATCAACGACACACCGTAATACGTATTGGGTTAAACTCGCAACAAATGTTGATACTCAGCAA
ATGATGCATGCACTATCGAAAGTTGTGCAACAACATCCATCTTTAAGACAATGTATTAATGCAAATGTCA
ATAATGACTATACAATGACGCTTCATGAATTTCTACCTTTTATTGAAATGCAACAAGTTCCATTTTCTTC
TACAAATTATGATTTAGATTCTTATTTTAAGCAAAAATTAAATAGATTCCATTATAATGGCATGCCGTTA
TTTAAATTTAAATTGTTTCAGTTCACCGATGCTACTTTTATATTATTAGATTTTCATGTGACAATCTTTG
ATGATAGTCAGCTTGATATTTTTCTGAATCATATAAGTAATGTATATTGCAACATCAATACTTTAAACGA
TACGAAACATATATCATCTTTAATTGAAAAGCAAAAAGACAATTACACACACAATCAAGATAAATTTCAA
ATACAATCAGACTGCTTTCGGCTAGAGAATGATAGCAATGTATATAAAGATAGTTATTTTCCAATCAAGT
TCACCTATGAGCAACCAATGTATAAGCAATATTTGATTGATGATATGTCATCAGTGGATCTTAAATCATT
GGCTGTGAGTGTATATTTAGCAAATCATATTATAAGCCAGCAACATGATGTGACCTTAGGTATGCACATA
CCTCCGAGGATTCCTAGCGAAGATGTATTAACGTTACATGGTAGTGTAGTACCCTTAACTTTAAAAATTG
ATAATCAAGAATCATGCTATCATCTTTTATCTGAATTTAGTAATATTGTTTTTAAAAATGCCAACACATT
ACAATCCGCAAAGACATCACTTTCGTTAGAAACTATTTTTCACTGTTACCATCAAACAGTGACGTATCGT
AATGATGTCGTTATGGATATTCATCAAATACACGACACACATACAAGTTTATCTGATATTGAAATCTTCC
CCAATGAGCATGGTTATAAAATTATTTATAACAGTGAGGCTTATGATTTGTTATCAATAGAAACACTAAG
TAAATTAGTTCAAAATATTTATGTTCAAATAAATAAAAATAAGAAAATGGTAATTGGTGAACTCAATTTG
ATAACTGAGAATGATATGAAAGTATATGATTCAATTAATTTAAACATACCAGCTATAGACAATAATCAAA
CCGTTGTAGATTTATTTGAACGTCAAGTTGAAGCAACACCGGATCATATTGCTGTTAAATTTGAAGGGGA
AGCAATTACTTATCAAATTTTAAACGCACGTGCCAATGATTTAGCGAGACGTTTAAGATTGCATTTTAAT
GTTAAACCTAATGATAGAATAGCTATTATTGCTGATCGGAGCATTGAAATGATTGTCGCAATGTTAGGAG
TGTTAAAGGCGGGCGGTGCATATGTGCCTATAGATCCTGATTATCCAGATGAACGCCGAACGTATATTTT
AAATGATGCAATTCCAAAAGTTGTTATAACGTATCAAGTAGCTCATGAAAATGATAATAAAGACATTGCT
CATTTAGACTTAGAACAGGTCGATTGGCAAGATGCTGATAATCTTCCGAGATGTAATACGATTGAGAACC
ATGCTTACGTCATTTATACTTCTGGCACAACAGGTAAGCCTAAGGGGACATTGATTCCGCATCGCGGGAT
TGTTCGCTTAGTTCATCGAAATCATTATGTACCATTAAATGAAGAAACGACGATGCTACTGTCAGGTACG
ATTGCTTTTGATGCTGCAACCTTTGAAATATATGGTGCATTATTAAATGGTGGTACCATCATCATTACTT
CTAAAGAGCAATTGTTGAATCCATCGGTTTTAGGACGGCTGATTAAAGAAAATGATGTTAATACAATGTG
GTTAACTTCTTCGTTATATAACCAGATTGCTAGTGAGCATATAGAAATTTTAGAACCGTTAAGTTACTTA
TTAATCGGTGGTGAAGTTTTAAATGCTAAGTGGATAACTTTATTAAATCAAAGGTTGAAACATCCCCAAA
TTATTAATGGGTATGGTCCTACAGAAAATACGACATTTACGACAACTTATGCTATACCGTGTGAAGTTCC
AAGACGTATTCCAATTGGCAAGCCTATTCTCGGTACACATGTCTACGTTATGCAAGGTCATCGGTGTTGC
GGGATAGGTGTTCCTGGAGAGCTATGTATAGGAGGTCTTGGGTTAGCAACAGGGTATTTAAATCAGCCGA
AAATGACAGCAGATAAATTTATCATGAATGCCAAGAACCATGAATTGATGTATAAAAGCGGCGACATTGT
ACGTTTATTACCTGATGGGAATATTGATTATTTATATCGGATGGATAAGCAAGTTAAGATTCGTGGATTT
AGAATTGAGTTATCTGAAATCGAACGCGCACTCGAGCATATACAAGGTATAAATAAAGCGGTGGTTATTG
TTCAAACATATGACCAAGAAGACTATATTGTGGCCTATTATGAAGGCATGCATATATTATCTAATAATAA
GATTAAGGCACAGTTACGTAGAACGTTGCCAGAGTATATGATACCTGTGAATTTCCTGCGTATTAAACAA
ATTCCAATTACGATGAATGGAAAGATAGATAAAAAATCTTTACCTAAGATGGATTTCGTTGATATGGGTA
CTTATGTACCTCCTAGTACTGATATGGAACATATACTGTGCCAAATTTTTGAAGATATTTTAAATGTGCA
ACAAGTCGGCATACATGATAACTTTTTTGAATTAGGTGGACATTCATTAAAAGCAACATTAGTAGTAAAT
CATATAGAGGAATATACTAGTAAACGGTTAAAAATTAGTGATTTGTTACAAAAACCAACTGTATTTGAAT
TAGCACAAGCTATTTCGACAATTCAAGAACAAAGATATGAATCGATTCCTATAGCGGTGAATAAAGAGGA
TTACGTGTTGAGTTCTACGCAGCAACGCATGTATTTATTATGGCAAGCAAATCCAAAAGATACTGTATAT
AACGTACCGTTTTTATGGCGTTTGTCATCGGATCTTAATGTGTCCCAATTACAACGTGCAATTCATCAAT
TGATAGCACGACATGAGATTTTACGAACGCAATATATAGTTGTAGATGATGAAGTTAGACAGCGTATCAA
AACAGATGTTGAAGTTGACTTTGAAGAAGTTAATACCCATTTTAAAGATGAGCAACAAATCATGCGTCAG
TATATAGAGCCTTTTAATTTAGAAAAGCCAAGTCAAATTCGATTTAGATATATTCGAAGTCCATTGCATG
CATATTTATTTATTGATACACATCACATTATTAATGATGGTATGAGTAATATTCAGCTAGTAAAAGATCT
TAATGCGCTTTACCAGAATAAAAAGTTGTCACCACTTACATTACAGTATAAAGACTATAGTGAATGGATG
GCTCAACGTGATATGGGGCGACATAGACAATATTGGATATCGCAATTTGAAGATGCTGTACCTATTTTAA
GTATGCCGACTGATTTTGTAAGACCTAATGTTAAAACAACAAACGGTGCGATGACATCATTTTCATTGAG
TAATACTACAAGACGTCAGTTGCAACAATATGTAGAGAAGCACCAAGTTACTGATTTTATGTTCTTTATG
AGTGTAGTAATGGTACTGTTAGGTAAATATGCACGAAAAGAAGATATTACAGTAGGTAGCGTAATGAGTG
CACGTATGCATAGTGATACAGAGCGTATGTTAGGCATGTTTGCTAACACTTTAGTGTATCGAGGACAACC
AGTGAAAGAGAAAATGTGGACACAGTTTTTGCAAGAAATTAAAGTGCATAGTTTGGCAGCGTATGAACAT
CAAGAATACCCATTTGACTGTCTTGTTGCCGATTTAGATCAAGCACATGATGCTTCTCGAAATCCATTAT
TTGATGTGATGTTAGTTTTACAAAATAATGAAACGAATCATTCCCATTTTGGGCATAGCAAGTTAACGCA
TATACCGCCAAAATCAGTGACTTCGAAATTTGATTTAGCCTTTATTATTGAAGAAGATTGTAATAACTAT
ACTATCAATATTGAGTACAACAGCGATTTATATCGTTCGCAAACGATACAGTATATGGGTCAACAGTTTA
TCGCTATGATTGAATTTATTTTAGCGCATAATGCGCCATTACAAATTAAAGATATACCAAATGATAATAC
AGATTTATTGGATTGGGTTAATACGCATGTTAACAATAGAACACTTGATGTCCCAGGAAATAAATCTATA
ATAGAATATTTTGATGAAGTTGCAGCACAACGTAGCAATCATGTGGCACTAGTAATGAATGATTTGACGA
TGTCATATGAAACTTTGCAACACTATGTTAATAAAATTGCACGAATACTTACTTCAAAAGGTATTGGTAG
AGGACAACGTATAGCATTGTTAGTTGAACGTAGCTTTGAAATGATTGCAGCTATGCTAGCAGCAGTGAAG
TTGGGTGCGGTATATGTACCGATTGATACTGATTGTCCGAAAAAGCGACGTGAAATAATTTTAGAGGACG
CTCAAATTGTAGCGATCATGACCTATGGTGTGGATATTGAGTCGACATTACCAGTTATTGATTTAGAAAA
TGTTAAATGTCATCATAAACCGAGCAAAAATGGTTATGGTGATAGAGTGAATTGTAATCAAGATGATGAA
ACATGTACTGAAGGAGACGACAACCAAGGCTGTGTAGAATGGGTCAATTCATATGATTGTACCTATGACA
AAGCACTTCATAATCAATATAGTCATGAGTCTGATGGAGTGCGAGATAATCAATGTGAAGCAGTGTCTGA
CGTTCAAGAATGTGAAACAGTAGATAACCATAGTTGTGGAGAAATGATGTTGGATAACGAGATGTACGTA
ATCTATACCTCTGGAACGACGGGTGTTCCTAAAGGCGTTGCTGTAAATCAACGTAATTTATTGAATTTAG
TATATGCTTGGACAAAAGAACTACAATTAGAAGATACTGAAGTATTTATGCAGCATGCAAATATAGTTTT
TGATGCATCGGTAATGGAAATATACTGTTGTCTGTTAAATGGTCATACACTTGTGATTCCAAATAAAGAA
CAACGTGTTGATCCAGTACAATTACAGCAACTTATATCTAAGAATCACATTACGGTTGCATCGATTCCTT
TACAAATGTGCAGTATGATGGGTGATTTTTATATTGAAAAATTAATTACTGGTGGTGCAACGAGTACGCC
ATCATTTGTAAACTATATTGAGCATCATTGTGGCACTTATTACAATGCATACGGACCATCGGAATCAACA
GTCATTACGTCGTATTGGTCACATCAATGTGCTGATAAAGTTCCTGAAACCATTCCTATTGGTAAACCAT
TATCAAATATTCAAGTATATATTATGGATGATGGATTATTATGTGGTGTTGGTATGCCTGGTGAATTGTG
TATCGCAGGAGACAGTTTGACGCTAGGGTATATTAATCGCCCAGAGTTAACTGCTGATAAATGGCAAGAT
AATCCATTTGGTAAAGGAAAGCTATATCATAGTGGTGATTTAGCAAGGTATACACCAGACGGACAGATTG
AATTTTTAGGAAGAATAGATAAACAAGTGAAAGTGAATGGTTATCGTATTGAATTAGATGAAATTGAAAA
TGCGATGCGAGCTATTCATGGTGTATCTGATTGTGTTGTAACAGTAAACCACTTTGATACGCATGATATA
TTAAATGCATATTATGTGGGGCAACCACACATTGAGCAACACGTGAAGCATCATTTATTGGAACATTTAC
CTAAGTATATGGTTCCGAAAACTGTCACTCATATGAATCAAATGCCTTTAACAGCGAATGATAAAGTAGA
TAAGTCGCAATTGCCTGAACCATCCATATTACAACAGAATGGCAAGATGGATAGTGAAGCTACTAATGAA
ATTGAACAGACGTTTATAAATGTCTTTGAAACAGTATTAAAGCAGAATCATATTGGTGTAGATGATGACT
TTTTTGAACTAGGTGGTAATTCATTGGAAGCGATGCTCGTTGTTTCTCGTTTGAAAGTATTCGGACATCA
TATATCAATGCAAACTTTGTATCAGTATAAAACAGTAAAACGTATCGTTAAATATATGCATCAATGTCAA
CAATTAGAAGTAATGTTGCCAAAGGATTATCCGGAATTACAACAAATGGTTGAATCTCATTACCGTATGG
ATGTTTTTGAGCATTCTTTAGAACGAGGTACACTTGGAAATGTGCTATTGACAGGTGCTACAGGATTTTT
AGGTGCTTATCTAATTGAAGCGCTTCAAGGATATAATAATCGTATTTATTGTTTTATACGTGCGGATAAT
AATGATGATGCGTGGGATAAATTACTGACGAATTTGAACTATTATTTTTCACAAGAAACAGTTGAAAAAT
GGTTATCGAATATAGAAGTTATTGTAGGTGACCTCGAACATATGAACGAGGTAGCATTGACGAGAAAAAT
AGATACCATTATTCATGCAGGCGCCCGTACAGATCACTTTGGTGATGATGCAGAATTTGAAAAAGTTAAT
GTTCAAGGTACTATTGATGTCATTCATATGGCTCGGCAACATCAAGCAAGGTTAATTTATATATCAACGA
TAAGTGTGGGAACTTATTTTGATATGGATACAGAAGAAACAACATTTTCGGAAGCGGATGTGTATAGAGG
GCAATTACTGACATCGCCTTATACACGAAGTAAATTTTACAGTGAGTTGAAAGTATTAGAAGCTGTAAAA
GATGGTCTCGATGGAAGGATTATACGTGTTGGTAATTTGACGATTCCTTATAAGGGGCGATGGCACATGA
GAAATATAAAAACAAATCGTTTTTCAATTGTAATGAATGACTTGTTACAACTGGATTGTATAGGTGATAG
TTTAGCTAAAACACCTGTTGATTTATCATATGTGGATACGACGGCAAGACAAATTGTTGCATTAGCAAAA
TTAAACACGCCACCAATTATTTATCATGTTTTATCACCATATAAAATGACGATGAAATCTCTGCTAGAAA
ATGTTAAGTGTAAAGAGATAAATATCATCAGTGACAGGTATTTTGATCAAATGTTACACAAACAACAAAT
GTACGAAACAATCGGTCTAACGAGTGTTGATTACGGACAACAACTTGCGACGATTGATGCTGAAAAGACA
TTAAGCATAATGAAAGACATCGGTGAACAGTGGCCAACAATGACTAGCGATTGGCTTTATCATTGGGCAC
AATATATCCAAACAATATTCAATAAGTAAGTAGGGAAAGTTATGACAGTATTTGTAATGCAATTACAGAG
TAACTTGAAAAGTATTGAAGAATTAATATCACAAAGTCGTTGGTCATATAAAAAACCGCGAACAGTCAAC
TATAGATACAATCAAGATAAACTCATGCACAGATTGGGAGATATTTTACTGCAATACGGAATTCAACATG
ATACAGGTTTATTACCGCATGAATGGCATTATCACATTTCTTCATCAGGGAAGGCAGAAATTGTTCAACA
TCATAGCGATGGTCCATCAATTCATGTGAGCTTGTCATATAGTTATCCTTATATTGTGTGCGTCGTAGAT
ACACAACCGGTTGGAATTGATATCGAAAAAATTTCAGATCGCTTAGACTGGCGTACATTAGTAACGTGCT
TTTCTACAAATGAAGCACACCAAATATGTAGTTTAAATGATTTTTACCAAATTTGGACACAAAAAGAAAG
TTTCACTAAGTTAATTGGAGAAGGTTTAATTAAAGGATTGGATGTTTATGATATGACCCAGTCACATTTT
TATCAAGCACGTGAAGTGAAATTTAAGCAATTTATGTTTGATCGTTTTATGGTACAAGTATGCTTTATCG
GACAAGCACCTTGGGGTTATAAAAAATTATCTATTTTTCAATTATTGAGTAGTTAGAAATACGTCTAACA
GTATCTCTTAGCAATAAGCTTAAAGCTTAATACGCTGAATGGTTTGCTGTTAGACGTTTTTAGTTATATT
TTGAAAAATTAATATTAAAACTACGGAATTGAAGAGGAAACAGGCATAGCGCAGTCATTCAATATGAATA
ATTGTATAAATAGAGAACAGCAGTAAGATAATTTTCAATTAGAAACTATCTTACTGCTGTTTTTTTAAAA
AGGGATTTATGTTCGTCCCAGCATCTTATTATTTACATATTAATTCAATTTATAGCGATAAACAAAATGT
TGTCGTACTAGTTCAATGGTCATCATCCAAACAACATGGCCAAATAATTCAGAGGCATGTTCTTGGAAGG
GTTGATCCCATGGCGCTGGTACAGTATGCATAATTGGCATAATAATGATATGGAAAAGAATCCATATTGC
AATACCAAAGACAGCACCTTGTCCCATTGCTAAGTAAGCATATTTTTTAACTAAAATACAATAAATAATC
GCTATAACGATAGAAAAACTAAAATGAACAATAAAGCTTACCCAAGGTAACTCCATATTTGAAAATGTAT
ATGTTTGATGAGTAAAGTCGCTGCTAAATCCTAATTGTTGCAATAACTCTTGAGGTGGATTCGTTGCATT
TCGTTCTGGTGTACGAGGTGGAAACATGACCTCCCAGCCTAACTTTACAATTCCAGATAACAAACCACCA
ATAATTCCGGCATAAATGAACAAGCCAATTTGTCGTTTCGTCAACTTAAGGACCCCTCTCTTTTTATCTA
TGTTCATTATAGTAATATGTGAAAAAACTCACAATAAAAAGTTTTTTAAAATTTAAAATATTTCTATCAA
CTATTTAGAAAATGACAAATAGAGTAGCAAATTTAATTTTGTAAAGAAGTATTATAAACATAATAATGCT
CATAGAAATCAATGATGTAAACCTCTAATGTTGTTGGTATATTGACCAAAAAGAAAATCACTTAATCAAT
GAAAAATATGACATCGATTAAGTGATTGAAGATGAAAATTTAACATATAGTTGTACCAACAAAATTGTCA
TGATAAATTTTTTCAATAATATTTGGTTTGCTACCAGATGCAATTATAACTTTAGGACATCCATTTTCAA
TAGCATTTTTAGCATCAAGTACTTTGGGAATCATGCCACCGTATATATCACCGCAATGAATAAATTGCTC
AATGTTACTAATTGGCAATTTAGAAAGTACAGAATCTTGAATAATTACGCCTGCAATGTTACTGAGGACA
TAAATCGGTACTTCTAATGACGATGCGATGAAATAGGCAAGAGTATCTGCATTGATATTATAAAATGCAT
TATTATGATAACTATAGCCAATTGAGTTAATGACAGGGACATATTGAGTACTTAAATAATTTATGGCTTT
TTTATTTAAAGTAGTAGGAATGCCCACATATCCATATTGCTGGTTATATGGTGTAATCTCAAATAACTGT
GCATCGAGACCACTTAAACCAATTGCCGAACAACCATGTCGGTTAAATGTTGCAACTAATGCGGTGTTAA
CTTCTGCAATTAAAGTTCGCTTTGTAATATCTATTGTTAATTTATCGGTTACTCTTAAACCATCAATAAA
ATGTGGCTCAATATTATGACTTGATAATGCTTCATTAATAAATGGACCGCCACCATGTACGATAATTGGG
TGAATATTTTGCGATTTTAAATGCTTAATATTGTTAATAATTGATGGATGCATGTCACTAAGTGTACTGC
CACCAATTTTAATGACAATAAAGTTCATCATATGCTTACACCACCTTACGTACGATATGACGCATTGATG
CGTACATAATCATAGGATAAGTCACATCCGTAAGCTGTAGCTGATGCATCACCTAAACCGAGCTGGACAT
CTATGATGACATTTTCTTTAGTTAATGATTTTGACATGACTTGTTCATCAAATGATACAGCCATACCTTT
ATCAACTACTGGAATATGATTAAGTTGGACGTATGTTTGATGTGGTTCAATATTACATCCGCTATAACCA
ATAGCTGTAATGATTCGTCCGAAATTAGCATCTTCCCCAAAGATAGCTGATTTGACAAGGCTGGAGCTTA
CGATTGTTTTACCAATTCTTCTAGCTTCTGATATAGATTTTGCGCCTGAAACATTCACTGTTATTAACTT
TGTTGCGCCTTCGCCATCTCTAGCAATAGCTTTAGCTAAAAATGTGCAGACAAAATGGAATGCATCAACA
AAAGTTTGCCATTGTGGATGATTAGAATTTAATGTTTGATGTTTCACTTGGTGATTTGCCATAACTAACA
CCATATCATTTGTACTAGTATCACCATCTACTGTAATCATATTAAATGAATGATCAGTCGTTGATTTTAA
TAATTGATGAAGTGTATCTGTTTCAATCGTGGCATCAGTTGTAATAAATGCGAGCATGGTAGCCATGTTT
GGATGAATCATGCCAGAACCTTTAGCGGTTCCACCAATCGTTATCGTTTGATCATCAATTTTAAGTGACA
CAGCGATGTGCTTTGTACATGTATCCGTAGTTAAAATTGCCTCATTAAAAGCTTCAGACATAGCATAGCC
GGTATCTTGAATATGTTCTGTCCCATATTTAATTTTATCCATAGGTAAATATTCACCAATAACACCTGTT
GAAGCAACAGCAACATACTCAGGCGGTATGTGAAGTTGTTGTGCAGCCCATTTTTGCGTTTGTCTTGCAT
CATCTATGCCTTGTTTCCCTGTACAAGAATTTGCATTAGCTGAGTTAACAATAAGGGCTTGTAATTTGCC
ATTGGATTTTTGAAGTGTTGCTTCGGTAATAACAAGTGGCGCAGCTTTGAATTGATTTAAAGTATAAACA
GCAGCTGCACTAGCCAATGAAGTGGAATAAATCCAACCGAAATCTTTTTTATTAGCACGTAAACCAATAT
GCATACCACCAGCAGTGAATCCTTGAGGTGTACTGATATCCCCATGCTTAATTATTGAAAAATTATGTTC
TTGTAATGTCGTTTCTTGTTGTTTCATCGTAACACCCCTTATGGATAAACTGGTGATTGTCTTAGACCAG
TAGTGATATCGAGACCATACAATTGATTTAAGTTTTGAATGGCCTGTCCACTTGCACCTTTAACAAGATT
ATCAATCACTGATATTAATATTGCTGTTTGTGTCGATTCGTCTACATAAATACCGATATCACAGTAATTA
CTGCCGAGTACCTCTTTAGTTGTTGGAAAACTACCGATATCTCTTATTCTGACAAACGGTTGATCAGCAT
AATAAGAAGTCATTAATTTATGTAATGATTTAGTCGTATTTTTAGAGGTTAATTTGACATAAATCGTTGA
TAAAATGCCACGAGTCATAGGTACAAGGTGTGGCGTAAATATAACTGAGACGTCTTGCCCGGCAATTGTT
GATAAATATTGTTCAATTTCTGGTTTGTGCTTATGGTTACCAATTGCATAAGCACTTAGGTTTTCATTCA
TTTCTGAAAAATGAACACGTTGAGATAAAGAACGGCCAGCCCCTGATACACCGGTTTTAGCATCAATAAT
GATAGATGATAAATCCACAATTTTTTCACTAATTAGCGGGTGTAATGCTAGTAAGGTTGCTGTAGGGAAG
CAACCTGGATTGGAAATCAGTTTTGTTTCTTTGTTATCAAATGATTGCCATTCTGAAATGCTATAGATAG
CATGATTTAAGTCGTCTTGAGATGCAGCTGATTCTTTGTAATATGACTCATATACTTCACGATTTTTAAT
TCTAAACGCACCGGATAAATCGATAACATGAATACCTTTTTCAACTAAAGGGGGGATACATGTTTTACTC
ACAGGTGCGGGTGTAGCAAAGAAAATCACATCACAATCATTGTTTTCAACTGTAAGTGCTTCGAAGTGCT
GCATGATATGTTGTAAATGTGGGAACGTTAATTTCAACGGTTCATCTACTTTTGAATGTGAATAGATATG
TGCAATGTTTACTTGGGGGTGTGTCTGCAATAATCGAATTAATTCAATTGCTCCATAACCGCTACCGCCA
ACAATACCTACTTTAATCATCATGAATCCCTCCTAAATGATATATATTCTTATTTTTAATTTTTAAAAAC
CTCTTGAAAAACAGAAACGATGTCATTAATTTCTTCTTCGCTTATTACTAAAGGTGGTGATAAACGGATG
ATAGTACGATGCGTGTCCTTACATAAAACACCACGAGCTATTAATTGTTCAACAAATGGTGTGGCATCTG
TGTTAAGTTCGATACCTATAAATAAACCACGGCCTCTAATTTCTTTGATGTTTGGGTTATCAAGTTGTTG
GAGTTGAGTTAATAGTAACGATCCTAAGTGTTCTGAGCGTTCAATTAGTTCTTCATTTTTAAGAACATCA
AGTGCTGCAGTTGATACTGCAATAGCTAACGGATTGCCTCCAAATGTTGAACCATGTGTGCCAGGTGTTA
ATACGCGCATCACATCATTATTTGCGAGAACTGCAGATACAGGATATAGTCCGCCACCCAGTGCTTTTCC
TAAAATATAAATATCTGGAACAACTTGTTCCCATTCCATGGCAAACCATTTACCCGTTCTACCGAGACCG
ACCTGAATCTCATCTGCAATGAGTAATATTTGATGTGTATCACATAATTGTCGTACAGCTTTAATGTAAC
CTTCAGGTGGAATGTTTACGCCACCTTCACCCTGAATGGGCTCTAAAATAATTGCTGCAGTATTTGGTGA
AATAGCTTGCTCTATTTGTTCAATGTTTCCGAATTCTACTGTGGTTGTACCTTGAAGTAGGGGGTGAAAT
CCTATTTTGTATGAGTCATGGTTTGATAGCGATAATGATCCCAATGTACGACCGTGGAAATTATTGTTCA
TAGCTATAATTTCAACTTGACCGTCAGGAATATTTTTAACATCAGACCCCCATTTTCTAGCGATTTTAAT
AGCCGCCTCAACAGCTTCAGTGCCAGAATTAAGGGGGAGTACTTTGTCTTTCTTAGCAAGATGACAAATT
TTTTCTTCCCATTTACCGAGATTGTCACTATAAAGCACACGTGAAATAATAGACAACTTTGAAGCTTGTT
CAGTCATAGCTTTAACAATTTCTGGGTGGCAATGTCCTTGGTTTGCCACTGAAAATCCGGAGATACAGTC
TATATATTGTTGACCATCAGTATCCCAAACTTTAGTGCCTTTTCCTTTAGTAATAACAAGTTTAAGAGGT
GCGTAATTATTAGAGCTATATCGATCAGTTAATTCAATGATAGAATTCATGGGTCTCCCCCTCCTTTATA
TTTATACATTTTAAAGAATTAATATTAATATATTACAGTTGTTCAATATAAGTGTCAAATATAAATTTAA
TAATAAATGCATAATATTTCTTTGATTTTAAAATAGAGTAGAGATGCTGCGATTTATTTTGGTGTTTTGT
GGTTATGGAAAATATTTAAATGTAATCAAGATAGTTATTTTTAAGCATTGTGGTCTGATAAAGGTGATGA
ACAATAGTAACAATCGATTTGGTTTATGAAATTGTTGTATAAAAAAATAGTGCATGATGAATGAATACAT
TCATCAGCACTATACTTATATCAGCCGATATTTATATGCATAAATTATTTTTGGAATCTTGGGAATAATT
TAAGTGCACTATTATATTTAATATTTTCAATTGTTTCATTGTTTAAATCTAGTTGATGCTCGATTGTATT
AATCATTGATTGATCTAAATTTTCAGGTGCATAGTGAGCATCGCTACCGAATAAAATATGGTCTTCAGGA
GTAGTTTCTTCTAATGCTCTAAATGTTGCAGCTTGTGTTGATAAAGCAGTGTCATAATAAAAATCACTAA
CATAAGCTTCAGGGTCTTTGGCTAGAACAACAAATTGACTTTCGTCCGCAGTTTGTTTGATTAATTTATA
ACATTCGTTAATTCTCCATGTTAAATATGGTAATGTACCACCGGCATGTGCCAAAATAAATTTAATATTT
GGATAGCGATCCATTGTGCCACTTAAAATTAAGTTTGCTGCAGCACGCGTTGTATTAAAAGTAAACTCAG
CCATGAAATCTACAGGCATATATTTTGGTCTAGGTACATAATCAGGTGGTGTACTTGGATGTATAAACAC
AACTGCTGATCTTTCATCAAGAACTTTCATTAATGGTTCAAATTGTGGGTCGCCTAAAAATGCTTCATTG
TAGTTAGATAATAAACCTACACCATCTAATTGTAAATTATCCAAAGCATATTTAACTTCTTCAATTGCAC
TATCCACATCAGGTAGTGGCAATGTTGCGAAAGCACCAAAACGATTTGGATACTCTTTGATAATTTGTGT
TTGAAGTAAATTAATTTCTCGTGCAATTGCTTTTCTTTTACTTGGTTCAAGTGGTTCAACGACTGGATCA
GAAATGGAAGTAATCCCTACGTCAATACCTAATCTATCCATCATTTTTATACTGTCTTCAGGTTGCCAAT
TGTTGATTTTTAGACCACCAGCTTTGTCAATACCAGCTTCTTTTAATGCGTCTAGGTAAAATTCAGGAAT
GATGTGATGATGAATATCAATATAACCTGTTTTATTTGTCATAATATAAATCCTCCTAAAATTTCAAAAT
GAACAAATTGACTATTTATAGACAACTTGTATATAATTCATTGTACGCTTAATACAATTAATTGCAATTC
ACAAAAAATGTTTATTTGTACACTAAAATACAAATTGATTAAATGTGTAAATAAAGTAGAAAATGATAGA
TAGAGGTGCTGAAAATGACAAATAAAAAAATTGATCCACGGGTAAAAAGAACAAATCAATATTTAATTAA
TGCAATTGTAAAACTACTCAATGAAAAAGATATCAATAAAATATCTATACAAAATATCACAGATTCAGCA
GATCTGACTCGAGCAACGTTTTATCTGCATTATCGAGATAAGCAAGATTTTTTCAATCGAATTGTCACAA
ATGTTATAGATGATTTGATAGATTACGTAAAAGATGGACATTTGGTAGCATCTGGCTTAAAAAGTGAATC
AGATATTAAAAATGCATTTACGCGATTATTTGAATATATTTATATGAATCATACAGTTTTCGGCGTTATG
TTAAGTGATAAAGGTTTATCACAATTTAGACCAAAATTAGAAACTGAAGTGCAAAAAGAAATTTATATAC
CATTGTTTCACGCACTTGTTAAAATAGATGGCGAAAAAGCAAGTAAGTTTCCACAACATTATTTTTTAAA
CTATATAACGTCTGCTCATATTGGTGTTATTTGTACTTGGTTAAATGACGATATGAATTATAGTCCGAAA
TATATGGCTGAACTTCTATATAAACTAACTTTAGAAGGTGTTTTTTCAGTAGTACAAAGTGAATTTTAAG
CAATAGTTGTGAAGAATGAAGTAAGAGGATAAGGTGTAACAACACTCTATATAGGCAAGAATGAAAAATG
CCACAAGCACATATTTAAGTATGCTTATGGCGTTATATTATGTTTGCGGTAAATTACGATGTTTAATTTT
ATAGATTATAAAGCCGATAATGAATCCAATTACACTAAGAACAACCCAGCCCATGCCGATATCTGATAAT
GGCAAATATTTTTGACCGAAGTTAATCAAAGCTTGAGCAAATGAAGTGCTTGAAATGAATTCTGGGCTAG
CTTTTAATCCATCAAGTAATGCAGCAATTGCTGTAAAGAGAATCGTCCATTGATACACAATCTTTGAATG
ATGGAACTTACTACTAAATAAAGTTAATATGATCAAAGCAATTGCCAATGGATATAAGAACATTAATACT
GGAACTGAATACATAATAATTTTAGTTAATCCGACGTTTGCGAACAAGAATGAGATAAAGCTTACAACTG
TTGCAATCGCTAAATAATTCAGCTTCGGGAATAAATGCTCAAATGTTTCTGAAAATGCTGTAATTAAACC
GATGGCTGTTTTTAAGCACGCGACCATAACGATTAGAGACAATAAGACAATGCCATAGTTACCTAAGTAA
TATTGTGTAATTTGTGCTAATGCGATACCACCATTTTCACTTACTTTAAAGTGACCGATACTTAATGTAC
CCATAATTGCTAATAGAGTATAAATGATACCCATCATAACGATACTGATAGTACCAGACTTTATTGTTTC
TTTAGCGATATCGGTTGGATTTTCGATGCCTAACTTTTTAATCGTAGCAACAATAATAATACCAAATGCT
AACGATGCTAATGCATCTAATGTGTTGTATCCATCTAAAAAGCCATTAAATAAAGCGTTAGATTGATATT
GCTTACTAATAGGTGCATCTGAAATGCCACCTAATGGATGGATAAAGGCAAATAATAAAATGATTGCTAA
TAATACTAAGAATACAGGATTTAAAAATTTACCGATATATTCTAAAATTCGTGAAGGTTTTCTCGCAAAA
AACCATGCAATCACAAAGAAAATAAAGCTAAAAATAAATAAATATAAAGTAATCTGCTTTGGTGATAAAA
ATGGCGAGAATGCTATTTCAAACGATGTTGTAGCTAATCTAGGTAGGGCAAAAAATGGGCCAATTACCAG
ATACAATGCAATCGTGAAAATATAAGCATAGGTTTTATTAACACGAGAGGCGATTTCAAATAAGCCAGCT
GTCTTTGAAATACCGATGGCAATGATACCTAAAAACGGTAATCCGATTGCTGTAATTAAGAATCCTAAGT
TAGCGATAAAAACGTTAGAACCAGCAGCTTGTCCCAAATGAATCGGGAATATAAGGTTACCAGCACCAAA
GAATAAACCGAATAACATAGAACCTATAAACATGTTTTCTTTAAATGTTAGTTTCTTTTTCATATATGTA
TTTGTTCTCCTTTATAGAACTTATAAAAATCTACTTAATTAAGATAATATCAAAAACTAAACATAAAATG
ATACATAATTTTGTAATAAATACTAAATTTTTTGAAAATTCCGGAATGAAGGTAGCATTTAAATAAGTAA
GAGGGATACAAATAGAATCATTTAACAATAAATGTGTGTATTTAAATTATAGAGGTTAGACAACCCGGCG
TTTTAATAATTTGTGATGTGTATCGTATGCAATAAAAACGCCCCTTCATCAAAAATGAAGGGGGATATCT
AAGTACACGCTTATTTTAATGTGTTCAGTAATTCATTTGTAGTTATTGTTTGTCCCATTATAGGAAATAT
ATTTTCAATAGGAAATTGATGTAACGTTTCATTTTGTGCGCTCATCATATCCGTAACAAAGAACTGATTG
TAGTTTAACTGATAGGCATCTCGTGCTGTCGTATCTACACCAACATGTGTTGCGACACCACCAAGAACAA
TAGTATCAATGCCTCGGCGTCGTAATTGTAAGTCTAAATCTGTACCTACAAATGCACTGAATTGCCGTTT
GTCTATGACAAAATCGCCATCTCTCTTATCTAATAAGTGATGGAACTTACTATAGTCATCGCCTTCTTTA
GGTGGTAATGATATCATTGCATTCGGTTTCAATGCATCGTTACCATCGTAAAGTTTAACGCGGACAAAAG
CGATAAAGCCATTATTTTTTCTAAACACTTCTATTAATTTGTTAGCATTTTGAATTACATTTTCAGCAGT
GTTAGGTGCGTAGTCCATTTTAAGGATGCCTTGTTGCAAGTCAATTAAGACTAATGCAGTTTTATTGAAA
TTAATCATTTTTTATCAGAGTCCTTTTCATATAATTAAGCATTTATAATTATATTTATACCCTAAGAACG
ATGAATTTATTTATTTTGTTGTGAAAATGCTTTAGCAATATCGATTAGTTTTTTCGGTGCATCTTCAACA
GACATTTTGACTTCGACAAAATGCATTACATCTGTATTGTTGTTAATTGCGTTAAATGTATCTTGCAAGT
CTTTTGCTGATTCAACATCATGAACTGCTACATTTTTACCACCAAATACAGCAGGTAGGGCTTTATAATC
CCACATATGAATGTCATTATAAGGCTCATACATTCCATGAATGAGTCGTTCAACCGTATAGCCATCATTA
TTAATCACAAATAGTACCGGTTTAATATGTTGTCTAATCATAGTCGAAATGGCTTGAACAGTTAGTTGTA
AAGAACCATCACCAATTAATAGTAAGTTACGACGATTTGTATCTGCTAATTGAGAACCTAATGTTGCTGG
TAACGTGTAGCCGATAGAACCCCATAATGGTTGTCCGATAAAGGTATTATTTTTGTATAAAGCTAAATCG
TAAGCTCCAAAGAATGATGTACCTTGATCAGCAATAATAACATCATTTGGGTTTAAGAAATTTTGCATCA
TTTTGAAATATGTTTGTTGTGTTAATGGTTCTGTGCCAACGGTACAATCTGTTGATGTTGGACGTTGATA
AGCAGGGAATGATGCATTGTTTGTATATGAAATATTGGATAATTGTTTTAACAATGATAGTAGAGATACT
GCATCATTTGTAACATCATCAATTTTGATATTGTGATGATTTAACATAACGACATCATCGATATTAAATT
GGTATGAAAATCCAGCTGTTGCAGAATCTGTTAATTTGGCGCCAATATTTAAAATTAAATCGCTATTGTC
CACATAATCTCGAATGTTTTCTTCGGCAATTTTTCCATCGTAAATTCCCATATAGTACGGATTTTCCTCA
TTAAAAGCACCTTTTCCTAATGAAAGCTGTGCCACAGGTATCTGTGTTTGATTTACAAAACCTTCTAATT
CTTGATGGAGATTGAAACTATTGATTTCATGCCCAGTAATGATGACAGGTTGCTTCGCTTGCTGCAACTT
AGAAGTTAACAACTCTATATATGTTGATGCATCAGTGTGTTGTGCTGGTGTCACTTCGAATGGTGTCGGT
ATGTCAATTTCAGAGATTGCAACATCAATCGGTAAATGCAAATGCACTGGGCGTCTTTCGGCAATAGCAA
TATTAATCAATCGTGGTATTTCAGTTGTTGCGTTTTCAGGTGTAATGTAACCTTGTGCAACTGTAATATG
AGCAAACATTTTACGATAGTCATCAAATGTTCCTTCACCAAGTGAATGATGTACATATTTGCCAGCTTGT
TCTACGGCACGAGTTGGTGCACCTGTAATCGCAATGACAGGTAAACGTTCGGCATAAGAACCTGCGATAC
CATTGACGGCGCTGAGTTCACCAACACCAAATGTAGTAACTAAAGCAGCGAGTCCATTAAGACGGGCATA
ACCGTCCGCTGCGTAACTTGCATTTAATTCGTTTGTATTTCCAACCCAATCTACATTGGGATTGCTGATA
ATATCGTCTAGAAAAGCGAGATTAAAATCACCAGGAACACCAAAAATTTTATCGACGCCTGCTCGATGAA
TAGCGTCAATTAAGTAAGCTCCAATGCGTTGTTTCATAAAAAAACCACCTTTTCTTTATATTTACACTTC
AAATGATAGCCTTGAATGTGGTATAAGGTCAAGAAAGTTGACTTTATTGTGAAAACGCTAACAATAGCGA
ACAATTAATGTTTTTAAAAGGGTTTATATTGAGCAATTCAAAGAGGGGATACTAATATTAAAAAGTATAG
AGAAGTGAATGTGTTGCATGAGATAATGACAAAATTTAAAGTTATTAAAGCGAAAATAAACAGGAGCGTA
TCCATAAAAAGGTATACACTCCTGTCGTTATATTAATTATTTAGCTTCAAACAATTGATCTCCAAATGCA
ATGTTGCCGTGTTCACCTTGTTTGAAATCAAGATTTGTAATATTGCCTTGAGTAACAATGATTGGTGTAA
TGTCGCTCTTCGCATTATTACGAATATAGTCTAAATCAAAGTTGATTAATAAATCACCTTGTTTAACTTC
TTGACCTTCCTCAACATGTAAAGTAAAGCCTTCTCCGTTTAATTTAACAGTGTCTAAACCGATGTGGATT
AATAGTTCTAAACCACTATCTGATACAAGACCAATTGCATGTTTTGTTGGGAAAATCATTTGTACTTTAC
CGTTGAATGGTGCACGAACTTCACCTTGTGAAGGTTTAATAGCGATACCGTCACCCATCATTTTTTCGCT
GAACACTTGATCAGGCACTTCTGATAATGGTGTTACTTCACCAGTTAATGGTGCATGAACGATATGGCTC
AATTCGCTTGTTGCAGATTTATCTTCTGCAACAACAACAGTTTCGTCTTTATCGTCTTCCATAGTAGTAG
GGTTTTCTACTACTTGACCATTCATAATTTGTTGCATTTCGTGCTTGATTTGGTCAGATTTAGGACCAAA
AATAGCTTGCATATTATTACCAACTTCTAAAACACCAGAAGCACCTAAGTCTTTTAGACCAGGAACATCA
ACTTTAGATTTGTCGTTAACTTCAACACGTAGGCGTGTGATACAAGCGTCTAAATGCTTAATGTTTGCTT
TTCCACCCATAGCTTCTAATACTGCATATGGTAATTCAGTTGCTGAAGCAGTAGCTGCTTGTGATTGTTT
ATCTTCACGACCTGGTGTTTTATATTTTAATTTTACAATTAGGAATCGGAATACGAAGTAGTAAATAACT
GCGTATACAAGACCTACAGGAATGACTAACCACCATTGCGTCTTATTTGGTAGCACGCCGAGTAAGAAGT
AATCGATGAAACCACCTGAGAATGTATAACCTAAGTGAACATCTAATAAGTACAATGTTAAGAATGATAA
ACCATCAAGTACTGCGTGAATAAAGAATAATAATGGTGCTACGAATAAGAATGAGAATTCTAAAGGTTCT
GTAATACCAGTTAAGAATGATGTTAAAGCTGCAGAACCCATTAAACCTGCTACTACTTTTTTATTTTCAG
GTTTAGCTGTGTGATAAATTGCTAAAGCTGCTGCAGGTAAACCGAACATCATAACAGGGAATTCACCTTG
CATGAATTTACCAGCCGTTAAATGTGCACCTTCACGAATTTGTTCGATAAAGATACGTTGGTCACCGTGA
ATAATGTCACCAGCTGCATTTTTCCATGAACCAAACTCGAACCAGAACGGTGCGTGGAAAATATGGTGCA
GTCCGAATGGAATTAATAAACGCTTAATGAAACCGAATAAGAAGACGGCAACGCCAGTATTTGAATCTAA
TAATCCTGTACTGAATGCATTTAAGCCTGATTGAATCGTTGGCCAAATTAATGCCATTGGGAATGCTAAT
ATAAATGATGTTGTAGCCATCATAATAGGCACGAAACGCTTACCAGCGAAGAAACCTAAATAAGATGGTA
AGTTAATGTTATAGAACTTGTTATAACACCAAGCTGCCAGGGCCCCGATAATAATACCGCCGAATACACC
TGTTTGTAATGTTGGGATACCTAAAATGCTAGCGTAACCACTCGCTGGATCACCTATGTTTTTAGGTGTT
ACTTGTAAAAAGTCTCCCATTGTTTTGTTCATGATTATGTAACCGACAAATGCTGCGATAGCTGCTACAC
CATCACCGCCAGCTAATCCAATTGCGACACCTAATGCGAAAATCATAGGCAAGTTATCAAAAATGATACC
ACCAGCACCTGTCATTAATTTAGCGACAGTTTGTACGCCACCATTTTGTATAAAAGGCAAGTAGTGTTGT
AATGATTCGCCTTGCATAGCTGTACCAATAGCTAATAAAAGACCGGCTGCTGGTAAAATTGCAACAGGTA
ACATTAAAGCTTTACCGATACGTTGCAATTGACCGAATATTTTCTTTCTCACTTGTCCAACCTCCAAAGT
TGTATTTGATATTTAAGATTCAATAAAAAAAGACACAAGCAAATAGACTGTGTTGGTAACCATCACAGTA
TAATTTAACTCATGCCTAATCTTACTTAGTAACACGTTGGTGTATGTAATTAATGCAAAAGAAGCAATTG
ACTAAGGTTAGTTTGTCGAGCTTACCATCACATCTTATTGAATCTTATTTGTTTGCGACTCCTATTTTAG
CATGGTAAAGTATGCGTTTTCAATACAATTATTAAATTCAATTCCAAATAGCTAAATTATTTTAAGATTA
ATATGAAAAGTTAATATAAGATAATCAATAATAAAGTGCGTAAAAGTGAATGCTGGATGCGACAATAGCA
ATGATTTTAAAGAATTAAATGAAAACTCATGGAAGGAGATTGAAAAGAAGAAGTTGTGACAGAAATTTGT
AACATTATTACAATGAATACACTTGAGCTTATTAATATTGTAATGTGGTTTCTCTTATAGTAAAATGTAA
GCGATTACACAACTCAACTATATTTTCCTAATATTTATAACATTAAGGAGGGCTATTTTGACAGGCTTTT
CAGTGTATTTAGGACAACCTTTAGACGAAGCGTATATTAAGCGCATGATTAATTTAGGTTATCAAACGAT
TTTCACATCTATACAAATACCAGAAGAAGATGACGAGACAAAATATCATTATTTCACACAACTACTCAAC
TTATTACAACATGAACAAGTGACATACCTCATAGATGCAAATCCATCTATCTTAACACCATCTTTTTATG
AGCATCTTCGACAATATGATGCACAATTTATGATTCGTATCGATCATAGTACATCTATTGAGACAATCGA
AGCGATTATGGCACAAGGTTTTAAGTGCTGTTTGAATGCAAGTATTATTTCCCGGGAATTGTTAACAAAT
TTACATCAACATTTGAATGATTTTACTTTACTTTCATTTTGTCATAATTATTATCCAAGACCAGATACGG
GATTATCTGCTGACTGGGTTAAAAAGAAAAATGAATATATTTATCAATTTAATAAAAAGGCACAAATATA
TGGCTTCATAGTAGGTACAGATTTAAGAGGACCTTTGCATAAAGGTTTGCCAACTGTCGAATTAACACGA
TATGACCATCCAGTCGTTGCAGCCGATGTATTACAAGATGTTGGTATTACGGATGTGTTAGTTGGGGATC
CAAAAATTGAAAAAAGACTAGCTATACAACTTATAGACTTTTGTAATTGTCGACATTTCTCACTAGCTAT
TAATGAAGATTTCGATGAGCAAGTAGCATTTCTTTTCGACATACAACATAAAGTGCGTCCTGATAACCCA
GAAAAAGTTATTCGATCAGAAACATCAAGAGAAATAAATTCGCAAACTATTCAACCACATCATACGGTAC
AGCGACATATTGGTTCAGTGACCGTGGATAATTTGAAAAATGGACGCTATCAAGGTGAACTCCAAATTGT
AAGACACCCTCTTAGCGCGCATGACAATGTTAACGTTGTTGCACAAATTATCAAAGAAGACTTACCGTTG
TTAAATTGTATTGCACCGAATGATACATTTAATTTTCAAAAATTAGGGAGTGTCAAAAGTAATGGAAAAT
AGTACGACTGAAGCACGCAATGAAGCGACGATGCATCTCGATGAAATGACTGTGGAAGAGGCGCTAATTA
CGATGAATGAAGAGGATCAACAAGTACCATTAGCGGTCAAGCAAGTGATCCCACAACTTACAAAAGTCGT
AAATAAAACAATTTCACAGTACAAAAAAGGTGGGCGTTTAATTTATATCGGTGCAGGAACGAGTGGACGA
TTGGGCGTCTTAGATGCGGCAGAGTGTGTGCCTACATTTAATACAGAACCTTATGAAATTATCGGTATCA
TTGCAGGTGGTCAGCGCGCGATGACGATGGCAGTAGAGGGTGCAGAAGATCATAAAAAACTTGCAGAAAA
TGATTTAGCAAAGATAAATTTAACAGAAAAAGATATCGTAATTGGTATTGCTGCGAGTGGCAAAACACCA
TATGTTATTGGTGGTTTAACATTTGCAAACACAATCGGTGCGACAACGGTGTCAATTTCATGTAATGAAC
ATGCAATTATAAGTGAAATTGCCAAATATCCTGTAGAAGTAAAAGTTGGTCCTGAAGTATTAACTGGATC
TACACGATTAAAGTCAGGCACAGCACAAAAATTAATTTTAAATATGATATCAACAATTACCATGGTGGGT
GTCGGCAAGGTATACGACAACCTCATGATTGATGTGAAAGCAACAAACCAAAAACTTATCGACCGTTCAG
TGCGTATTATTCAAGATATATGTGCTATCACATATGATGAAGCAATGCATTTATATCAAGTGTCTGAGCA
TGATGTAAAAGTTGCGACAGTCATGGGTATGTGTGGCATTTCTAAGGAAGAGGCAACAAGACGGTTATTA
AACAATGACAATATTGTTAAACGAGCAATCAGAGATAAACAACCTTAGGAGGGATTTAAATGACCAAAGA
GCAACAGCTTGCAGAACGAATTATCGCTGCAGTAGGTGGCATGGATAATATAGATAGCGTTATGAATTGT
ATGACGCGTGTTCGTATTAAAGTATTAGATGACAATAAAGTAGACGAACAAGGACTAAAACAAATTGATG
GTGTCATGGGAGTTATACATGATGAACGTATTCAAGTTGTAGTTGGTCCTGGTACAGTAAATAAGGTGGC
CAACCATATGGCGGAATTGAGTGGTGTAAAACTAGGAGATCAAATACCACATCATCACAAAGATTCTCAA
AAAATGGACTATAAATCATTTGCGGCTGATAAAGCGAAAGCAAATAAAGACGCACACAAAGCGAAACAAA
AGAATGGTAAGTTGAATAAAGTACTAAAATCAATTGCCAATATATTTATACCGTTGATTCCAGCATTTAT
TGGAGCAGGATTAATCGGTGGAATTGCTGCTGTACTTAGCAATTTAATGGTCGCTGGGTATATTTCAGGT
GCTTGGATTACGCAATTGATTACCGTTTTTAATGTAATTAAAGATGGTATGCTAGCATATTTAGCTATTT
TCACTGGTATTAATGCTGCTAAAGAATTTGGTGCGACACCAGGATTGGGTGGTGTCATTGGTGGTACAAC
TTTATTAACTGGTATCGCTGGTAAAAATATTTTAATGAATGTTTTTACTGGGGAACCATTACAACCTGGA
CAAGGTGGAATTATAGGCGTTATTTTTGCAGTTTGGATTTTAAGTATTGTTGAAAAAAGACTACATAAAA
TTGTACCAAATGCTATTGATATTATCGTAACACCGACAATTGCATTATTGATAGTAGGGCTATTAACTAT
CTTTATCTTTATGCCATTAGCAGGATTTGTTTCAGATAGTTTAGTTTCAGTTGTTAACGGTATTATTAAT
ATTGGTGGTGTATTTAGTGGTTTTATAATCGGTGCTAGCTTCCTACCGTTAGTTATGCTAGGACTGCATC
ATATTTTTACACCAATTCATATAGAAATGATAAATCAATCAGGTGCCACTTACTTACTACCAATTGCGGC
AATGGCTGGAGCTGGACAAGTCGGTGCAGCATTGGCACTTTGGGTAAGATGTAAACGCAATACGACATTA
CGCAATACACTGAAAGGTGCATTGCCGGTTGGTTTCCTAGGCATTGGAGAACCTTTGATTTATGGGGTGA
CTTTACCATTAGGACGACCTTTCTTGACTGCTTGTATAGGTGGTGGCATAGGCGGTGCTGTGATTGGTGG
CATTGGACATATCGGTGCAAAAGCAATTGGACCAAGTGGTGTGTCATTATTGCCATTAATTTCAGATAAT
ATGTATTTAGGGTATATTGCAGGCCTACTTTCTGCGTATGCAGGTGGATTCATTTGTACTTATTTATTTG
GAACGACAAAGGCAATGCGACAAACAGATTTGTTGGGTGATTAATGATGACAAATATTTTGTATAGGATT
GACAAACAATTGAGTGATTTTACTAAGACAGAAAAGAAAATCGCCAATTACATTTTAAAGAATCCACATA
AAATCATTGATATGACAGTAAACGATTTGGCAGATGTTGCAAAAGTAAGTACGGCATCTATCGTTCGATT
TAGTCGGAAGATGACACATCAAGGTTTTCAAGAGTTAAAGATTGCGATATCTAGATATTTACCTGAAGAT
ATTGCGACTAATCCGCATTTAGAATTGATTGAAAATGAATCTGTAGAAACTTTAAAAAATAAAATGATCG
CAAGAACGACAAACACAATGAGATTTGTAGCTACAAATATAATGGATGCACAAATTGATGCTATATGCGA
AGTATTAAAAAATGCTAGAACAATATTTTTATTCGGATTTGGTGCGTCGAGTTTAACAATCGGTGATCTT
TTTCAAAAGTTATCTCGTATAGGGTTAAACGTGAGGTTATTACATGAAACGCATTTACTTGTTTCAACGT
TTGCGACGCATGATAAAAGAGATTGCATGGTTTTTGTTACGAACCAAGGTAGTCACAGTGAATTGCAATC
TATAGCACAAGTTGCCACACATTACAGTATTCCCATCATAACTATATCTAGTACAGCTAATAATCCAGTG
GCACAAATTGCAGATTATGCATTAATCTATGGCAGAACTGATGAAAATGAAATGCGTATGGCAGCAACAA
CATCTTTATTTGCACAGTTATTCACGGTAGATATATTGTACTATCGCTTCGTAGCTTTAAATTATCATGC
GATACTTGATTGTATAACCCAGTCAAAAATGGCACTTGATAATTATAGGAAACATCTTGCGACGATTGAA
TTTAAACATTAGGTAATTACGCTTTCTAATATAAATGGATTTGCAATATAAATATAAGTAGTTTAAGTTT
TCGATGTGACTAAATTATTTGATGAAAATGTTTTAAAAAAGTTGGAAGCGTCGGCATTTCATTGTATTGG
GTAATGCAGCGTAAACAAATTATTGTGCGAACATTTTTGATAGAAACCATTTTAATATGTAGCACGGGTA
TTTGAGGGGAATTTGTTGTGTTGATACCAAACTACGATTTAGAAGGCATATACGAATAACTTAAAGCAAA
GTTCAAATAAAAGACTCCCTATAAAGTAGACGCTTAAAAAGTGGAATACTTATAGGGAGCTTTGCTTTTT
CGTGATTAAAAATTCAAGAATAATTTTAATGCTAAGTGAACTAATATGAAGATTATTAAGATTATCATAA
TCCAATTTGCAATATGAATAACACGTTTAAAGCGTTTACGTTGTTTGTATTCTGGGCTTTTATAGAGTAG
GTAATAGTACATAAATAGAATGGCAGCGAACATACCAAATATTGAAGTGAAGTTACCAATAGTTACTGAC
ATAAAATGACTTAAAGTTAAATAATAACTAAGAGTGATGATTAAAAATAAAATGATTTCATAGATAAATA
AGACCACACATGCCAACCTCCATTACTTTTTAGTCGAAGTAGTGAGAAATTACTTGATGTAGTGCTTTCA
AATATTAGTATACACTTTATATAAAATATAAGCATTAAATTAAAGGCCGATAAAAATAGAATATATTTAC
GTTTAAAGATAAAAAATAAACATTTTTCATTAATATTTATGATATATTTAGGACAATAGAAAGTGTACGG
AAGGGGATATGGATGGCACATCAAAGTGAATATGCATTAGAAAATGAAATGATGAACCAACTTGAACAAC
TAGGCTATGAAAGGGTAACGATACGAAATAATGAGCAATTGCTTGATAATTTCAGAGCCATTTTAAATGA
ACGTCATGCGGATAAATTAGATGGGAAACCACTCACTGATAAAGAATTTCAACGTCTTCTAACGATGATT
GATGGGAAAAGTATTTTCGAGAGTGCACGTATTTTACGTGACAAATTACCACTTCGACGTGATGATGAGT
CTGAGGTTTATTTGTCGTTTTTAGATACTAAAAGTTGGTGTAAAAATAAGTTTCAAGTGACAAATCAGAT
AGCAGTTGAAGATGCCTATAAAGCACGTTATGACGTTACAATTTTAATCAATGGATTACCCCTTGTTCAA
GTAGAATTGAAGCGTCGTGGCATTGATATTAATGAAGCATTTAATCAAGTAAAACGATACCGTAAACAAA
ATTACACAGGTTTATTCCGTTATATACAAATGTTTGTTATTAGTAATGGTGTTGAGACAAGATATTTTTC
CAATAATGACAGTGAATTATTAAAAAGTCATATGTTTTATTGGAGTGATAAACAAAATAAGCGTATAAAT
ATATTGCAATCTTTTACTGAGACATTTATGAGACCTTGTCAATTAGCCAAGATGATATCACGCTATATGA
TTATTAATGAAACAGATAGAATTCTAATGGCAATGCGTCCATATCAAGTGTATGCAGCTGAAGCACTAGT
ACAACAAGCAACTGAAACAGGCAATAATGGATATATTTGGCATACTACAGGAAGCGGTAAGACGTTGACA
TCTTTTAAAGCGAGTCAGATTTTGTCACAACAAGAAAGTATTAAGAAAGTTATTTTCTTGGTTGACCGTA
AAGACTTAGATAGTCAAACAGAAGAAGAATTTAATAAATTTGCAAAGGGCGCTGTCGATAAGACATTTAA
TACTTCGCAACTCGTACGCCAATTAAATGATAAAAGTTTACCGCTTATTGTTACGACAATTCAAAAGATG
GCAAAAGCAATTCAAGGGAATGCCCATTTATTAGAGCAGTATAAGACGAATAAAGTAGTATTTATTATTG
ATGAATGTCATCGCAGTCAATTTGGTGATATGCACCGTTTAGTTAAACAACATTTCAAAAATGCCCAATA
TTTTGGATTCACTGGTACACCACGTTTCCCAGAAAATAGTAGTCAAGATGGTCGTACGACTGCAGATATT
TTTGGTAGATGTTTGCACACATATTTAATTAGAGATGCCATTCACGATGGTAATGTACTCGGTTTCTCAG
TTGACTATATTAATACTTTTAAAAATAAAGCTTTAAAAGCAGAAGATAACAGCATGGTGGAAGCAATTGA
TACAGAAGAGGTATGGTTAGCTGATAAACGTGTGGAATTAGTAGCACGACATATCATTAATAATCATGAT
AAATACACACGTAATCGTCAATATTCAAGTATATTTACAGTACAAAGCATCCACGCGCTTATTAAATATT
ATGAGACATTTAAGCGACTTAATAAAAAGTTAGAACAACCATTAACGGTAGCTGGTATATTTACGTTTAA
ACCTAATGAAGATGATCGTGACGGTGAAGTACCATATCATTCACGTGAAAAATTAGAGAAAATGATTAGT
GATTATAATAAAAAGTTTGAGACGAATTTTTCAACAGACACGCATAATGAGTATTTTAATCATATTTCAA
AAAACGTTAAAAAAGGCGTAAAAGATAGTAAGATTGACATCTTAATCGTTGTTAATATGTTCTTAACTGG
TTTTGATAGTAAAGTACTGAACACTTTATATGTTGATAGGAATTTAATGTATCATGATTTAATTCAAGCA
TATTCACGTACAAATAGGGTTGAAAAAGAATCGAAGCCGTTCGGTAAAATTGTAAACTATCGCGATTTGA
AAAAAGAGACGGACGATGCACTGAGAGTATTTTCACAAACCAATGATGCGGATACTATTTTAATGCGCAG
TTATGAAGAGTATAAAAAAGAATTTATGGAAGCATATCATGAGCTTAAAATAATTGTTCCGACACCACAC
ATGGTTGATGATATTCAAGATGAAGAAGAACTGAAACGCTTTGTAGAAGCATACCGTTTATTAGCTAAAA
TTTTATTACGTTTAAAAGCATTTGATGAGTTTGAGTTTACCGTTGATGAAATTGGTATGGATGCACAAGA
AAACGAAGATTATAAAAGTAAATATTTAGCCGTGTATGATCAAGTGAAAAGATCGACGGCTGAGAAAAAT
AAAGTATCCATATTAAATGATATTGATTTTGAAATAGAAATGATGCGTAACGATACGATTAATGTGAATT
ACATTATGAATATATTGAGGCAAATTGATTTAGAAGATAAAGCAGAACAACGACGTAATCGAGAACAAAT
TAGACGTATTTTAGACCATGCAGATGATCCGACTTTACGATTGAAACGTGATTTAATTAAAGAATTTATC
GACAATGTTGTACCTTCATTAAATAAAGATGACAATATTGATGAAGCATATGTTAATTTCGAAAGTATTA
AAAAAGAAGCGGAGTTCAAAGGATTTGCAGGAGAGAGATCTATCGATGAACAAGCCCTAAAAACAATTTC
AAATGACTATCAGTATAGTGGTGTCGTAAACCCTCACCAACTTAAACAAATGATTGGTGAGTTGCCATTG
AAAGAAAAACGTAAAGCAAGAAAAGCCATTGAATCTTTTGTTGCAGAGACAACTGAAAAATACGATGTGT
AATGACTGAAAATATCCCCCTCGCTTAGTGTAGGGGGATTTGATTTTGGTGTCAAAACACCTAAAGTATG
GGTGAGATTTTAAGTCATGGCAAAGCACCTAAAGCTTGAAATGGTGCTCGAACCTTAACATAGCACAATA
TAGTATGACAAAGTCATCGAACATAACTCATAGAAAGTTGCGCAGTTTATTCCAAGTTGCGCAGTCACTG
AACCGAATTGCTCATAACTTTTATTTTGTAATGACAGGCACTGCTGAAATAAGTTGTTTTGCATAGTCTG
ATTGCGGATGTTTGATAATATCTTCTGTGTTATTAAGTTCAACGATCTCACCATTTTTCATCACTGCAAC
GCGATCACATATTTCATTGATGACGCCCATGTCGTGTGTGATGAATAAATAAGTGATGCCAAAATCTAAC
TGTAATTGTTTTAATAAATCGATGATATCTTTTTGGATTGAAACGTCTAAAGCTGACACTGCCTCGTCGC
AAACAATTAGTTTAGGTTCTACAGCGAGTGCTCTCGCGATACTTACACGTTGGCGTTGTCCACCAGATAA
CTCATGTGGATAACGATATAAGAAGCTTTGATCTAGGCCAACTTTTTCTAACAAGGATACGACAGTTTTA
ATCATATCATCATCTTTTATTTTCCCATGAATAATAAGAGCTCGTTTAATTACATCAATGACTTTAAATC
TTGGATTGATAGATGCGAATGGATCTTGGAAAATCATTTGAATGTCTTGGCGTAAAGGTTTCAATTCCTT
AGCAGGTACATTGTTATACCAAATAAAGCCTTCTGACACATCCTTTAGACCGACGACCGTCTTACCTAAA
GTTGATTTTCCTGAACCTGACTCCCCAACGATACCTAATGTTTCACCTTTCCTAATAGCTAAGTTTATAT
CTCTAACTGCTCGGAATATGCTGCCATTCGGTGATGTATAATCTACGCTCACGTGATCGAATTTTAATAA
AATATCATTACTTAATTGTCTTGGCGGACGAGTTTGATGAATATTAGGAATCGCATCAATCAAGCGTTTC
GTATATGTATGTTGCGGTGATTTAAAGATACTTTCAACCGTACCACTTTCAACGACACTTCCATCTTTCA
TTACAATCACATCGTCGCAAAATTGATACACAGCGCCTAAATCGTGTGTGATAAAAATAATAGATGTTTC
TGTGTACTCATAAAGGGACTTCATTAACTGCAGTAATTGATTTTGTGTACTTGCATCTAATGCTGTTGTT
GGTTCATCTGCGATTAAAATTTGTGGTTTTAAAATTAAGGCAATTGTTATCATGACACGTTGACGCATAC
CACCAGAAAGTTCATGTGGATAAGCATTAAATTGACGTGTCGCATCTTTAATTCCAACTTTATCTAAAAT
ATCGATGGCCATCGACTTTGCTTCTGACTTTGATACACGTTTATGTTGAAATAGAACTTCTGTAATTTGC
TTGCCAATCGTTAATCTTGGATTTAAAGAGGAAAGTGGATCTTGAAAAATCATCGAGATATCTTTTCCTC
GAATTTGTCTTAATGATGCAGAGGTTAATTCTGTTAGTACTTTACCGTCAAAAATAATTTCTCCAGTTAA
AGTATGATCTGGATAATCTGGTAATAGACCTAAAATTGATTTTGCCGTAATACTTTTACCTGATCCAGAT
TCACCAACTATACCTAAAATATGTTTTTTTCGTAATTCGAAAGAGACATTTTTTACCGCTTGAACTGTAG
TTTCATCATAATTGAATTGTACATTCAGACTGTTGACTTTTAATAAATTTGACATGATGTTGTGCCTCCC
TATTCACAAATGTGTAAATTTATTCTATACTTTTGTATATCATAGTAATCTACTCAAGATTATTTTACAA
GGAGTGATTATCATAATTACTTATTCAAAGTCATTTAAGTTGTTGTATCATAAGGCATTTTATAGGGTTA
TACTTTCGGTATTGAGCTTACCAATATTTTTATATGCAGTGATTGGTTTTGCTTTTTCAACTAAGAGAAA
AAAATTTTACGCTAATAATTCTGAAATTTCAGAAATCGAACAAGCGTTACAAGAAAAATATAAATATTTG
TCTCAGCTAAAGTCGACTACACAAATACATAGAGAAGCAATCAAAATATTCAAGACGCAAAGGTCTAATA
CCAACTTTAATAGCATTGAACAAGCGCATTTTTCATCATACTTTGAAAATGTATTGTTCCACAAGTTCAT
CATTATCAAAGTGGTATTGGCTTTACCACTGTTCGTTATGCTGACATTTTATTTACAGCCATTAGTTAGG
TATATTTTCGAACGCATCATTATGGCTGTAATTGTTATTATTGGCGTAATCATTAGTGTCTTTACAATTT
TATATTTTTCACCACTTGATGCGGCATATAGCATATTGGGGCAAAATGCTACAAAGGCACAAATACATCA
ATTTAATGTATTACATCACCTTAACGAACCTTATTTTATTCAATTGTGGGATACTATCAAAGGCGTTTTT
ACGTTTGATTTAGGTACAACATACAAAGGAAATGAGGTAGTGACAAAAGCGGTTGGCGAGAGAATTCCAA
TTACAATTCTTATAACAGTATTAGCGTTGATTGTGGCACTAATTATTGCGATACCAGTAGGGATTATTAG
TGCGATGAAGAGAAATAGTTGGCTTGATATCACATTGATGACGATAGCTTTAATTGGTTTATCCATTCCA
AGTTTCTGGCAAGGGCTATTGTTTATTTTGGCGTTCTCATTGAAATTGGATATTTTACCACCGTCTTATA
TTCCAGAACATCCAATATCGTTGATTTTAACTGTACTTGTCATTGGAACAAGTATTGCTGCTTCTATAAC
GCGTATGACAAGGTCTTCAGTTCTTGAAGTTATGCGTAGTGATTATGTATTAACGGCTTATGCAAAAGGG
CTATCGACGACGCAAGTAGTTATTAAGCACATTTTAAAAAATGCAATCGTTCCAATTGTGACGCTAGTCG
GTCTATTAGTGGCGGAGTTACTGGGTGGCTCAGCTGTGACGGAACAAGTATTTAATATTAATGGTATCGG
TCGCTATATTGTTCAAAAACAACTTATACCTGATATCCCAGCGGTCATGGGTGGGGTCGTATATATATCA
ATAGTTATTTCATTATCAAATTTAATCATTGATATTTTCTATACGCTTATCGATCCAAAATTACGTAGTG
AAATTAACGAAAGGAAGTGAGGCATATGGTAAAAGTTACAACAAAGATAGCTTCCTTAAAATTATTCGCA
AGTTATGCCATAGCAACATATATTTTAGTCATTTTAACAAGTGCTTTAAATATTTTTAAAGGATATGTGG
CAGATACGTTTTATATTGCTGAAACGTTGTTAATCATCTTAACCATTGCGTTAATTATTATCGTAGTAAC
TGAATCAAATTGGAAAAGGCATGTCACATGGCGTCGTTTCATTGAAGTGTTGTTACTGTTGATGGCTTTA
ACAGGGAATGTATTCACTTTATTAATGTTTGTAAGTGTTAGACGTTATCAACGTACATCGCAAATACATA
GTTATAACGGTTGGGAAGCATTTATACGAAAAATTGTTAAACATCGTATTGCTATTATTGGATTATTTGT
TTTAGTTTACATGCTGTCATTATCAATCGTGTCTCAATTTACGTTTGATACGTCATTGGCTACTAAAAAT
CAGTTTAATGCACTATTACATGCACCAAGTCTAGCCTATCCGTTTGGTACTGATGATTTCGGTAGAGATT
TATTTACACGTGTTGTTGTAGGGACGAAACTGACATTTTCAATATCAATCATCTCTGTGATTATCGCAGT
TATTTTTGGTGTGCTACTAGGCACAATTGCCGGTTATTTTAATCATATTGATAATTTAGTGATGCGTATT
TTAGATATTGTGTTTGCAATTCCATCATTATTGTTAGCGGTGGCAATTATTGCTTCTTTTGGCACAAGTA
TTCCAAATTTAATTATTGCGCTAAGTATTGGAAATATACCATCATTTGCGCGAACAATGCGTGCAAGTGT
TTTAGAGATTAAACGTATGGAATATGTAGATGCAGCACGTGTTACAGGAGAAAATACTTGGCGTATTATA
TGGCATTATATTTTACCGAATGCAATTGCACCAATGATTGTACGCTTTTCTTTAAACATAGGTGTTGTTG
TATTAACAACAAGCAGTTTAAGTTTCTTAGGACTTGGCGTTGCGCCTGACGTAGCGGAATGGGGTAACAT
TTTGCGTACCGGTAGTAACTATTTAGAAACACACAGTAACTTAGCTATAGTACCTGGTATTTGTATTATG
TTCGTCGTTTTAGCATTTAATTTTATAGGTGATGCAGTGCGAGATGCACTTGATCCAAAAATTCATTAAA
AAGGTAGGGATAGATGTGAAAAGAATCATTAGTATCGCAATTATAGTGTTAGCGTTGGTATTAAGTGGTT
GTGGTGTCCCTACGAAATCAGAAGTGGCTCAAACATCATCGAAAGTAGAAGTAAAAGGTGAGCGACCAAC
GATACATTTCCTAGGACAAGCAAGTTATGAGAACGATATGAATATCGTTAAAGATCAGTTGGAAAATGCA
GGATTTAACGTCAAGATGAATATTCAACCAGATTATGGTAGTTATCGCACGCAACGTCAAGCAGGCAATT
ATGATATTCAAATTGATGACTGGATGACGGTATTTGGTGACCCGAACTATGCTATGACGGCATTATTTAG
TTCTACAGGATCAAATAGTTTATTAAAAGATAAGCATGTGGATGAGTTATTAAATAAAGCTTCTACTCAA
AATGAAGTAGACGTTAAACAAACATATAAACAAATTGAAGATGAAGTTGTATTTGATAAAGGATATATGG
CGCCTTTATACGGATCAAAAAAGAATTTAGTATATGACAATAAAGTATTGGATAAAAATAGCGTTGGATT
GCCAAATTCACGTGCGCTAATATGGCAACAATTTGATTACAACAATAGTAAAGAACGAGATACGCGGCCA
CTTGTGATGACACAACAAGATGGCGAAATTCCAACATTGGATCCAATACGTTCAATTGCACCATCAGTAT
ATTCAATTAATATGAATATGTACACAAGGTTATTATTATTAGATGAAAATGACCACTTAACAACAAAAGG
TTCGTTAAGTCGTGACTATGCTGTTAATAAGGACAATAAAGCATTTTATTTCTTACTTAGAGATGACGAT
TATTTTGCGAAAGTAGTTAATGCAGAAGCGCGCAATACTGGTGAACGTGTGTCGGCTGAAGATGTTAAAT
TTTCTTTAGATAGAGCTCGTGATAAAAAGTCAGTGCCTAACAATAATACGTACAATATGCATAAACATAT
TAATGACATCAAGATATTAACTGATGATGACATTAATCAGTTGCGCAAAGAAAAAGATAAAGACGATAAA
TCTATCTATGACAAGTTGATAAAAGCTTATAATGTCAAATCGTTAACAACAGATGGTCAAAAAGTAAATA
ATAAAGATGGGATTTATCAAATAGTTAAAATTACAACTGATCAATCGATGCCTCGAGAAGTGAATTATTT
AACACATTCTTCGGCAGGTATTTTATCTAAAAAATTTGTTACTGAAGTAAATCATCAATATCCAAAGGGC
TATGGTGATAGCAGTACATTTCCTGCTACTTCAGATGGTAAAAATGGACTATATGCGAGTGGTGCATACA
TTATGACACAGAAAAATACCTATCAAGCAGAGTTTCAACGTAATCCTGGATTCAACGAAACAGAACAAGA
TAGCTATGGTCCAGCAAAAATTAAAAATATCACATTGAAATTTAATGGTGATCCTAATAATGCATTGTCA
GAACTTCGAAACCATTCAATTGATATGTTGGCAGATGTGAATCAAAAACATTTTGATTTAATTAAGTCAG
ATAAAAATTTAAGTATTATACGTAAAAATGGACGTAAGTCAGTCTTTTTAATGCTTAATATTAAAAAAGG
TATATTTAAGACACATCCAAACTTAAGACAAGCTGTTGTAAACGCGATCGATCAGGATCAATTTATTAAG
TTTTATCGTGGTGACAAATTTAAAATTGCATCACCGATTACACCACTTGTTGACACAGGCAATGTTCAAC
ATCAAGACTTAGAAAAAGCAGAGAAAGCCATTAATCAATAATATTTTAATGATTTCAAGAAAGTAGGAGG
ATAACATATGGTCATTAACTTAAATGATAAACAGAAAACAACATCTAAAGAAGGGTTAATTTCCGTGTCG
CATCCTCTTGCTGCTAAAATTGGTAAGGGTGTATTAGACAAAGGCGGCAATGCTATGGATGCAGTAATTG
CGATTCAACTGGCATTGAATGTGGTAGAACCATTTGCATCAGGTATAGGTGGAGGCGGGTACTTACTCTA
TTATGAGCAAAGTACTGGCAGTATAACTGCGTTTGATGCGCGTGAAGCTGCACCTGCACATATTGATCAG
GAATTTTATTTAAATGATTCAGGCGAATATAAATCGTTTTTTGATATGACTACACATGGTAAAACTGTGG
CAGTACCGGCAATTCCGAAGCTGTTCGATTATATTCATAAGCATTATGCTAAGTTTTCATTAGAGGAATT
AATCAATCCTGCAATTGAGTTAGCTATGGAAGGTCATTCTGCTAATTGGGCTACTGAAAAATATTCGCGC
CAGCAACATGCAAGGTTGACAAAGTATCACGAAACGGCGCAAGTATTTACGAATAAAAATCGCTATTGGC
GTGAAGATGACTGGATTATACAACCCGAAATAGGCAAGACATTTCAAATATTAAAAGAGCATGGATTTAA
TGCATTTTATAAAGGTGACATTGCGGAAAAGTTAGTAAAGGTTGTTAAAAAATATGGTGGCACAATCACT
TTAGAGGACTTAGCAAATTATGACATTCAGATTAAAACACCAATTAGTGCGACGTTTAAAGATTATGATA
TTTATTCAATGGGGCCATCTAGTTCCGGCGGTATCACAGTTATTCAAATATTGAAGTTATTAGAGCATGT
CGATCTACCTTCAATGGGAGCAAGATCTGTCGATTATTTGCACTATTTAATACAAGCTATGCATTTAGCA
TATAGTGATCGTGCACAGTTTTTGGCAGATGATAACTTTCATGATGTACCTGTAGAGTCATTAATTGATG
ACGACTATTTAAATACACGCAGTAAGCTCATTGATAGTGATAAAGCAAATATCGATATAGAACATGGCGC
TATTTCAGATTGCATAATTCATACAGATGTTGATGAAAATCATACCGAAACAACACATTTTTGTGTAATT
GATAAAGAAGGTAATATTGCTTCATTTACGACGTCAATCGGTATGATTTACGGTTCAGGTATCACTATTC
CAGGATATGGCGTGTTATTAAATACGACAATGGATGGTTTTGATGTAGTAGCAGGTGGAATCAACGAAAT
TGCATCATATAAACGACCTCTAAGTAATATGGCTCCAACGATTGTGACACATCACGGTAAACCGATATTA
ACGGTAGGTGCACTTGGTGCCATAAGTATTATTGCTAGCGTCGCACAAACATTGATCAATGTCTTAGTGT
TTGGGATGGACATTCAACAAGCTATTGATGAACCTAGAATTTATAGTAGTCATCCTAATCGTATCGAATG
GGAGCCTCAATTTTCACAATCTACAATATTAGCATTGATTGCACGTGGACATGCGATGGAAAGTAAACCA
GATGCCTATATTGGAGATGTGCATGGATTACAGGTTGATTCGAATACACGTGAAGCTTCGGGAGGGGCTG
ATGACACGAGAGAGGGTACTGTGATGGGTGGCGATGTGTTAACGATTAGAAAACAACCATTACCTATTTC
AAAAATGTATGATAATGACGCCTATCATGTATATTTCAATAATGTGCAGTTACCATTATTAGCAGATCAA
GTACGATGGATGCATGACAAATGTTGGATTGAGGAAAGTGTCGTTAGAATCATTTTGTCTGGAGTTAGTG
CACATGTTGAAGATTTGAGAAGCTATGAAATCGCCGGAGAAAATTATATAGATATTGCCTGGTTGGCACG
GAAGAAAGGTTATCAAGTTACCTTAAAGGATGACAGTTTATATTTAAGTGATGAATCGTATCATTCAGTA
AAAAGAAATACAAATGCGTATTATCGATATGATCGAGATAGCATTACAAGGTAAATTATGTTTATGCGAT
TGATGTGAATTTTGAAGTGTATTAGTTTTTCCTTGAACCAAAAGATCTGATTTTGAACTTTAGAGTGACG
CTTGAGTATCGTAGCATAGAAAATGCTATAGGAAATGCTATGCACCTTATTGAATTTTAAAACGCCTCAC
AAATTCGTTTTTGATATACACCACAACAGTTAGTCTAAAATCTAACTTTATGTGATTCGGTACAATTAAA
TGAATGATGTGAGGCGTTTTTATAATGTGTGATTTTAGTATGTTAAACGATAATGAATGATTTGGTTATT
TCTATAATTACATCATAAGTGTTAATGTTCACTTATTTTATTATAAGTAAGGCTTTCTTTGTATATAATT
TGGTCTTTTCCAGGACTTGAAAAATAAAAATAAAGTTTCTGATCTTGATGATTATTGCCTTTTAAATCAC
TTATTCCCTTTAATTCCACTTTTGTTGATGCATTTTTTGGAATATGATATCTATGTTTTAATTGTTTGAC
GCATGGATTATCATTCGACAACTTACCAGATAAATTATAATAATTAGTAGTAGGATCATGTGTGATTTTC
AAATCATTGCTGTTTAAAATGCTTGATAAATCGCCATTTTGAATCAAAAATTGATGGCTTTCGATTTTTT
GTTTCAGTTCGGGATCTTTTACGTCTTTTGTGCAGACGATTTTATTATTAACTACTTTTACTGGATAACT
TTTGTCTGTCGAGTGAGTAACATTTTTTCTATCGTTTATTGTTGTGTCATAATCACCAGTTATTTTATGT
TTGTTTTTATCTACCTCTAACAACATACGGTCTTCTTTTAAAACCGTATCTGATCCAACAACTGAATAAG
ATGATTCTATATACCATGTGTCATGACCATTATTTTCGTATTGGGGATTATCGTGACCATTAATTTTATA
AAGCGTCTCTAAGTTTTTAATAGGATATGTACTTAGTATTTTTTTAAAATCACCTTTCAAATGAATTTGT
TCTAAACGAGTTGCCAAAAACATACCGCCACAGATTACAATTGAAATAATAATAATTGCTGCTAAGTTTA
ACCAGAAATTTTTATGCGTTTTCATACATCCACACCTTTTCTCAAAATACTTAATTAACACTATAATAAT
ATATTTTAAAAATATTTACATCAGTATTAAAGTGAATACCAAACTTTAAATTTGTGAAAATAATAGATTT
TTATAAAAAAGTCGAAAAGGTATACAATAAAAAACTGCATGACGTTGAGGCGTCACACAGTGTAATTAAA
AACTTAAAATGTTGTTGCTAATTTTTCAGCATTATTAATACTTGTTGCTTTAATTTCTTCAGTTTTATGA
GGTTCGGCATTGTGCCCTTCAATAATAATCGTTTCATATGATGGCACACCTAAGAATGTCATGATTGTTC
TCAAATAACGGTCGCCCATTTCAAAATTAGCAGCAGGGCCTTCTGTATAATATCCACCACGTGATTGAAT
GTGTAATACTTTTTTGTCAGTTAGTAAACCTTGTGGTCCTTCAGCAGAGTATTTAAAAGTTTTACCTGCA
ATTGAAATAGCATCAATATATGCTTTGACTACAGGAGGGAAAGAAAGGTTCCACATCGGCGTCACAAATA
CATATTTATCGGCACTTAAAAAATCTTCTAAAATTTCACTTAGTCTTGAAACTTTTATTTGTTCATCATC
AGTTAATGTTTCACCATTATTAATTTTTCCCCAACCAGTTAATACATCTTTGTCGATGACTGGAATATAA
GTTTCGAATAAATCGATATGTTTCACTTCGTCCTCAGGATGTTGTTGTTGGTAAGCATCAATAAATGCTT
TACCAGCCGCCATAGAATTTGATACTAATTCATTAAATGGATGTGCTGTAATATATAATACTTTCGACAT
ATAAATATTCTCCTCTGTATCTTTCATATTTTAGTATAATTATTATATCGAATATAAAATTTAATAGCAA
TAAGAATACGCATCTAATAACCATTTTATTTAACCGTTTAGGTCGTAGTACCAAAGTATGAGGGCATTTA
ATTATGAAATATTTGATTTAGAATATATACTTAATATCCAAAATATATGAAGGATGGATGCCCCAATGAC
AAAGCGACCTAAACGTATTTTGGCAACAATTGTACTTTTTTTATCATTATTATTAGCTGTTGTTTATACA
GGTGACATTCAAAAATGGTTTAATCAATATACCGATAAATTGACACAAAATCATAAAGGACAAGGGCACT
CAAAATGGGAAGACTTTTTTAAAGGAAGTCGAGTTACGGAGACTTTTGGTAAATATAAACATTCCCCTTT
TGATGGTAAACACTATGGTATTGATTTTGCATTGCCAAAAGGTACACCAATTAAAGCGCCAACGAATGGC
AAAGTAACACGTATTTTTAATAATGAATTAGGCGGCAAGGTATTACAGATTGCTGAAGATAATGGAGAGT
ATCATCAATGGTATTTACACTTAGACAAATATAATGTCAAAGTAGGAGATCGTGTTAAAGCTGGTGACAT
CATTGCGTATTCTGGTAATACAGGCAAACAAACGACTGGTGCTCATTTGCATTTTCAAAGAATGAAGGGT
GGCGTAGGTAATGCATTTGCAGAAGATCCTCAACCGTTCATTGATCGGTTGCCAGATGGAGAACGTAGTC
TCTATGATTTATAGTCGTAGAAGTGTGCCCGCAGTCTTAAATTTTAACAATCATTATGTGAGTAGAATGC
TTACATGATGATTGTTATTTTTTGAATGAAAAAATATATTTTTGATTAGCCAATATGTATCGTGCAAATG
ATGTTTGTTAATAATGACACTGAAAAATATCGTGCGTAAAATCGCATTATCAACATACGTGAAACAGTTG
TATACAATAACAATTTTCTTTATAAAAGTTTATTTCTGACAGTAATGTAAACGTTTACAATTTATGATTG
ACATTAATAATGACTGAATATATGATTTATGTAAGTATTTGTGCAAACGTTTTCACGTAATGTATTGCAT
AATAAAACTTTAAACAAAGTATGGGAGGCATAACATGGCAGAATTAAAGTTAGAGCATATTAAAAAGACG
TATGATAACAACAATACTGTAGTGAAAGATTTTAATCTACATATTACTGACAAAGAATTCATTGTATTTG
TTGGACCATCAGGATGCGGTAAATCTACAACATTACGTATGGTTGCGGGTCTAGAGTCTATCACATCAGG
AGATTTCTATATTGATGGGGAACGCATGAACGATGTTGAACCGAAGAACAGAGATATTGCGATGGTATTT
CAAAATTATGCGTTATATCCACATATGACTGTTTTTGAAAATATGGCATTTGGGCTAAAGCTGCGTAATG
TTAACAAAAAAGAGATTGAACAAAAAGTTAATGAAGCAGCAGAAATATTAGGGTTAACTGAGTATCTTGG
ACGCAAACCAAAAGCATTATCAGGTGGGCAACGACAACGTGTTGCTTTAGGTAGAGCTATTGTAAGAGAT
GCGAAAGTCTTTCTAATGGATGAACCATTATCAAATCTGGATGCGAAGCTACGTGTACAGATGCGTACAG
AAATTTTGAAATTACATAAGCGACTTAATACTACAACGATTTATGTCACACATGACCAGACTGAAGCGTT
GACGATGGCAAGTCGAATTGTCGTATTAAAAGATGGCGACATTATGCAAGTCGGCACGCCAAGAGAGATA
TACGACTCGCCAAATTGCATATTTGTGGCACAATTTATCGGTTCACCAGCGATGAATATGTTGAAAGCTA
CAGTTGGAATGGATGGTTTGAAAATTGGTGACCATCACTTTAAATTACATAATAAAAAATTTGAAAAGTT
AAAAGATGCTGGCTATTTAGATAAGGAAATCATTTTAGGTATTCGAGCTGAAGACATTCACGAAGAGCCG
ATATTTATTCAAACTTCTCCAGAGACACAATTTGAATCTGAGGTAGTTGTATCCGAATTGTTAGGTTCAG
AAATTATGGTACATAGTACATTCCAAGGCATGGAATTAATTTCTAAATTAGATTCGAGAACGCAAGTGAT
GGCGAATGACAAGATTACATTAGCATTTGATATGAATAAGTGTCACTTTTTTGATGAAAATACAGGAAAT
CGAATCGTCTAAGGGGGAGTATTCATGTCTAAATTTTTAAAGTGCATAGCGTTAGTCATTGCAATGTTAT
TAATCGTAACTGGATGTGGCCCTAATCGTTCGAAAGAAGATATTGATAAAGCATTAAATAAAGATAATTC
TAAAGAAAAGCCAAATCAACTTACGATGTGGGTGGATGGCGATAAACAAATGGCGTTTTATAAAAAAATC
ACTGAGCAATACACTAAAAAGACCGGTATTAAAGTAAAACTTGTAAATGTTGCTCAAAATGATCAATTAG
AAAATATTTCATTAGATGCACCAGCTGGGAAAGGACCAGATGTCTTTTTCTTAGCACATGATAATACTGG
AAGTGCCTATCTACAAGGTTTAGCTGCTGAAATTAAATTATCAAAAGATGAGTTGAAAGGTTTCAATAAA
CAAGCACTTAAAGCGATGAATTATGACAATAAACAACTAGCATTGCCTGCTATCGTTGAAACAACTGCAC
TTTTCTATAATAAAAAGTTAGTGAAAAATGCGCCGCAAACGTTAGAAGAAGTTGAAGCTAATGCTGCTAA
ATTAACAAATAGTAAAAAGAAACAATACGGTATGCTATTTGATGCCAAAAACTTCTATTTTAATTATCCA
TTTTTATTTGGCAATGATGATTATATTTTTAAGAAAAATGGCAGTGAATATGATATCCATCAATTAGGGC
TAAATTCTAAAAATGTGGTAAAGAATGCTGAACGTTTACAAAAATGGTATGACAAAGGGTACCTGCCAAA
AGCTGCTACTCATGATGTGATGATTGGTCTTTTTAAAGAAGGTAAAGTAGGACAATTTGTAACGGGACCA
TGGAACATTAATGAGTATCAAGAGACATTTGGTAAAGATCTTGGTGTGACAACATTACCTACAGATGGTG
GTAAACAGATGAAGCCGTTTCTTGGTGTGCGTGGTTGGTATTTATCTGAATACAGTAAGCATAAGTATTG
GGCTAAAGACTTAATGTTGTATATCACTAGTAAAGATACATTACAAAAATATACAGATGAAATGAGCGAA
ATTACTGGACGCGTTGATGTTAAATCATCTAATCCGAATTTGAAAGTGTTTGAAAAACAAGCACGTCATG
CTGAACCGATGCCTAATATTCCAGAAATGAGACAAGTTTGGGAACCGATGGGCAATGCCAGTACATTTAT
CTCGAATGGTAAGAATCCAAAAGAAGCTTTAGACGAAGCGACGAATGATATTACGCAAAATATTAAGATT
CTTCATCCATCACAAAACGATAAGAAAGGAGATTAGTTATGACGAAACGTAACCCTAAATTAGCTGCATT
ATTATCTGTCATACCTGGTTTGGGTCAGTTTTATAACAAAAGGCCCATTAAAGGCACGATATTCTTTATC
TTTTTCATCAGTTTTATTTCTGTATTTTATAGCTTTTTAAATATTGGATTTTGGGGATTATTCACATTAG
GAACTGTACCTAAATTAGATGATTCTCGGGTATTACTAGCTCAAGGTATCATTTCTTTATTGCTTGTTGC
TTTCGCAATAATGTTATACGTCATCAACATATTAGATGCATACCGCAATGCCCAACGATTTAATCGTAAT
GAAGAAATAAAAGATCCGAAAGCACGTATGGTTGCAACTTGGGACAAGACTTTCCCATACTTACTAATCT
CACCAGGTACATTTTTATTGATATTTGTAGTTGTGTTTCCACTGATATTTATGTTTGGTGTGGCATTTAC
GAACTACAATTTATACAATGCGCCTCCTAGGCACACATTAGAGTGGGTTGGATTAGATAATTTCAAAACA
TTATTCACAATCGGTGTTTGGCGCAAAACATTTTTTAGTGTTATTACTTGGACATTAGTTTGGACACTTG
TTGCAACAACACTGCAAATTGCATTAGGTCTATTTTTGGCAATCATTGTCAATCATCCTGTTGTTAAAGG
AAAGAAATTTATTCGTACGGTGCTAATTTTACCTTGGGCTGTACCATCATTTGTAACAATATTAATTTTT
GTAGCATTATTTAATGATGAATTTGGTGCTATAAATAATAGCATTTTGCAACCATTATTAGGTGTGGCAC
CAGCGTGGTTAAGTGATCCATTTTGGACAAAAATTGCTTTAATTGGTATCCAAGTATGGCTAGGTTTTCC
ATTTGTCTTTGCACTTTTCACAGGTGTATTACAAAGTATTTCATCTGATTGGTATGAAGCAGCAGACATG
GATGGCGCATCAAGCTGGCAAAAATTTAGAAATATCACGTTTCCACATGTTATTTATGCCACTGCACCGT
TGTTAATCATGCAATATGCAGGTAATTTTAATAATTTCAATCTTATCTATTTATTTAATAAAGGTGGCCC
ACCAGTTTCAGGTCAAAATGCGGGTAGTACGGACATCTTAATATCTTGGGTATACAATCTGACATTTGAG
TTTAATAACTTTAATATGGGGGCAGTTGTGTCATTAATTATTGGTTTTATTGTGGCTATTGTTGCATTTA
TTCAATTCAGACGTACTAGTACTTTTAAAGATGAGGGAGGTTTATAAGATGGCAAAGAAGAAGCGTGCTT
TAAAAGCAATCGGTATTTATAGTTTTATAGCGATAATGTTTGTCATCATATTATATCCATTATTATGGAC
GTTCGGTATTTCCCTTAATCCAGGTACGAATTTATATGGAGCTAAGATGATACCGGATAATGCGACATTT
AAAAATTACGCCTTTTTATTATTTGATGAAAGTAGTCAATATTTGACTTGGTATAAAAATACGCTCATCG
TAGCATCAGCAAATGCATTGTTTAGTGTGATATTTGTTACATTAACAGCATATGCCTTTTCGAGATATCG
CTTTGTAGGACGTAAATATGGATTAATTACATTTTTGATTTTACAAATGTTTCCAGTATTGATGGCAATG
GTCGCAATCTATATTTTATTAAATACAATCGGATTATTAGATTCATTATTTGGATTAACACTTGTATATA
TTGGTGGTTCGATACCGATGAATGCATTTTTAGTGAAAGGTTACTTTGATACGATTCCTAAAGAACTTGA
TGAATCTGCAAAAATTGATGGAGCGGGACATATGCGCATTTTCTTACAAATCATGTTGCCATTAGCTAAA
CCGATTCTAGCAGTTGTTGCTTTATTCAATTTTATGGGACCGTTTATGGACTTTATATTACCTAAAATTT
TATTGAGAAGCCCTGAAAAATTCACTTTAGCAGTCGGACTTTTCAACTTTATTAACGATAAATATGCAAA
CAATTTCACAGTGTTTGCGGCAGGAGCCATTATGATTGCAGTCCCTATAGCTATAGTATTCTTGTTCTTA
CAACGCTATTTAGTATCAGGTTTAACGACTGGTGCGACAAAAGGTTAGTTTGAAAAAAGGAGTATGACAG
AAGTGATAAAGAACCACTAATGATGATAATGATTTAAAGGAGGACGAGATGATGACGATTAAGGTTGGAA
TTATTGGATGTGGTGGTATTGCAAATGGCAAACATATGCCGAGTTTACAAAAAGTTGAAGATGTTGAAAT
GGTCGCATTTTGTGATGTAGATATTTCGAAAGCGGAGTGTGCAGCAGAAGCATACGGCACGAAAGATGCA
CAAGTTTATGATGATTATCAAGAGTTGTTAAAAAATAAAGCGATTGATGTTATCCACGTATGTACACCGA
ATGATTCACATTGTGATATTACTGTAGCGGGACTATACGCCGGCAAACATGTGATGTGTGAAAAACCGAT
GGCTAAGACGACAGCGGAAGCACAAAAAATGATAGATGCAGCTAAAGAAACAGGTAAAAAATTAACAATA
GGCTATCAAAATCGCTTCAGAGCAGATAGTCAGTTTTTATATCAATCAACGCAACGTGGTGATTTAGGTG
ACATTTACTTTGGAAAAGCACATGCCATTCGTCGACGTGCTGTGCCAACATGGGGTGTTTTCTTAAATGA
GGAAGCACAAGGTGGTGGACCTTTAATTGATATCGGGACGCATGCATTAGATTTAACACTATGGATGATG
AATAATTATGAACCGGAATCGGTGATGGGTTCAACATTTCATAAATTAAATAAACAACATGATGCTGCAA
ACGCTTGGGGATCATGGGATCCAGATGAATTTACAGTTGAAGATTCTGCATTTGGATTCATTAAAATGAA
AAACGGTGCAACTATTATTTTAGAATCTGCATGGGCGATTAATTCTTTAGAAGTTGATGAGGCGAAATGT
TCGTTATCCGGAACAAAAGCGGGAGCTGATATGAAAGACGGTTTACGTATTCATGGCGATGATATGGGCA
CACTATACACTAAACATGTTGAATTAGAGAACAAAGGTGTCGATTTTTATGAAGGTAATGAAGTGGACGA
AGCTGAAGAAGAAGCGAAAGCTTGGATAAATGCAGTTGTTAATGATACAGAACCAGTTGTAAAACCAGAA
CAAGCAATGATAGTAACTAAAATACTTGAAGCAATTTATCAATCTGCAAAATCAGGCAAAGCAGTTTACT
TTGATTAATATCTTTTATTAAGGAGGAACATCATGACTAAACTAAACGTTGGTGTGATTGGTGTTGGTGG
CATTGCACAAGACCGTCATATTCCAGCATTACTGAAACTCAAAGATAAAGTTTCACTAGCAGCAGTGCAA
GATATTAACACAGTACAAATGATTGATGTTGCCAAACGTTTTAATATTCCACATGCAGTTGAAACACCAA
GAGAATTGTTTGAACTCGTTGATGCGGTCGTCATATGTACGCCTAACAAATTCCATGCTGATCTTTCAAT
AGAAGCATTGAATCATGGTGTCCATGTAATGTGTGAAAAACCAATGGCAATGACGACGGAAGAGTGCGAT
CGTATGATTGAAGCAGCTAACAGAAACCAAAAATTATTGACTGTTGCTTATCATTATCGACATACTGATG
TCGCTATTACTGCTAAAAAAGCAATAAAATCAGGTGTTGTTGGCAAGCCTTTAGTTGCACGTGTACAAGC
GATGCGCAGGCGTAAAGTACCTGGTTGGGGTGTGTTTACAAATAAAGCATTGCAAGGCGGCGGTAGCTTA
ATCGACTATGGATGTCATTTATTAGATTTATCCATGTGGTTATTAGGCAAAGATATGTTGCCACAAAATG
TTTTAGGCAAAACATATAATCAATTGAGCAAACAACCGAATCAACTCAATGATTGGGGAACATTTGATCA
TAAAACATTTGATGTAGATGATCATGTCACGAGTTATATAACGTTTTCAAATAGAGCGAGTATGCAGTTT
GAGTGTTCTTGGTCTGCAAATATTAAAGAAGACAAGATGCACGTAAGTTTATCGGGTGAAAATGGCGGTA
TAAATTTATTTCCTTTTGAAATTTATGAACCACGTTTTGGAACTATTGTTGAAAGTAGTGCTGATGTTGA
ACATAACGAGGACATTGCTGGAGATAGACAGGCTCGAAACTTTGTTAATGCGTGTTTAGGATTAGAAGAA
ATCGTTGTGAAGGCGGAAGAGGCACGCAATGTAAACGCCCTTATAGAAGCGATTTATCGTAGTGATTTAG
ATAATAAGAGCATACAACTTTAATGATTGATATAAATAATAAAAATTCTCAATATATAAATGAAGGAGTG
CTTTTCAATGAAAATTGGTGTATTTTCAGTGTTATTTTACGATAAAAACTTTGAGGAAATGTTGGATTAT
GTTGCAGAATCTGGATTAGATATGATTGAAGTTGGAACAGGTGGTAATCCAGGAGATAAGTTTTGTAAAT
TAGATGAATTATTACAAGACGAAGACAAGAGACAAGCATTTATGAAGTCAATTACAGACAGAGGATTGCA
AATAAGTGGCTTCAGTTGCCATAACAATCCCATTTCGCCAGACCCTGAAGAAGCAAAAGAAGCGGATGAA
ACTTTACGTAAAACAATTCGTTTAGCAAATCTACTAGATGTGCCAGTTGTAAATACATTTTCAGGTATTG
CTGGTTCAGATGATACAGCTAAAAAACCTAATTGGCCTGTAACACCTTGGCCAACAGCATACTCTGAAAT
ATATGATTATCAGTGGAACGAAAAGTTGATACCATATTGGAAAGACTTAGCTGAATTTGCAAAAGAACAA
GACGTTAAAATTGCAATAGAGTTGCATGCAGGATTTTTAGTGCATACGCCATATACAATGTTGAAATTAC
GTGAAGCTACGAATGAATATATTGGTGCTAATTTAGATCCAAGTCATTTGTGGTGGCAAGGAATTGATCC
GATTGCTGCGATTCGAATTTTAGGGCAAGCAAATGCAATACACCACTTCCATGCAAAAGATACGTACATT
AATCAAGAAAATGTAAATATGTATGGATTAACTGATATGCAGCCGTATGGCAATGTCGCAACAAGAGCTT
GGACATTCCGAACAGTTGGTTATGGACACAGTCCATATGTATGGGCGGATATTATTAGCCAACTTATTAT
TAATGGATATGATTATGTATTAAGTATTGAACATGAAGATCCTATTATGTCAGTCGAGGAAGGTTTCCAA
AAAGCTTGTCAAACATTGAAGTCAGTAAATATTTATGATAAGCCAGCTGATATGTGGTGGGCCTAATCTA
AAAGTTTGGTAAGTGTGAGGGTTGTCTGAAGTTAGACTGATGTAGGTGTCAAAATTGATACCTTATTGTA
TTATGATAATTGCTAATTGGTGTTGATTATAACTATAGAGAATACCACTCGCTAACTATTTAAATATGTC
CGACAGTTTAAGTCGGTAAGAATGATAACAAGCGGTTGGTTTTCATAGTAAAAGCCTGTTGTCACGTTCG
TTGTAGATATAGTATGCTTTGAAGATTTCTGGATGCATCAGAACATACTTTGAAGATGTATATCTATTTT
GATTAACGTGATGACAGGCTTTATTTTTATAAATTCATTAATTTCTCTTCTTGTTTAATGCGAACATATA
AGAAATATGCATAAGGAACTAATAAGATTGTAGTGTATGTTGCGTGTGTTAATAATAAAACACCGATTAA
TTCAGGGATTATGTTTAAGAAATAATTTGGGTGTTTCGTAATTTTGTATAATCCTGATTTAATAATAGGG
TGATTTGGTAAAATGAATAATTTTAATGTCCAGATTCCACCAAGTGTTTTAATTACCATAAATAACATGA
TGTAAGCAAAGATTAAAATAACTAATCCGATGCCGTTTGCTAAGCTAAAAGTATCTTTATTAATAAGAAC
TTCTATACCTGCACAAACATAAATTAATACGTGTGTAATGGCTAATAGCTTTGAGTTTTTAACGCCGTAT
TCAACAGCGCCATCTGCTTTTAATTGTTTTGAATGATTAATTGAAATCTTTAAGCTGATCAATCGGATAC
AGAAAAAGATAAGTAATATAGATAAGATCATGATGTCCTCCGTCATTATGTTTATATGTATAAGCGTTGG
TTTTGACAACATAAAGTATTTTATAGATAAAGTTTGTCAAATACTATTAACTATTTATTAATTTTAGTAC
ATAAATATGTTCTTCAATACTAGTTTATGTTCAGTTTTTGGGATGATTTAATAATTTTAAGGATATTAAG
CGCTTACAACATCGTGCTATATTTGGCATAACGAAATTGATAGAGGTGACAGAGATGAACTTTTTTGATA
TCCATAAGGTTCCAAATAAAGGCATTCCATTATCAGTGCAACGTAAATTATGGCTTAGAAACTTTATGCA
AGCTTTCTTCGTTGTATTCTTTGTGTATATGGCTATGTACTTAATTCGAAACAACTTTAAAGCGGCACAA
CCGTTTTTAAAAGAAGAAATCGGATTATCTACATTGGAACTTGGTTATATCGGATTAGCATTTAGTATCA
CGTACGGTTTAGGGAAAACGTTGCTTGGTTATTTTGTCGATGGACGTAACACAAAACGTATTATTTCTTT
CTTACTTATTTTATCTGCTATTACAGTTTTAATTATGGGATTTGTATTAAGTTACTTTGGTTCAGTTATG
GGATTATTAATTGTTCTTTGGGGACTTAATGGTGTATTTCAATCGGTTGGTGGACCTGCAAGTTATTCAA
CGATTTCAAGATGGGCACCTCGAACGAAACGTGGCCGTTATTTAGGGTTCTGGAATACATCACACAACAT
TGGTGGTGCCATTGCAGGTGGTGTCGCACTTTGGGGTGCTAACGTATTCTTCCATGGGAATGTGATAGGT
ATGTTCATTTTCCCATCAGTGATTGCATTACTTATTGGTATCGCAACGTTATTTATCGGAAAAGACGATC
CAGAAGAATTAGGTTGGAATCGTGCTGAAGAAATTTGGGAAGAACCGGTAGATAAGGAAAATATTGATTC
TCAAGGTATGACGAAATGGGAAATCTTTAAAAAATATATCCTGGGAAATCCAGTTATATGGATTTTATGT
ATCTCGAACGTCTTTGTATATATCGTACGTATCGGTATTGATAACTGGGCGCCATTGTATGTGTCAGAGC
ATTTACACTTTAATAAAGGTGACGCAGTTAACACAATTTTCTACTTTGAAATCGGTGCTTTAGTTGCTAG
TTTATTATGGGGTTATGTATCCGACTTGTTAAAAGGACGACGCGCAATTGTAGCTATTGGATGTATGTTC
ATGATTACATTCGTTGTCTTGTTCTATACAAATGCGACAAGTGTAACAATGGTAAATATTTCATTGTTTG
CATTAGGTGCTTTAATATTCGGTCCACAATTATTAATCGGTGTATCATTGACTGGTTTTGTTCCTAAAAA
TGCCATTAGTGTGGCTAACGGTATGACAGGTTCATTCGCTTATTTATTCGGTGACTCAATGGCTAAAGTT
GGATTAGCTGCTATTGCTGACCCAACACGTAACGGTTTGAATGTATTTGGCTATACGCTAAGTGGTTGGA
CAGATGTGTTTATCGTTTTCTATGTAGCGTTATTCCTAGGTATGATTTTATTAGGTGTCGTTGCATATTA
TGAAGAAAAGAAAATTAGAAGTTTAAAAATTTAATTTAAATAATTCAAAGGTTTGCCAATTGATCACTAT
CATTTTGGCAATACCTGCCCCGAAGACATGTGCGTGAAGAGATGAAAGATATGCTTCTACCCTTGCAAAT
ATATCATCTCTATGTCTCGGGGCAGATCATAATTCCCTGTTATGAAGTATCCTTATTTGCCCGACTTAGG
GTGACTCAATGAATTTACTCCCTACAATATAGACATATAGCGGTGTCGATATAGTAGGGAGTATTTGTTT
TACAAATAATTATGGTATTGCTATTTTGTTTGTTTACTGTAATCACTCGGCGACATTTGTAGATATTTTT
TAAAATGATAGCTGAACATTTTATATTCTGAAAAGCCAACTTTATCTGCAATTTCATAATGTTTATAATG
ACGATCTAGGAGTTGTAGTGATTGTAAAATACGATAGCGATTTAAATAATCGACAATAGTAATTCCGACA
TGATCTTTAAATGTTCGCATTGCATACGATTCACTAACGTCAATATGTTGAATTAAATCTGACACAGATA
CTTTCGTTTGATAAGATTGTTTAATTCGATCGATAATCTGATTAACATAATAATCATCATATTCCACTTT
TAATAATGGTTGGAAAGCGTCGTGGCAAGGAGCTAAGCTACGTCCATAATGTGACTGTTGCTCTAATAAA
GTTCGAACAAGCTTCTCTAAAATACCTTCTAATTGAGCGTGATCTACGGGCTTCAATAAATAATCTAAAA
CATGGTGTTGAATACCAGCTTTCATATATTCGAAATCATCATAACTCGATAATATGATAATATTGCAATT
TAAATGTGCAATATCATTGAGTAAATCGACGCCATTTTTTCGAGGCATACGAATATCAGTGATAACTAAT
TCAGGTTGATGTTGACGAATGAGTGACAGTGCCTCTATACCATCTTTAGCAGTGTATATTGTATTGAAAT
GATAGTTTCCCCAAGGAATCATTTGTTTTAAACCTTCTCGTATAATACGTTCATCATCACAAATTACAAC
TTTAAACATCTACATTCCCCCTTAAAATTGGTATTTTATAACAAATTAATGTGCCTTGATTTGGTTTTGA
AAAAATATGAAGCCGAGCAATTGCCCCATATTGAATCATCGCCTTATTATGTAAATGATTTAAACCTAGA
TGTTCAGTATCAAATACATCATCATTTAGTGATTGACGCACATGTTTTAATCGAGACGGTGTCATACCGA
TACCATTATCACAAACTAAAATATACAAAGCATGAGGTCTTAATGAAAGTCTAATCATGATATTTAATGT
TTCTGTATCTCTGCCATGTTTAATCGCATTTTCTACGAGAGGTTGAATCATCATTTTCCCAATTGTTTGG
TGTCGTGCATCTTCAGAACTTTCAATATGAAGTTTTATCATGTCATCGAAACGAATATTTTGTATTGCGA
CATACTGTTCAATGTATTTTAATTCTTCGTCTAATTTGACGGTATGTGAGTTTGTACGTAGTGAATAACG
CAACATTTGCGATAATTGTTGTACGACCGATTGTGCTAGTTTAGGCGACAATGTAATTAAATATTGTATT
GTTTGCATCGTGTTGAATAAAAAATGAGGTTGAAATTGACGTTCAATCTCTTTTAATTGTATATCCCTTA
ATCGACGTTCGGTATGTTCTATTGAGTGAATCAATTGTTCGTTGGATTCAAATAAATCATAAATATAATT
ATTGATTTCTTCTAGTTCGCTATTATTATTTAATGGTGTATAAGCACCTAAATGTCGATTTTTAGCGTAG
TAAATCTTTTGAATAATGGTTTCAATATCTTTCGTTTGTCGTTTAGCCATATTATCTGCACTCACAAATC
CGAAAATGACAAGTAAAAAAAGAACGATAATCATGACAATTAATAACGTAATACCATCTTCAATTGTTTC
ATGTATATCTTTGTAAATAATGAGTCGATGATCTGCAGTATTTAATTTTACAGACTCATTCATAAAGCCG
AACTGTGATGACTTGTATTTTTCACCAATAGTAAAACGATCATCATTGGCGTATAGAATGTTGTCATATT
GATCAACAATTAGTGCAAATTGCCGGCTATCTTTTTTAATTTCACTTAATCGTGGCGTATTTGCCATATA
TAGCTTGAGTGTATATGGAGCATTTTTGAACTTAAGCTGGTTTTCTGAAAATAAATACATTTGTTTTGTA
TTTAAATGTTCATAATTGTTAGTTATAAATTGCTTCGGTCCAGATAATTCATAATAAAGTGTAGCAGGCT
GTTCATGTATTAATTTTAATAATTCGCGTTTTGCAACAGTAACATCATGATTATTTGTTAAATCAAGGTT
ATTAAACGATTGGTGGTGTTGTTTAATGAACGTCCGTATATGCCTCTCGGTACGTTGTAATTCTGCTTGG
CTTTCATCAGTATGTTGATGAATTGTTCGATGTTCGATCCAAATATATATTGCGTAGAAGCTTACCAATC
CAATAATAATTACTAAAAATACTGGGAAAATGGTAGACGCAAATAGCGATCTTCTTAATTGGTGCCTGTA
TGGTTTATATGCTGTCATTCAATCATCTCCAAAAACTTATGGTGCGGAATGTTCGGTAATTTAGACTTCG
GTATTAAAGGTATATTCTTCAGACTAGCAATAGATCGGTCATTTTGTTCAGTGACATCTTTTCGAATTGA
TTTAGCATCAAACTCAGCGACTAAACGTTGTTGTACAGATCGACTGGTCAAATATTGTACTAACTTCTTA
CGTTTAGGGTGAGGATGTGCGTTCTTAACTAATGCAATGCCGTCTACATTTAACATCGTACCTTCAGTTG
GATAAATGATAGATATTGGATAGCCTTTGTTTTTCCATGTGCGTGCATCCTGTTCATAGCTAAGCCCTGC
ATAATATTTACCTTTTGCTACCTCCTCAATAACTTTAGAAGTCTGTGAGAGTTGCATCGCATGATTTTGA
AATTGATGCACATCACTCACTTGATGATTCATACTATAAATGGCACGCATATGTTGATAACCCGTCGTTG
TTGTATTTGGATTAGAATATGCGATACGTCCTTTAAGCACAGATTGCAACAAATCTTTATAACCTCGAAT
GGCAATATCACCTTGTAAGTCTTTGTTCACCACAATAACTGTAGGCATTAACAGAAAACTGGTTACATAT
TTATTGTTTGATCGATAATCATCTAGTTGTTGTGTGACAGAACGATCTTGATAGGGTACAAAATCCTCTG
GATGATCAATCGTTTCTGATAATACACCCCCCATAAAGACATCACCACGTTCAGAAAGTTTCTCTTTATG
TAAATTCGAAAGTAATACTTGTGTAGATCCTCGTTTAATTTCTATTTTGACGCGTTCTTGTTTTTCAAAA
TCATTTAAAATCGGACGAATTAAATTTGCTGGATACGGGGAGTATACGGTTAATACGTTCTTTTCTGTTT
CTGAATGATGTGTATTTGAACATGCTGCTAAAAAAATGAGAAATAATAGTAAGGTATAAATTTTTAATTT
CATGATATCCCATCAATTCTATGTATATTTTAATACAATAATTTTAGCAATAAATGATGCATAAGTAATG
TTAAATATTTAGAAAATTTTTAAATATGACTTGTTAATTCGTTGCAAATGTTGTGAATAGCAGATGATTT
TAGTTTGTCAAGGCGACTTGTCGAGGCTGTAAAACTAAACTGTTATATTTTATTTGAAGCTGTTATATAA
AAAATGACGAGATATTTGATGATACTGAGCGAGATTTTTAAGTAGAAAAAGATATTTAATTCTGTCCCTT
CATATATAAAAGTAAACCTTTCTAAGTATTGATTTAACGCTTTTTAACAATCATTTTTTAACAACAAAAA
TATACGCTAATATAAACTTTTAAATCAATGAAAATCGTGAACATTATAACTGTTGTGTAACAGAATGGAA
ATAGCATGATACTGTTACACAAAATAGTACAGTTTCTATGTTTTGACATACATTTGATGAAATTTGTACA
TAATTTATGTGAAAAAAATCACAACAAACATGCTACAATGACTATGAAAACGTTAACATAGCATTTCAAA
TTCACAACATTATACAGATGGAGGCGTTTAGTATGTTAGAAACAAATAAAAATCATGCAACAGCTTGGCA
AGGATTTAAAAATGGAAGATGGAACAGACACGTAGATGTAAGAGAGTTTATTCAATTAAACTACACACTT
TATGAAGGTAATGATTCATTTTTAGCAGGACCAACAGAAGCAACTTCTAAACTTTGGGATCAAGTAATGC
AGTTATCGAAAGAAGAACGTGAACGTGGCGGCATGTGGGATATGGATACAAAAGTAGCTTCAACAATTAC
ATCTCATGATGCTGGTTATTTAGACAAAGATTTAGAAACAATTGTAGGTGTACAAACTGAAAAACCATTC
AAACGTTCAATGCAACCATTCGGTGGTATTCGTATGGCGAAAGCAGCTTGTGAAGCTTACGGTTACGAAT
TAGACGAAGAAACTGAAAAAATCTTTACAGATTATCGTAAAACTCATAACCAAGGTGTATTCGATGCATA
TTCAAGAGAAATGTTGAACTGTCGTAAAGCAGGTGTAATCACTGGTTTACCTGATGCATACGGACGTGGA
CGTATTATCGGTGACTATCGTCGTGTAGCATTATACGGTGTAGATTTCTTAATGGAAGAAAAAATGCATG
ACTTCAATACAATGTCTACGGAAATGTCTGAAGATGTAATTCGTTTACGTGAAGAATTATCAGAACAATA
CCGTGCATTAAAAGAATTAAAAGAACTTGGACAAAAATATGGCTTCGATTTAAGCCGTCCAGCTGAAAAC
TTTAAAGAAGCAGTTCAATGGTTATACTTAGCATACCTTGCTGCAATTAAAGAACAAAATGGTGCAGCAA
TGAGTTTAGGACGTACTTCTACATTCTTAGACATCTATGCTGAACGTGACCTTAAAGCAGGTGTAATTAC
TGAAAGTGAAGTTCAAGAAATCATTGACCACTTCATCATGAAATTACGTATTGTTAAATTTGCTCGTACA
CCTGATTACAATGAATTATTCTCTGGAGACCCAACTTGGGTAACTGAATCTATCGGTGGTGTAGGTATCG
ACGGACGTCCACTTGTAACGAAAAACTCATTCCGTTTCTTACATTCATTAGATAACCTAGGCCCAGCACC
AGAGCCAAACTTAACAGTATTATGGTCAGTACGTTTACCTGATAACTTCAAAACATACTGTGCAAAAATG
AGTATTAAAACAAGTTCTATCCAATATGAAAATGATGATATTATGCGTGAAAGCTATGGCGATGACTATG
GTATCGCATGTTGTGTATCAGCGATGACAATTGGTAAACAAATGCAATTCTTCGGTGCGCGTGCGAACTT
AGCTAAAACATTACTTTACGCTATCAATGGTGGTAAAGATGAGAAATCTGGCGCACAAGTTGGTCCTAAC
TTCGAAGGCATTAAGAGTGAAGTATTAGACTACGACGAAGTATTCAAGAAATTCGATCAAATGATGGATT
GGCTTGCAGGTGTTTACATTAACTCATTAAATGTTATTCACTACATGCATGATAAATATAGCTATGAACG
TATTGAAATGGCATTACATGATACAGAAATTGTACGTACAATGGCAACAGGTATCGCTGGTTTATCAGTA
GCTGCTGACTCATTATCTGCAATTAAATATGCACAAGTTAAACCAATTCGTAACGAAGAAGGTCTTGTAG
TAGACTTTGAAATTGAAGGCGATTTCCCTAAATACGGTAACAATGATAACCGTGTAGATGATATCGCAGT
TGATTTAGTAGAACGCTTCATGACTAAATTACGTAGCCATAAAACATATCGTGATTCAGAACATACAATG
AGTGTATTAACAATTACTTCAAACGTTGTATACGGTAAGAAAACTGGTAATACACCAGATGGACGTAAAG
CTGGCGAACCATTCGCACCAGGTGCAAACCCAATGCATGGTCGTGACCAAAAAGGTGCATTATCTTCATT
AAGTTCTGTTGCTAAGATTCCTTATGATTGCTGTAAAGATGGTATCTCAAATACATTCAGTATCGTACCG
AAATCATTAGGTAAAGAACCAGAAGATCAAAATCGTAACTTAACAAGTATGTTAGATGGTTATGCAATGC
AATGTGGTCACCACTTAAATATTAACGTATTTAACCGTGAAACATTAATAGATGCAATGGAACATCCAGA
AGAATATCCACAATTAACAATCCGTGTATCTGGATACGCTGTTAACTTCATTAAATTAACACGTGAGCAA
CAATTAGATGTAATTTCTCGTACATTCCATGAAAGTATGTAACAAAATTTAAGGTGGGAGCACTATGCTA
AAGGGACACTTACATTCCGTCGAAAGTTTGGGTACTGTCGACGGTCCGGGATTAAGATATATATTATTTA
CACAAGGATGCTTACTTCGATGCTTGTATTGTCACAATCCAGATACTTGGAAAATCAATGAGCCATCAAG
AGAAGTTACAGTTGATGAAATGGTGGATGAAATTTTACCATACAAACCATACTTTGATGCATCAGGTGGT
GGCGTAACAGTGAGTGGTGGCGAACCATTATTACAAATGCCATTCTTAGAAAAACTGTTTGCAGAGTTAC
AAGAAAATGGTGTGCATACTTGCTTAGATACGTCAGCTGGTTGTGCCAATGATACTAAAGCGTTTCAAAG
ACATTTTGAAGAATTACAAAGACATACAGACTTAATATTGTTAGATATTAAACATATCGATAATGAAAAA
CATATCAAATTGACAGGAAAGCCTAATACACACATCCTTAACTTCGCGCGCAAACTGTCAGATATGAAAC
AACCTGTATGGATTCGTCATGTCCTTGTGCCTGGTTATTCTGATGATAAAGACGATTTAATTAAACTAGG
TGAATTTATTAATTCTCTAGATAACGTCGAAAAGTTTGAAATTTTACCATATCATCAGTTAGGTGTTCAT
AAGTGGAAGACATTGGGTATTGCATATGAATTAGAAGATGTAGAAGCGCCCGATGATGAAGCTGTTAAAG
CAGCCTACCGTTATGTTAACTTCAAAGGGAAAATTCCCGTTGAATTATAAATACAATTCAGACCGAAAAG
AAAGCATATGCAACTTCATGAGCGAAGCGGCATATGCTTCTTTTTTCAGTTGTGATATATGGATTAAATG
GCAATATCATATGTTTTAAAAGATTATAGAAGCTACATTGATGTTTAACTTTGTTAACATGGCAGTTGGT
AGAAAATCATTTCTAAAAGATGAGTAAGGTAACCAATAGCTCAAATGATTGGTATTTACATATTTATGTT
TAACTTTTTTAATATTCTATTGACCCTTAGCAATTAAAAATATTAATATGAAAATTAATATTAAAGCAAT
GTGGAGCGTGATTATGAAGAGAATAATGAGAGATATATGGACAGTATTTAAATTACTGTATCACAATAAA
GGGCGCTTTAGTATCAATGCCTTACTATTGCAATTAATCATGATATTTATCAGTAGCACATATTTAATTT
TACTCTTCAATTTGATGTTAAAAGTTGCTGGACAAAGCCAACTCACGATTAACAATTGGATTGAAATAGT
AAGTCATCCAGCAAGTGTGATACTGCTTATCATATTTATTTTAAGTGTAGCTTTTTTAATTTATGTTGAA
TTTTCATTATTAGTTTATATGGTTTATGCAGGTTTTGATCGACAAATTATTACGTTCAAATCCATTTTTA
AAAATGCTTTTGTTAATGTACGCAAACTTGTTGGTGTGCCGATTATTTTCTTTGTTATATATTTAATTTT
AATGATACCAATTGCCAATTTAGGTCTAAGTTCCGTACTGACGAAAAACATTTATATACCTAAATTTTTA
ACGGAAGAACTTATGAAAACGACAAAGGGTATTATCATATATGGAACCTTTATGGTTGCTGTTTTTATTT
TAAACTTCAAGCTAATATTCACTTTGCCGCTGACGATTTTAAATAGGCAATCATTATTTAAAAATATGAG
ATTGAGCTGGCAAATTACGAAGCGGAATAAATTTCGACTAGTAATAGAAATTGTTATATTAGAGATTATT
ATCGCCGCGATTTTAACGCTCGTTGTTTCAGCAGCAACTTTCATTGCAATATATTTAGATGAAGATGGCA
ATAAATTTATAATTTCATCTGTATTGTTTGTCGTCTTGAAAAGTGCACTATTCTTCTACTATTTATTTAC
AAAATTGTCGTTGATTAGTGTGTTAGTCCTTCATTTAAAACAGGAAAATGCATTGTATCAACCGACATTA
GAGTTTAAACACCCTAAACCGAAGCGTAAGTCTAAATTCTTTATTATATCTATGCTGTTAGCTGTGATAT
GTTTTATCGGTTATAATATGTATTTGTTATACAATAATTCAATTAATCAAAACATTTCGATTATCGGGCA
CCGTGGTTTTGAAGATAAAGGTGTTGAAAATTCAATTCCGTCATTGAAAGCCGCGGCTAAAGCAAAGGTT
GAATACGTTGAACTAGATACGATAATGACTAAAGATAAAAGATTTGTAGTTAGTCATGATAATAATTTGA
AGCGTTTAACAGGTATTAATAAAAACATTTCTGAATCTAATTTTAAAGATGTAGTTGGATTGAAAATGCG
TCAAAATGGACATGAAGCGAAACTTGTATCATTGGAAGCGTTTATTGAAACGGCTAAAAAAGAAAATGTG
AAGTTGTTAGTAGAGTTGAAGCCACACGGCAAAGAACCAAGTGATTATACAGAACGTGTAATTGATATTT
TGAAAAAGCATAATGTTGAACATGAATACAAAGTGATGTCGTTGGATTACGATATAATGACTAAATTGAA
AAAAGAAGCACCGTATATTAAGTGTGGTTATATCATCCCATTACAATTTGGACATTTTAAAGAGACATCA
TTAGATTTCTTTGTTATTGAAGATTTTTCATATACACCAAGACTAGTTAATCAGGCTCATTTGGAAAATA
AAGAAGTGTATACTTGGACAATTAATGGAGAGGAAGACCTTACGAAATATTTACAAACAAATGTAGATGG
CATTATTACAGATGATCCAGCATTAGCTGATGATATAAAAGAAGCTAAAAAAGATGAAACATACTTCGAT
CGCTCAATAAGAATTTTATTTGAATAATATAAAGACCTCTAGAAGTTATCGCGATGATACTTTTAGAGGT
CTTTTAAATATGTCATAGTGAATTAAGCATTCGTATGAAAGTATATGGAACATTAGTAATAATGATATGT
TAAAGGTTGTTGGAATGAATATTACTAGTTAGTGATGAATAAATATTTTCCAATCTATATTTTGCTTTAG
TCATTTGATCCAAATTTTTAGTGCGTATAGCAGACTTAGCAATATAATGTGCTGCCATAATATCACGTTT
TTGATATGCATCTAAATGTAGATGCGCTAATTTATTTATATCAGTATTTGTGATTAACATATGTAATTGG
TCTACAAGCGCTTGATGTTGATACGTATGAGCTGTCGTTTCGGACTTGCGAGTTATTGTGATCCCAGTCG
TATCAAGGAGCGCAGCTTTAATGCCAGTTACTAAATAATTTTTGATTTTCATGTGTGTTGTCATGTTATA
TTTCTCCTTCGATGTACATGAATCAAAAAGATTATACACTATTATATATTGTAATGCTAATTAACTTTAA
CAAAAAGATAGTTAATGATTCGTTTATTCTAGTTAATATATAGTTAATGTCTTTTAATATTTTGTTTCTT
TAGAGTAGGTTGGGCAATTACATTTTGGAGGAAATAAAAAATTATGAAAAAGCAAATAATTTCGCTAGGC
GCATTAGCAGTTGCATCTAGCTTATTTACATGGGATAACAAAGCAGATGCGATAGTGGGTAAGGACTATA
GTAAAGAATCAAGGGTTAAAGAAGAAAGTAAGTATGGGGCGAATATTTCAAGTTGGTATTTAAATGACAT
GTTACAAAAATTAGGGGATCAAATTTATAATGCAAAAGAATTAACTAACAGATATGAATATGGTGAAAAA
GACTATAAACAAGCATCAGATAAATTGATGACAAGAGTTTTAGGAGAAGACCAATATTTATTAGAAAAAA
AGAAAGAACAGTACGAAGTATATAAAAAATGGTATCAAAAATATAAAACTGAAAATCCACAATCAGATTT
GAAGATGACAAAATTTCATGATTTTGAAATGTATAAGTTAACAATGAATGAATATAATGATATTCAAAGA
TCTTTAAAGGATGCTGTTGATGAGTTTAACAATGAGGTTAAGGATATTCAATCTAAGAATAAGGATTTAG
TGCCATTTGATGAAGAAACTGAAAAGCGTGTAACAAATGAAATATATGACTTTGTTTGTGAGATAGATAC
ACTTTATGCGACGTATTATAATGATAATCAGCATGGTCAAAATGCGAGAGAATTAAGGGCAAAATTAGAC
TTGATTCTTGGGGATATAAAAGACCCTGTCAGAATAACAAATGAACGCATTAGAAAAGAAATGATGAATG
ATTTAAATTCAATCATCGAAGACTTCTTTATGGATTCTAACTTAAATAGACCTTCTAATATAAGTAAGTA
TAATCCTAATATTCATGATTATACTAAAAAGCCGGAAAATAAAGCGAACTTCGATAAATTAGTCAAAGAA
ACTAAAGAAGCGGTTGCTGAAGCAGATGAATCTTGGAAGACTAAAACAGTCAAAAATTATGGTGAATCTG
AAACAAAATTACCAATAGCAAAAGAAGAGAAGAAAGTTGAAGAAATTCAACAGCCTAAAGCTCAAAATAT
TGTTGGTGAAACTGAAAAAGCACCACTTCCAGTTGCACAGCCACTAGTTAAAATTCCACAAGGCACAATT
CAAGGTGAAATCGTACAAGGTCCAAAATATCCGACGATGGAACAAAAAACTATTCAAGGTGAAATCGTTA
AAGGACCAGACTTCCCAACAATGGAACAAAGTAACGAATCTGCACCTATTGTAACACCTTCATTAAGCGG
AAATTATACAGAACCTACTATTGCTTTACCTACAATTACAGGTGAGAGTAAAGTGGAAAATCCTATTGAA
TCGACTTTAAAAGGTATTCAAGGAGAATCAAGTAATATTGAGATTAAACCTCAAGTATCTGAAACAAGAG
AAGTTTCTCAATATGGTACGAGACCACAATTTAACAAAACACCTAAGTATGTTAAATATAGAGATGCTGG
CACTGGTATCCGTGAATACAACGATGGAACATTTGGATATGAAGCAAGACCTAGATTTAACAAACCAAGT
GAGACAAACGCATACAATGTAACAACGCATGCAAACGGCCAAGTAACATACGGTGCCCGTCCGACACAAA
ACAAGCCAAGCAAAACAAATGCATATAACGTAACAACGCATGCAAACGGCCAAGTGTCATATGGAGCGCG
TCCAGCACAAAACAAGCCAAGCAAAACAAATGCATATAACGTAACAACGCATGCAAACGGCCAAGTGTCA
TATGGTGCTCGTCCAGCACAAAACAAGCCAAGCAAAACAAATGCATATAACGTAACAACGCATGCAAACG
GCCAAGTGTCATATGGTGCTCGTCCAGCACAAAACAAGCCGAGCAAAACAAATGCATATAACGTAACAAC
GCATGCAAACGGCCAAGTAACATACGGCGCTCGTCCAGCACAAAACAAGCCGAGCAAAACAAACGCATAC
AATGTAACAACGCATGCAGATGGTACTGCAACTTATGGACCTAGAGTGACAAAATAATTTTGTAACTTAA
TGCATCATTAATATAAAGCAATATAATTAAAATAAAACGATATGTATCTTAAAAATAAGCAATCATGTAT
TTAATGGTTTCCCCACCAGGTTAATACATCGCACAGACAAAATTATATCTTTTTATTATTCATCATTTTA
GACACAAAATAAACATGACCTAACACATCATCAACCTATTTAAATAAACCACACACATCATTGTGAAATG
CGACGATAGCATTAGCAACATTTGCTATGAAAGTCGCTTCGAATACGGATTAAGAAATATTGAAGTGAAC
ATTCAACATTTCAAATTCATTTCGAAAGCACAATAATGTGGGTGGTTTTCTTCATTTTCAAAAATAAATT
ACGTAAATTGAAGCATATTTCAAACGAGTATTATGGGATTTAAAGTTCTCCAACCATAACAATCACATGA
ATGCCAAGCAACTCTATACGCTCCTGAATCAACATGCTACACAATCCTTAACAAAATACTATGTGACTTC
AATATAATCCCCAAAAACTAATTTATCCTAATTTAACGATATGTCACACTATACAACTGAATCCACAATT
TATTTAGTCGCCAAATTGCGTACAGTGATAACATTAATCCGCTTCAACCTCTATCTAACAATCTAATGAA
TATACTCAAATATTGCAGCTGCGCCCATACCGACACCAATACACATTGTCACCATGCCGTAACGACTATC
GGGACGTCTACTCATTTCGGAAAGTAAGCGTGCAGTCAAGATCGCACCTGTTGCACCTAATGGGTGACCT
AAAGCAATGGCACCACCATTTACATTAGTACGTGATGAATCTAGACCTACCGCGTTCATAGAAGCGATAG
TTTGAGATGCGAATGCCTCATTTAGTTCTACTAAGTCGATGTCTTCAATTGTTAAATTGCTGAGTGACAA
TACTTCAGGAATCGCATATGCAGGACCAATACCCATAATTTTCGGATCCACGCCGACAGCTTTGAAACCA
ACAAATCGTGCAATGGGTGTCACGCCTAGTTCTTTTACTTTGTCTCCTGACATTAAGACTACAAATGCTG
CACCATCAGATAGTGGGGCAGATGTACCTGCAGTAACTGTGCCGTCAGCCTTAAACACTGTCGGCAATTT
AGCTAATGCCTCTTTTGTTGTGTCGGGGCGAATTAACTCATCTTGTTCAAATATACCTTCTTTAAAGTCG
ACTCCGTCTTCAGTGTATTCAACGTATTCAACTCTTATTGGAATGATTTCATCTTCAAAGCGACCTGCAC
GTTGTGCTTCATATGCGCGTTGATGACTTTGAACAGCATAGGTATCTTGTTCTTCTCTAGATACGCCATA
TTGTAACGCTACGTTTTCTGCTGTTAGTCCCATTGGATATGACGCACCCACTTTATCATATTGTAATATT
GGATTGTTAGTAGGTTCGTTTCCACCCATAGGGACAGCGCTCATTAATTCTACGCCACCTGCCACGAGTA
TATCTCCTTGGCCAGCCATAATTTGATTGGCTGCAGTTGCTATTGTTTGTAGCCCAGATGAACAGTAACG
GTTTATAGTTTGTCCAGGAATAAAGTGCGATAAGCCTGTACGTAATGCAATCGTTCTTGCAATGTTTTGC
CCTTGTAATCCTTCAGGAAAAGCAGTACCTACAATGACATCTTCAACCATATTATTATTAAACTTTCCAC
CAACACGACTTAACACACCTTGTAATACTTTAGCAGCAACATCATCTGGTCTTTCATAAAATAATGACCC
TTGTTTTGCCTTTGCAGTAGCTGAACGTCCATAAGCTACAATGTATGCTTCTTGCATGCTTATCATCCTC
TCTTAATAAATATCTTTTAATTACGTAATGGCTTACCAGTTTCTAACATATGTGTAATTCTGTCGTATGT
TTTTTTAGATTTTAGTAACTCAATAAAACTGATTTTCTCTAATTTTTGGATATAACGTTGGTTAATATAT
GTGTTACGAAGTAGTTCGCCACCAGATAAAACATATGCAATTTCTAAGGCAATATGATAATCATAATCAC
TAATAAAATGACCTAGTCTTTGCGCGTCTAATTGTCCTTCAATTAATACTTTATAATTTTCTCCTAAGCC
GATATATTGATATTTTGGTTTAGGGATATAGTTTGTTTCTGCTTCGTATTTCGCACGTTTAAGTGCAACT
TCGACACGTTGCGCTGTATTAAAAATGATTGTATCTGTATCGCGTAAATAGCCATAACGGCGAGCTTCAA
ATGCATTAGTAGATACTTTTGCAAATGCGATGTTTGTTAGTACTTTAGTCATTGAAGCTTGTTTATCATC
GAATTTATGTGATGTGTGTAAAATACGATCCGCCATTTCTGCAAGTCCGCCTCCACTTGGTAGTAAACCG
ACGCCCGCTTCAACCAGACCGATATACGTTTCACTTGCTGCTACAACGATAGGCGAGTAAAGTACAAGTT
CACATCCACCGCCTAGGGCACGACCTTGTACAGCTGTGACGATCGGCTTTAAGCTATACTTCAAACGATT
AAAGCTATAATGTAATTTATCAATTGATTGTGCAACGACATCATCCACAAGACCTTCTTCATGCGCCTTT
TTCATTAAGAAAAGGTTGGCACCGACACTGAAATTATTACCATCAGCATAAATAACCATACTTGTATAAT
GTTCATTTTCCAGCAAATCAATCGCCTCAACTAAAGCATCATTAAATTCATCGGTAATGACATTATTTTT
ACTCTGTAATTTTAGTAAAAGTTGATCATCGTGAGTTGCAGAAAGTTTAGCATCACCTTTATCCCAAAGT
TCGTCACTTATGAAGTGAGACACAGGTGTTGCATATTCAATCGTTTCATCCTGTTTATAAAAGCCACCGT
CTAATTCATTAATCCATTGTGGTAGGTCGCCAAGTTCATCTTCCATGCGCGATTTAACACGTTCAAATCC
CATTGCATCCCATAATTGGAAAGGTCCAAGCTTCCAGTTAAATCCCCAAACAAGTGCGCGGTCAATGTCA
CGGAAGTCATCGGTAGCCTTAGGAACATTGATGGCAGAGTAATAGAAGTTATTACGTAAGGTCTCCCATA
AAAATTGTCCTGCTTCATCTTGTGCATTAAAAATGACATCAAGGTTATGCGCTAAATCTTTATTAAATTC
ATTTAAAATTGGTAATTGTGGTTGTGATACAGGGACATATTCTTGCTTTTCTTTATCGTAAACAAGACGT
TCTTTAGTATCTTTATCTTTTTTATAAAATCCTTGTTTTGTTTTACGACCTAGTGCACCATTATCAAACA
ATGTATTTACAACTTTGACATCGTGGAAATAGGGTGCTTCCTCAGGAACTTGCTGCATACCTTCAATTAC
AGATACTGCAATATCTAATCCGACTAAGTCAGATAGTGCATATGTTCCAGTTTTAGGACGACCGATAATT
TGACCAGTTAAAGCATCCACATCTGTAATGTTTAAATTTTGCTCTTCAGCGCGATACATAATATCATTCA
TCGTTTGTGTACCAACTCTATTTGCAACAAATCCTGGTACATCATTAACAACGATGACACCTTTGCCTAA
TACATTTTGCGCAAAAGATTTCACCTCTGATACGATAGCATGTTTCGTATATGAGGTAGGTATTAGCTCT
ACTAATTTCATAATGCGTGGTGGGTTAAAGAAATGTAGACCAAAGAATCGTTCTTGATCCGCATTGTTCA
ATGCTTTTGCAATTGCTGTAATAGGTATACCTGATGTATTAGTAGCAAATAAAGCATCTTCTTTAGCATG
TTGAGCGACTTGTTGCCATACCGCATGTTTGATTTCAATGTCTTCTTTAACAGCTTCGATATATAAGTCA
GCATCATCATTAGCTAGGTCATCGTTAAAATTACCATATGTTAAATTACTTGCTAAATTTAAGTCGAATA
GAAGCGGACGTTTTTTGTTGACGATTTTGTCGTATGATTTTTTAGCAATCAGATTTGGATCATTTTCGTC
TACTACAATATCTAATAATTTTACTTTAAGTCCGGCATTTACAAAGAGCGCTGCAAGTTGTGCACCCATC
GTACCTGCACCAAGAACTGTTACTTTATTAATTGTCATAGTTATTCCTCCAATTTAGTTGAAGATAAGAT
AACCTCTTAGATTATCGGGACAGTCTTACTATTTCGTAAAATGAATGAAAAGTATCTTTGTCAGCTATCT
TAGCCTCTGATTTAAGGAAAGCATCGTATTTAAAATAATTGTCTAGTGATGTGATACATCGATATTTTGC
AAAATATTTATTAGCTTAAACAAATGCAGAATCACCAGTTAAGGCACGTCCAATTACTAACGCATTAATT
TCATGTGTACCTTCGTATGTGTAAATTGCTTCTGCATCTGAGAAGAAACGTGCAATATCATAATCATCAG
CAAGAATACCGTTGCCACCTGTAATACCTCGTCCCATTGCTACCGTCTCGCGTAAACGTAAGGCATTCAT
CATTTTAGCTGTAGAAGTTGCAACTTCATCATACTCACCATGTGCTTGCATGTTAGCTAATTGAGCACAT
GTTGCCATTGCTTGCGCTAGATTACCTTGCATCATCGCTAGTTTTTCTTGAATTAATTGATATTTGCTAA
TTGGTTTGCCGAATTGTTTACGCTCAGTGACATAGTCTAGTGTGGCACGTAATGCACCAGCCATACCACC
CGTAGCCATATATGCGACACCTGCTCGTGTTGAGTAAAGGATTTTGGCAATATCTTTAAAGCTTGTAATA
TTTTGTAAGCGATCAGATTCATCAACCTTAACATTGGTTAATTTAATCAATGCATTTGGCACGATACGAA
GGGCAATTTTATTATCAATGACTTCAATATCTACACCGTCTTGCTCTGGGCGGACAACAAAGCAGTGAGG
CTTACCGGTCTCTTTATTTACAGCGAATACAGGGATTACATCAGAAACATGTGCACCACCAATCCATTTC
TTTTCACCATTAATAACCCAAGTGTCACCTTGACGCTCTGCGACAGTTTCTAAGCCTCCTGCAACATCAG
AGCCATGCTCAGGTTCGGTTAATGCAAAGCATGTACGCAATTCATGAGACTGTAATTTTGGTACATATTT
CGCAATTTGTTCTTTGCTACCCCCGAAAAAGAAAGTGTTATGCCCTAAACCTTGATGGACACCAAGAAGG
GTTGCAAGTGAAATATCAAAACGAGCGAGTAGGTAAGACATGAAAAATTGAAATAGTTGACTCGGCATTT
TGGCATTTGGTCTATCTTTATAAAGTAATGGGTTGTTAAAGTAATTTAATTCTCCTAAATCTTTAAAATA
ATCTTCAGGTACTGTGGCATCTATCCAATGCTGATTGATATCTGGTCGATATTTGCTTTCGAGTAAATGG
TTCACTTGTTGTAAAAATTCAACTTCACCATCTGTTAAACCTTTAGCAATACTAAGCACATCTTCAGGGA
ATAATGATTTTAAAACTTTTTCTTTTTCAAATTTCATATAAATTCCTCCTAAAAATAATATGAATATTTA
TGGAAATTACACACATAAAAACCTAAACGAAGATTTTTGGAAACGCTTACAAACAAGCGCAAAATTTTTT
TACTCTATTATTTCCGTTGCTTTGTTATTCATCATTTGTCTAATTGCAAGTTTGTCTGGTTTTTGTGTAC
TATTTAACGGCATATGTGTCACAGGTACATACATTCTTGGTACTTTATATCCTGCCAAACGATTTCGCAT
ATGTTGATCTAACTTTTCAGCATAGTTAGGATCATCTTCTCGAAGTATGATGGCTGCTGCTATCGACTCA
CCATATTTTGGATGGTCATAGCCTACGACTACACATCGGTCAATTAGTGGGTGCTCAGCTAAAGCATTTT
CAACTTCCGATGGTAAGACATTTTCGCCACCTGTAATGATAAGTTCTTTTTTACGATCAATGATGAAAAT
ATCACCATCTTCATCCATTTTTGCTAAATCACCTGTTAATAAATAACGACCATGAAACGACTGAGCAGTT
TCTTCAGGTTTGTTCCAATATCCAGGTGTTACATTTTTCGCTTTAATAGCTAGCTCGCCGATATCGCCAG
TAGGGACTTCTTGACCATTTTCATCAAGAATTCGTGCATCAACAAACATGACTGCTTTACCAATACTCAT
CGGTTTGCGTTTCGAATTTTCCGGTGTATTAACGAGTACTAGAGGCGCTTCAGTTAAGCCGTAACCGTTG
ATAATGTTAATACCATATTGTTTAAATGCTGCTTGAATACTTGGTAATGGCTGTGAACCACCTTGAATGA
TGTAATCCATTGCTTTGAAATTATCGGGATTAAAATTACTGGCACGTAGCGTACTATAATACATCGTTGG
AATCATGATAATAAAAGTAGGCTTGTACTGTGCAATCATGTCGTTCAATTCTTCTCCATTAAAATAACGT
TGAAGAATCAATGTGCCACCTGACATCAAGACGGGCAACACTGTATCATTAAATCCTAAGACATGGAACA
TAGGTGTAGATACAATCGTAATATAATTTGAATTAAACTTATATGTCAGTTCTAAGTTTGCACCATTATG
AACAAATGATTCATACGAGAACATCACGCCTTTAGGTGATCCAGTTGTACCACTTGTATAAATTAACGCT
GCAAGATCATGTGGTTCGACCGGTGTTGCTTGAAAAGGTTGGTGATGATCTGGATCTACAATTTCATCAT
ATTGACGTGAATCAATATCCATGTGCAGTAACTTTTGATTAATGTTTGTTAAAGAACTTAGGTGCTTTTT
GGCATAAAAGAGAAGCTTTAATTGTGCATCTTCCACAATAGCTGCTATCTCTTTCGGATTTAGTCTCCAA
TTCATCGGTAAAAATACAGCACCTGTTTTAAAGCAAGCAAATAGTAAATCTAATATTGCAATATCATTTG
GAGCAAAAACACCTATGACATCACCTTTTTTAACACCTTGAGAGGTTAAATAATGCGCCATATTATCAGC
CCGGGCGTTAAGTTGTTGGTATGTCCAAGACGTCTGTTTTGCGTGATCAATGACGGCAGGTTTGTCATCA
TCGAAATCTGAACGCGTTTTAATCCAATCGAAATTCATTAGTATACCCCCTTTAGCTTCACTTTCATACT
TTATGAATTGATTGTTTAAGTTGTCCCCATTGTTTTTGATAAATGCTACTATCAATCAATTTTATGTTGT
CAGCAATGATTGGTTTAAATGACATTTGATTCAATATATCTTTTTGCAAATCAAGACCTGGTGCGATTTC
AATCAGCTTTAAACCTTTATCAACTAATTCAAATACGGCACGGTCAGTAACAAAGTATACTTCTTGATTG
AGTGATCGCGAATACTGTGCATTAAAGTCTATATGGCTTACTTCTGATACAAATTTTTTAGTATGACCTT
CGCTTTCAATATCTAATTTATGTTTATAACATGATAGCGTACTCCCTGCGACGAACGTTCCTGAAAAAAT
AATTTTGTTTACCGATTGTGTAATGTCTATAAAACCACCACAACCATTGAGTCGGTCATTAAAGTAGGAC
ACATTGACATTGCCATATTGGTCTACTTCTGCAAAGCTAAGATAAGCAACAGATACACCATTGTTATAGA
TAAAATCCCAAGCTTGATCATGACGCATACGTACATCTGCGTTATAGTTCATACCAAAACGCTCACGGCT
ACCTACAAATCCACCGAAAATGCCGACGTCTAGAATGGGTTGTACGTCATGTGCGACACGTTCTTCATAA
AGTAAATTTGAAAGTTCATTGTTAATACCATAACCAATACTAATCGTATCGCCGTATGTTAAAAATTGAG
CGGCACGTCTAAGAATGAGTTTGCGATTATTAAATGGCAACGGTTTTTCAGGAATACAATCAATCCGTTC
TTGACCTGACAATGCAGGTAAATAATGACTTTGAATTACTTGACGATGATTATGATCTTCTTGGGTAACA
TATACATAATCAACAATACTTCCAGGAATAATAACATCATGTGGTTTTAGTTGATAGTCATCAACTATAG
CTTTGACTTGTACGATAACGGTGCCATGATTGGCCTTAGTATTTAAAGCGACATGATAACATTCACTCAA
GTATGCTTCTTGTGTTAAATATATATTGCCTTGTTTATCTGCATAGGTTCCTCTCAGCAATGCCACATCA
ACGCTAGGGAATGTGTAATGCAAATATGTTTCATCGCGCATGTTGACTATAGAAACTAAGTCTTCTGTAG
TACACTTGTTTACTTTGCCGCCTCCATATCTGGGATCAACAGCCGTGTTTAAACCAATTTTTGTAAGCAC
ACCAGGTAAAAGATGGTTGCTTTGACGATAATGAGTAGCAATGACACCTTGTGGTAAAAAGTATGCTTCT
ATCTCATTGTTTTTCATAGCTTGTGCTGTTTTTGATGAAGCAGTTAATATACTCATAATGACACGCTTAA
TCATGCCACGTTCAATAAAGTCATCTAGATCGGGTGCGACACCCAAACTATGGATATCATTCGCTAAAAT
AAAGGTTAAATCATTAGGCGTCTGGTATTTATCGTGTTGCGCTAACACAGCACGTAGAACTTCGGCAGGT
AAATTGGCAACAGCTAAAGCCGACAAACCAATCACATCACCGTCTTTAATGATATGTTGTAAATCGTGCC
ATGTGATTTGCTTCAAGAAATTCACCTCCATCGCATCTAAAAAATATAGCGTTTTTACACTTTGTGTAAA
CCCTTACAAGAAATATAACATAAAGAGGTTTAAATGCAATTATAAATATCTTTTTATTCTGACAACAGAC
ACATTATAGACATAAATATAAAGTGTGTAATGATTGTAAAATCAAGGGTTTGAAATCGATTGATCGTTAT
TAAAATGTTTAAATAAAAATATTGTTCGGAACATAAAAAGTTAACTAGGTTTAATTTTAAAATATGTGTG
TAAAATAAAATAAGCAATTGGCGTGAATAGAATCGGAGAATCATTAAGTTTCTATGGTGTATAATGTAAC
TGGATGAATTGGTTTGAATGTAAGGAGTCGAAGATGTAATGAGAATAAATGTTTTACAACATACACCGAA
TGAAGGCTTAGGATATATTGGGGAGTGGGCTAAAGAAAGAGGACATACTGTTTATATTTATCATCCATAT
TGTTATGAAGGTGTGTTGCCCCGTGCAGATGAAACAGATATGTTAGTCATTCTTGGAGGACCAATGAACC
CTAATGATAATATGCCTTGGATTAAAAATGAACAACAATTAATATTGGAATTGATGGCTAAACATAAGCC
GATATATGGCGCCTGTTTTGGAGCGCAACAAATTTCTAAAGCATTAGGCAATGAAGTTTTGAAATCACCA
GTTAAAGAAGTGGGATGGGATAACGTTTATTTAGAGTCTGACATTATTCCAGATATACCAAATCAATTAA
TGGCGCTGCATTGGCATGAGGATATGTTTCAGATACCGGAACAAGCGACATTACTATTTTCCGGGAATCA
TATTAAAAACCAAGGATTTATCATTGGAAATACTGTAATTGGATTACAGTTTCACTTCGAACCTGGCCCA
GATGATGTTAGGGAAATTGTTATAAATGATCACAAGTATATTGCTAATTCTGTTTTGCAACAGTCAGTGG
ATGACATTTTATCCTTTGAGGTACCAGAACAAAATAGAGTAATAATCTTTAAACTATTAGATTTTATAGT
AAAAGTGCAATGACTAGGATAAATTTTCATATAACAAATGTCGAATTGGAATGTGTTCAATTGCACAAAA
TATTTATATTAAATAATGGAAAATCCATCCATATTCAATTAAAATAGTTTTATTATGAAAATGAGAGTAG
GTAAGTCTATGGAAGGTCTTAATCATCGAAGAGACACAGAAAAAGAAACAACAACAAAAGATCAATCGAT
TCTAGATCAAGATATGACAAAGGAAGAAGGCGCATCAACAACAAAACAGGAAGCTGTTCATCATAGTGTA
CAAACAAAGCAGACAGCGGATATACATAACAATGAATCTATAGAAAAACAAATGGACGAAAAAGCATATG
AGACAGCACAAAATGCAGATTTAAAGCACGAAGCAAGAAGTTTGTTTGATAATGCGACAAAATCTATCGG
TAGACTAGCAGGTAATGATGAAAGCTTAAACCTTAATTTGAAAGATATGTTTTCAGAAGTTTTTAAGCCA
CATACTAAAAATGAAGCAGATGAAATATTTATCGCGGGAACGGCAAAAACAACGCCAGCTATTTGTGATA
TTTCAGAAGAGTGGGGTAAACCTTGGCTCTTTTCACGTGTGTTTATTGCTTTTACAGTGACATTTATTGC
ATTATGGGTCATGGCTGCATTTTTCAATAATACAAATGCGATTCCTGGACTCATTTTTATTGGTGCATTA
ACAGTACCATTATCAGGTTTATTCTTCTTCTATGAATCAAATGCTTTTAAAAACATAAGCATTTTTGAAG
TCATCATCATGTTCTTTATTGGTGGCGTATTTTCATTATTAAGTACAATGGTATTATATAGATTTGTCGT
GTTCAGTGATCAATTTGAAAAGTTTGGGTCATTAACATTTTTCGATGCATTTTTAGTCGGATTGGTTGAA
GAAACAGGTAAAGCACTTATTATTGTTTATTTTGTCAATAAATTGAAAACGAACAAGATTTTGAATGGTT
TATTAATCGGTGCTTCCATTGGAGCTGGGTTTGCAGTTTTTGAATCGGCAGGTTATATTTTAAATTTTGC
TCTAGGTGAAAATGTACCGTTATTAGATATTGTCTTCACACGTGCATGGACTGCAATTGGTGGTCACTTA
GTGTGGTCAGCTATAGTCGGAGCTGCTATTGTTATTGCCAAAGAACAACATGGTTTCGAGTTTAAAGATA
TTTTAGATAAACGATTTTTAATATTCTTCTTAACAGCTGTTGGGTTACATGGCATTTGGGATACATCATT
AACGATTCTTGGCAGTGATACTTTAAAAATATTTATTTTAATCGTTGTCGTATGGATACTCGTATTTATT
TTAATGGGTGCAGGGTTGAAACAAGTTAATACACTACAAAAAGAATTCAAAGAACAACAGAATAAAGTAC
AAGAATAAAAAATTAAAGCTTATGTTGCTAGTGTTAGCGGCATAAGCTTTTTTTCGTACGTCGTAAAATT
TTAATATGAAGTACAAAATTAAATGATATAGATTTATATGTCATCATAGTTATAAGTATTATACTAACGA
GTCGAATATTTCATCTTTTAAATAAGGTTTTAAGAGTAATAAGGTTTCATTAGCTTTATTTTGATAATCT
GAATCACTGTTTAATGCAAAATTCACCATAACACCCAGTATAGCCGAAGTTAAAAAACATAATAATGTTG
ATTTACTTATACCATCATTAATAACGGTTTCAGAAATTTTATTTTCTAGTTGTTTGTAAATGACAGTCTC
TAGTTTTTTACTGAATAGTGCTGAAATTGAACTTTTAAATAATGAACTGAAAATATCTTTGTTGTTATAT
AAATATTCAAACCATTTAATATTACCAATTTTAAAATTTACCTGCTCTTTGAAATGACATATTTCTATAA
AATCTGAAATATAATCGCTCATAATATGTTCAACTAAATCATATTTATCATTGAAATGCGCGTAAAAGGT
TCTTCTAACGATTTCAGATTTATCACATATATCTGTCACTGTGATGTCTTCGATGTGTTGCTCTTTTAAT
AACGCAATCATTGTTTGTTTCAATGCGCGTTGTGTTTTCTTAATACGTTTATCCATGATATAGCTCCTAA
ATATTGCTCGAAAATTAAGTACATGTGCAATAAGTCTTTTTTCACTAGCTTATAAGTTTAAAAATGATAA
GTGAAGGTATATATTAGTGTAACACTTGTTATTTAAAACACAAGTGAGTAATAAAAGGGGCGATGTGTGT
TGGAAAAGAAAAATATTTTAATCATAGGTGCAAGTGGTCAAATTTCTCAAGAGTTAATTCACTTGCTATT
AGATAAAACAGAACATCATTTAACACTATACTTAAGAAATAAAGCGAAATTGATGAATATAGAAGATGGA
AAACGCGTAACAGTAATCGAAGCAGATGCAACAGATGAAGTTGCCTTGGAAAATGCATTGGATCAAATTG
ATGTTGTATTCGCTAGTTTAGCCGGTAACATAGATAAACAAGCTCATGCAATTGTATCAGCAATGGAAAG
GAAAAACGTGCAACGACTTATTTTTGTAACTGCATTAGGTATATATGACGAGGTGCCTGGTACATTTGGC
AAATGGAATAACGACAATATTGGACCGTATCTTCCACCATATAAGAAAGCAGCAGACATTATTGAATTAT
CTAGCTTAGACTATACATTGCTACGTCCCGCATGGTTGACGAATAGTGATGAGATTGAATATGAAACAAC
AGTTAAAGGTGAAGATTTTAAAGGCACAGAAGTTTCGCGTAAAAGTGTTGCTGCATTAGGATTAGAAATT
ATTGAGAACCCTTCAATCTACGTTAAAGAAAGTTTAGGCGTAAACAAACCAAATACAGATGGCGATAAGC
CACGCTGGTTATAAGGAGTATTTGTCATGGAAAAAGTAAATTTTAAAAGTAATAATTTAAATGTAGTAGC
TAATATGTATTTCCCAGAAAATTTTGATGAAAATAATCAATATCCTGCTATTGTCGTTAATCATCCAGCA
GGAGGTGTGAAAGAACAAACAGCTGGCTTATATGCAGAACGACTAGCAACTTTAGGTTATGTGACGATGG
CTTATGATGCAAGTTATCAAGGTGAAAGTGAGGGACAACCACATAATTTAGAAAATCCATCATCACGCGT
AGAAGATGTAAGAGCTGCTGTGGATTACTTTAATACACTTGATTTCATTGATAATAATCGTATTGGTGCG
CTTGGTATTTGTGCAGGTGGTGGCTATACAATTAAAGCAGCACAAACTGAAAAACGTATTAAAGCTGTAG
TTGGCATTAGTGCTGCTGACATCGGTCAAAATTTCCGTAAAGGTTGGACGGGTAATCAAGATGAAAAAGA
CATTAACACTTTATTAGAACAAGTTGCAGAACAAAGAAAGGCAGAAGAAAATGGCGCACCACAAAAGCTA
GTAGGTTTCGTTCCAGAAGAGCCTACCGAAGATATGGATCAAGAAACAAAAGATGGATGGGAATATTATC
GTACGCCAAGAGCGCAACATGAACGTTCAATTAATCAATTTCCATTTATTAGTTTCGATCGTATTATTGA
ATTTACTGCATTTGATTTAGTAGATAAATTATTAACACAACCTGTGCTATTTATCGCTGGAAGTGAAGCT
GGTACATTATGGCAAAGTGAAAATGCATATGAACGTGCACTAGAACCGAAAGATATCCACATTGTAGAAG
GCGCGAATCATTTTGATATGTATGATAAAGAACCATTTGTAACAGAAGCGGTTGAAAAAATGAAATCATT
TTATGGTCAATATTTATAGAAGTTTCCATGAGATTAAAATAACATTATTTTTATAATGAGAAGATTATTA
AATAGTAAATGTGAAAGTAAAAGATTAATAATCAGTAATCAATTCGAAGTGAAGAGGAACAAACTCAAGG
GGACTGATTAGGAAATTAATACCTTGATAAATAGCACTTTTGTTTTCAAAAAGTGTTTCACGTTAAACAA
TTAGTGACAATTAATTTTATGTAAAATGAACATGATTCATGGAAGTATGTAATATTCAATATTATTGAAG
TGTCAAAACAAAAAAGCAATACAATCACATAAACAAATTAAACCACATCACAATCATTACGAATGACTGT
GATGTGGTTTTTTAAGGTTTAGATGTGTCGTATAGGAGGTCTATCGTTCAATCGTTGTTTGATAATCTAT
TAAATATATACCCTCAGGTGTAACTTTGTAATTTTTAACGTTAGAATTCGCAGCGACAATTTGATCGTTA
TAGGCGATGTAACTATTTGGCACATCTTGACTAGATAATTTGATAATGTCATTAGAAATATTATGGCGTT
CATCAACATTAACAGTATGATTCAACTGATTAATTAAATCATCAACTTTATGATTATCATAGTTTCCTTT
ATTAATGGCACCATCTTTTTTATAGGCTTGGTTAAAGAAATAACCTGTATCACCACGAGGGATTGTACCA
AAACTATACATCGTTGCATCCCATGCGGAACGGTCTTTTAAATAACCTTCAATGTCATCGACACTTTTAA
TATCAATATCAATATTTGCCTTTTTAGCATCTGATTGTAGTACTTGTGCAATTTTAGACAATTCTGGACG
ACCGTCATAAGTGATTAATTTAATTTTTAATGGATGATTTTTTGTATAACCTTCTTTGGCTAATAAATCC
TTGGCTTTATCAATATTTTGCTTAGTCATTTTAGGTTCCTTAATGTAAGGGATTTTATCATTAAATGGAC
TTGTTGCAGGTTTCGCATAACCTTGATAAATATGGTCTGCAATACCTTGTCTATCAATGACATTGTCTAG
TGCCTCGCGAACGGGTTTAGTCATTTTCTTATTTGTATGATTATACATAAGTAAAGAAGTTCTAAAGCCA
GACTTTTTCGATACTTTCAAATGCTTATCATTCGTAATATCTTCTACTTTATTAACAGGTACATCGGTAA
TTAAATCAGCTTTTTTAGATTCTAAATTTCTGACGCGATTATTACCATCTTCTTGATACGTTACAGTAAT
GTGATCTAATTTAGGTTTACCTTGCCAATAGTCTTTAAATTTTGCTAATGATATTTTTTGTGATTGTTTA
TAATCTTTTATTTCATATGGTCCAGTACCAACAGGTGCTTGATTCACATCTGATTTAGCATTCGTGTCAT
AAATAGCCATAAAAGGATTCGCTAATTCTGATACAAGTTCAGGATAAGCTGATTTCGTTTTGATTGTCAG
TTTTTGACCTTTAGCAGTCATAGATGATATAGGTAATGAAAATTTAACTAAATCACTTTTCTTCATGCTA
TTTTCAAGACTTGATTTTACTTTTTCAGCAGTTAGTTTTTGACCATTTTGAAATTTTATATTGTCTTTTA
ACTCTATATCTAATGTCGTATCATTTGGTTGATGATATGATTTTACTAATACTTTTTCGATTTTACCTTG
ATCATTTGTTTTGAATAAGGACTCTGCAGCACCAATTTTAACAGGTACATCTGTTTCATAAGGCGCAATG
GACTTCGTTTTTAAAGGTAACGAGATATTTAAATCTTTACCAGATGAATGTGTTGAACCACATCCAGATA
ATACTAAAGTTGCTACTGCGATGATTGTCGCAAGTCTTTTAAACTTCATTTCATAACACTCTCTTTCTAA
ATACTAATTTAAACCCAGCAAACATTATTTTAGAACTTTGTTTGTTTAAAGTAAAATATTGTTTAAGTTT
AGTATTTTTTAAAATACAATTAGTAGTTATAATTATATTTTTTTGAAAGTGGATATCGAAAATGGATTTG
ACAGTGTACATGGTTAATCATGACATATAATTATTTCTAATTTTTAAGCAGTTGTTTTAGTATCACAGCT
TGGTTATGCTCAGTATCTTTGGCGGCATACAACAATAGAACGTGATTATGTTTTTCGACAAGACCTTTTA
ATTCTGTAAAAGCAGCTTTTTGAACACTATTATCACGCAATTCTTTTTCATACTTTTCTTTAAAAGCACC
AAAAAGTTTAGGATCATGATGGAACCACTTTCTTAACTCAGTAGAGGGGGCAACGTCTTTCAACCAATAA
TCAAGATTCGCAGTACTTTTCGACATACCTCTAGGCCACACTCTATCAACTAACACACGAATAGCATCGG
TCCGTTCTTTGTGATCGTAAATTCGTCCTATATCAATGGTCATTTTGTAAACTCCTTTCTTATGAAATTC
AATGCGCATTCTTTTATCCTAAAAATGTTTTAAAGTTAAAAAACAGCCACGACAAGTAAAGTCATAGCTG
TTTTATATAAGTGTTATTTATTTTTACGTTTAGTTAAATACTTTAAACCAATTGCGAAGACAGTATAGCC
AGTAATCGTTTGCATCAACGTTTTAATTAAATTGTTATTTTTAACGACAATATTTGCAGTAACAATACTT
GCGAAATATAATGCAAATACTTTAATGTACCGTTGGTTAACTTTCATATCGACACTAAACCGCTTTCCAT
AATTAGACTGCAACACTTAGTCTAGGAATGAATGTTTCGTAATGGACGCGATCCATATCGTAATTTAAAG
ACTTAAGTGCTTCAATCATAGATTGTAAAAATTTTGTACCACCACAGATATAAATTTCAGGTTTATTCTC
TAAAAATACTTTTAGTTCTTCAGCGCCAATATAGCCTTGTGTATCTTTTAAGTGTGTATATAATTTAGCG
TTGTCATGATTGCTTGCAATACTGTTGAAGTTGTCTTTGAAAGGTAAATGTTGTTCATTTTTAGCAACTT
GAACCATTTGTGTATCTAAACCTTTAGCGCTAGCAGCCTCGAACATTGCAACTAAAGGTGTAACACCAAT
GCCAGAGCCTAAGAAGAGTTGTGGTTCAGTCGTATTCTTTAATACAAAACCACCTACAGGCGCAGCTAAA
TTAATCATATCGCCTTCTTTAATTTCGTCATGTAAAATTGTAGAAACTTCACCTTCATGGTCAATCGTAA
CATCACGTTTAACACCAAAAGTTAAATGATTTTTATCACCTGATACGATAGAATAGTGACGTTTAGCTCT
ATATGGAAGTTTATCACTAGAAACATCAACTGTGATATATTGACCTGGTGTAAATTGACTAAAATCATAT
TCATCAGTTTCAACTGTAAATGATTTAATATCCTCAGATTCTTGTTTAATATTGGTAATTTTGAATGGTT
TGAAACCAATCCACATCATTTGGTCGTAAATTTCTTTTTCAATTTGGATGAACACATCCGCAATAACACC
ATATGCTTTCGCCCAAGCTTGAATGACAGGGTCATTTTCTTCTAATCCTGTCACGTCTTGAATAGCTTTT
AATAAATTTTCCCCCACGATTGGATAATGCTCAGCATAAACTTGTAACGCACAGTGTTTATATGCAACAG
GCATAATGACGGGTTTGATTACACCTAAGTTGTCGATATTAACTGCTGCAGCCATTACAGCCTGTGCTAA
TGCTGAAGATTGCATGCCTCTTTTTTGGTTTGTTTGATTAAACATGTTTAAAAGTTCAGGATGTGCTTTA
AACATTTTTGGATAAAAGATTGATGTAATTTCAGTACCTTTCTCTTTAAGTAAAGGCACTGTTTGTTTAA
TAATATCTTTCTCTTGTTCTGTAAGCATGATACTCCTCCTTTAATCTGTGTAATTTGATTATTCTACTAA
AAAAATTAATATTCAATTGATTGGTTTTGGAAAATATAAATAAATTGACAAATTTGATAATTGTATGACG
TTTTTAATTTTTTTATGTTCAATCAAGAGGTATTGTGTACAATAATTTATTTGAAGTTCAACGATTGAAC
TCATTTATTTGTGATTTACAAAAGAATCGTTGATGAAAGTACTATTAATAGATGTTAATCGGTATTTGAA
TGTGATTTAGTCAAAGTAATAAATAAATTTTTATAATGTAAACGGATACAAACAAAAAAGGTGTAAAAAT
TAAAATAAAATGTGAAATAAATCACAATAAATCGTTGACCAATCGATTTATGCATGTTACATTTTATATG
TGAAATAAATCACAAACTTAAAAGTGTAAGACACATGACCTTTTAAGTTATGCGTTGAAAATCAAAGAGA
TGTTTATTTGCTTTTGTATCATCATTAAGCAGCAATTAACTAAAATGCCATCTATTGTAAGAGGTATTTT
AGTGAACTAATCATAAGGGAGTTTTTGTAATGAACAAATTTAAAGGGAACAAAGTTGTATTAATAGGTAA
TGGTGCAGTAGGTTCAAGCTATGCATTTTCATTAGTAAACCAAAGTATTGTCGATGAATTAGTAATCATT
GACTTAGACACTGAAAAAGTTCGAGGAGATGTTATGGACTTAAAACATGCAACACCATATTCTCCTACAA
CGGTACGTGTAAAAGCTGGTGAGTACAGCGATTGTCATGACGCTGATTTAGTTGTAATTTGTGCTGGTGC
TGCACAAAAACCTGGAGAAACACGTTTAGACTTAGTATCTAAAAATTTGAAAATATTCAAATCAATCGTT
GGTGAAGTGATGGCATCGAAATTTGATGGTATTTTCTTGGTAGCTACAAATCCAGTTGATATATTAGCGT
ACGCAACATGGAAATTCTCTGGATTACCTAAAGAACGCGTTATAGGTTCTGGTACAATTTTAGACTCTGC
ACGCTTTAGATTATTATTAAGTGAAGCATTTGATGTTGCGCCACGTAGCGTTGATGCTCAAATTATTGGT
GAACATGGTGATACTGAATTACCAGTATGGTCACACGCTAATATTGCAGGTCAACCTTTAAAAGCATTAC
TTGAAGAACGCCCAGAAGGCAAAGAACAAATTGAGCAAATTTTTGTTCAAACACGTGATGCAGCATATGA
CATAATTCAAGCTAAAGGTGCCACTTATTATGGTGTTGCGATGGGATTAGCTAGAATTACTGAAGCGATT
TTCAGAAATGAAGATGCCGTATTGACTGTATCAGCATTATTAGAAGGCGAATACGAAGAAGAAGATGTTT
ATATTGGTGTTCCAGCAGTCATCAATAGAAACGGCATTCGTAATGTCGTTGAAATCCCATTAAACGACGA
AGAACGCAGTAAATTTGCGCATTCAGCTAAAACATTAAAAGATATAATGGCTGAAGCCGAAGAACTAAAA
TAACTTTAATTTAAAAACCATACCATTCCAAAAATTGTAAAACCTTACCCAAAAAATTGTATAAAGGACT
ATTTGATGCAACCTTATGTGTCAAGTAGTCCTATTTTTAATGCAGTAAAAGCCATTGTTGAAAATTAAAA
TCAAATCTGGCACTTGAGCTTTAATAATATCATTAAGATGATTGTCGAGAAGAGGTTATTTTCTAGCTTA
TTATGTAATGCAATATGAAGCTAATATTTTAAAATCAACCTTTAAAATAAAAGCAACGATGTCAATTCTT
ACACTGAGCATCGTTGCTATTAGTTCTGTTAATATTTTCGGTTAGTCTTAATCCCCGAGCAATTCTTCAA
TTTCATTTTTAATAACTGTTACATGAGGACCGTAGATGACTTGAACGCCGGTGCCTTGTTGAATGACACC
TTTAGCGCCAGTACTTTCTAGTATTTCTTTATTAACATAATCGTTATGTTGGAGTGTGACACGTAATCGT
GTAGCACAGCAATCAACGATTTCGATGTTATCTTTTCCACCTAAACCAGCTACAATAGTTTGTGCTCTTT
CAGTAGCCTCAACTTGCTGTTGCAATTCTTTATCTTCTCGACCTGGCGTTTTAAAATTAAACTTCGTAAT
TAAGAAACGGAAGACAATATAGTACAAGAAGAACCACACAATGCCAATAGGTAAGACATATAAATAGTTT
GTTTTACTATTCCCTTGTAACACGCCAAAGAGTAAGAAATCGATAAAGCCACCACTGAATGTTTGACCAA
TTGTAATATTGAAAATATCCGCTAACATAAATGCTAAACCATCAAAAAAGGCATGAATCACATAAAGAAT
TGGTGCGACAAATAGGAAACTAAATTCCAAAGGTTCAGTAATACCTGTTAAAAATGATGTGAGTGCAGTA
GATAGCATTAAACCACCAACCACCTTTTTATTTTCAGGCTTAGCGGTATGATAAATAGCTAGTGCAGCAC
CGCATAAACCAAACATCATTGTAATAAATCGACCTGACATAAATCTTGAAACACCTGAATAGTATTTAGT
CACATCTGGATCACCAAGTTGCGCGAAAAATATATTCTGTGTACCTTGAACTAAATGTCCTTTAACTTCT
AACGTGCCACCAAGTGCTGTTTGCCAAAATGGTAAGTAAAAAATATGGTGTAAACCAAGCGGACCTAACA
ACCTTAAAATAAAACCATATATAAATGTACCAATGGCACCTGTTTTTGTTACAAAGCCACCAACATGATA
AATACCTGCTTGAATCGTTGGCCAGATAAAGAACATGAAGACGCCTAAAAAAATTGCAGCAAAGGCAGTG
ACAATAGGGACAAATCGAGAACCACCAAAAAAGCCTAAATAAGGTGGTAAGGTCACTTTATGATATTTAT
TATGAAGTAGTGCGGTCATTATACCTGTAATAATCCCGCCGAAAACACCTGTTTCAACAGTTTGTATACC
GAGAACCATACCTTGTCCACTTTGTGCGAGTTGATCTTTAGCTAAAGTTCCTGTAATTGTTAATAAGCCA
TTCATCGTCGCATTCATAATTAAAAATCCAAGTAGTGCAGCTAAACCAGCAGTACCTTTATCACTTCTAG
ATAAGCCAATTGCGACACCAATTGCAAATATGACGGGTAAATTTTGAAAGACGATACTTCCTGCAGCTGA
CATTAATGTAAAAATATTTTGTAATAAGGTAATATCTAAGATAGGGTACGCTTTCACGGTGTTAGGATTA
CTTAATGCACCACCGATACCCAACAATAGACCTGCAGCTGGCAAGATTGCGATAGGTAGCATAAATGATT
TGCCGAACTGCTGTGCTTTTTCAAATAAAGATTTCATTAACATCCCTCCTAATTAATCTCAATATAGCTT
TTGAGAAATTTAATATCAATGTATATTCTGTGTATGAAAATGTTTTTCATAAAAATTGTTTGAATCATGT
AACAATCATATAAATCAGCATTTACATTGTTGTGGAAGTTTATTTTCAAAAGCCTGGAATATTCACATAT
ACAATTTATAAAAGCGTGTTGATGAACCGTAATATAAATTATTTGATAAAGAAACATACAATAGATAACA
ATATCGCAACGATATAATTACGATTTTGAATATTAGTATGGCAATTTTTCAGGACAATGATACGCAACTA
ATATAAATAAATTTACATAAGCACTTCGATGACAACTTAAGAAAGGCGGAGATTTAAATGAAGAAAAAAA
TTATTATGGATTGTGACCCAGGTCATGATGATGCGATAGCACTTATTTTAGCAGGCGCAAGCGATAGTCC
ATTAGAGATATTAGCGGTAACGACTGTAGCAGGAAACCAAGCAGTTGAAAAGAATACGACCAATGCTTTG
AATGTATTAGATATCATGGGACGTCAAGATATAGAAGTAGCCAAAGGTGCAGATAGACCATTAATTAAAC
CGGCGGCCTTTGCGTCTGAAATACATGGAGAATCTGGTTTGGATGGTCCGAAATTACCGTCGACACCATC
ACGTCATGCAGTTGCAAAGCCAGCATCAGATGTGATTATTAACAAAGTGATGACGAGTGATACACCTGTA
ACAATTGTAGCGACAGGACCTCTTACGAATGTGGCAACGGCATTGATTCGTGAGCCAAGAATTGCTGAGC
ATATTGAATCTATTACTTTGATGGGTGGTGGTACTTTTGGAAATTGGACGCCCACAGCTGAATTTAATAT
TTGGGTAGATGCTGAAGCAGCGAAGCGTGTTTTTGAAAGTGGGATTACTATAAATGTGTTTGGTCTTGAT
GTAACACATCAAGTTTTAGCCGACGATCAAGTGATTGAACGCTTTGAAAGTATCAATAATCCTGTTGCAC
AGTTCGTCGTAGAACTATTGCAATTCTTTAAGAAGACATACAAGACTCACTTTAATATGGACGGTGGTCC
AATACATGATGCTTGTACAATCTTGTATTTGTTACAACCAGAATTGTTTACAATGGAACTCGTTAATATC
GACATTGAACATCAAAGTCCACTAACTTACGGCACTATGGCTGTCGATTTAAATCATGTTACAGGTAAGC
CTGCCAATGCTTATTTTGCTACGGCGGTTGATGTTGAAGAAGTGTGGAACTTGATGGATCATAAGTTACG
AATATACGGATGATCATATTTAATTAAATAGATAGATACAGTTAACCCTAAGGTGCACAGTAAAAGTGCC
CTTAGGGTTTTTGTAGTTGATTTCAATGGTCATGACAATTTAGCAAAGATTGGGATGTGTATGTTAAAAA
TGTACTCAAAAAATACAAAATACAAAAATATATGCGAAAAATTCAATTGCTTTATTTTAAAAGATTAAAA
TCTAAAAAAATATAGATATAATTGGAATGTTATTGAAACATCACAATGATGTACATGCTCATTTTGAAAA
TATGTGTTCAATGTGTGTACATCGATGTGATGATTGATGATAAATTGAGCACAGATGCTCAAAGGAGGAT
CGGACATGAACGGGGATAATCAGCAAATACTCAGAGAAATTGTATTGAATCCTGCTATTCATGGTAAAGA
ACTTGAATCGATATTTGGCTTGTCCCGTAGACAACTAGGTTATCGCATTCAAAAAATCAATTTGTGGCTT
GAACAAGAGGGGTATCCAAAACTCGAGAGAACAAGTCAAGGAAATATTATTGTAAGTTCTGAAATCATGA
CGTTATTCAAGCGAGATGTATCAGAGCAGCAAATGTTAAACGGTAACAATGTCATATTTAGCATAGAAAC
ACGTCGTTATTATTTAATGCTCATGCTTTTTAGTAAGGAAAACGCAATGTCTCTAAACCATTTTTCAATT
GATTTACAAGTCAGTAAAAATACTGTCATTCACGATATAAATCATGTGAAAGAGCAATTGGAAAATCATG
GTTTGTCACTTAAGTATTCTCGAAAACATGGTTATGAAATTGTTGGTGATGAATTTGAAGTTCGTCGCTT
CTTCATTAAATTGATTGATCAAAGGTTGAATCATGATATTACTAAAAGTGAAGTTTTAAAGGCACTCAAC
TTAACATTCGAAGATATCGCATATCAAAAAGACAAAATCAAACAGGTAGAACAGTTTTTGAAGAGTCGCT
TTATAGACAAATCACTTAGTTCATTACCTTACGTCCTTTGTGTGATTCGTAGACGAATTCAAAGTGGTCA
TGTGATTAATCCATTAAATATTAATTATCAGTATTTGAGGGATACGAAAGAATATCAAGCAACGGAAATC
ATGACGCAACATGAACCAGATTTGCCAGAAGCGGAAAAGCTATATTTGACATTACACTTACTTTCAACAA
GTGTTCAATGGACCGATTTGCAGGAATCAGATAATATATCAAATTTAACGACGGCCATCGCTCAAATGAT
TCACCATTTCGAGCAAATAACGTTTATTAATATCGAAGATAAGGAGAAATTATCACAGCAACTCTTGTTA
CATTTAACACCTGCTTTTTATCGGATTAAATATAACTTAACGGATCGTGATGAATTGATAGATCCTTTGC
AAGGAAATTATAAAACGTTGTTTCATATGGTGAAACAATCATGTCAATCATTAACTGAATATTTCGGAAA
ATCTTTGCCTGACAATGAAATTGCGTATTTAACAATGTTGTTCGGAGGTAGCTTGAGACGCCAAGATGAA
AATTTTGATGGAAAGATTAAGGCAATTATTGTATGTACTCAAGGTACATCAGTATCTCAAATGATGTTAT
ACGAGTTGAGAAACTTATTTCCTGAAATCATTTTTTTAGATGCGATTTCACTTAGAACATTTGAAAATTA
TGCTCTGGATTACGACATCGTCTTTTCACCAATGTTCATATTAACGCATAAAAAATTGTTTATCACAAAA
GTAGCATTATCTGAAAATGAGCAACGAAAGTTACGCAAAGAAGTGATGAAATACATTAATAAGGAATCGG
AAGATATTGAGAAAGAAATTAATAAGCTAATGGCGTTGATTGAACGAACTACGACAGTTAATGACATTAC
AGAACTACGTGATGGTTTAGAAGATTTTGTTGCGAATTACAATTCTATTTCAACAATTAATGGTTCTATT
GTTACCCAAAGTAAGACGTTAGATTTAGTAGATTTAATACCAGCAAGACATATAGTGCGAGCTCACCGAG
TTTACAATATCGATGAAGCAATTACAAAAGCGAGTGACATTTTGGTCAGAAATCATCTTATTGATGAGCA
GTATATTCATGAGATGCAACAAGCATTCGATGATTCCTATATGGTCATCATGCAAAATATCGCTATCCCA
CACGCTTATTCTGAACATCATGTTCATAAAACCGCGATGAGCATGCTCGTATTACAAGAACCATTATACA
TGTCAGATGGCACAGCGATTCATATCATTGTACCGATTGCTGCTGTTGATAAAGTAACGCATTTAAGAGC
ATTACTGCAATTAAGAGATTTAGCACAAAATCAAGATGCAATTAATCAAATTATACGAAGTCGTAAAAAT
TATGATGTGAATCAGATTTTAAATACATTTTCAAATAAGGAAACGAGGGGAAATGGATGGGACACAGATT
AATCCATGAAGAAAATATAATACTCAATTTGTCGGCAACTGATAAAGAATCAGTATTATCACAAATGTCA
GATGTGTTGTGTCAAAACGGGTTTGTTAAATCAACGTTTAAAGATGCAGTCATTGAAAGAGAGAAAGAAT
TTGCGACGGGATTACCGACACATCTTTGTTCTGTAGCCATACCACACACAGATGTCGAACACATTAATAA
TCGGACGATAGGTGTAGCTATTTTAGAAAAAGAAGTGCCGTTTGTTGAAATGGGGACACTTGATCAACAG
ACGGATGTGAAAATTGTCTTCATGTTAGCTATGGATAAAGTAGATGATCAACTTAAGCTATTACAACAGT
TGATGCAAATTTTTCAAAGTGAAGAAAAACTAGAACAGATTCTAAGAACGAAAGACCGAGCAGCTTTAGC
AACAATTATCAATGGATATTTAGAATATAACTAAAATTAAACTGGAGGAATTGAAAATGAAACAAGTATT
AGTAGCATGTGGTGCAGGTATTGCAACATCAACGGTAGTAAATAACGCAATTGAGGAAATGGCAAAGGAA
CACAATATTAAAGTAGATATTAAACAAATCAAGATTACGGAAGTAGGACCTTATGAAGATACAGCGGATT
TATTAGTTACAACAGCTATGACGAAGAAAGAATATAAATTCCCAGTCATTAATGCACGTAATTTTTTAAC
TGGTATCGGCATTGAAGAAACAAAACAACAAATCTTAACAGAGTTACAAAAATAGCACGAATTGATTTGT
GATTATGGTCAATGACATTTATTTATATGCAATTTGCATATAAATAACCAACACAATTCAAATGTAGCGT
AAGTATGCAGATATAACAGGGAGGGTTTAAATATGAGTTACTTCACTGATTTTGTAAGGGGATTTTTAGA
TTTAGGTGCAACTGTTATTTTACCGGTTGTCATATTCTTACTTGGACTATTTTTTAGACAAAAAATTGGG
GCAGCATTCAGGTCTGGTTTAACTATAGGTGTGGCTTTTGTAGGGATTTTCTTAGTCATCGATTTATTAG
TGAAAAACTTGGGGCCGGCTGCACAAGCAATGGTTAAAAATTTAGGTGTCAGTCTGAATGTAATTGATGT
AGGTTGGCCGGCAACATCATCTATTGCATGGGCATCATCAGTAGCAGCATTTATCATTCCACTCGGTATT
ATAGTCAACGTTGTATTGCTAGTAACTAAAATGACTAAAACGATGAATGTTGATATTTGGAATTTTTGGC
ATTACACGTTTACAGCAGCAATGGTATATGCCGTATCAGGCAGTATTTGGCAAGCGTTATTAGCAGCAGT
TATTTTCCAAGTTATCTGCTTAAAAGTAGCAGATTGGACTGCACCAATGATGAGTGAATTCTTTGATTTA
CCAGGTGTATCAATTGCTACAGGAAGTACAATCTCTTATGCACCAGGTATCTACTTAGTTAAATTATTAC
AAAAAGTACCTGGTTTGAATAAATTAGATGCAGATCCAGAAACGATTCAAAAGCGTTTTGGTGCATTTGG
AGAATCAATTTTCGTTGGTTTGATTTTAGGATTGGGAATTGGTTTGTTAGCAGGTTATAAACCTGGAGAT
GTTATTAATTTAGGTATGTCAATGGCAGCAGTTATGGTGTTAATGCCTAGAATGGTGAAAATCTTAATGG
AAGGTTTAATGCCTGTGTCAGAATCCGCAAGAACGTGGTTAAATAAACGCTTTGGTGAACGTGAAATTTA
TATTGGCTTGGATGCAGCAGTAGCTTTAGGTCATCCAGCAGTTATTTCAACAGCTTTAATTTTAGTACCA
ATTACAGTATTACTAGCAGTCGTTTTACCAGGTAATCAAGTACTACCATTTGGTGACTTAGCAACGATTC
CATTTGTTGTAGCATTTATCGTTGGTGCAGCAAGAGGTAATATTATCCATTCTGTTATCGTAGGTACGAT
TATGATCGCTATCTCATTATATATTGCGACAGACGTTGCACCTATTTTCACAGATATGGCGAAAGGTACC
AATGTACAAATGCCTAAAGGTTCATCTGAAATTTCAAGTATAGACCAAGGCGGTAACATTGTTAACTATC
TTATTTTTAAACTGTTTAGCTTATTTAATTAAAAATCGAGGTGTTTGTGGTGAAAGCTTTAGTAAAAACA
AAAGAAGGACATGGCAACTTAGAACTTCTTGATAAAGAAGTGGCAACACCGCTAGATGATAAAGTGAAGA
TTAAAGTACATTATGCAGGAATTTGCGGTACAGATATTCATACGTTTGAAGGACATTATAAAGTTAATTT
TCCAGTAACATTAGGACATGAATTTTCTGGTGAAATTATTGAAGTTGGCGAAGATGTTAAAGATTTTAAA
GTTGGTGACCGTGTGACATCTGAGACAACGTTTTACGTTTGTAATGAATGTGACTATTGTAAATCAAAAG
ATTATAACTTATGTAATCATCGAAAAGGTATTGGGACACAAGTTGATGGTGCATTTACAAACTATGTGAT
TGCACGTGAAGAAAGTTTGCATCATATACCGGATGCAGTATCGTACCAATCTGCGGCTATGACCGAACCT
TTAGCATGTGCCCATCATGGCGTTTCAAAGATACAAGTAAATTCGGGTGATGTTGCAGTGGTAATGGGAC
CTGGCCCAATCGGATTACTTGTAGCACAAGTATTGAAAAGTAAAGGTGCAGTTGTAGTGGTAACGGGTCT
AGATAACGACAAGGTAAGGTTAGATAAAGCTGAACAATTACAAATGGATTATGTTGTTAATTTACAACAA
ACAGATTTAAAGACATATATCGATAACTTGACAGATGGTTATGGTGCAGATGTAGTTGTTGAATGTTCAG
GTGCAGTACCAGCAGCACGTCAAGGTTTAGATATTTTGCGCAAAAAAGGATCATATAGCCAGATTGGTAT
TTTTAAAGATGCTGAAATCCCATTCGATATGGAAAAAGTAATCCAAAAAGAATTAACAGTTGTCGGTAGC
AGAAGTCAAAAGCCTGCTGATTGGGAACCTTCATTACAACTGATGGCAGATGGGTTAGTTGACACTGAAG
CATTAGTGACAAATGTATATGACATTTCACAGTGGGATGACGCTTATCATCATTTAAAATCAGGTGAAGG
TATTAAAGCACTACTAAAGCCACTCGATTTCGATAACAAATAAGGAGTGAATTAATATGGTTGAAACAAT
GTTAACATTTATGCTTGGACCATTGAGACAAATTACTGATTTCTATATGGAACATTTGCTTGTAAGTAAT
TCCATCGTCATTGCAGGTTATTTTGCAACAGGAATTATTAAAAAGAAAAAAGTTGTGAATTAAATCAAAT
TTGAGGTGATTTACAAGTGAAAGCTTTGAAATTATATGGTGTGGAAGATTTAAGATATGAGGATTGTGCC
AAGCCAGATATTGAGAAATCGAATGATGTCGTTGTTAAAGTCAGAGCAACTGGTATATGTGGTTCAGACA
CATCACGTTATAAAAAGATGGGACCGTATATTAAAGGTATGCCATTTGGTCATGAATTTTCAGGTGTTGT
TGAAGCAATTGGTAGTAATGTTACACATGTAAAAGTTGGTGATAAAGTAACAGGGTGTCCAGCAATACCA
TGTTATGAATGTGATTATTGTTTGAAAGGTGAATTTTCACGATGTGAACAGCTATATGTCATTGGATCTT
ATGAACCCGGGTCATTTGCTGAGTATGTGAAATTACCTGCACAAAATATTATAAAGGTACCTGAAAATGT
TGATTTTATTGAAGCGGCAATGATTGAACCTTCAGCAGTTGTAGCGCATGGATTTTATAAGACAAATATA
AAACCAGGGATGACAGTTGCAGTGATGGGGTGTGGCAGCATAGGATTGTTAGCAATTCAATGGGCACGCA
TTTTTGGTGCTACACATATCATTGCGATAGATATAGATGCACATAAATTAGATATTGCGAAATCATTAGG
TGCACATCAAACAATTAATTCGAGAGATGTAGATCTTGAGGCATTTATTGAAAATAATTATGCAAACCAA
ATCGATTTAGCGATAGAATCTTCGGGTGCAAAAGTAACAATTGGTCAAATACTGACGTTGCCAAAAAAAG
GTGGCGAAGTAGTACTATTAGGCATTCCTTATGATGATATTGATATAGAAAGAGTGTATTTTGAAAAAAT
TCTACGTAACGAATTAACGGTATATGGTTCGTGGAACGCTTTATCTAGCCATTTTCCAGGACGAGAATGG
ACAGCAACATTAAGTTATATGGCAACGAAAGATATAAATGTTAAGCCAATAATTTCACATTATTTACCTT
TAGAAAAAGGACCAGACACGTTTGATAAGTTAGTAAATAAAAAAGAAACGTTTGATAAAGTGATGTTTAC
TATATATTGAAAAGAATAACTTGATGGATATCTATTTTGTAAGAATTACAGATACGGTATTCAAAGTTCA
TTTTTTGATTAAGTGTTCATTTAAAGTAGCCGATTTACTCGTATAACATATACTTGTGAATCGGTTCATT
CTATGTAAAAGAAGCTTTTGAATATGGCGGTTTTCATATTTTAAATACTGAAAATCGGGTATTGCCGTAT
AATAAGATAAATTTATTATAATATATGTTAAAATGAAGGCAGTAATAATGATTTTAAAAATAAATACGCA
TGAGCTTTATAAGCAATGTAATATCGTCGGTGTTAATAATTAACTGCACGACATAACAACTTAGAATTGT
CAGTTACAAAAATATTATTTTTATCAAAAATTATCACACTATTGTGACAACTATTCCCAGTGCGTTTGAT
TCACACTCGATAAATCATGTACTGAATTAAATCAAGAATAGATAGTGGGTAACATTTGATGAAAAATGAT
GTAATGACAGAATGGAGGACAACATGATTTATGCAGGTATTTTAGCAGGAGGCATTGGTTCAAGAATGGG
AAATGTCCCATTGCCAAAACAATTTTTGGATATCGATAACAAACCGATTTTAATCCATACAATTGAGAAA
TTTATTTTAGTAAATGACTTTAAAGAGATAATTATTGCGACGCCAGCACAATGGATTTCACATACACAAG
ATATTTTAAAGAAGCATAATATTAATGATGAACGCGTCAAAGTCGTTGCGGGTGGTACAGATCGTAATGA
AACAATCATGAATATCATTGAGCACATACGTAATAATTATAGTATTACTGATGACGATGTGATTGTGACA
CATGATGCTGTAAGGCCATTTTTAACACAACGCATTATTAAAGAAAATATTCAAGTGGCTGTGGAACATG
GTGCAGTGGATACAGTGATTGAAGCTATCGACACAATTGTGATGTCTAAAGATAAAGAACATATTCACAG
CATTCCAGTGCGCAATGAAATGTATCAAGGTCAGACACCACAATCTTTTAATATTAAATTGTTACAGGAA
AGTTATGATGCCTTAAGTAATGCTCAAAAAGAAATACTTTCAGACGCATGTAAAATCATTGTTGAATCAG
GTCATCCAGTTAAATTAGTACGTGGTGAATTATACAATATTAAAGTGACAACACCTTATGATTTGAAAGT
AGCAAACGCCATTATTCAAGGTGATATTGCCTATGATTAATCAAGTATATCAACTCGTCGCACCGAGACA
ATTTGATGTCACTTATAATAATGTTGATATCTATGGCAACCACGTCATTGTACGTCCGCTGTACTTGTCA
ATCTGTGCAGCAGATCAAAGATATTACACAGGTCGTAGAGATGAAAATGTATTGCGCCAAAAATTGCCAA
TGTCATTAATTCATGAAGCAGTTGGTGAAGTCGTATTTGATAGTAAAGGATCATTTGAAAAAGGTACGAA
AGTAGTTATGGTACCCAATACACCTACAGAACAACATAATGTCATAGCTGAAAACTATTTAGCCTCTAGC
TATTTTAGATCAAGTGGTTATGATGGTTTTATGCAAGATTATGTAGTCATGGCGCATGATCGAGTGGTTC
CATTACCTGATGATATTGATTTAAGTACGATTTCGTACTCAGAATTAGTTTCAGTAAGTTATCATGCCAT
TCAACGATTTGAGCGTAAATCTATTCCATTGAAAAATAGTTTTGGTATATGGGGCGATGGCAACTTAGGT
TATATTACAGCTATTTTGCTTCGTAAGTTATACCCAGAAGCTAAAATTTATGTATTTGGTAAGACGGACT
ACAAATTAAGCCATTTTTCGTTTGTAGATGAAGTTTATACAGTAAATCAAATACCACACGATTTAATGAT
TGACCATGCATTTGAATGTGTTGGGGGCAAAGGTAGCCAAGTTGCACTTCAACAAATCGTCGATCACATT
TCACCAGAAGGCAGTATTGCTTTATTAGGTGTGAGTGAATTACCTGTAGAAGTAAATACGCGTTTAGTGC
TTGAAAAAGGATTAACGCTAATTGGTAGTAGTCGAAGCGGTTCTAAAGATTTCGAGCAAGTAGTTGATTT
ATATCGTAAATATCCAGATATTGTTGAAAAATTAGCGCTGTTAAAAGGACATGAAATCGATGTACGTACG
ATGCAAGATATCGTTCAAGCATTTGAAATGGATTTATCGACATCTTGGGGAAAAACAGTGTTGAAATGGA
CGATTTAAGAAACCTATGGGGGAATGACAATGACAAAAATAAAACAAGCAATACATATTGATAAAATATA
CTGGGAACGTGTGCAGCTATATATTGAAGGACATAGTGAAGGTATAGATTTTAAAGCTGGACAATTTGTA
CTAAGAAATTTAACTGAGACGAAGACATTAGAAGCGAATGAAACAGTTATAGATGGAAATGCATTTAAAT
GTAGATTTAATGTTGCAATTTTAGACGATGGCTACTATTTGCCTATGGATAAATATTTATTTATCTACCA
TGAACAATTAGATTACATTGGACAACTAAATCCAAATATTATTGATCAAGCTTATGCATCTTTAAATGAG
GAACAGATTGAAGAATATGATGAGCTGACGACGCAAAATGGGAAAATCAATTATTTATTAGCTAATGAAG
CCAAAGTATTTCGCAAAGGTGGCGTATCACAACATACGGTTTACACAATTACTCCAGAAATAGCGAGTGA
TGTAAATGAATTTGTATTTGATATTCAGATTGCTTTTCCACAAGAAAAATCAGGGATGATAGCGACAGGT
GCACATTGGATTCATAAACAAGGACATAAAGCATCTTTTGAAAGTCGTAGCTTTTTATTCAAAGCTATTT
TCAATATTACAAAATTACTTCATATTAAAAGAAGTAAGACGATATTATTCACATCAGATTCTAGACCGAA
TTTGTCTGGGAACTTTAAATATGTATATGATGAATTGCTACGCCAAAAAGTAGACTATGATTATGATATA
CAGACCGTATTTAAGGCGAACATTACAGATAGACGTAAATGGAGAGACAAATTTAGATTACCTTATTTAC
TTGGTAAAGCAGACTACATCTTTGTTGATGATTTCCATCCGTTGATTTATACCGTGCGTTTTAGACCATC
ACAAGAAATTATTCAAGTTTGGCATGCCGTTGGTGCTTTTAAAACGGTAGGATTCAGTCGTACGGGTAAA
AAAGGTGGGCCATTTATCGATTCATTAAATCATCGTAGCTACACAAAAGCATATGTATCTTCAGAAACGG
ACATTCCATTTTATGCTGAAGCATTCGGTATTAAAGAAGAAAATGTGGTGCCGACAGGTGTACCACGTAC
AGACGTATTGTTTGATGAAGCGTATGCGAAACAAATTAGGCAAGAAATGGAAGAAGAATTGCCTATTATT
AAAGGTAAGAAAGTTATTCTTTTCGCACCAACATTTAGAGGTAGTGGTCATGGTACAGCACACTATCCAT
TTTTCAAAATAGATTTTGAACGATTAGCAAGATACTGTGAGAAAAATAATGCAATCGTATTATTTAAAAT
GCATCCATTTGTTAAAAATAGGTTGAATATTTCACGAGCACATCGTGAATACTTTGTAGATGTCTCAGAT
TATCGAGAAGTTAACGATATACTCTTTGTCACAGATTTATTAATTAGTGACTATTCATCTTTAATATACG
AATATGCAGTATTTAAAAAGCCAATGATTTTCTATGCGTTTGATTTAGAAGATTATATTACGACGCGTGA
CTTCTATGAACCATATGAATCGTTTGTTCCAGGTAAAATTGTGCAATCATTTGATGAATTGATGGATGCT
TTAAATAATGAAGATTATGAAGCTGAAAAGGTTGTACCATTCTTGGATAAACATTTTAAATATCAAGATG
GTCGCTCAAGTGAACGTTTAGTCAAAGACTTATTCAGACGCTAATGAAAATATGGCAAGTTATAAATAAG
ATAAAGTACATGTGAAAGTAAAGTAAATGATATTTACTTAAAGAAAGTAGCATATATCAATCGTTGGGCT
GAGGCGAATGTAATAATGCAACAATAAGTAATATCGTTCGAAAATGTCACAAATACTTTCGGATGTATTA
AAGGAAAACTTGTCGATATAACATTTAAAGTAAAAAAATTAAATCGTTATCTAGTTCATTTTTGTATAGA
CATATACTTTATGAATGGATAACGATTTTTTGTTATGTTAAAGTGAAACATTAATCATGTATTTCGTATA
ATTTATAGCGACGAGTGTAATGGTTAAAGGAATCTTATAATGAAATGCTATAATAAGCATGATTGCAACA
GGTTTTCATATACGTATTAATATTATTAACAAAGACACGTCGGAGGTACGACATGATTAAAACTACAATT
AAAAAAATGATTGAACGTTGTATACATACGAGTTTTAAATTACTATCAAAATTGCCAAATAAAAATCTAA
TTTATTTTGAAAGCTTTCATGGTAAACAATATAGTGATAATCCTAAAGCGCTATATGAATATTTAGTTGA
ACATAGTGACGCGCAATTAGTTTGGGGTGTCAAAAAAGGATATGAAAGCATATTCAATCAACACAATATA
CCCTATGTTACAAAGTTTTCGATGAAATGGTTTTTGACGATGCCAAGAGCGAAAGCGTGGATGATTAATA
CACGCACACCAGATTGGTTATATAAAGGATCTCAAACAACGTATTTACAGACTTGGCACGGTACACCACT
GAAGAAGATTGGTTTGGATATTAGTAATGTTAAAATGCTAGGTACAACAACAACGGCATACCAAGATGGA
TTTAAAAAGGAAAGTCAACGTTGGGACTACTTAGTATCACCTAATCCGTATTCAACGGATATATTTCAAC
ATGCATTTCGTGTTAACAGAGATAAAATATTGGAAACAGGTTATCCACGTAATGATAAATTAACACATAA
ACAAAATGATACTGAATATATTAATCGTATTAAGACGCGATTAAATATACCTTTAGATAAAAAAATAATT
ATGTATGCGCCAACTTGGCGTGATGATGAAGCCATTCGAGAAGGTTCATATCACTTTAATGTTAACTTTG
ATATCGAAGCTTTACGTCAAGCGCTGGATGACAATTATGTCATTTTATTACGTATGCATTATTTAGTTGT
GACACGTATAGATGAGCATGATGATTTCGTAAAAGATGTCTCGGATTATGAAGATATTACTGATTTGTAT
TTGATTAGTGATGCGCTAATTACGGACTATTCATCTGTTATGTTTGACTATGGTGTTTTAAAACGTCCAC
AAATTTTCTATGCTTATGATTTAGAAAAATATGGTGATGAACTTAGAGGATTTTATATGGATTATAAGAA
AGAGTTGCCTGGTCCAATTGTTGAAAATCAAGCAGCACTTATTGAGACATTAAAACATATAGATATAACG
GCAAATGATTATGTTGCAGCAAGAACAGCTTTTTATCAAAAATATTGTTCATTAGAAGATGGACATGCAT
CGCAGCGAATTTGCCAAACACTTTTTAAGTGATTCCGTAAAAAACAATAAAACATTATAAATTAATTGGT
TTAATGATATAAATAATAAACGAAATGTTTGCTTGTGTGTTATTATTTGTGTATAAAAACGTCTGATATG
TTGTAATATAGACTTAAACAAAATATGCTAAAATATAAGCAAAATGTGTGTAATTTTATATTTTACATTG
ACGTTTAGAATTTTGATTTTAAAAACGAGTTATCACAAAAAATATGCAATGAATTTTAAATAATTAAATA
TAGATATAGTTGAATGGAGGAAGTATTTTATGAAATACGCTGGTATTCTAGCTGGAGGTATAGGTTCAAG
AATGGGTAATGTACCCTTACCTAAACAATTTTTAGATTTAGATAACAAACCTATTTTAATCCATACTTTA
GAAAAATTTATTTTAATTAATGACTTTGAAAAAATTATTATTGCGACACCACAACAATGGATGACGCATA
CAAAAGATACACTTAGAAAATTCAAAATTTCTGATGAGAGAATTGAAGTGATTCAAGGTGGTAGCGATCG
TAACGATACAATTATGAATATCGTTAAGCACATTGAATCTACAAACGGTGTAAATGAAGATGACGTTATT
GTAACGCACGACGCAGTAAGACCATTTTTAACGCATCGTATCATTAAAGAAAATATTCAAGCTGCATTAG
AGTATGGCGCGGTAGATACAGTTATTGATGCTATCGATACAATTGTTACATCTAAAGATAATCAAACAAT
TGATGCCATTCCAGTGCGTAACGAAATGTATCAAGGTCAAACACCACAATCATTCAATATTAATTTATTA
AAAGAAAGCTATGCGCAGTTAAGTGATGAACAAAAGAGTATCTTATCTGATGCATGTAAAATTATCGTCG
AAACAAATAAACCGGTACGTCTTGTAAAAGGTGAATTATATAACATTAAAGTAACAACACCGTATGATTT
AAAAGTAGCTAACGCTATTATTCGAGGTGGTATTGCCGATGATTAATCAAGTATATCAATTAGTTGCACC
TAGACAATTTGAAGTTACGTATAACAACGTAGATATTTACAGTGATTATGTCATTGTACGTCCTTTATAT
ATGTCAATTTGTGCTGCCGATCAAAGATACTACACTGGTAGCCGTGATGAAAATGTCTTATCTCAAAAAC
TACCAATGTCTTTAATTCATGAAGGTGTAGGCGAAGTAGTATTTGATAGTAAAGGTATATTCAATAAGGG
CACGAAAGTTGTTATGGTACCTAATACGCCAACAGAAACAGACGATGTCATTGCTGAAAACTATTTAAAA
TCTAGTTATTTCAGATCAAGTGGTCATGATGGCTTCATGCAAGATTTCGTGTTGCTAAATCATGATAGAG
CTGTACCACTACCCGACGATATTGATTTAAGTATCATTTCATACACAGAACTTGTGACAGTTAGCCTACA
TGCCATTCGTCGATTTGAAAAGAAATCAATTTCCAACAAAAATACATTTGGTATTTGGGGAGACGGAAAC
TTAGGCTATATCACAGCTATTTTACTGCGTAAATTATATCCAGAGTCTAAAATTTATGTCTTTGGTAAAA
CAGATTATAAATTGAGCCATTTCTCATTTGTTGATGATGTCTTCTATATTAATAAAATACCTGAAGGCTT
AACATTTGATCATGCATTTGAATGCGTTGGTGGACGTGGTAGTCAATCGGCAATTAATCAGATGATTGAT
TACATTTCACCTGAAGGCAGCATTGCTTTATTAGGCGTAAGTGAGTTCCCAGTTGAAGTTAATACACGTC
TTGTGTTAGAAAAAGGTTTGACATTGATTGGTAGCAGCCGAAGCGGATCAAAAGATTTCCAAGATGTTGT
AGACTTATACATTAAATACCCAGATATCGTAGATAAATTAGCACTGTTAAAAGGGCAAGAATTTGAGATT
GCGACAATTAATGATTTAACAGAAGCTTTTGAAGCAGACTTATCTACATCTTGGGGTAAAACAGTACTTA
AATGGATTATGTAAATAGAAAAGGATGAATTAACGTTGGTTAAAAGTAAGATATATATAGATAAAATCTA
TTGGGAACGTGTTCAATTATTCGTTGAAGGACATAGTGAAAACCTAGATTTAAAAGATAGCAATTTTGTA
TTAAGAAATTTAACTGAGACACGCACAATGAAGGCAAATGATATCAAAGTTGATGGTAATCAATTCGTTT
GTCGTTTCAATGTAGCTATCTTAGACAATGGTTATTACTTACCTGAAGATAAGTATTTATTAGTTAATGA
GCAAGAACTTGATTATATAGCACAGTTAAATCCAGATGTGATTAACGATGCATATCAAAATTTAAAGCCA
GAACAAGAAGAACAATACAACGAATTAGAAACACAAAATGGTAAAATCAACTTCTTATTGCAGACTTATC
TAAAAGAATTTAGAAAAGGCGGCGTATCAAAGAAAACGGTTTATACTGTTAAACCTGAGATTTCTAGCGA
TGTTAATGAATTTGTCCTTGATGTTGTTGTATCAACACCGGAAGTAAAAAGTATGTTTATCGTTCGTAAA
TATAAAGAATTACGTAAGTATTTCCGTAAACAATCGTTTAATACAAGACAATTTATTTTTAAGGCGATAT
TTAATACTACTAAATTTTTCCACTTGAAAAAGGGCAATACAGTATTATTCACATCAGACTCTAGACCAAC
AATGTCTGGGAATTTTGAATACATCTATAATGAAATGTTACGTCAAAACCTAGATGAAAAGTATGATATT
CACACTGTGTTCAAAGCAAATATTACAGATAGACGTGGTATTATCGACAAATTTAGATTGCCATATTTGC
TTGGTAAAGCAGATTACATTTTTGTTGATGACTTCCATCCGTTGATTTATACAGTGCGTTTCAGACGTTC
TCAAGAGGTTATTCAAGTATGGCATGCAGTTGGCGCCTTTAAAACAGTCGGCTTTAGCCGTACTGGTAAA
AAAGGCGGACCATTCATAGATTCTTTAAATCATCGTAGCTATACAAAAGCTTATGTATCATCAGAAACCG
ATATTCCATTTTACGCTGAAGCATTTGGTATAAAAGAGAAAAATGTAGTGCCTACTGGTGTACCTCGTAC
AGACGTTTTATTTGATAAAGCGTATGCGAAACAAATTAGACAAGAGATGGAAGATGAATTACCAATTATT
AAAGATAAGAAAGTCATTCTTTTCGCACCAACATTCAGAGGTAGTGGCCATGGTACAGCACATTATCCAT
TTTTCAAAATAGATTTTGAACGTTTAGCAAGATACTGTGAGAAAAATAATGCGGTTGTATTATTTAAAAT
GCATCCGTTTGTAAAAAATAGACTTAATATTGCTGACAAGCATAAACAATATTTTGTTGATGTTTCTGAC
TTTAGAGAAGTTAACGATATACTGTTTATAACAGATTTATTAATTAGTGACTATTCATCTTTAATATACG
AATATGCAGTATTTAAAAAGCCAATGATTTTCTATGCGTTTGATTTAGAAGATTACATTACAACGCGTGA
TTTCTATGAACCATATGAATCATTTGTTCCAGGAAAAATTGTGCAATCATTTGATGAATTGATGGATGCC
CTGGATAATGAAGATTATGAAGGAGAAAAAGTTATTCCGTTCTTAGATAAACATTTTAAATATCAAGATG
GCCGATCAAGTGAACGTTTAGTTAGAAATTTATTTGGTAGCTAAGTTTATATAGCGGTCACAGTGGGAGA
GGTATAATGGTAAAATTTTCAGTAATAGTTCCAACATACAATTCAGAAAAATATATAACAGAATTGCTAA
ATAGCCTTGCGAAACAAGATTTTCCGAAAACTGATTTTGAAGTGATTGTCGTTGATGACTGTTCAACAGA
TCAAACGTTACAAATAGTTGAAAAGTATCGTAATAAATTAAATATGAAAGTAAGTCAACTCGAAACAAAT
TCAGGCGGTCCAGGTAAACCGAGAAATGTGGCGTTAAGACAAGCAGAAGGTGAATTTGTATTATTTGTGG
ATTCTGATGACTACATTAGCAAAGAGACATTGAAAGATGCATCAGCATTTATTGATGAACATCACTCCGA
TGTATTATTGATTAAAATGAAAGGTGTTAATGGTCGTGGTGTACCACAATCGATGTTTAAAGAAACAGCA
CCGGAAGTCACTTTGTTAAATTCAAGAATTATCTATACTTTGAGCCCAACTAAAATCTATAGAACAGCTT
TACTAAAAGATAATGACATTTATTTTCCAGAAGAATTAAAGAGTGCAGAAGATCAACTTTTTACTATGAA
AGCATATTTAAATGCAAATCGAATTAGTGTGCTAAGTGATAAAGCGTATTACTATGCTACTAAACGTGAA
GGGGAACATATGAGTAGTGCATATGTTTCACCAGAAGACTTTTATGAAGTAATGAGATTGATTACATTAG
AAATTCTAAAAGCTGATTTAGAAGAATCCCATAAAGATCAAATCTTAGCAGAATTTTTAAATCGTCATTT
TAGTTTTTCACGTACGAATGGTTTTTCACTTAAAGTTAAGTTGGAAGACCAACCACAATGGATTAATGCG
TTAGGAGACTTTATACAAGCAGTGCCAGAACGCGTAGATGCATTAGTGTTAAGCAAATTGCGCCCATTAT
TACACTATGCTAGAACCAAAGATATCGATAATTATAGAACTGTAGAAGAAAGTTATCGCCAAGGTCAGTA
TTATCACTTTGATATAGTAGATGGCAAATTAAATATTCAATTCAATGAAGGTGAGCCAAGCTTTGAAGGT
ATTGATATTGCTAAACCGAAAGTGAAAATGACAGCATTTAAATTTGATAACCATAAAATTGTTACAGAAC
TAACATTAAATGAATTTATGATTGGCGAAGGGCATTATGATGTCAGACTTAAGTTACATTCACGAAACAA
GAAACATACAATGTATGTACCTTTAAGTGTTAATGCGAATAAACAATATCGTTTTAACATTATGTTAGAA
GATATTAAAACGTATTTACCAAAGGAAAAAATTTGGGATGTTTTCTTAGAAGTCCAAATAGGCACTGAAG
TATTTGAGGTTCGTGTTGGAAATCAACGTAATAAATATGCATATCCTGCTGAAACAAGTGCGTTAATTCA
TTTAAACAATGATTTCTATAGATTAACACCTTATTTCACTAAAGACTTTAATAACATTTCACTATACTTT
ACTGCTATTACGTTAGCGGATTCAATATCAATGAAGTTAAAAGGTAAAAACAAAATTATCTTAACCGGTA
TTGATAGAGGTTATGTATTTGAAGAAGGTATGGCAAGTGTTATCTTAAAAGACCAAATGATTATGGGTAT
GTTAAGCCAAACGTCAGACAATGAAGTGGAAATCCTACTCAGCGAAGATATTAAAAAGCGCGACTTCAAA
AATATCATAAAATTCAACACAGCACATGTAACATATCAAATAAACAAATAACAAAGGCCCCTCAAATCAT
TGTAGACACAAACCATGATACACAATGATTTGAGGGCTTTGTTTTGAGTGGAAAGTTTAAATGTGTAATC
AAAGCAACTAAATTAAAGACATACAAAAACTGTTGGCAAAATTATGTCAGCAGTTTTCTTTGTACCAAAA
TTGATATGGTGAAAGCTATAATAATTATTTGATGTTAAAATGCCACTTTATAAAAAGAAATGATGTCAAA
TATTAGTAAGAATGATAATTAAATGTTAGCGCATTTTTTTAATAATTTATTCATGAATTTTACATGTACT
ATTGTGATAAAATAAACGTAATTAAAAATTCACTGAGGTGCTATCGTGCTATCGCTAACAATGTTATTAC
TTGAACGTGTAGGTTTAATTATTATTTTAGCCTATGTGTTGATGAATATACCGTATTTTAAAAATTTAAT
GAATCGTCGACGTACATGGAAAGCACGTTGGCAGTTATGCATCATTTTTAGTCTATTTGCCTTAATGTCC
AATTTAACAGGTATAGTCATTGATCATCAGCATAGCTTATCGGGTAGTGTGTATTTTCGCTTAGATGATG
ATGTATCTTTAGCCAATACACGTGTGTTAACAATTGGTGTCGCAGGTTTAGTCGGTGGTCCTTTTGTAGG
TCTATTTGTAGGTATTATTTCAGGTATTTTTAGAGTTTATATGGGTGGTGCAGATGCACAAGTTTACTTA
ATTTCTTCATTGTTCATCGGTATTATCGCTGGCTATTATGGTTTACAAGCACAGAGACGTAAACGTTATC
CAAGTATCGCGAAAAGTGCCATGATTGGTATATTTATGGAAGTAATCCAGATGTTGAGCATCTTAACATT
TTCACATGACAAAGCATATGCGATTGAACTTATTTCATTAATCGCTTTGCCTATGATTATAGTGAATAGT
GTGGGTACAGCTATTTTTATGTCAATTATTATTTCAACATTGAAACAAGAAGAACAAATGAAAGCCGTGC
AAACCCATGACGTGTTGCAATTAATGAATCAAACATTGCCTTATTTTAAAGAAGGATTAAATAGAGAATC
AGCGCAGCAAATTGCCGTGATTATCAAAGATTTAATGAAAGTATCTGCCGTAGCGATTACTAGTAAAAAT
GAAATTTTATCTCATGTTGGTGCAGGTAGTGATCATCACATTCCAACAAATGAAATATTAACGAGCTTAT
CTAAAGATGTATTGAAATCGGGGCGCTTAAAAGAAGTGCATACTAGAGAAGAAATTGGCTGTAGCCATCC
TAATTGTCCACTTAGAGCTGCCATTGTTATCCCACTGGAGATGCATGGTTCAATTGTCGGAACGCTAAAA
ATGTACTTTACCAATCCTAATGATTTAACATTTGTTGAACGTCAATTGGCTGAAGGTTTAGCTAATATAT
TTAGTAGTCAAATTGAACTAGGTGAAGCAGAAACACAAAGTAAATTATTGAAAGATGCGGAAATTAAATC
ACTACAAGCACAAGTTAGTCCACACTTTTTCTTTAATTCAATTAATACAATTTCAGCATTAGTTAGAATT
AACAGTGAAAAGGCGCGAGAGTTGCTATTAGAATTGAGTTACTTTTTCCGTGCAAACTTACAAGGCTCAA
AGCAACATACAATTACTTTAGACAAAGAGTTAAGTCAAGTTCGTTCATACTTATCATTGGAACAAGCACG
ATATCCAGGCAGATTTAACATTAATATCAATGTTGAAGAACGATATCGTCACGTTCTTGTTCCACCATTT
TTAATTCAAATTTTAGTTGAAAATGCAATTAAGCATGCTTTTACGAATCGAAAACAAGGCAACGACATTG
ATGTGTCTGTTATTAAAGAAAATGCGTCACATGTTTGCATTGTAGTACAAGATAATGGCCAAGGTATTTC
TAAAGATAAAATGCATTTGTTGGGAGAAACATCTGTAGAATCAGAATCCGGAACTGGTAGTGCTTTAGAA
AACTTAAACTTACGCCTTAAAGGATTATTTGGAAAGTCCGCAGCATTACAATTTAAATCGACATCAAGCG
GTACCACTTTTTGGTGTGTACTTCCTTATGAAAGGCAAGAGGAGGAATAAATATGAAAGCATTAATCATA
GATGATGAGCCATTAGCGCGTAATGAATTGACCTATTTACTTAATGAAATTGGTGGATTTGAAGAAATTA
ATGAGGCGGAAAATGTGAAAGAAACATTGGAAGCATTACTTATCAATCAATATGACATTATATTTTTAGA
TGTGAATTTAATGGATGAAAATGGTATTGAATTAGGAGCTAAAATTCAAAAGATGAAAGAGCCACCCGCA
ATTATTTTTGCGACTGCACATGACCAATATGCAGTACAGGCTTTCGAATTAAATGCAACAGATTATATTT
TAAAACCATTCGGTCAAAAACGTATAGAACAGGCAGTCAATAAAGTCCGTGCGACTAAAGCTAAAGATGA
AAGTAGTTCTAGTGCAATTATAAATGATATGTCAGTGAATTTTGATCAGAGTTTGCCAGTGGAAATCGAT
GATAAAATTCATATGCTTAAGCAACAAAATATTATCGGTATTGGTACGCATAATGGTATAACAACAATAC
ATACTACAAATCATAAGTATGAAACAACAGAACCGTTGAATCGTTATGAAAAACGATTAAATCCATCATA
TTTTATACGTATCCATCGATCATATATTATTAATACTAAGCACATTAAAGAAGTACAGCAATGGTTTAAC
TACACATATATGGTAATATTGACAAATGGTGTCAAAATGCAAGTTGGGCGTTCGTTTATGAAAGAATTTA
AATCGTCGATAGGGTTACTTTAACAGTAATCCTTTTTTTTATGCATTTTACCTATGATATTTTGTATTTC
AGACTGAAATTTACGCAAATCCAACTAAGCCATCTATACTTTAGTTAAATCAAACGTAGGAGGCAATGGT
CGTGAAACAACAAAAAGACGCATCAAAACCAGCTCACTTCTTTCACCAAGTCATTGTAATTGCTTTAGTA
CTCTTTGTATCGAAAATAATTGAATCATTTATGCCAATTCCTATGCCTGCATCAGTTATCGGTTTAGTAT
TATTATTTATTTTATTATGTACTGGTGCTGTTAAGTTAGGCGAAGTCGAAAAAGTAGGTACGACACTAAC
AAATAATATTGGGTTACTCTTCGTACCAGCCGGAATTTCAGTAGTTAACTCTTTAGGTGTTATTAGCCAA
GCACCATTTTTAATCATTGGACTAATTATCGTCTCAACAATTTTATTACTAATTTGTACAGGCTATGTGA
CACAAATTATTATGAAAGTAACTTCAAGATCTAAAGGTGATAAAACCCAAAAAAAGATCAAAATAGAGGA
GGCACAAGCTCATGATTAACCATTTAGCGCTAAACACACCATATTTCGGAATATTATTATCCGTTATACC
ATTCTTCTTAGCAACAATCTTATTTGAAAAAACAAATCGTTTCTTCTTATTTGCGCCGTTGTTTGTCAGC
ATGGTGTTTGGTGTAGCATTCCTTTATTTAACAGGTATTCCATATAAAACATACAAAATAGGTGGAGACA
TCATTTACTTCTTCCTAGAACCAGCAACAATTTGTTTTGCGATTCCGTTATATAAAAAGCGTGATGTGCT
TGTTAAACATTGGCATCGAATCATCGGAGGTATTGGTATCGGTACAGTTGTAGCGTTATTAATTATCTTA
ACTTTTGCGAAATTAGCGCAATTTGCGAACGATGTAATTTTATCAATGTTACCACAAGCCGCAACAACAG
CGATTGCACTACCAGTGTCAGCTGGAATCGGTGGTATAAAAGAATTGACGTCATTAGCAGTTATTTTAAA
TGGTGTTATTATTTATGCCCTAGGTAATAAATTCTTAAAACTATTCCGAATTACTAACCCTATTGCCCGA
GGTTTAGCACTTGGAACAAGTGGACACACATTAGGTGTAGCGCCTGCTAAAGAATTAGGACCTGTAGAGG
AATCAATGGCAAGTATTGCTTTAGTGCTTGTAGGTGTGGTTGTCGTAGCAGTTGTGCCTGTCTTTGTAGC
AATATTCTTTTAATAATCAAAACCTAAGTAAGATAATAGCAATTTGAGCCATTGTTGTTATCACAAAAAC
GCCTATGCTCCAGTTATCCTGGATTATAGGCGTTTTTCATTGTTCTCGGAAAGTTATTTTTTACTAGGTA
TATAAAATTGTGCATTACGATAATGGAATACAATATCAGAGGAATCAAAAGGTTTACCTGTCATAGTATA
GAATGTTTGATGATAACGTAGACAAGGTTCTCCTACAGATAATTTTAATAACTCTGCTTCTTGCATATGA
AGTTGATCCACATTAAAGAAGATATCTGAAAATCCCACACGTATCTTCATATTTGATTCTAAATAATCGA
ATATAGAGCCTTTAGCAATTTCAGGTGTTAAATATTTTACGATGTTTTTATGGAAATAAGAATATTCAAT
ACATAAAATGGCATCATCTACATAACGTAGTCGTTTCAAATAATAAACTGTATCCCCTTCATTTAACTGT
AGTTCATCTTTAACAGACTTTGGAGGCGTCAAAATTTCTTCGAATGCTAATACCTTACTCGTCATACGTT
GTTCACCTAAACTTTTTGAAAAGCCATTCGTCTTAAAAACATTAATACGATTTGCATCTGCAATATTTCT
AACATAAATGCCACTACCTTGTGCTTGATATATTATGCCATCTTGTTCTAACAACCCCAATGCTTTAATA
ATGGTACTTTTACTAACTTGATATCGTTCTTTTAACTGTGTCACATTTGGTAATTTATCGCCAGGTTTGA
AATTAGATTGATGTATAAATGAATTAAGTTGTTCAGCAATATGTTCATACTTTAGCAATATTTTATCCTC
GTTTCATTTTCAATTGTGATTATTATAGCATAAAATTTAATAAATGTATCGGTATTTACAAATTGAACCG
GTACAATTATAATGGTAGTGAGTAAACGTTTCCATTATTTTACATAGGGAGGTAGTAGCTATGAGTAAAA
AACATATCGAGCAAGCGCAAGATATTTTTACAGCTGTTGGTGGTATTGAGAATGTTGTTAACGTTTCGCG
AGATACAAATCGTCTAACGATTCAAATGAATCATGCTATTCCTTCTACTGCAAACGAAGTAAAGCAGATA
GCTGGTGTGAAAGCTGTTGAGGAACATGATGAGCAGTTTATCATCATGTTTAAAGAAAGTGTTGAAGATA
TTTATAAACAACTACAGCTATTAATTGAAAAAGACAAATCTCAAGCAGGTTCAGAAAATGATAACGCGAA
AACAAAAGAGACAAAGCAAACATCAAATACAAAAGTGAAAACACCTATATTAGTAAAAGCCCCAATTTCA
GGACGTCGTATTTTGCTAAAAGAAGTTAGAGATTCAATTTTCAGAGAAGAAATGGTAGGAGAAGGACTAG
CGATTAAGGCACATGATATGTCTAAAATCATATCTCCGTTTACTGGTACAGTTTCAATGACAGTACCTAC
CAAGCATGCCATTGGAATTCATTCAGAAGAAGGTGTTGACTTAGTCATTCATATTGGAGTCAATACAGTT
AAACTAAACGGTGAAGGGTTCGAATGTCTTGTAAATCAAGATGACTATGTTAATTCGGGTCAAACGCTTT
TAAAATTTGATCGAAATTATATTGAAGAACAAGGATATAATTCGGACGTTATTATTGTAATCAGTAATTC
TGCTGATTTTGGGAAAGTTGAACTCACAATGAATGAAATAATTACAACGAAAGATGTTATTTTTAAAATA
TTTAAGAACTAGGAGTGTTGTATAATGACAACAAAATTACCAAAAGATTTCTTGTGGGGTGGCGCATTTG
CTGCTAATCAATTTGAAGGAGGATATGATCAAGGTGGTAAGGGGCTAAGTGTGATGGATGTCATGACAAG
TGGTGCACAAGGGAAAGCACGTCGAATTACAGAAACGATAGACCCGAATCAGTATTATCCCAATCATGTT
GCTATTGATTTTTATCACCGATATAAAGAGGATATCGCCTTATTAAAGGAAATGGGATTAAAATGTTTAC
GTACATCAGTTGCATGGACACGTATATTTCCGAATGGTGATGAAGAAACACCTAATGAAGAAGGGCTAGC
TTTTTATGATCGTTTCTTTGATGAACTGATTGCCCAAGGTATTGAGCCTGTTGTGACGTTATCACATTTT
GAAATGCCACTCCATTTAGCAAAAAATTATGGGGGATTTAGAAATCGTCAAGTTGTCGAACATTTTATTC
GCTTTGCGCGAGTAGTATTTGAAAGGTATAAAGATAAAGTAACGTATTGGATGACGTTTAATGAAATTAA
TAATCAAATGGATACATCTAATCCTATATTTTTATGGACAAATTCAGGTGTGGCATTAACTGAAGACGAT
AATGCAGAAGAAGTGTTGTATCAAGTTGCACATCATGAACTTTTAGCTAGTGCACTTGCTGTTAGTATTG
GTAAAGAAATAAATCCTGAATTTAAAATTGGTGCGATGATTGCGCCTGTGCCGATTTATCCTTACTCATG
TCATCCAAAAGATATGATGGAAGCACAAATAGCCAATCGTTTACGTTTCTTTTTCCCAGATGTTCAAGTA
AGAGGTTATTATCCTGCTTATGCTAAAAAAATGTTTGCTCGAAAAGGGTATGATATTGGATGGCAAGAAG
GTGATGCCGAAATTTTACAAGACGGGACAGTGGATTACATTGGTTTTAGTTATTATATGACTACTGTTGT
AAAACACGATGCCGGTGCTAAAGTTGAGCATAACATTGTTAACGGTAGTTTAAACAACTCTGTTGAAAAT
CCTCATATTGAGACAAGTGATTGGGGATGGGCTATTGATCCTGATGGATTAAGATATATTTTAAATGTAT
TGTATGAACGTTATCAAGTGCCATTGTTTATCGTTGAAAATGGTTTTGGAGCGGTCGATGAAGTCGTTGA
TGGGAACATACACGATAATTATCGTATCGAATATTTAAAATCTCACATTACAGCAGCAATCGAAGCAGTA
GACCAAGATGGTGTTGATTTAATAGGTTATACACCATGGGGAATTATAGATATTGTCTCATTTACAACTG
GTGAAATGAAGAAACGTTATGGTTTGATTTATGTGGATCGAGATAATGAAGGGCATGGCACGATGGAACG
ATTGAAAAAAGATTCTTTCTATTGGTATAAACAAGTAATCGAAACGAATGGTGAAATATTAACTGATAAT
CAAGATAATTAATCAAAAAAGATCTTATATAAGTGGAATATTGAATGCTGAGCTATGTAACATGACAATT
TTGGATGACGTGTTGAGCCAATGCAATCATAAACTTTATATAAGATCTTCAATATATTATTCGCTTAAAT
GCAATTTCTTCTTGTTATAAAAATAAGCAATAATTAATCCAGCATACCAAATAGGTGATAAGATAATACC
GATTCGAGTTTCAGCATTAAATAATAGAATAATAATGATGAAGGCGAAAAATGCGACCACTGCATAAGCA
GATGCGATGCCACCTGGTAATTTGAATGTACTTGCGTCATGTAATGCCTTATCTTTTTTAATATAACTGA
TGTATGAAATAGCGATTAATGACCATACTACTAAAGTGATAGATGTAGCCACAGAAGTAATGTAAACAAA
CACTTCTTCACCATTCGGTATCACTAAATTTAAAATAACTGTGATTGAAATCAATGCACATGTAACTAGT
AAAGCATTTTGAGGAATGCCTCGTTTAGATAGACGATGCATTGCTTCGGGTGCTTGTTTTTTATTGCCTA
AACCGAATAATACGCGACTATTAGCAAAAATACCGCTATTTGCAGAAGATGCCGCAGCCGTTAAAACAAC
AAAGTTAATCAATCCTGCAGCAAATGGAATTCCAGCTAAAGCAAATAAGCCAACAAAAGGACTATTTTGA
GGATTGATTTGATTCCACGGAACAATCATCATAATGACTGCCAAGGCACCAACGTAGAATAAAATAATAC
GTAATGGCACACTATTAATCGCACGAGGCAATGTTTTATGAGGATTCTTTGTTTCGCCTGCTGTAATACC
AATGAATTCAATACCTGTAAATGCAAACACCGCCATTTGGAAGGACATTAAAAATCCAAAGAAACCATGT
GGGAACATACCACCATGTGAATATAAGTTTGAGAAGCTTGCAGTTGTACCTGAAGGTGACTTAAATGATA
AAACGACCATAATGATGCCGACTGCAATCAAAGCAATGATTGTAATAACTTTGATAATTGCAAACCAAAA
TTCTAATTCGCCAAATACTTTAGTGCTCGTTAAATTTAGTACGAGTAGCAATAAAATAATTGAAAAACAA
GTGAGCCATGTCGGAATATTAGGATTAAAATATTTAATGTATTGGGAAATTGCAGTGACATCGGCCATGA
CTGTAATAACCCAAGACATCCAATAAGACCAGCCTACAATAAAACCAGCAAATGGCCCTAAATATTCATG
TGCGATATCAGGAAATGATTTAAATTTAGTTTTCGCTAATAACATTTCTCCCATTGCTCGCATGAATAAA
AATAAAAAGAACCCAACAAGCATATACGTAAATAAAATCGATGGGCCTGCTTTAGAAATAGTATTGCCAG
ATCCAAAGAATAGTCCTGTTCCAATTGCACCACCGATTGCAATTAATTGAATATGGCGATTGCTTAAATC
CCTCTTTAATTCATTTGTCATAATATGATTCTCCCCGGTTAATATAGAAATTTAAAGTCAATCTGCAGAC
GATAATTTCTATACTTTTTAAAATAAACCCCAATAAAATGCGACGTCGTTAAAAATACAATACATTAATA
GTCTGAAAATTACAACTATTCGCATAAATGTTTTTATATGTTATTTATAATAAAGTGCGGAATATATTTA
AATATGCATCGATTAATTCATGAGATGTATATATTTATAACGGTATTACAAGTAAATTAAAAAATGTTGC
TACATATGAGGAAGATTAATCAAAGTGTTATTTGAGGACTTTTTAAGAGAACAAGGTGTGCGAATATAAA
AAGGAACAATCTATATCAATTGAAGTATGACAGCAGCTGTCACAACTTGCCCATTAATATAACGATTGTT
CCTATAAATTTATGCTTTATTTTCAACTTCTTCTAATGGAGGAATGGACGCTTGAGAACCATGTCTTTGA
ACAGTAAACGAACTTGCTTTGTTACCGAAGTCTATAGCCTCTTCTAAATTATCTTGAGACTTATTTAAAC
GACTCACAAAAGCACCGATAAATGTATCGCCAGCAGCAGTCGTATCGATAGCTTTAACTTTATAAGCCTG
AATGTGTTGGCTATGGTCTCGTGTAGCAAAATATGTACCTTGTTTACCTAATGTAATTAAAACAGTTTTG
ATACCTAAGGATAAAAAGTAATCTGCATTCGCTTGCATGGATGATTCATCTGTTACTTTGATGCCGGATA
ATAATTCAGCTTCAGTTTCATTCGGAACGATAATATCAATGAGTGATAATAGTTTATCAGGCAATGGCTT
CGCTGGTGCTGGATTTAACACCGTTGTTACACCATGTGCTTTAGCAATTTCAAATGCAGCAATAATGGCA
GGTATCGGTACTTCTAATTGAGCAACAATAAAGTCTGCTTTAACAATTGCATCTTTTGCTGTTTCGACAT
CTTCAGGTGTTATTGTCATGTTTGCACCACCATATACATAGATGGAATTTTGACCTTCAGCATTAACAGT
AATGAATGCTTGGCCAGTTTTAGCTTCATCAGTTTTGATAATGTAAGATGTATCTATATTTGCCTCTTTA
AAATCTTCTAAGATGAAATCAGCAACACCATCATTTCCTATTTTCGTAATAAATGTGGTATCTGCTTGCA
TGCGTGCAGTTGCAATCGCTTGGTTAGCGCCTTTACCGCCACCAAATGCTTTTTGAGCTTCCTCAACATG
TAGAGTTTCGCCTGGTTGAGCATATCTTTCAACTGTTAAAAATTGATCTACGTTTGTAGAGCCTAATATA
ACAACTTTATTTTTCATTGTATGACTCCTTTCAGTTTTAAATTTTTAAAATGTAACATTTGATTCTAAGG
CAATATTGGAATAAGGTGTTATGTCACCTGTGCGAATATTGCCTTTATTTAATGGATGTGATAAATTTGC
TTTCATGTCTTCGTGAGGAATGAAAACAATCTCTATATCAGATGAAAGCAATTGTTTAATTTGTTGTAAT
TGTTCAGGGTTATGTTCTTTAATTTCTTCAGCTAAGTAAATCTTTTGAATTTCCATTTCTTCCAATACTG
TAGCTAATACATCGATAAAGCGTGGCAAATTTTTTGTGACAGCTAAATCAATACGACGATGATCATTTGG
AATTGGCATACCAGCATCGTTGACTGTTAATAAGTCAAAATGTCCGATTGTCGCGATTGCTTTCGATATA
TGTTCATTTAAAACGCTCGTTTTTTTCATGAAATTGACACTCCTTATTTAATAAATACTGTGACAGAAGC
GGCTACTAAAATGAGTACTAAGCCGATAATTGTAATGACCATTTCTTTTGATGTTTTATGTTGTTTTAAG
AAATATATACCAGTTAATGTTGCAAGTACAACAGATGTTTGAGAAAGAATAAAGCCAGTTGCTAAACCGT
TCATATCGGGTTGAGCAGAAATTAAATAAGTTAAGGCACCAAATGCAAAGAAAAATCCAGAAATAATTTG
TAACCATGTAATTTTGTTACGGAAAGGATTTTCTTTTTTCATATTCATTAGACCATAGATAACTGCAACT
AATACCATACCCATAGCTTGAGGTAAAAAGGCGGTTAAGCCATTAATTGATGTTGCTTGTGGTGCTGCAG
AATATAACCAGTATCCAAACTCGCCAATTAACAAAAGTATAACTGCACGACGTAAGTTTTTAGCGTTACT
AGCTTCTTTACGTTCGCTCCAAACAGTCATACGCGCACCAATTAAGATAATGATTAAAGCAGTGAATCCA
ATGATTTTGTGACCAATGCCTGGCCAATTTCCTAAGGCGAAAACACCCCATAAAGATGCACCTAATAATT
GAAACGCAGTTGTAACAGGCATAGCACGAGATGAACCAACAAGTTCAAATGCCTTAAATGTAATAATTTG
TCCAAAACCCCAACCGGCACCGGATAAAATGGCAAACAGTAAATTTGTTCCAGTAGGGAAGCTACTCGAA
GTGACCATGGCTAAAATAATAGCGAAGATTAATGTACCTACAGTTGCACCGATAATTTGATTTACAGGTT
TACCTCCAAATTTAGAAGCAACTGTTGGGAAGAACCCCCAGCCGATTAAAGGTCCCAGTCCAATAAGTAA
AGCAACAATGCTCATGTTATACACCTCACGATTTAATTTTAGTAAAACGTTTTACCAGTGCCATCGTAAC
ACTTTTAATTGTAAAATGCATGCGTTTTCATAAAATGTTAATAACGTTTAATTCATATTTCGAAATTTAA
TGAATATTGTTTAAATTTCAGAATGACTTTATAGTAAATAAAAACCCTCAACGTTAAATCAACGCTAAGG
GAAAAGTGTTCAAAAATATATCGTATGTGCATTTAGTGTAAAACATTTGAAGAGGTCGTGGATCGAATTT
TTAATGTCGTCGGAAGTTCAACCATTTCAATGGGTTTATCTAATTGATGTATACGTTGAAGCAATAAATT
CAATGATATTTTACCAATCTCAGTAATTGGTTGAGCTATCGTAGTCAACGGTGGTGTTACATATGCTGCA
TAGTCGATGTCATCGTAACCTATTAGTGAGATATCTTTCGGAATATTAATTCCATGTTCAATTAAGCCAC
GCAAAATACCAATGGCGAGTTCATCATTAATAGCAAATATCGCAGTAGCAGGTTGAATCATAATGTCATC
AACGATAGTTAGACCACCATGTTTAGATAGTTCTGTACGTATGATTTTAGGTTCGGATAATTGATATGCG
CGTAAAGTATCAATGAACCCAGTTACACGTGCTGACATATTTGCCATCATGTCATATGGTGCAACAATCG
TCATATTTTTGTGGCCTAATCCTATTAAATGTTGAGCTGCAAGTTGTCCGCCTTGATATTCATTTGTACG
TACAAAATCTGTATAACCTTGATGGTCATTTTGATCTAGCACAACATATGGAATATGGTGCTTTTTTACA
TAATCATCAAGTGTATCAGGAGAAGCAATATATTGCGCAATGATTAAGCCGTCTATACCGCGATCAATTA
AGTGTTTAACATTATTACATAATTCGTGTGCTGTAGAAGTTAAAAAACATAAATCGACGTCAGCTGGTTT
ATAATCATGGATACTTTGCATGAGTGATGAGAAAAATGGATTTGTTAAGCTCGGGAGAATGACACCGATA
GTTTGAATCTTACTACCACGTAATTGTTTCGCATGTTTGTTAGGGGCATAGCCTAGACGTTCTGAAACAG
TATGTACTTTTTTAATTGTAGTTGCTGAAAACCTGCTATCATTATGATTTAAAATATGTGACACAGTAGT
AACTGATACGCCAGCTTCTTTAGCAACATCTTTAATTGATATCTTTTTCATCATCGATTCCTTCTCTTTA
TTTTGTAATTCATCTTATATATACCCAATTATTACATTAATCATATCATGAGAAAACATTCGATGACATA
CGTATACGTACATCGTGTATTTTCAAATAATGAGGTCAAATATAGTCTTGAAAAATGAGTTAACTTTAAA
TGAATTAAAAGATTAGATACATAGAAAATTCAGTATAATAGAAATGCATATAAATGTTATATCTATTGTT
TGTTTATGATATTTTTTATTTTTGAAAAAAGTCTTAAAATATATAATAAAATAATGTATATTTAACTATG
TAAGATGAATGTTTGGCTTTTGAAAAAGGTAGCTACAATCGAAGAGAGGATGTTTTTTAATGCAATTCAA
ATTAAAAGAAGAAGAGATTATTAGTTTTTTAGAATTGAAATATCCAGATAAAAAGTTCGAATATGGTCGT
TTGTTAGTTGGACAACATAAACGAGATGATTTAGATGTTTATTACTTTGGTGATACGTTTTTAATGTGCA
CGATTATTTCATTCAAAACATTTGAAATTAAAGAAACAGTAGAATTATCATATGATGCTGTTAATCGTAT
TGTGTTAAAAGATGGATGGTTATTTAGAAAAATGAGAATAGAAACAATGCAAAAAGTGTTAAAATACGGT
ACATCTAAATTAATGTTAACTGATTTTCAAAAAGAGAATTATGATAAATATATTCAAGGTCAGAAACAAC
GCGTGATATTTGAAAATGGCCATTTTGTCTAACTGATAGTGAATATAATTAGAGTAAGCGAAGAACAGAG
GAAAACGTTCTTCGCTTATTTTTATAGGGTTTGATACGTCTAGCTTTAAAGATATAAAGATTTATAAAAG
CGTGAATCTTCTATTATATTTATGATTTAACCGTTTTTGGAATAATAATGAAGGCAGATAATGAGCCAAG
GATCATCAATACAATGCTGACTATAAATGTTACGGTTGCGGCTACACTAGGTGCATAGTTAAGTTGTAGC
ATACTAAACACTGTTGTACTTAATGCTATACCAAAAGCACCACCTAATGTACCGCTCATTTTGTATAATC
CTGTAGCCAAGCCAACTTTTTCATTTGGCATACTAAAAATTGCAATCGTAAGTCCTGGTGTTGCTACTAA
ACCATTACCTATCGCACATATGACGAAACCAATGACAACTGCCATGACATATTGTGATGCGGATAATTGA
GTCATACTAATAACAGTGATGCCGATGACTGGGAACAATGGGCCAATGATGAGCATCAACTTGCCACCGA
AGCGTAACGTTGCCTTTTCACCTAATCGAATCATCGCAATGGCTACAATGGCATAAGGTAATGTAACTAA
ACCAGATTGAGCAGCAGATAATCCAAGGTGAGTTTGTGCATATATAAAGAAGACAACCGTTACACCGAGA
CCACTGTTTAAAACAAAGTTATTTAAAAAAGCACCAATAAATGGACGGTTACGAAATACTGCGAAATCAA
TAAATGGTGCTGTAAGACGGCGTTCAATGATAATAAATATAATTGTAGAGATAATAAATGTACTAAGACA
AATATATGAAAACTTACTAAACCAACCTTGTTCAAAACCTTGTGTTAATAGCAATGTGAAGCTTCCAATC
ATTACAGCAAAAACTGTCATACCCTTATAATCAAAAGGATGATGAGTACGATGTTGTCTTACTTTTTCTG
ACGTCCCTTTAAGAAGTAGTATGGCGATTAAAGCTATTACGATACTTATAATGAAATTAGTTTGCCATCC
GAAATTTGTGGCAATTAAACCGCCAATGACACCTGCTAGGCCGATACCACCCACGGTACTAATCATTAAG
TAACTAATGGCACGTCTTAAATGATCACCGTTAAATTGATGATTTAAAACACCTACCGTTGAAGGTAATA
AGATAGCTGCTGATAAACCTTGTAAAATTCTACCTAAAATTAAAAGAGCGGTTATGTCCGAAATAATTAA
CAGAATAGAACCGATAATGCTGGCTATGAGTCCAATGTATGTCATTTTTAATTGTCCTATTTTATCAGCT
ATGTCACCCGCGGCTACCATAAAAATGCCAGTTGCAAAAGACGTTAAACTAATCGATAAATTTAAAATGG
CAGGTGACGTATGATACGTTTGACCAACAAGTGGTCCTATATTAATAAATGATTGTGCAAACAACCAGTA
TGTTAATGCAGATAACATAATTGCAATAATAATATGACTGCGTGTTGAAGATTGTGTGTGATTCACAGAT
GTCACTCCTTGTAAAAATTAAGTATAGAAAGTCATGCTCCTAAGTTTGGAAATGTGAATTTGAATGTTCA
CTTACGGTTAAGTCATGATTTCCTTTCATATCATACCACAGTTATTGAGAATGAATATCAATTAATTGCT
TATAGTCATATTTTTTTATAGTATGTTTAGATGAAGTAGCGTTATTTGAAGGCATTTTAAGTAAACAACG
ATAATAGAGGAGTGAATATAATGTGTACAGGGTTCACAATACAAACATTAAATAATGAAATAATTCTTGG
TCGTACAATGGATTACGATTATCCGTTAGATGGTTCGCCAGCAGTGACACCTAGAAATTACCATTGGACA
TCACGTACAGGAACAACAGGTCAAACTAAATTTGGCTTTATTGGTACTGGGACAGATATGGAAGGTTTTA
TTTATGGTGATGGAGTTAATGAGCATGGCGTTGCGATTTCAACGCAGTATTTCCGAGGTTATAGTTCATA
TGCTTCCGCTCATAAAACAGGAGCGATGAATATTACACAAAATGAAATTGTGACATGGATTTTAGGATAT
ACAGCGAGCATTGAAGATATTAAACAACAAGCACCTCAAATTAATGTCGTCGCAGTTTATTTAAATGATA
TTGGTGAAGTACCCCCGTTACATTATCATGTTTCCGATAAAACAGGACGCTCAGTCGAAGTGTCATTTGA
AAATGGTGAGGTAGTTATAACGGATAATCCGATTGGTGTACTAACAAATCATCCAGATTTAGCATGGCAT
TATAGTAATTTAAGACAATATATTAATGTTTCTCCTTTTCCCTCTTCATCAAAACTATTGGAAGATGTAA
TGATTGAACCTTTAGGTAATGAATCAGGCACATTTGGATTGCCAGGTGGGTTTACGTCCACAGAGCGTTT
TGTGCGTATGGCATTTATGAAGTCACATATTTCTCAGAATAATGATAAAGAGATGGATTTAATGAATGCA
TTTTATTTATTAGATGCAGTTAACATTCCCATAGGCATTGTACGTCCACATGATGCTGATAGTCATTATA
CAATGTATCAAACGGTCATAAATTTAACTACAAAGACGTTGTACATTAAATATTATGGAAGTAATGAAAT
TGTAGAACTTAAACTTACGGATGATTTAATTCACAAAGAGGATATGACAATTTTTAAGCCAGAAACTCAT
TTAATTGTAAAAAAGTTAAATGAAGATTATTAAGTGAAATATAACAATTTGGCTTTTTGCAAATTTGAAG
TAAATATTGCTTTATACATAAGCGTATGATGATATCAATGTCCTTACGCTTATTTTTGTGCAATTTAGAA
GTAAAGATATGTCATTTTATTATCATTACGTATATTTTTTGTAATAGTATTTCAATGAGTTTGGCAAAAC
ATTTCTATAATATTAAAAAGTTTGAAAATGTGATTTAAACACTTTACTAGGTGGTTTGATTATTTTAGTA
TGTGCATTACAGTTTATTGAAAACTAACATTAACTTTAATGGAGGATGTTTTATACATGAAAAAATTAAC
GGCAGCAGCAGTAGCAACGATGGGCTTCGCTACATTTACAATGGCACATCAAGCAGACGCAGCAGAAACG
ACGAATACGCAACAAGCACATACACAAATGTCAACACAATCACAAGACGTATCTTATGGTACTTATTATA
CAATTGATTCTAATGGGAATTATCATCACACGCCAGATGGTAACTGGAATCAAGCAATGTTTGATAATAA
AGAATATAGCTATACATTAGTAGACGCACAAGGACATACACATTACTTTTATAACTGTTATCCAAACGAT
GCAGATGCTAACGGAAGCGGTCAAACATATGTAAAACCTTTAACTGCAGGAGATAACAATGACTATACAA
CGAGTCAAAGTCAACAACATATTAATCAATATGGTTATAAAGCAAATGTAGGGCCAGATGCGAGTTATTA
TTCACAGAACAATAATGGTCAATCATATACGCGTCATGATGGAAATGGAGAAGTCAATTATCCAAATGGC
ACATCTAATCAAACAACAAACCAAAATGGTGAATCAGCTAGTAAAGCGACAGCAACTGGAAATGCCTCAG
ATGCAAGTTGGCTAACTAGCCATAAACAATTACAACCGTATGGTCAATATCATGGTGGTGGCGCGCACTA
CGGTGTCGATTATGCAATGCCTGAAAATTCACCTGTATACTCACTGACTGATGGTACAGTAGTACAAGCA
GGCTGGAGTAATTATGGTGGTGGTAATCAAGTAACGATTAAAGAAGCGAACAGTAATAACTACCAATGGT
ATATGCATAACAATCGTTTAACTGTGTCAGCTGGTGATAAAGTAAAAGCTGGCGATCAAATTGCATATTC
AGGTAGTACAGGTAATTCAACAGCGCCTCACGTACACTTCCAACGTATGTCTGGTGGCATTGGTAATCAA
TATGCAGTAGACCCAACATCATACTTACAAAGTAGATAATACAACAAATCCCAAGATACAACATTTGTAT
GGTTGTAACTTGGGATTTTTAATTTTAATAATAGGTATATGCCCAGTGTTTATCATCTAAGACATGTCGA
TAAAATGGATCTTGACCGATTAATTTGATTTCATCAGCAAGTGCTTCCACTTCATCTAAATGATGTGTTG
TTAATATAATTAAGCATTTAGATTTCATAATGTTAAGTAGTTGATGAATATCATGTCTAGATTTTAAATC
AATACCAACCGTAGGCTCATCTAAAATAAGAATTCGTGGTTGTCCTAATAATCCGACTAATATATTAATT
TTACGTTTGTTTCCACCAGATAGTGTAGATACTTTTACAGATGTATCGTCAAAGTTTAATTGTTGTAAAT
ATTCATTGATTGTTGCATCAGAGATAGGTGTTTTACAGAGTGATTTAAAGAACTTAATATTTTCAGCAAC
TGTCATATGCTCAAATAATGCAATATCTTGAGGAACATAACCGATATGATTTTGAATTTGTCTTTGATTC
CATTTTTCACCAAAATAGGTGATGTTGCCATTGTTAGCTTTTTCAATACCAGCAATCATACGAAGTAACG
TTGATTTTCCCGCGCCATTATCACCGAGTAAAATCGTTAAGCGGTTGCTATCAAATGACATGGATAAGTG
GTGGAAAATCTGTTTATTGCGGTATCGCTTTGTAAGATTATTGATTTCTATCATTAGATACGCTCCTTTA
CATGAAAATGGTCAAATATACGATGCTCATAGCAAATGCATATATAAATGTCATAAATAGACGATGACTT
AATGTTTGAATATGGAATAAGATAAAAACAATACCAATTTCGTAAACTAATATAAGTAATAGTGATTTCA
AGTAAAATACTAAGGTGAGTGGTTGTGACATGTATAAACTAACTGCCCATAATAGCAACAATAACAAGGT
ACTATGTGTTAGTACATAGGTGCTATATAGCTTTAAACGACTTAAATGATATTGTGATAATCGTTGCAAT
GCTGCTTGTTGATTTAATCGATAGTGAAGTACAACTTGAACAGCACTTACACATAAAATTACAGCAAATA
TTAAGCTGATTGAAATGGAGTGTTGTGCTTGATGTGTAAGTGAAACAAATTTAATTTTAGAGTCTGGTGT
ATGTTTATAGTACGATTCATTGATATCTGTTATAGAATGATGTTGTTTCATATCGTCGAGATGTTCATAA
ATGATATTTGGTATTTGTTGTTGATACAATGAACTACTAACAATCTCTACAGCAATGCTACCGATAAAAT
CATCTCTACCATATAATTGTATGACTTCTTTTAAACGATTCTCTTTTAACTTTTTAGAGAACCCTTTAGG
AATTTGCATACTCAAAATAGATTCCTTTTTAGTGACATCATCTTCAATATAACCTTCATTTTCATCAACT
GTTTTAATGATTACATAATTAGATTTTTTAATTTTATTAATTAACGATTTTGATGCATTAGTTTGGTCTA
AATCTTGAATGGTGATAGGAATTTTAAAATTTTCATGCGCTGCACGATAACCAAGACCGCATAGAAAAAG
AGTGATTAATATGATTGCAACTAGCATGATGTATTGCAGCCATTGTTTTAACACAACAAGTTGGATATAA
GGTTTCATCTGCGATACCTCCAAACTAATACAACTAAGTTAATAATAATCAACGTAATAATACTTATGTA
GAAACTAGGGTGTAAATCTAAAATATAGTTGTTTAAAATAATTTCTAACAATTGATTCGTAACAATAGCA
AATGGTTGAATAGTAAAAATGCCGTTTGCTACGTGCTGTAGAAAAATAGTAGGTATAGTCATGCCAGATA
GCATCAAAACTATAATAGCTAATATGATCTTACAAATACTATTGAGTAAATAGGTTGTTAAGAGTTCGAT
TAACAGTAAACACAGTACTAAAAAGGTAACATAATAGCTTAAATGAATGGCTAACGTTGGCCAATTATAT
AGTTCGAACGTATTTGGAATATGATACAAAATCCAAATTAAGCCGAGTATGCTCCATAGCATCGTATATA
TCCATGTAATAAGCGCACGAATGATTAACAAACGCTCTTTAGCAAAATGAAACATTTTCAAACGCTCTTT
AAGTACAGTATCTTGGTTCATTTTTAAAACTGTAAATAAAGATAGTGCAAAGATAAATATCGTTGCTAAA
AATCCGGTAATTGCATAGTAACTTGCCGTTTCATATAAATGGATAGGTTCTAAGTTGAATGCGCCTGAAC
GGTTTAATCCCGTAATCAGCAAATCTGTCATGACATTTATACTGTCAGAATGTGATGCTTTCGGTGCTAA
GTCTTGAAAAGCTAAAATACCACCCATCGATAGCATAAGACGTTGATAAACAGAATCTGTTAACTGTGAC
AACACAACACTCTTCATTGATTGTTGATCGTATGTATATACTGAAATTGGTAATTGACCTTGTTTATAAA
AGGCCTTTGTCATACCTTTATCAAAGACAAAGTAGCCTTGAAGTTTCTGCTGTTTTAGCAAATCATGTGC
TTTCTTTTCATCATAAGCTTTAATACTCACATTTTTTCCTAGGTTACTCCCTTTACCAATAGAGTTTAAG
ATTAATTTCGTTTCACTAGATTGATCTTTATCCACGACACCTATATTAAAATGGTTGTCATCTTCTGTTA
CATGTTGAATGGTCGTTAATGTAATGAGAAGTGCCGCTAAGATAAATAGTAAGTAAATAATTAAATACCA
CTTTTTCAATAAAAAAGAGTGGTAGATACGAAACAAATGTATTGTTTTCATTTAACCACTCCTCCAATGA
TAAGATTGAAAGGCAAAATGACCTTCCAATCTTATTTTTATATTTTAGTTATTTAGATGTCTTTTTTAAA
ATTGATTCAAACATTTTACCGCCATTTTTCTCGATTTCTTTTTCAAGTTTTTCGCGGTCTTTTGAAGATA
AACTATTGAAGTCTTTAGCACCACTAGCATCAAAATCAATATCTGTTTTTAATTTTGTGTTAGATTTTAA
GATAAAGTTAATAGGTTCTTCAGCAAATTTGATACCAATATTTAATGTAGATTTCTGAGTATTATTTTTA
ACATCAGAATCTATATTATTTTCAAACGTAATTTCATTTTCATCGCTATATTTATCCATTGCAAAAGTGA
TTTTACCTTTATCTTGACGTTTTGTGCCGTCAACTTTTTCTTGGTTATCTAATGTGACTTTTGATTCATC
ATATTCTGTCTTTTTAGCTAATTCGTATTTATCATTATATTTATTATCTTTTTCTTTAGAAGATACGCCT
TTAATTGTATATTTTGATTCATCATACGAGTACTTATCTTGGTCGAAGTTAATTGCATAATCCACTTTTA
ATTTATCGTCTTCTAAAGTGTTAGTACCTTTGATTTTAGTTTTATGATTTTCTTTGTCTGTAATTGTAAT
TTCTCTTTTTACAATTGTATGTTTTTCTGTATAAATTTTAGATTGAATTTTAGCAAATTCATCTGTTTTA
GTTTCTTTGATATTGTCAATTGCTTTTTTGATCTCTTTATCAAAGTCTTTTTTAGTACCTTGTTTTTCAA
CTAATTTTTTAATATCTTTATCTTTTTTAGCTTCTTCTAATACAGCTAATGTAATTTTTTTAGTGTCTGC
TCTGCTAAGTGTTAATGTGACAGGTCTAACTTTGTGCTTTTCGCCATTAATCTTAATTTCTTCTTTTTTG
CCTTTTTCAAAATTGTCGTCTTTTAATTTGTCGACAATAAGTTCTGAGTATTTTTCAGCAATCTTTTCGT
AGTCACTTTGTTGCGTTTGAGCATTACTAAAAATACTATTTAAGTTTAATTGTTGATTTGTAATACCATT
TTCTTTTGCTGTTTCTTCATCTTCACCTGTAAGTTTTGCATAAGTTGATAGTAAATCAGAATTATCAATA
CTATATTTCCTTTTAAATAAAGGTGATTCAAAATAGTGCTTATCTTTATCTGCGGCTAACTGGAATTTCC
CTAATTCAGTGTCTGCTAATGTTGGCTCAAGATTAATCATTGATTTCTCTTTTTTAGGATCATAGCCATA
CGACATTTTAATTTTAGAAGCATTAACAACAGATTTTGGAATATCAAGATTTTTAGTGAGATCATCTGAT
GCATCTGCACTTAGTTCTAATGAAGATAAAAATGAATTATCTTTCATTTTTTCTTGGAATTTCACTTCAT
TTTCGAAGCGATCATTGAAATAATCTTTATACATTTTTGCTGTTTGTTGTTCACTTTTTAGGTATGTATT
TTTCGGTGTATTAGCAAAAAATGCATAAACTCCCCACGCAATTCCACCTATTAATAATAAGACAATAATA
ATAGGAATTATAATTTTTAGTTTTTTAGACATTTTGTTTCCTCCCAATTATTTATGAGTTAATCATATCA
GAACAATACATTTTATTAAATGGTTTATTTTAAATTTTGTTTAAATTAATAGAATTTTAGTTATAATAAT
GTTTAATAAGTTATTGAAAATCTAATAAACTACAAAAAATAGTTTGATTACATAATGATTTTTGAAATGT
GTTGATTAACTTGCTAAGAAACATTTTATTTACGAAGAAGATTTATTTAACTTATTGAAAATATTGAAGA
TATATTGGGGGGATTAGTGTAATGGAGATAAAGGAAATTGTAGCAAATATAAAAAGGCCTTACTTAACAA
CTTTTGTAATATTTACGATTTTGCTCTCATTGTTTTTTGATGCGATTATGTTTTTCAATAGTAAACTTTA
TGATAAGTTGCCATTATATTTAGTCGTATTTTTAATTTTTGCAATAGTAGTGTCAATTTTACTGTATTTA
CAAGAAAAAAGTGAGAAGGTAAAAGTTGAGAAAAAGTATGTGATTTGGTATATGACACTAAATGTTATAA
CTGGTTATTCAATGCCATTATTTATTGCTTCTACTTATGTTGTTGGTGCAGCAGTAAATGATATAGATGT
GTTTTATTATTGGTGCGGAGTAGCTTTGATGCTATTTATTTCTTGGTTAGGTTTATTTTTATTTTACAAA
AATGAATTTGATAGTGAAAATCCTAATCCTGCAGTTAACTTTATAGCAATTATTATAAAATTATTTGCTT
TAGCAACTTTATTTTATATAAGTAAGGTTGCGCCTAGTATTGCGGATGAAAAGAACTTTATATTTATAAG
TATACTAATAAATTTAGGTGTTGATGCTCTACTTGTTAGGTCATATTTTAATTACGCGTTATACAAGAGT
ATTAAGAAAGATATCGAAAATGAAGGTAAGACAATGTAAAGGAAAGATATAAAAAATAATAGGAGTTTAA
CCATGATAATTTTTATTTTAATAACAATATTTGCTATTTATTATATAGCTATGATTGCTAGTTTGTTTAA
GAGTGAAGGATTTTCAATAATAGGTTTAATATTAGATGTTGTTATAATGGGGACGTTGATTTTTTACTAT
TTTATAGGCGCTCGCTTTGTTGATAATGATTTAAGTAACTTTTTAATGTTCATGGATATTGGATCATATA
TTTTTATGTACCTTGCAATTAAGTGTTTATGGGTGAAACCTAAGGTAGTAAATTATTTGATTGCAAAAGA
ATTGGATGAATCTAAAGAGGTCATTGAAGAGCAGGAATTAGATTTACAGACATCAAAGATAAGAGGTATC
TACTTTTTCATTATTGCAGTAGTGATGTTAATTATCGCTAAATTAAGGATGCAACCAGAATTACAAGCAG
ATGCGGTATCAATGAATCCAGTTTTTATTTTTATAGGTGTTATTATCATTTTAATTTGGCTAATACTAGA
TATATATCGTAAGAAGAAATACGGTATATTCTTATTCAAGACGATAGTGCCATTAGTTGTTACGACATGG
ATTATTATCGCTACAATTATACTTTCATAAACGATATTGATTAATAGGGAATTCAGAAAATATTTCTTTG
TAACTTTATAATCGAATATCATACAAAATAAAGCGACCAATTTTGCAGTGTTACGAATTGTAAACTGCAA
ACTGGTCGCTTTTTATTGATGTCATTATTAATTTAATGAATGTAATTATATGATGACACTTCTGAAGCAG
AAATGGTTCTTGATGAAACGATATATTCACCAACCCAGTTCATCTCGGAAATTAAAATACTACCATCAAT
ATTTACTTTCTCTACGTAAGCAACGTGACCAAAGGGGCCATTTACAGTTTGTAAAATAGAGCCTCTTGTA
GGATGTCTATCTACTTTAAAGCCATTGCTAGCAGCTTGACCTGCCCAGTTTTTGGCGTCTCCCCAAAATG
TACTAATTGTATGCCCTTCTTTTGCACGTTTATCAAAGACATACCATGTGCATTGTCCAGCAGTATATAA
GTTGTTTTTGCTTGTAAACAAAGGTTGATCAATGATTTTACCATTTCCTAACGCTAAAGGTTTACCATCT
GCAGTCTTTGCTTTGTCATTAAATTCAGCAATTTGTAATTCGTCATACAATTCATCTAAGTCGATTCCTG
TAATGAGTCCTTTTTTGTCTTTTGAAAATGCATTATTTAATTCATCATCGCTACTGTCAAAATTCGGTGT
TGCAGGTGTCAATGGATTGCTTGGTGGCGTTTGAGGCGGTGTGTGTGAATCAATTGCATCGTTAATGTTA
GTGTACTGATCACTCAATGGTGAATGGTACTGATTAGTATTATGGTCACGCTGATTTGTGCGTTGATTAT
TCTCAGATGTACGTGACTGTGATTGTTGATTACTATTTGGCATATTATTTTTGTCGTAAGTGTATGTATA
TGTGCCATTGTCTTTATTCACTTTAAATTGTGCATTTGGGTGGGCTTTTTGTGCTTCTTCTAGTGTTTGA
TTGTCATTCGTAGTAGCTATAGCCGAATGGGGCAATATACTAAAAAAAGCAAGAGTTGTCATAGTCAGTA
AAATTGTTTTCTTCATAATAACCATATAATCCTTTATGTATTTAATTTAATTTTAGTATACACATTTATA
TTACAAAAATGAATGGTTAATTAAAAATATATGGGTATATTCAATATATTTATTTAAAAAAAGCTAAAAA
TACTTAAAAAACTATATACATATACTAATAATTTATATATTATTTGAGTAAGGAACACTTTTCTAAATAA
TAGTGTCCCTAAAAAGTTTTGATAAACTTAAAATATTCAGGAGGTTTCTAGTTATGGCAATGATTAAGAT
GAGTCCAGAGGAAATCAGAGCAAAATCACAATCTTACGGGCAAGGTTCAGACCAAATCCGTCAAATTTTA
TCTGATTTAACACGTGCACAAGGTGAAATTGCAGCAAACTGGGAAGGTCAAGCTTTCAGTCGTTTCGAAG
AGCAATTCCAACAATTAAGTCCTAAAGTAGAAAAATTCGCTCAATTGTTAGAAGAAATCAAACAACAATT
GAATAGCACTGCTGACGCTGTTCAAGAACAAGACCAACAACTTTCTAATAATTTCGGTTTGCAATAAGCA
TTCTGGAATTGGCAAAGTCACACTCAATGATGTGGCTTTGCCTATCATTTTTTTAAGAATATAACTGAAA
GGAAATAAGCATGAAAAAGAAAAATTGGATTTATGCATTAATTGTCACTTTAATTATTATAATTGCCATA
GTTAGTATGATATTTTTTGTTCAAACAAAATATGGAGATCAATCTGAAAAAGAATCTCACAATGTAAGTA
ATAAAAATAATAAAATACATATCGCAATTGTTAACGAGGATCAACCAACTACATACAACGGTAAAAAGGT
TGAGTTGGGTCAAGCATTTATAAAAAGGTTAGCAAATGAGAAAAACTATAAATTTGAAACAGTAACGAGA
AACGTTGCCGAGTCAGGCTTAAAAAATGGTGGATACCAAGTCATGATTGTTATTCCTGAAAACTTTTCAA
AATTGGCAATGCAATTAGACGCTAAAACACCATCGAAAATATCATTACAGTATAAAACAGCTGTAGGACA
AAAAGAAGAAGTAGCAAAAAATACAGAAAAAGTTGTAAGTAATGTACTTAACGACTTTAACAAAAACTTA
GTCGAAATTTATTTAACGAGTATTATTGATAATTTACATAATGCACAAAAGAATGTTGGCGCTATTATGA
CACGTGAACATGGTGTGAATAGTAAGTTCTCGAATTACTTATTAAATCCAATTAACGACTTTCCGGAATT
ATTTACAGATACGCTTGTAAATTCAATTTCTGCCAATAAAGACATTACAAAATGGTATCAAACATACAAT
AAATCGTTATTAAGTGCGAATTCAGATACGTTCAGAGTAAACACAGATTATAATGTTTCGAACTTAATTG
AAAAGCAAAGTTCACTATTCGATGAACAGAATACAGCGATGGATAAGGTTTTACAAGATTATAAGTCGCA
AAAAAATAGTGTAGAACTTGATAACTATATTAATGCGTTGAAACAGATGGATAGTCAAATTGATCAACAA
TCTAATATGCAAGATACAGGTAAAGAAGAATATAAACAAACAGTTAAGGAAAATTTAGATAGATTAAGAG
ATATCATCAAGTCACAAGAATCTCCATTTTCAAAAGGGATGATTGAAGATTATCGTAAGCAATTAACTGA
ATCATTACAAGATGAACTTGCGAATAACAAAGACTTACAAGATGCGCTAAACAGTATTAAAATGAACAAT
GCTCAATTTGCTGAAAACTTAGAGAAACAACTTCATGATGATATCGTTAAAGAACCTGATACAGATACAA
CATTTATCTATAACATGTCTAAACAAGACTTTATAGCCGCAGGTTTAAATGATGATGAAGCTAATAAATA
TGAAGCAATTGTTAAAGAAGCTAAACGTTATAAAAACGAATATAATTTGAAAAAACCGTTAGCAGAACAC
ATTAATTTAACAGATTATGACAACCAAGTTGCGCAAGATACAAGTAGTTTGATTAATGATGGTGTCAAAA
TTCAACGAACTGAAACAATTAAAAGTAATGATATTAATCAATTAACTGTTGCAACTGATCCTAATTTTAA
TTTTGAAGGTGAAATTAAAATAAATGGTAAAAAGTATGATATTAAAGATCAAAGCGTACAACTTGATACA
TCAAATAAAGATTATAAAGTTGAAGTTAATGGTGTCGCTAAATTGAAAAAAGATGCTGAAAAAGATTTCT
TAAAAGATAAAACAATGCATTTACAATTATTATTCGGACAAGCAAATCGTCAAGATGAACCGAATGATAA
AAAATCAACGAGTGTTGTGGACGTAACATTGAATCATAACCTTGATGGTCGCTTATCGAAAGATGCATTA
AGTCAGCAATTGAGTGCATTATCTAGATTCGATGCACATTATAAAATGTACACAGATACAAAAGGTAGAG
AAGATAAACCATTCGATAATAAACGTTTAATTGATATGATGGTTGACCAAGTTGTTAATGACATGGAAAG
CTTCAAAGACGACAAAGTAGCTGTGTTACATCAAATCGACACTATGGAAGACAATTCAGACAAACTGATT
GATGACATTTTAAATAACAAAAAGAATACAACAAAAAATAAAGAAGATATTTCTAAACTGGTTGATCAGT
TAGAAAACGTTAAAAAGACATTTGCTGAAGAACCACAAGAACCAAAAATTGACAAAGGCAAAAATGATGA
ATTTAATACAATGTCTTCTAACTTAGATAAAGAAATTAGTAGAATTTCTGAAAAGAGTACGCAGTTGTTA
TCTGATACCCAGGAGTCAAAATCAATTGCAGATTCAGTTAGTGGACAATTAAATCAATTAGATAATAATG
TGAATAAACTGCATGCGACAGGTCGCGCATTAGGTGTAAGAGCGAATGACTTGAACCGTCAAATGGCTAA
GAACGATAAAGATAATGAGTTGTTCGCTAAAGAATTCAAAAAAGTATTACAAAATTCTAAAGATGGTGAC
AGACAAAACCAAGCATTAAAAGCATTTATGAGTAATCCAGTTCAAAAGAAAAACTTAGAAAATGTACTAG
CAAATAATGGTAATACAGATGTAATTTCACCAACATTATTTGTATTGTTGATGTATTTACTATCAATGAT
TACGGCATATATTTTCTATAGTTATGAACGTGCTAAAGGGCAAATGAATTTCATCAAAGATGATTACAGT
AGTAAAAACAATCTTTGGAATAATGCAATTACGTCTGGTGTTATTGGTGCAACTGGTTTAGTAGAAGGAT
TAATTGTCGGTTTAATTGCAATGAGTAAGTTCCATGTATTAGCTGGCTATAGAATGAAATTCATCTTAAT
GGTGATTTTAACAATGATGGTCTTTGTACTCATCAATACGTATTTATTACGACAAGTTAAATCAATTGGT
ATGTTCTTAATGGTTGCTACATTAGGCTTATACTTTGTAGCTATGAATAATTTAAAAGCATCTGGTCAAG
GTGTTACTAATAAAATTTCACCATTATCTTATATTGATAATATGTTCTTCAATTATTTAAATGCAGAACA
TCCAATAGGTTTAGCGTTAGTAATATTGACGTTAATCGTAATTATTGGATTTGTACTGAACATGTTTATA
AAACACTTTAAGAAAGAGAGATTAATCTAATGTTGATGAATAGCGTGATTGCTTTAACTTTTTTAACAGC
ATCTAGCAATAATGGCGGACTTAATATTGATGTGCAACAAGAAGAGGAAAAGCGAATCAATAATGATTTA
AATCAATATGATACAACGCTATTTAATAAAGATAGTAAAGAAGTCAACGATGCGATTGCTAGACAGAAAA
AAGAACGACAACAACAAATAAAAAATGATATGTTTCATAATCAAGCGAGTCACTCGACTCGCTTGAATGA
AACTAAAAAAGTGTTATTTTCCAAATCTAACTTAGAAAAGACTTCGGAGAGTGATAAAAGCCCCTATATT
CAAAACAAGCAGGAGAAAAAAATATTCCCGTACATTTTGATGTCTGTAGGGGCTTTTTTGACTTTAGGAT
TTGTCATTTTTTCAATTCATAAAGGGAGACGAACGAAAAATGAATCAGCACGTAAAAGTAACATTTGATT
TTACTAATTATAATTACGGCACATATGACCTAGCTGTACCGGCATATTTACCGATTAAGAACTTAATAGC
TTTAGTATTGGATAGTTTGGACATTTCAATATTTGATGTCAATACACAAATTAAAGTGATGACGAAAGGT
CAATTACTTGTTGAAAATGATCGACTCATTGATTATCAAATCGCTGATGGAGATATTTTGAAGTTACTAT
AGGAGGAAAAATAGATGGTTAAAAATCATGACCCTAAAAATGAAATGCAAGATATGTTAACACCTTTAGA
TGCCGAAGAAGCAGCTAAAACAAAATTACGCCTAGATATGAGAGAGATTCCTAAGTCTTCAATTAAGCCA
GAACATTTTCATTTAATGTACTTATTAGAACAACATTCTCCATATTTTTTAGATGCTGAACTAACAGAGC
TGCGTGACAGTTTCCAAATACATTATGACATTACTGACAACCACACACCTTTTGATGATATTAAGTCATT
TACTAAAAATGAAAAATTACGTTACTTACTCAATATCAAAAATTTAGAAGAAGTAAATCGCACACGCTAC
ACATTTGTGTTGGCGCCGGATGAATTATTTTTTACAAGAGATGGACTGCCGATTGCTAAAACGAGAGGGT
TACAAAATGTTGTTGATCCTTTGCCAATGTCAGAAGCTGAATTTTTAACAAGATATAAAGCACTGGTGAT
TTGTGCATTCAATGAGAAACAGTCATTTGATGCTTTAGTTGAAGGGAATTTAGAACTACATAAAGGAACG
CCATTTGAAACTAAAGTTATTGAAGCGGCAACATTAGAATTACTAACGACATTTTTAGATGAACAATATC
AGAAACAAGAAAAAGATTATAGTGAAAATTATGCATATGTTCGTAAAGTAGGGCATACCGTTTTCAAATG
GGTTGCTATCGGTATGACAACGTTAAGTGTGTTATTAATTGCATTTTTAGCCTTTTTATATTTTTCGGTA
ATGAAGCATAATGAGCGCATTGAAAAAGGATACCAAGCATTTGTGAAGGATGATTATACACAAGTACTAA
ATACGTATGATGATTTAGATGGTAAAAAATTAGACAAAGAAGCGCTTTACATTTATGCCAAAAGTTATAT
CCAAACGAACAAACAAGGTTTAGAAAAAGATAAGAAAGAAAACTTGCTTAATAATGTGACGCCAAATTCG
AACAAAGATTACTTATTATATTGGATGGAATTAGGACAAGGACATCTTGATGAAGCGATTGACATTGCAA
CTTATTTAGATGATAACGATATTACAAAATTAGCGTTGATTAATAAATTAAATGAGATTAAAAATAACGG
AGATTTATCGAATGATAAACGTTCTGAAGAAACGAAAAAGTATAACGATAAATTGCAAGATATTTTAGAT
AAAGAAAAGCAAGTTAAAGATGAAAAAGCGAAATCTGAAGAAGAGAAAGCAAAAGCGAAAGATGAAAAAT
TAAAACAACAAGAAGAGAACGAAAAGAAGCAAAAAGAACAAGCGCAAAAAGATAAGGAAAAACGTCAAGA
AGCTGAAAGAAAAAAATAGTATAGGACTGAGGCAAAGACAATGCATAAATTGATTATAAAATATAACAAA
CAATTGAAGATGCTCAATTTGCGAGATGGTAAAACATATACTATTAGCGAAGACGAGCGTGCAGATGTTA
CGTTGAAATCGTTAGGCGAAGTCATTCATTTAGAGCAAAATAATCAAGGCACTTGGCAAGCAAATCACAC
TTCTATTAATAAGGTGCTTGTTAGAAAAGGTGACCTTGATGACATTACATTACAGCTTTATACGGAAGCT
GATTATGCATCATTTGCGTATCCTTCGATTCAAGATACGATGACGATTGGACCAAATGCATATGATGACA
TGGTCATTCAAAGTTTGACAAATGCCATCATTATTAAAGATTTTCAATCAATACAAGAATCACAATATGT
GCGCATTGTGCACGATAAAAATACAGATGTGTATGTTAACTATGAACTACAAGAGCAATTAACGAACAAA
GCTTACATTGGTGATCATATTTATGTTGAAGGGATATGGCTCGAAGTACAAGCCGATGGTTTGAATGTAT
TGAGTCAGAGTACAGTGACATCGTCATTAATTCGCTTAACACAAGAGATGCCACATGCACAGGCAGATGA
CTACAATACGTACCATCGTTCGCCAAGAATTATTCATCGTGAACCGACTGACGATATTAAGATTGAAAGA
CCGCCACAGCCAATACAGAAGAACAATACAGTGATATGGCGTTCTATTATACCGCCATTAGTGATGATTG
CTTTAACTGTTGTCATCTTTTTAGTGAGACCAATTGGTATTTATATTTTAATGATGATTGGTATGAGTAC
AGTAACGATAGTATTTGGTATTACAACGTATTTCTCTGAAAAGAAAAAGTATAACAAAGATGTTGAAAAA
CGAGAGAAAGATTACAAAGCTTATTTGGATAATAAATCTAAAGAAATTAATAAAGCGATTAAAGCACAAC
GTTTTAGTTTGAATTACCATTATCCAACGGTTGCTGAAATTAAAGATATCGTCGAAACGAAAGCACCAAG
AATATATGAAAAAACATCACATCATCACGATTTCTTACATTATAAGTTAGGTATTGCGAATGTTGAAAAG
TCATTCAAATTAGATTACCAAGAAGAAGAATTTAACCAACGTCGTGATGAATTATTCGACGATGCTAAAG
AATTGTATGAATTTTACACAGATGTAGAACAAGCACCATTAATCAATGATTTAAATCATGGACCGATTGC
ATATATTGGTGCACGACATCTCATTTTAGAAGAATTGGAGAAAATGCTAATCCAATTGTCAACATTCCAT
AGTTATCATGATTTAGAGTTTCTATTTGTGACACGTGAAGATGAAGTTGAAACATTGAAATGGGCACGTT
GGTTGCCACATATGACATTGAGAGGTCAAAACATTAGAGGGTTTGTTTACAATCAACGAACACGTGACCA
AATTTTAACGTCAATTTATAGCATGATCAAAGAACGTATCCAAGCTGTGCGTGAACGCAGCAGAAGTAAT
GAGCAAATTATTTTTACACCGCAATTAGTGTTTGTCATTACAGATATGTCATTAATTATTGATCATGTCA
TTTTAGAATATGTAAACCAAGATTTATCAGAATATGGTATTTCATTAATCTTTGTTGAAGATGTGATTGA
AAGTTTGCCAGAGCATGTAGATACCATTATTGATATCAAGTCTCGTACTGAAGGCGAACTGATTACTAAA
GAAAAAGAATTAGTTCAATTGAAATTTACACCTGAAAATATTGATAACGTCGATAAAGAATATATCGCAC
GACGTTTGGCAAATTTAACACACGTCGAACATTTGAAAAATGCAATTCCAGATAGTATTACATTTTTAGA
GATGTATAACGTGAAAGAAGTAGACCAGCTCGATATAGTTAATCGATGGAGACAAAATGAAACATACAAA
ACGATGGCAGTACCTTTAGGTGTAAGAGGTAAAGATGATATTTTATCATTGAACTTACATGAAAAAGCAC
ACGGACCACATGGTTTAGTTGCCGGTACAACTGGTTCGGGGAAATCTGAGATTATCCAATCATACATTTT
ATCTTTAGCAATTAATTTTCACCCACATGAAGTGGCGTTCCTATTGATTGACTATAAAGGTGGGGGTATG
GCGAACTTATTTAAAGATTTAGTCCATTTAGTTGGTACGATTACAAACTTAGATGGTGATGAAGCGATGC
GTGCCTTAACATCGATCAAAGCCGAATTGAGAAAACGTCAACGTTTATTCGGAGAGCATGATGTTAACCA
TATTAATCAATACCATAAGTTATTTAAAGAAGGTATTGCGACAGAACCAATGCCACATTTATTCATTATT
TCCGATGAGTTTGCCGAATTAAAATCAGAACAACCTGATTTTATGAAAGAACTTGTATCAACGGCACGTA
TTGGACGTTCGTTAGGTATTCATTTAATACTTGCGACACAAAAACCATCGGGTGTTGTTGATGACCAAAT
TTGGTCTAACTCTAAATTTAAATTGGCATTAAAAGTACAAGATAGACAAGACAGTAATGAAATTTTAAAA
ACACCAGATGCAGCAGACATTACATTACCAGGTCGTGCGTATTTACAAGTTGGTAATAATGAAATTTATG
AATTATTCCAATCTGCATGGAGTGGTGCAACATATGATATCGAAGGCGATAAATTAGAAGTTGAAGATAA
GACGATTTACATGATTAATGACTATGGTCAACTTCAAGCAATCAACAAAGACTTGAGTGGACTTGAAGAT
GAAGAAACGAAAGAAAATCAAACTGAGTTAGAAGCGGTTATCGATCATATCGAATCTATTACAACACGAT
TAGAAATTGAAGAAGTTAAGCGTCCATGGCTACCACCATTGCCAGAAAATGTATATCAAGAAGATTTAGT
AGAAACAGATTTCAGAAAATTATGGTCAGATGATGCAAAAGAAGTGGAATTAACATTAGGACTTAAAGAC
GTACCAGAAGAACAATATCAAGGGCCGATGGTATTACAATTGAAAAAAGCTGGTCACATCGCGTTAATCG
GAAGTCCAGGATATGGTAGAACAACGTTCTTACACAACATTATTTTCGATGTTGCAAGACACCATCGTCC
TGATCAAGCACACATGTACTTGTTCGATTTCGGAACTAATGGTTTGATGCCAGTCACAGACATACCACAT
GTCGCTGATTACTTTACAGTAGATCAAGAAGACAAGATTGCGAAGGCGATACGTATATTTAATGATGAAA
TTGATCGTCGTAAGAAGATTTTAAGTCAGTATCGTGTCACTAGTATTTCTGAATATCGAAAATTAACTGG
TGAAACAATTCCGCATGTCTTTATCCTTATTGATAACTTTGACGCAGTAAAAGATTCACCTTTCCAAGAA
GTTTTTGAAAATATGATGATTAAAATGACGCGTGAAGGGCTAGCATTAGACATGCAAGTAACCTTAACTG
CTTCAAGAGCTAACGCTATGAAAACACCAATGTACATTAATATGAAAACGCGTATCGCAATGTTTTTATA
TGATAAATCAGAGGTGTCGAACGTAGTAGGACAGCAAAAATTTGCGGTTAAAGATGTAGTGGGTCGAGCA
TTGTTAAGTAGCGATGACAACGTATCATTCCATATTGGCCAACCATTTAAACATGATGAGACCAAATCAT
ATAATGATCAAATTAATGATGAAGTATCAGCGATGACAGAATTTTATAAAGGTGAAACACCAAGTGATAT
TCCTATGATGCCAGATGAAATTAAATATGAAGATTACAGAGAATCATTAAGCTTACCGGATATAGTTGCA
AATGGTGCTTTACCAATTGGATTAGATTATGAAGGTGTTACACTACAAAAAATTAAATTAACTGAACCAG
CAATGATTTCATCAGAAAATCCGAGAGAAATTGCGCATATTGCTGAAATTATGATGAAAGAAATTGACAT
ATTAAATGAAAAATATGCGATTTGTATCGCAGATTCAAGTGGAGAGTTTAAAGCTTATAGGCATCAAGTG
GCTAACTTTGCCGAAGAAAGAGAAGACATTAAAGCGATTCATCAACTAATGATTGAAGACTTAAAACAAA
GAGAAATGGACGGTCCGTTTGAAAAAGATTCACTTTACATTATCAATGATTTTAAAACATTTATTGATTG
CACGTATATTCCGGAAGATGATGTTAAAAAACTTATTACAAAAGGACCAGAACTTGGCTTGAACATTTTA
TTTGTCGGCATTCATAAAGAATTAATAGATGCTTATGATAAACAGATTGATGTTGCACGTAAAATGATTA
ACCAATTTAGTATAGGTATTCGTATTTCAGACCAACAATTCTTTAAATTTAGATTTATTCAACGAGAACC
AGTTATTAAAGAAAATGAAGCATATATGGTCGCAAACCAAGCTTATCAAAAGATTAGATGGTTTAAATAG
CAATGAATTAAATAGGAGGGAGGTATGTTATGAATTTTAATGATATTGAAACAATGGTTAAGTCGAAATT
TAAAGATATTAAAAAGCATGCAGAAGAGATTGCGCATGAAATTGAAGTTCGTTCTGGATATTTAAGAAAA
GCTGAACAATATAAGCGATTAGAATTTAATTTGAGTTTTGCACTAGATGATATTGAAAGCACAGCAAAGG
ACGTACAAACTGCAAAATCTAGTGCTAATAAGGACAGTGTAACTGTTAAGGGAAAGGCGCCCAATACGTT
ATATATTGAAAAAAGAAATTTGATGAAACAAAAGCTTGAAATGTTGGGTGAAGATATCGATAAAAATAAA
GAATCCCTCCAAAAAGCTAAGGAAATTGCTGGCGAAAAGGCAAGTGAATATTTTAATAAAGCAATGAATT
AATATTGAGGTGAAGATATGGGTGGATATAAAGGTATTAAAGCAGATGGTGGCAAGGTTGATCAAGCAAA
ACAATTAGCGGCAAAAACAGCTAAAGATATTGAAGCATGTCAAAAGCAAACGCAACAGCTCGCTGAGTAT
ATCGAAGGTAGTGATTGGGAAGGACAGTTCGCCAATAAGGTGAAAGATGTGTTACTTATTATGGCAAAGT
TTCAAGAAGAATTAGTACAACCGATGGCTGACCATCAAAAAGCAATTGATAACTTAAGTCAAAATCTAGC
GAAATACGATACATTATCAATTAAGCAAGGGCTTGATAGGGTGAACCCATGATGAAAGATGTTAAGCGAA
TAGATTATTTTTCTTACGAAGAATTAACAATTTTAGGTGGTAGTAAATTACCTCTCGTAAATTTTGAATT
GTTTGATCCATCAAATTTTGAAGAAGCTAAAGCTGCTTTAATTGAAAAGGAATTAGTAACAGAGAATGAC
AAGTTAACTGATGCAGGTTTTAAAGTGGCTACATTAGTCAGAGAGTATATTAGCGCAATTGTAAATATTC
GAATTAATGATATGTATTTTGCACCATTTAGCTATGAAAAAGATGAATATATTTTGTTAAGCCGGTTTAA
AAATAATGGATTTCAAATACGAATTATAAATAAAGACATTGCATGGTGGTCGATTGTACAATCATATCCT
TTATTGATGAGACAAGAAAAGTCTAATGATTGGGACTTTAAACAAATTGACGATGAAACATTGGAGAACT
TAAATAATGAAAGTATCGATACGATTGGGCGTGTTTTAGAAATTGAAATATACAATCATCAAGGTGACCC
TCAACAAAGTTTATATAACATTTATGAACAAAATGATTTGCTACTCATTCGATACCCATTAAAAGATAAA
GTGCTGAATGTTCATATTGGTGTCATTAATACATTTATACGAGAATTATTTGGATTCGATACTGATGAAA
ATCATATTAATAAAGCAGAGGAGTAATGACGTTGAGTGGAAAAATTAGTGTTAAAGCTGAAACGATTGCA
CATGTTGTAAAAGAATTAGAAAGCATTAGTCAAAAGTATGATGAAATAGCTCAAAACTTTGGGAAAATAG
CGCAATTAAATTACTACAGTAGTGAAAAAGCTGCACATTCTATGGAAAATGGCTATAGTAGTGCTGCAAC
AGTCATTAGTGGTCTCAAAGGTCCACTGAGCACACTCGGTGGTGGCGTCATGAATTCAGCACAAAAGTTC
TTTGAAGCAGATGAACATTGGGGTACGGAATTTGCCAAGCTTTACTATAATATTGAGGGATAGGTGCATG
ATATGACAAAAGATATTGAATATCTAACAGCTGATTATGACAATGAAAAGTCATCTATCCAAAGTGTAAT
AGATGCAATAGAGGGGCAAGACTTCTTAGATGTAGATACAACAATGGATGATGCGGTAAGCGATGTCAGT
TCTTTAGACGAAGATGGCGCAATATCATTAACGAGTAGTGTAGTAGGTCCACAAGGATCTAAATTAATGG
GGTATTATCAAAATGAGTTATATGATTATGCATCTCAATTAGATTCGAAAATGAAAGAAATTATTGACAC
GCCATTTATAGAAGATATAGATAAAGCATTCAAAGGTATAACGAATGTTAAATTGGAAAATATATTAATT
AAAAATGGCGGTGGTCATGGTAGAGATACCTATGGGGCTTCTGGGAAAATTGCAAAGGGAGATGCCAAGA
AAAGTGACAGCGATGTTTATAGCATCGATGAAATATTAAAATCGGATCAAGAATTTGTAAAAGTAATTGA
TCAGCATTACAAAGAAATGAAAAAAGAAGATAAGAAATTATCTAAGAGTGATTTCGAAAAAATGATGACT
CAGGGCGCTTCTTGTGATTACATGACAGTAGCTGAAGCGGAAGAGATAGAGGAGCAAAAGAAAAAAGAAT
TGGCAGTTGATATTTTAGCGGGTGTCGGAATTATAGCTTTAACTATAGTCAACCCTGTCGCAGGTGCAGT
AGCAGCAGGTGCATATACCGCTTATTCAGCAGCCAATGCAGCCACAGGAAAAAATATTATAACTGGAAGA
AAGCTATCTAAAGAAGAACGCATCATGGAAGGACTTTCGCTTATTCCATTGCCAGGTATGGGCTTCCTCA
AAGGTGCTGGGAAAAGTTTAATGAAATTAGGCTTCAAAGGCGGAGAAAAATTTGCAGTTAAAACAGGATT
GCAAAAGACAATGCAACAAGCAGTTAGTCGTATTTCACCTAAAATGGGAATGATGAAAAACAGTGTGTTG
AATCAATCTCGTAACTTTGCTCAAAATACTCATGTTGGACAAATGCTGAGTAACATGCGTGGTCAAGCAA
CTCATACTGTTCAACAAAGTAGAAATTGGATTGGACAACAAGCACAAAATGTCAAACGAATAGTGAATAA
TGGACTTGATAAAGAATTTGTAATTCCATCTAAACAACAACTTGCATCGGCGGGAATAGGCGGTATAAAC
TTTGCTGAAACAACTACTTTGAGAAACATGGGTCAAAACATGAAACGTGCTGTTACACCACAAAATCACG
TGACACATGGTCCGAAAGATAGTATGGTGAGAAGTGAAGGTAAACATAGTGTAAGTAGCCATGAAATAAA
TTCATCAAAATATGTTGAATCACCAAACTACACCAAGGTCAAATATGGAGAGCAATATGCAAGACTTAGA
CCTAAGAAACTAAAAGCAAATATAGAATATACAACACCAACTGGTCACATATATCGGACTGATCATAAAG
GGCGCATAAAAGAAGTTTATGTAGACAATCTTTCTCTAAAAGATGGCGGTCGTAATAACCATGCACAAAG
AACTGTGGGAGGAGAGGATAGATTACCAGACGATGATGGAGGTCACTTAATCGCTAGAATGTTTGGTGGG
TCAAAAGACATAGATAACCTTGTAGCACAAAGTAAATATATCAACCGTCCATTTAAGGAAAATGGTGATT
GGTACCAGTTGGAAAAAGAGTGGAAAGATGCACTAAAGTCGGGAGATGAAGTGAAAAATATTAAAATGGA
AGTGAAATACAGCGGTAATAGTAAAAGGCCAACTGAGTTTATGGTCGAATATTATATTGATAATAAACAA
TTTGCAAAACATGTAAAAAATATATAGGGGCGATAATATGACTTTTGAGGAAAATTTAAGTGAAATGTAT
AACGAGATTGCAAATAAGATTAGCAGCATGATACCAGTAGAGTGGGGAAAAGTATATGCAATGGCTTATG
TAAATGAAAGAAGTGGAGAAGTGTTCTACAATTATACTGAACCAAGAAGTGATGAATTATTTTACTATAC
GAGCGTGTTAAATAAATATAATATATCGAGATCAGAATTTATGGACTCAGTATATGAATTATATAAGCAA
TTTGATAAATTAAGAGAGTTGTTTATAGAAGAAGGACTCGAACCATGGACATCATGTGAATTTGACTTTA
CAAGAGATGGTAAATTAAACGTATCTTTTGATTATATTGATTGGGCGAATTCAGAGTTTGGACAAATGGG
AAGAGAACATTATTATATGTATAAAAAATTTGGAATTTGGCCTGAAAAAGAATATGCCATAAATTGGGTT
AAAGAAATCGAACAGTATGTTAAAGAACAGGAAGAAGCGGAAGATAGATAATCTTGATGCAAGACTAAAC
AATAAAGCTTTGTTTAGTCTTTTTTTGGCGGTTAAGTAAAAAGCAATAGATACCGTAAAGTTGATGCTCA
TCAAATAATAATATAAAGGTAATTTTAGGTTTTCATACTTTTAATCGAAAAGAATCTAATTACTTATAAA
TTTAAATGCTTAATATGCTATTACAAAGTCAATGTATAGGAGATAGATATGACTACTAAAGAAAATATTG
ATACTCTTCGAAAGCCAGGTGCACAAGCCTTAAGTTTAATATCATTGTTTTTGATACTTTTTTCATGTCT
AACTTTCTTTTTTGGTTTAGATTATGAAAGGTTTCCTAATTATTTAAAGATAACGACAATTATAGAATTA
ATAATTATCATAATTAGTTTGCTTCAATGGATTAGATTTATAGATTTCGAAAAAGAAAGTGCACAGAAAT
ATAAAAAAATATATGCTCGATTTTTAGTTGTTATAAATGTGTTAACTACTATCACTGTAGTATTTGCACT
GTGTAACCTTTATTATTTTGCAGCTGTACAAAACCATTATGATTTATTCAATTATTGGTTAATGGGTACG
ATTTCAATCATAATTAGCTATTTATTATTAGTAATTGGAGGAATGTTTACGTTGTTAAAATTACCTAAAG
TAACAAAACGTTGGGGTGGTAAAACTAAAACACATTTCGGTTTATTATTAACTGCGTTGAGCTCATTTAT
ATATATTGAAAAAATTATCGAATATATATTGGTTCCTAATGTCGTAGAATCCAAGTTTATAATTATTGTA
AGTATGTTGGTTATCGCTGGATCACAATTTGTGGCATTTCAATTTATTATGCAATACAGTAGATTCTATA
TTTTTGAATTAAACACAGAAGATGATGACTAAATGATTTTGTAAATTACTATTGGAGTATACTTATATAA
AAAATCAACTTCAACGTATATCACCATATTATTTTATGTTCAATGATGTGAATGGATTTAAATGGATCGA
TATTAAAGTAAAAGTTATGGAATATTGAGGTGCGAATATGGAGTTCTTATTATTAATTGTCGTAGCCGGA
CTGTATTATATTATATATTTAACTGCTGTGATGTATTCTGAAAAAATAGTAGTATTGCCTATAATCATCT
ATGCCATTGTGTTTGTAGTAATTGGTATCACTTATATTTTTATAGGTGACAGCTATGATCAGTTAACAAA
TTTCAATGTGATTTTGTATATGGGGAGTTTGTTTTATGCATGGATGGCTTTTAGAAATCTTTGGAACAGA
CCACTATTACTAAAATATAAGAACATTACAGATAGTTCAAGTGGAATAGTTAATAAATCTGAATACAATT
CAGTTGAAAGCTTACGTATAAATATTGAAATAGCTAAGTATAAAGGGATTATTTCTTTGATAGTAGCTAT
AGTACTAACGGTATTAATGACATTAAAGTCAACACCTCAAATTACTGCGGAAACACGTGACTTAAGTATC
TCATTTTTCATACTCAGCTTATTTATCATTATTATATTTGCAGTTTGGGATTTGATTATTAGAGTTAGAA
AAGGAGCGTTTGCTTTTGTTGTAATAAGGCCAATATTATTCAGTTGTTGGTTATTTATTTTGAATATGAT
TTTATCAAGATTAGTATAATGATAAGAAGTTGAATAAATTGTAATGTGAAAAATCATTGAGAATTTCAAT
TATTGTAACAATAGTTTCAGTTATTTTAGTTTCATTAGTTTATTTAGGTTTAAAATGAGTAATATTATTT
TGAAGAAGCATTAAGCCACGTAGAAGTGTTGTTTAATGCTTTTTATTTAACGGTAATGAAAATATAGGGG
TGATAACATGATTTTCGAAGAAAAATTAAGTGAAATGTACAATAAAATTGCGAATAAGATTAGCAGCATG
ATACCGGTAGAATGGGAAAAGGTATATGCAATGGCTTATATAAGTGAAAGAAATGGAGAAGTTTTCTACA
ATTATACTGAGCCAAGCAGTGATGAATTATTTTACTATACGAGCGTGTTAAATAAATATAATATACCAAG
ATCAGAATTTATGGACTCAGTATATGAATTATATAAGCAATTTGATAATTTAAGAGAATTGTTTATAGAA
GAAGGACTCGAGCCATGGACATCATGCGAATTTGACTTTACAAGAGAGGGTAAATTAAACGTATCTTTTG
ATTATATAGATTGGATGAATTCAGAATTTGGACAAATAGCAAAAGAAAATTATTATATGTACAAAAAATT
TGGAATTTTACCAGAAACGGAATATGAAATTAATAAAGTTAAAGAAGTAGAGAAGTATATTAAAGAGCAA
GAAAAAACTAACCTGTAGGGGAGATAACATGAATTTCGAAGAAAAATTAAGTGAAATGTACAATAAAATT
GCAAATGAAATCAGTGGAATGATACCAGTAGAATGGGAAAAGATATATACAATTGCGTACGTAGATGATC
AAGGTGGAGAGGTCATTTTTAATTATACTAAACCTGGAAGTGAAGAATTGAATTATTATTCAGATATTCC
TAAAGATTGTAATGTCTCAAATGATATTTTTATGGATTTATGGATGAAAGTTTATCGAATGTTTGATGAG
TTAAGAGAAACTTTTAAAAAAGAAGATTTAGAACCATGGACATCATGTGAATTTGATTTTACAAGAGAAG
GTAAACTGAATGTATCTTTTGATTATATAGATTGGTTAAATACAGAATTTGATCAATTGGGTCTTGAAAA
TTATTATATGTACAAAAAGTTTGGTGTCATACCAGAAATGGAATATGAAATGGAGGAGGTTAAACAAATC
GAGCAATATATTAAAGAACAGGAAGAATAAACTATTTTAATTGTAAGACTAAACAATAAAGCTTTGTTTA
GTCTTTTTGGCAGTTAAGTAAAAAACAATATAGACCGTAAAGTTGATACTCATCAAATAATAATATAAAG
ATAATTTTATGCTTTTAGTAGATGAAAATCTAAGTATATATAACTTTAAATACGTAATATGCTATTACAA
AATCAATGTATAGGAGATAGGTAAATATGGCTACTAAGGAAAATATAGACATTCTTCGAAAGCCAGGTGC
ACAAGCCTTAAGTTTAGCATCATTGTTTTTGATACTTTTTTCATGTCTAACTTTCTTTTTTGGTTTAGAT
TATGAAAGGTTTCCTAATTATTTAAAGATAACGACAATTATAGAATTAATAATTATCATAATTAGTTTGC
TTCAATGGATTAGATTTATAGATTTCGAAAAAGAAAGTGCACAGAAATATAAAAAAATATATGCTCGATT
TTTAGTTGTTATAAATGTGTTAACTACTATCACTGTAGTATTTGCACTGTGTAACCTTTATTATTTTGCA
GCTGTACAAAACCATTATGATTTATTCAATTATTGGTTAATGGGTACGATTTCAATCATAATTAGCTATT
TATTATTAGTAATTGGAGGAATGTTTACGTTGTTAAAATTACCTAAAGTAACAAAACGTTGGGGTGGTAA
AACTAAAACACATTTCGGTTTATTATTAACTGCGTTGAGCTCATTTATATATATTGAAAAAATTATCGAA
TATATATTGGTTCCTAATGTCGTAGAATCCAAGTTTATAATTATTGTAAGTATGTTGGTTATCGCTGGAT
CACAATTTGTGGCATTTCAATTTATTATGCAATACAGTAGATTCTATATTTTTGAATTAAACACTGAAGA
TGATGACTAAATAATTTTATAAATTACTATTGGAGTATACTTATATAAAAAATCAACTTCAACACATTAT
TTTTTACTCAATGATGTGAAAGAATTTGAGTGGATTGATATTAATGGGATTTGATTATTAGAATTAGAAA
AGGAACGTTTGCTTTTGTTGTAATAAATCTAATATTTTTCAGTTGTTGGTTATTTATTCTGAATATGATT
TTATCAAGATTATTATAATTGTATTACATATAGGTGTTGGTAAATTTTTATTTACGAAATTGTAAAAAAG
TATATACTATTAATATCTTTTTTACTATAATTATAAATGGTTAAATAAATTGAAAGACAAAATAATGAGT
AGGAGTTTTAGGGCTATTATTTACAAATAATATAATACTGAAAAAGACTCGAAATTATTTAGAATTCCAG
TTATCGTAACAATAGTTTCAGTTATTTTAGTTCTATTAGTGTATTTAGGTATAAAATGAGTAATATTAAT
TTGAAGAAGCATTAAGCGACGTAGAGGTGTTGTTTAGTGCTTTTTATTTAACGGAAATGAAACCAATATC
TATTTTGAAAATATAGGGGGGATAACATGACTTTCGAAGAAAAACTAAGTGAAATATACAACAAGATTGC
GAATGAGATTAGCAGTATGATACCGGTAGAGTGGGAAAAGGTATATACAATTGCTTATGTAGATGATGGA
GGTGGAGAGGTCGTTTTTAATTATACTAAACCAGGAAGTGAAGATTTGAATTATTACACTGATATACCTA
AGGAGTATAATGTTTCTGTGCAAGTATTTGATGATTTATGGATGGATTTATATGATTTGTTTAAGAATTT
AAGGAATTTATTTAAAGAAGAAGGACTCGAACCATGGACATCATGTGAATTTGATTTTACAAAAGAAGGT
GAATTAAAAGTTTCATTTGATTATATTGATTGGGCGAATTCAGAGTTTGGACAAATGGGAAGAGAACATT
ATTACATGTATAAAAAATTTGGGATTTGGCCTGAAAAAGAATATGCCATAAATTGGGTTGAAAAAATAAA
AAATTATGTTAAAGAGCAAGAAGAAACTAACCTTTAGGGGCGATAACATGACTTTCGAAGAAAAACTAAG
TGAAATATACAACAAGATTGCGAATGAGATTAGTGGGATGATTCCAGTAGAATGGGAGCAAGTATTTACA
ATTGCCTACGTAACTGACCAAGCTGGGGAAGTCATTTTTAATTATACTAAACCAGCTAGTGATGAATTAA
ATTATTATTCAGACATACCTAAAGATTGCAATGTCTCAAAAGATATTTTTAAGAATTCATGGTTTAAAGT
TTATCGAATGTTTGATGAGTTAAGAGAAACTTTTAAAGAAGAAGATTTAGAACCATGGACCTCATGCGAA
TTCGACTTTACAAGAGACGGCAAATTGAATGTATCTTTTGATTATATAGATTGGGTTAGATTAGGTTTTG
GACCATTAGCAAAAGAAAATTACTATACGTATAAAAAGTTTGGTGTTTTACCAGAAATGGAATATGAAAT
TAATAAAGTTAAAGAAATCGAGCAATATATTAAAAGCCAAGAAAGTTAATTATGGGAAAGAGGTTAAGCA
ATAAGATTTGTTTAATCTTAGTTTGCTGCAATTTAAAATTGTTGATATTTCTAGGAAGAATCATTCGAAA
TTGGAAGATCAAAGTGAGAATGAACTCATAAGTGGCTCATTAACAAATTGTATAAAAAATATTGATGATA
ATATCGATAGACTCATCGATAAAATTACCGAGATGCAAAATGAAGTTAATTCATTAGGTAGTACATTATC
TGTACTAGAAAATGCAATAAATTCAAAAGCTTCTGCTATTGAAAAATTAACTAATTAAAGGAGCAGAAAT
GGAAAAAATAAAGAGAATAAACAAAATATTTTTATCATTTGAAGTTATTCCATTTGCAATGATGATTTTG
CTAGCATTTCCACCAATTATTGCAAGTCTAATTAATAATCGTTTGCAGTATGGTAGAGATTTCTATGATA
GAGTAAGCTTTTATTGTTATATTTCAATTATGGCTGCATATGCAATTACCATATTGTTAGAAATTATTTT
TTACTTTATTTTATTGAAAAGCTATCAATATGATCAAAGTAATATTGAATTAGCTAATAGAGTGAAAGTT
ACAAAAGTACTGTCGATTTTGTATATGATTCCAGGATTATATGCGATTCCATTCTATTTTAGATTTTTAC
ATGTTCGTTCATTTAGAGAAAATAAAAAATCCGGACAGCCGGCCTATCACTTTTGGGAATTTTTTATAAA
ACCTAATCGCAAACCGATAGAGTTGAAAGACTTTTTTATTAAAAATAGATAATTAAGGAGTAACCAATGA
AAAGATTAATTATAGGAGTGTTAATTATAATGATGAGTATAATCAATTATGGTTGTGGTAATGAGCAAAA
TGAAAATAAATATCAAAGTCAAATTAATAAAGTAATGAAAATTCAACAAGAAACTCATAAAGAGATGGTT
AAAAAGAGTAATGAAGTTAATCCTGAATTTAATAAGGATAAAGTAAATACTTATGTATTTAATGATGGCA
AATTAATTATCATCAGCTATAAGTTATTTAAAGATAAAGATCAAATGTTTTACGCGACTTACGAGTTTAA
AAACGACAAAATTTATTATAAGAGAGATATTAATCCTAAAACATACGTGAAAGAACACAAATCAGATTAT
AAAGATATTAAAGTAAATTAATTTTAAGGAGTAGGAAAATGGAAAAGTTAATCAAAGTGACGTCTTTAAT
TGGAATTATTATTCAAAGTTTTTTAACATTGTTATTTTTAATATTTTTAATTTTATCAGCAACAGGGATT
ATACAGCCAGAATTGACCACAACTGTTAATGGTGAACAAACTATACAAAGTCCAGAAACTGCTCAAGCAA
CATTCGTGACAATATTTGCAATATTGTTTGCTGTTTCTTTAGTTTCAGATTTATTAGGCATTATAGCTAT
GAAAAAGTTGTTTGTGAATAATAAAGCGAGTGGTATTTTGTATATTATTGGTGCAGTGATCAGTGCCAAT
TTATTAACATTTATTGCTTGGTTAATAAGTGGAATTTCTGTTTTAAGGTATAACAAAATAGGAAAAGAAG
TGTCATAGCATGAAATATACTTGGTGGATACTTTTGACAATTGCAGGGATTTTAAGTTTAACAAGTGTTT
ATGGATTTATTTTATGTTTAGGTAGTTTTGGAATGTTGGCAATGAATGTCATGTGGCTATTTGTTTATAC
ACCGCATAAAAATTCTAAAGCACTTGAATCTATATCAAAACCAACGATAATTTTATCAATCATTGGGACA
TATGCAGTATTTATATTTATGTCTATCTTATTTTACTTCGTAATGAAAGCTAGGTTTATGGAAATTGGAA
TAAAACTTTACGGTGAATCTTTTAATATGTTTGGAATACCATTATTCATTATTGCCATTATTTTATTTAC
AATCGGTACAGTATTCGTTTATAAAATACAGCAATCAAGATTAAAGCAATAGAATATATTAATTTAAAGG
ACGGGTTTAAAAGAAATCCGTCCTAATGATTTATACATAATAGATGTAGCTGAATCTAAAAGACTTCAAA
TACTTTGAAGATAAAAAGATAATGACAATGAATGTAAAATGTGACCTTTTCAATATTAAAATAAAAAAAT
GTAATGTTTTAGAAAGCGAATCTAAATTTTAATAACGATAAATGAAAGGTAGATGAACATGAGTAACTCA
AACGAGTTTGTTTAATTTGCCCCTGCATTTATTTGCGTTGAAAATCACGAGCCTGTTTCCATTTCCGAAA
AATGGAAACGAGCTTAGTATATACAAACTCTGAAGAATCTAAGGCGATTATATAGTTTCAAGATGATGAA
CCAATTTATGATGAAAATTTAAATGGAGGGATATATTTAGATTTTACTGAATTGTAAAAATAGAATTTTA
AATTATTTGAATGTATTTATAAATATATCGTTATTATTAAAGTAGAGATTAGGGGAGATAACATGAATTT
CGAAGAAAAACTAAGTCAAATATACAATGAGATTGCAAATGAAATCAGTGGAATGATACCGGTAGAGTGG
GAAAAGGTATATACAATTGCCTACCTAGATGATGAAGGTGGAGAGGTTGTTTTTAATTATACTAAACCAG
GTAGCGATGAATTGAATTATTACACGGATATATCTAGAGATTATAATATTTCAGAAGAAATATTTGATGA
TTTATGGATGAATCTGTATTACTTGTTTATGGATTTAAGGGATTTATTTAAAAAAGAAGGTCTTGAACCA
TGGACCTCATGTGAATTTGATTTTACAAGAGATGGTAATTTGAAAGTATCATTTGATTATATAGATTGGA
TTAAATTAGGTTTTGGCCCATCTGGAAAAGAAAATTATTATATGTACAAAAAATTTGGAATTTTACCAGA
AACGGAATATGAAATTAATAAAGTTAAAGAAATCGAGCAATATATTAAAGAGCAAGAAGAAACTGAACTA
TAGGGGAGATAACATGAATTTCGAAGAAAAACTAAGTCAAATATACAATGAAATTGCAAATGAAATCAGT
GGGATGATACCGGTAGAGTGGGAAAAGGTATATACAATTGCCTACCTAGATGATGAAGGTGGAGAGGTTG
TTTTTAATTATACTAAACCTGGAAGTGAAGGTTTGAATTATTACACATATATCCCTAGAGAGTATAATGT
CTCTGAAAAAGTATTTTATGATTTGTGGACGGATTTATATAGATTGTTTAAGAAGTTAAGAAACGCATTT
AAAGAAGAAGGACATGAACCATGGACCTCATGCGAATTTGATTTTACAAGAGAAGGTAAATTAAAAGTTT
CATTTGATTATATTGATTGGATAAATACAGAGTTTGATCAATTAGGCCGTGAAAATTATTATATGTACAA
AAAATTTGGGGTTATACCAGAAATGGAATATGAAATGGAAGAAATTAAAGAAATCGAACAATATATTAAA
GAGCGAGATGAAGCTGAACTATAGGGGAGATAACATGACTTTCGAAGAAAAACTAAGTCAAATGTACAAT
GAAATTGCAAATGAAATCAGTGGAATGATACCGGTAGAGTGGGAAAAGGTATATACAATTGCCTACCTAG
ATGATGAAGGTGGAGAGGTTGTTTTTAATTATACTAAACCTGGAAGTGAAGGTTTGAATTATTATTCAGA
TATTCCTAAAGATTGCAATGTCTCAAAAGATATTTTTAAGAATTCATGGTTTAAAGTTTATCGAATGTTT
GATGAGTTAAGAGAAACTTTTAAAAAAGAAGGACATGAACTATGGACATCATGTGAATTTGATTTTACAA
GAGAAGGTAAATTATACGTATCGTTTGATTATATAGATTGGATTAAATTAGGTTTTGGTCCATCCGGAAA
AGAAAACTACTATATGTACAAAAAGTTTGGTGTTTTACCAGAAATGGAATATGAAATGGAAGAAATTCGA
GAAGTAGAGAAGTATGTTAAAGAACAAGAGTAGCAGACATGTTATGGAAGGCTGAGCAAAACCAACCTCG
TTTTACTTTTGATTCAAAGAAGAAGCTAAAAAATAAGATTATTTGCAACTTAAAAAGTCAATTAGCTTAT
CGTTATCCATACATCATGGATAAATGAGTTCAACTAATTAACAAATCACGATATAAATTTAAAATTGTCA
TTAATTGAAAAGGTTATTGTAGTGTATTTTATAAAGTTGATGCACATTGACTTATTTTTAAAAACTTATA
TCAAAAAAATATGAGAAAAGTATATACTATTAAAATGTTTTTTACTATAATTATAAATAGTTAAATATTT
GGGAATAAAATAAATGTATAGGAGGCAATATTTAGAGATACATAGCAATGTAAAGGTATCAAATAGTTAT
TACATTATCTGTAGTGATGACAGAATTTTCAGTAGTTTTTTATAAAATATTACTGAAATAGTATTTATAC
TATGAAACCTTTTTATCGTAGTAAAACAAACATTTGCATTAAGTTTTAAAAAAACATTAAGTTTAAACTA
ATTGGCGATACATTGTTCAAACATCACTATGATAAAGAATATTATCAGATTTCTAGTGAGTGGAAAATGA
CAGCCATCTAAGGAGAAAAATGATGAAAAGAATATTGGTAGTCTTTTTAATGTTAGCAATTGTCTTGGCA
GGTTGTTCTAATAAAGGTGAAAAGTATCAAAAAGATATTGATAAAGTGTACAAAGAACAGAATCAAATGA
ATAAAATTGCCTCGAAAGTACAAAACACTATTAAAACAGACATTAAACAAGAAGACAGTAATACACATGT
TTATAAAGATGGTAAAGTCATTGTTATTGGTATTCAATTGTTTAAAGATCGTGAAAAAATGTATTATTTC
GCATATGAAATAAAAGATGGTAAGGCAGAGATCAATAGAGAAATAGACCCAATTAAGTATATGAAAGACC
ATAAAGCAGATTATGAAGATGAAAATGTAGAAGTGGAAAAAAAATAACGTATGCTTTCTTTAAAACTTTT
AACCATTTTCAAAAAAATAAATGAGCTTTAGAAACAATATTTTTTACAATAAACGCGATATAAATTTAAA
TGTTTATATATAAGAATACAAACGTAAGTTTGTAAATACTAATAAAAAAGGAGTAAGACAATGGAAAAAT
CGGTCAAAATAATGACAATAATAGGTATTTCAGTTCAAGGTTTAGCAACGGTATTTAGTTTACTATTTAT
GGTTTTAGCAGCATCAGGTTTATTGACTACAGATGTGTCAACAACAGTTAATGGTGAGGTTGAGCCAGTT
GATGCAGAAACAGCAGCAGCAATTTTCACTGTATTATTCTTATTCCTATTTATATTTGGAATCATTTCAC
TTATTTTAGGTGCAATCGGTATGTTTAAAGCATCTAAAAACAAAAAAATGAGTGGTATCTTGTTGATTAT
TGGAGCAGTAATAAGTGGTAACATAATTGCATTTGCTTTATGGTTAATCAGTGGTATTAAACTACTTACT
AATAAAAAACCTAAAGATGAAATAAGCGACTTATCATAAACATCGTATATTGAAATTTCAAGATTTCTTA
AGTAATTATATTTCTGTTAGTTTTTAATAAATTAACTAATTAAATAAAATGCTCTCTTAGAAGTAGATGT
TCAGTCAATAACTGCTTTTAAGGGAGCATTTTGTGTTTGACAATGCTCATGCCATCGGACAAAAAGCATT
GACGAACTTAAAAAAACACGTTAGACAATGCACTTCTAAATATTAAAGGCATCGACTAACGCATTGTTCA
TATATAGTTAATTATTTTTATAAAATTGATGATGATCATTCAAGTAAGCATAGAATAAACCTATAATGAG
ACCGCCTCCGATATAGTTACCGATAAAAGCAGCAGCAATATTCGAAATAGCAGGAATGAAGTGCAATGTA
TCAACTTGATAAATTAAGCCACCCATAAATAAGCAGCTATTGTAAACTACATGTTCATAACCCATAAAGG
CGAAAATGGTAACACCGAACATCATGACAAACATTTTTGCGAGTACATCGTCAATTTGCATGGCGATAAC
TAATGAAATATTAATAAAGAAATTGGCGAATATCGCTTTCATTAATATACTTACAAAACCAGTAGACAAC
GTTTTATGCTCTATAACTGCTGATAATTGATTTAACATATCAGGTGTCATTACATTTGAAAAACGCATGA
AACTAAATAAAATAGCGGCACCTAAAATATTCCCTGCAAAGCATAATAAAAATATTTTCAATACTCTAGT
TGGTTTAATTACTTTATAATATAGCCCTACAGTAAAGTACATGAAGTTACTGGTTAGTAGTTCGGAGTTT
GTAAATAAAATGAGTACTAACGCAAAGCTGAATGTAATGGCACTGGCCATATTCACAATACCTGGTGGTA
AATCTGGTTCGTGTGTTGCTTTAACTGACAATACGAAAACTGTAATAATGCCGATAATAAATCCTGCCAT
CATCGCGCGTAATAAATAACGTTTTAAATAAACGCTTTGTAATATATCTTTCGTTCTTATTGTTTCGACT
ACGTTATTTACCCAATCGTCCCCATAAAAAATCTTATCCCATTTAATATGTTTCTCCTTCACAATGATAT
CCTCACTTTTCATTTGTTAATCAGAGTATACTATGAATTTTCTTATTTGTGAATAATTTCACAAAACTAA
TTTTAAAAACTAATATTTTTGAATAACAGATAGGATTTTTTGGCAAATCAATTATTTTAAAATAATCAAT
AGGCAGACAGTATCGTTGAAAAAACAATCTTCATATAAAAAAGCCTAGTAATGATAGATCAATCATTACT
AGGGTACTGAGCATTTATTAAGTTGTCACTTGTTTCGGACGGCGTATAACTACATCGATGATGAAACCTA
TGATTGCCAAAAGAATGAATGGTACAAGCCAAGCTAAATCGATATCTGCTAAAGGTAACATCATAAACCA
TTTCAAAATGGTACCGTGTAATAAGTCGAAACTGTTTAGTATTTGTAAAATTGAAATAATCAGTGTAATA
ACAGTTGAGAGTCTATATGCCCAACTAAATCGGAATTTGCTAAACATATTAGCAAATGATATGAGTACAA
GTGCAATTGACACGGGATATATTAATGTCAGCAAAGGTACAGCAATTTTCAAAATCATTTCTAAACCAAG
TGTTGTAAATAAGAAACCTATGATAGAGAAGATAAGTGCGAATATTTTATAAGAAAACTTAGGTACGTGT
TTCTTAGTAAATGTTGCGCATGCGTTGACGAGTCCAATACATGTTGTTAGACATGCAAGTATTACTGTCA
TTCCAAATACGAGGTTACCGAACGAACCAAATACTCGTAATGAGTTGTACGTTAATATATCTGTACCATC
TTTAAAGTTTCCTGGAGCTGTTGACGCACCTACATATGCCAACGCAAAGTAAATCATACCAAGTAATATA
GCTGCAATGAATCCTGAAAAGCAGACATATTTTAATATTTTCATGCGATCTGTGAGACCTTTAAACTTAT
AGCCATTGACAATGACTACGGAAAAAGCTAATGCTGCAACGAGATCCATTGTAAAATAGCCTTCCAAACT
TCCTGAAATGAATGGATGCGTTATATATTTATCCTTAGGTGCACTTAATGCAGATTCAGGGTTGAAAATG
ACTGCAATACTTAATAGAGCGACCATTAATAGTAATAACGGTGTTAATAATTTTCCTAAATGATCAACGA
TTTTCGACGGATTTAAACTAATCCAGTAAACAATGGCAAAAAAGATTGCCGCGAATATAATTAAAGTCCA
TTGGTTGTGCACAGGTAAAATGTGTCTTGTACCAATTTCGTACGCGACATTAGCGGCACGTGGAATACCA
TAAAATGCGCCGATAGACATATAAATCACGACAGCAAAAATAAACCCGAACCAGGGATGTATACGATTGC
CTACACTTTCAACACCTTCATCATAAAATGCGACAACGATAACAGTAATAAAGGGGAGTAATATGCCTGT
GAGGGCAAATCCTAGCATACCAATCCACATATTTTGACCCGCTGTATGGCCGAGCATGGGCGGGAATATT
AAATTTCCGGCTCCAAAAAATAGTGAAAATAACATGAGGCCCGAAATAATAACTTGTTTTTTCAATGTAA
TTTCCTTCCTAAAACTAGATATTCATAATAATTTAAAAAATCTGAAAAATAAAAACGTACTTACTTTATC
TTTAAATGACAATACTATGATTCTATTATTTTATAAAAAATATTGCAATGATAACGTCTTGCTATTATTG
GATAATGACAATTAAAGTGTCGTTTTTATGAATTAAAATAGGTGAAAGTAAGTTAGAAATACGTTGGAGC
GTTGTAATTTTTTTATGAGAAATTGTATGAGTGAGGACTGCTATTTATAAAAGGTAAACTATGGATGAGT
TTATGGTTGCTCCAATAGGTAAATATGAGATAGCACACTGTACACATAATGATACGTGGATGAGTGAATA
TGTCTGATAGAAAGGCCTAGTCATTCAAATGAATTCAAGTTTATTACGTGATAAATCACAAATCTCTCTC
ATGTGATAGGTCTCCCATTAAATCATGCTTATATGAAATGTTCACATATTTGTTAGCTTTTCAAGAAATA
ATATTAAATATCATTGCATAGTATAGCAATGTTAAATAAATACATTTATAATTTTAACTGTATTTTAATA
TTAATAATGAGGTGATAGGATGAATAAAATTACAAAGTATATTGCAATAGCATCGCTATCGGTAGCGGTT
ACAGTTTCAGCACCACAAACGACAAATTCTACTGCGATTGCCAAAAGTTCTGCTGAAGTTCAACAAACGC
AACAAGCTTCTATTCCAGCATCACAAAAGGTGAATCTTGGTAATCAAAATATTATGGCAGTGGCTTGGTA
TCAAAATTCAGCTGAAGCAAAAGCATTATATTTACAAGGTTATAACAGTGCAAAGACTCAGTTAGATAAA
GAGATTAAAAAGAATAAAGGTAAACATAAGTTAGCTATTGCTTTGGATTTAGATGAAACAGTTTTAGATA
ATTCTCCGTATCAAGGCTATGCATCAATACATAATAAACCTTTCCCAGAAGGTTGGCATGAATGGGTACA
AGCTGCTAAAGCTAAACCTGTCTATGGCGCAAAAGAATTCTTGAAATATGCTGATGAAAAAGGTGTCGAT
ATCTACTATATTTCTGATAGAGATAAAGAAAAAGATTTAAAGGCAACACAAAAGAACTTAAAACAACAAG
GTATCCCTCAAGCTAAGAAGAGTCATATTTTACTAAAAGGTAAAGATGATAAGAGTAAAGAACCACGCAG
ACAAATGGTTCAAAAAGATCATAAACTTGTCATGCTATTTGGAGATAATTTATTAGACTTTACAGATCCA
AAAGAAGCAACAGCTGAATCTCGTGAAGCATTAATCGAAAAACATAAAGATGATTTTGGTAAGAAATATA
TCATTTTCCCTAACCCAATGTATGGTAGTTGGGAAGCTACAATTTATAACAATAACTATAAAGCAAGTGA
CAAATCAAAAGATAAATTACGTAAAAATGTTATTAAGCAATTCGATCCTAAAACAGGCGAAGTTAAATAA
TATATGAATTGGACGTCTACATGTACTTAAAGGTATATGTAGGCGTTTTTAAATTGATCCTTAATTTTAA
ATGTACCGTACAAAAATAATAGACAATTAATTGCATTTTCCATAAATTTGCTTTTAATATAAAAAGTTCG
GGTATAATGAAGAATAAGTGTATATATAACATTACATAGCGCAACATGACGCACGTGTATCTAAGAATAT
AAATAATGTTTAAATCATAGTAGTAGGGAGAGGAATCCATGTTTTTAGCTTGGAATGAAATACGGCGCAA
CAAATTGAAGTTTGGACTGATCATTGGTGTGTTGGCAATGATAAGTTACTTACTTTTTCTATTGTCGGGA
TTAGCTAATGGTTTAATCAATATGAATAAAGAAGGCATTGATAAGTGGCATGCGAATGCCATTGTTCTAA
ATAAAGATGCCAATCAAACTGTGCAACAATCTGTTTTTAATAAAAAAGATATTGAAAATAAATACAAGAA
ACAAGCAACATTGAAGCAAACAGGGGAAATAGTTTCTAATGGTCATCAAAAAGACAATGTTTTAGTTTTC
GGTGTTGAAAAGTCATCATTTTTAGTTCCGAGTCTAATCGATGGGCATAAAGTAACTAAAGATAATGAAG
TGTTAGCAGATGAAACACTTAAAAATAAAGGGTTTAAGATTGGTGACACATTAACACTATCTCAATCAGA
TGAAAAATTGCATATCGTAGGTTTTACAGAAAGTGCAAAATATAATGCGTCACCAGTCATTTTCACGAAT
GACGCTACCATTGCCAAGATCAATCCTAGATTGACTGGAGATAAAATCAATGCAGTCGTTGTACGCGATA
CAAATTGGAAAGACAAAAAATTAAATCAAAAGCTTGAAGCGGTTAGTATTAATGACTTTATTGAAAATTT
ACCTGGTTATAAACCACAGAACTTAACATTAAACTTTATGATTTCATTCTTATTTGTCATTTCAGCTACA
GTTATAGGTATATTCTTATATGTTATGACATTACAAAAAACGAGTTTATTTGGCATATTAAAGGCTCAAG
GATTTACGAATGGCTATTTAGCGAACGTAGTTATTTCGCAGACGGTCATATTAGCGTTATTCGGTACGGC
ATTGGGATTACTATTCACAGGCATTACAGGTGCATTTTTACCTGATGCAGTACCGGTCAAATTTGATGTA
CTAACATTGCTCGTATTTGCAGTTGTGTTAATGATTGTCTCTGTATTAGGAAGTTTGTTCTCTATTTTAA
CTATTAGAAAAATAGATCCGTTAAAGGCGATTGGGTAGGAGGTGTAGCAAATGTTGAAATTTGAAAATGT
AACAAAGTCATTTAAAGATGGTAATCGTACAATTGAAGCGGTTAAAGATACAAATTTTGAGATAAATAAA
GGTGATATTGTAGCATTAGTTGGACCTTCTGGCTCTGGTAAAAGTACATTTCTAACTATGGCAGGTGCTT
TACAAACGCCGACATCTGGGCACATTTTAATCAATAACCAAGATATTACGGCAATGAAGCAAAAAGCATT
GGCAAAAGTTAGAATGTCAAAGATAGGTTTTATTTTACAAGCTACAAATCTTGTGCCATTTTTAACGGTA
AGACAACAATTTACATTATTGAAAAAGAAAAATAAGAATGTTATGTCTAATGAAGACTATCAGCAACTCA
TGTCACAATTAGGGCTAACGTCATTGCTTAATAAATTGCCGTCAGAGATTTCAGGTGGTCAGAAACAACG
TGTGGCAATTGCAAAAGCATTGTATACAAATCCATCGATTATTTTAGCGGATGAACCTACCGCAGCGTTA
GATACTGAAAATGCGATTGAAGTCATTAAAATTCTACGTGATCAAGCTAAACAAAGAGAAAAAGCATGTA
TTATCGTTACACATGATGAAAGGCTTAAGGCATATTGTGACCGTTCGTATCATATGAAAGATGGCGTCCT
TAATCTTGAAAATGAAACAGTAGAATAATTTATTAAGCCGGCACATTGTGTGTCGGTATTTTTATGTTTA
TGTATTATTTGAATAAACTTTCGCATTCAATTAATAATAATTATTATCGAAAATTAGAAATATTCCGTGA
AATATAATATTTTTTGTAGTAAAATGGCCTCTAAGTATTCAATATTTGACTATGGGGATTGAATATAAAT
TATCATAATGGGGGTCATGCTTAATGGATTTATTAATAGGTACTTTATTTTTATTTTTAGTCTTAGTTAT
TTTTACATTATTTACATATAAGGCACCGAATGGTATGCGTGCCATGGGGGCATTAGCAAATGCAGCAATC
GCAACATTTTTAGTGGAAGCATTTAATAAATATGTTGGTGGCGAAGTATTTGGTATTAAATTTTTAGGAG
AGCTAGGGGATGCTGCCGGTAGTCTTGGTGGTGTTGCTGCCGCTGGATTAACAGCATTAGCTATCGGTGT
ATCACCAGTATATGCATTAGTTATAGCAGCCGCATGCGGTGGTATGGATTTATTACCAGGTTTCTTTGCG
GGTTATATTATTGGATATGTGATGAAATATACAGAAAAATATGTGCCGGATGGTGTCGACTTAATTGGAT
CTATTGTTATCCTAGCACCACTAGCCCGTCTTATTGCTGTATTGTTAACACCAGTAGTGAATAGTACATT
GATTCGAATTGGTGATATTATTCAAAGCGGTACGAATACGAATCCAATTATCATGGGTATCATTTTAGGG
GGTATTATTACGGTTGTTGGAACAGCGCCTTTAAGTTCAATGGCCTTAACCGCATTATTAGGTTTAACAG
GTGTCCCTATGGCTATAGGTGCGATGGCAGCATTTAGTTCAGCATTTATGAATGGGACGCTATTCCATCG
TTTAAAATTAAGCGATCGTAAGTCAACGATAGCAGTTAGTATTGAGCCTTTATCACAAGCAGATATCGTA
TCAGCCAATCCAATTCCGATATATGTAACAAATTTCTTTGGCGGTGCCGTTGCCGGCCTAATCATCGCTA
TTTCAGGTTTAGTTAACGATGCAACAGGTACAGCAACACCGATTGCAGGATTTTTAGTAATGTTTGGATT
TAATCATCCAATGACCATTGTAATTTATGGTGTAGTAATGGCGATTGTAGGTGCGCTTGCAGGTTATCTT
GGTTCTATTGTATTTAAAAAATATCCGATTGTTACTAAGCAAGATATGATTAATAGAGGCGCAGTAGATG
CATAACATCATAGTATCGAACATTAAAGATAAATTAAATATTAACTATAGTAACGTGATTCAGTCGACGT
AACAGTCGATATTGAGTCGCGTTTTTTTATAGCAAAATTCAAGACATAAAAATGTCATAATTTAAAGTCG
ACAAATATCATACTACATAAACATTTATCATTTTCTCAGGTGCCTTTTACTTTATGGAATGAACTTACTT
TTTACGAAATTATGCGTATTTTATAAACAAATATCATTGATATAACGCTTAATGTAAGCGTTTACAACAA
AAATGGTCACATGCTACGATGTTTTTGTAAATTCACTGATTTAAATATTTTAAGTCAATTTGAGGAGGGA
TGTTATGAGTGATTCTGAGAAAGAAATTTTAAAGAGAATTAAAGAAAATCCATTTATTTCGCAACGTGAA
CTTGCTGAAGCAATTGGATTATCCAGACCAAGTGTTGCAAACATCATTTCAGGATTAATACAAAAGGAAT
ATGTTATGGGAAAGGCATATGTCTTAAATGAAGAATATCCTATTGTTTGTATTGGTGCAGCGAATGTAGA
TCGAAAGTTTTATATTCATACAGCTCTAGTTGCAGAAACATCAAACCCTGTAACATCAACGCGTTCCATT
GGTGGCGTAGCAAGAAACATTGCTGAAAACTTAGGTAGACTTGGTGAAACAGTCGCATTTTTATCAGCTA
GCGGACAAGATAGTGAGTGGGAAATGATTAAAAGATTGTCCAGCCCTTTTATGAATACGGATCATGTTCA
ACAATTTGAAAATACAAATACGGGTTCGTATACAGCTTTAATAAGTAAAGACGGTGACATGACATATGGT
TTAGCTGATATGGAAGTGTTCGACTACATTACACCTGAGTTTTTAATTAAGCGTTCACATTTGTTAAAAA
AAGCAAAATGCATCATTGTTGATTTAAATTTAGGCAAAGAAGCACTGAATTTCTTGTGTGCTTATACCAC
GAAACATCAAATCAAATTAGTTATTACTACAGTATCTTCCCCGAAAATGAAAAACATGCCAGATTCATTG
CATGCTGTTGATTGGATTATCACAAATAAAGATGAAACAGAGACATATTTAAATATGAAAATTGAAACTA
CTGAAGATTTGAAAGTAGCTGCTAAACGGTGGAATGATTTAGGCGTTAAAAATATTATTGTTACAAATGG
CGTGAAAGAACTCATTTATCGAAGTAGTGATGAAGAAATTATAAAACCAGTTATACCATCAAACAATGTA
AAAGATGTTACAGGTGCAGGTGATTCATTCTGTGCTGCTGTAGTGTATAGCTGGCTAAATGGAATGTCTA
CAGAAAATATATTAATTGCAGGCATGGTTAATGCAAAGAAAACAATAGAAACAAAATATACAGTTAGACA
GAATCTAGATCAAAAGCAACTTTATCACGATATGGAGGATTATAAAAATGGCGAATTTACAAAAGTATAT
TGAGTATTCCAGAGAAGTTCAGCAAGCAAGGGATAACAATCAACCGATTGTAGCATTAGAATCAACAATT
ATTTCACATGGTATGCCGTATCCACAAAATGTTGAAATGGCAACAACAGTAGAGCAAATTATCAGAGATA
ATGGTGCCATTCCAGCAACTATAGCAATTATCGACGGCAAAATTAAAATTGGTTTAGAAAGTGAAGATTT
AGAAATACTGGCAACTAGTAAAGACGTTGCTAAAGTGTCTAGAAGAGATTTAGCAGAAATTGTTGCGATG
AAGCGTATTGGTGCTACTACTGTAGCGACGACGATGATATGTGCTGCAATGGCTGGTATTCAATTTTTTG
TTACTGGAGGTATTGGTGGAGTCCATAAAGGTGCAGAACATACAATGGACATCTCAGCAGACTTAGATGA
ATTGTCTAAAACGAATGTCACTGTTATCTGTGCAGGTGCAAAATCAATTTTAGACTTACCTAAAACGATG
GAATATTTGGAAACAAAAGGTGTTCCAGTCATTGGTTATCAAACGAATGAATTGCCAGCATTTTTCACTC
GCGAAAGCGGTGTTAAGTTAACCAGTTCGGTTGAAACGCCGGAACGACTAGCTGACATTCATATGACGAA
GCAAGCATTGAATCTTGAAGGTGGGATTGTCGTTGCTAATCCAATTCCACGCGAATATGCTTTGTCAAAA
GAATACATTGAGACAATCATTAATGAAGCTGTTGACGAAGCGGAAAGTCAAGGAATTAAAGGTAAGGATT
CAACACCATTCTTGTTAGGGAAAATTGTAGAAAAAACAAATGGCGAAAGTTTAGCAGCAAATATAAAACT
TGTTGAAAACAATGCTGTGTTGGGGGCTAAAATTGCTGTCGCTGTTAATAAACTATTGTAGGTGATGATA
CATGTCTATTTTATTCGCTATCATAGGGGTAGCATTTGCGCTATTTGTAGCATTTTTATTCAGCTTTGAT
CGCAAGAATATAGATTTCAGAAAAACATTAATTATGATTTTCGTCCAAGTGTTGATTGTGTTATTTATGA
TGAACACAACGATTGGTTTGACAATACTAACTGCGCTAGGTTCTTTTTTTGAAGGGTTAATAAATGTTAG
TAAAGCAGGGATAAATTTTGTTTTTGGCGATATACAAAATAAAAATGGCTTTACGTTCTTTTTAAACGTG
TTATTACCATTAGTTTTTATTTCTGTATTAATAGGCATTTTTAATTATATAAAGGTATTACCATTTATTA
TCAAATATGTAGGTATAGCAATTAACAAAATAACTAGAATGGGGCGCTTAGAAAGTTACTTTGCTATTTC
AACAGCAATGTTTGGACAGCCAGAAGTATATTTAACTATAAAAGATATTATTCCAAGATTGTCTAGAGCG
AAATTATATACAATTGCGACGTCTGGTATGAGTGCTGTTAGTATGGCAATGCTAGGTTCATATATGCAAA
TGATTGAACCTAAATTTGTAGTTACAGCTGTAATGTTGAATATTTTTAGTGCACTTATAATTGCGAGTGT
TATTAATCCATATAAATCTGATGATAATGATGTTGAAATTGATAATTTAACCAAATCAACGGAAACGAAA
TCAGTGAACGAAAAAACAGGGAAGCCTAAGAAAGTCGCCTTTTTCCAAATGATAGGTGACAGTGCAATGG
ATGGATTTAAAATAGCTGTTGTAGTAGCAGTGATGTTGTTAGCGTTTATTTCATTAATGGAAGCAATCAA
TATCATTTTTGGTAGTGTTGGTTTGAATTTTAAACAGCTTATTGGCTATTTGTTTGCACCAATTGCATTC
ATAATGGGGATTCCTTGGAGTGAAGCAGTACCAGCTGGTTCATTAATGGCCACAAAATTAATTACAAATG
AGTTTGTAGCAATGTTAGATTTTAAAAATGTCCTAGGTGACGTATCAGCTCGAACACAAGGTATTATTTC
AGTTTATTTAGTGAGCTTTGCTAATTTTGGTACTGTTGGCATCATCGTTGGGTCGATTAAAGGTATTAGT
GATAAGCAAGGAGAAAAAGTTGCATCATTTGCCATGAGGTTGCTACTTGGTTCAACATTAGCATCAATCA
TTTCAGGATCAATCATTGGCTTAGTACTATAAATTAATTAAAGTAGTGAAATATAGTAACGTGATTCAGA
TGACATAACAGTCGGAACTGAATCACGTTTTTTATAACAAAATTAAACCCCATCACCAAGGTGGCACAAT
AGTGCATGATACCTTACTGATAGGGTTTCCAACTAACATTACTTTTTCGTAGCAGTTTTTGAAATGTATG
TTGATGGTTTATCTTTTTCAAATATTGTTAATCCCGTAATATCTTTTTTATGTTTTGAAGGGACGATAAA
GCTAATTACATAAGCAAAGACAAAAGCAACAGTAAATGAAATAGTTGATACATAGAAAGGTGAGTTGCCT
TTACCGACGCCATTATATATGTACGCAAAGATGATACCTAAAATTAATCCGCAAATAACACCGAATGTAT
TTGTACGTTTTGTAAAAATACCGACAGCGAATACACCGGCTAATGGAACGCCGAATAACCCAGTAACAAA
CAAGAATAAGTCCCATAAATCATTTGAATTTGAAGCAATTAAGTATAATGACATACCAAAACCAAATATA
CCTGCGATAATGATGACCAAACGAGCAAAGTTAACTTCATGTCGCTCGCTACCTTTGCCAAAGAAACGTT
GTTTAATATCAATTGAAATACAAGCAGAAATAGAATTTAAACTAGATGAAATGGTAGACTGTGCAGCAGC
GAAAATAGCTGCAATGAGTAATCCGGCAACAAAAGGTGGCATCTCAGTCAAAATGAAATATGGTACAACA
GATGATGTGTTGAAGCCTTTTGGTAAAACAGCTTCATGTGCATAAAATGAGTACAACATTGTACCCATAC
CATAAAATAACGGTGCTGAGATTAATGCTAGAATACCATTTGTCCATAAAGATTTATTTGTTTCTTTTAA
GCTATCAGAAGCTTGATATCTTTGTACGACATCTTGACTCGCGGTATATTGATACAAGTTATTAAAAATA
TTTCCAAGGAAAATGATAGGTATTGCAGCCGCAGCAGTATTTAATTTCCAGTTGTCAGCACTGATTAACT
TTTTATGTTCAATTGCATCTGCAAGGACAGTACCGAATCCACCTTTAATGTGCATAATACCTAAAATGAT
AATTACTAAAGCGCCACCTAATAATATGACACCTTGAATGAAATCACTCCATACAACACCTTCGAATCCA
CCTAAAAATGTATATAAAATACATAACAAACCAACGAGTGATGCAACAACGTATGGATTCATATCTGATA
CAGATGTTATCGCTAATGTTGGTAAATATATGACGATTGCAACACGTCCTAGATGGTAAATGACAAATAA
TAATGAGCCGATAACGCGAATGCTAGGGCCAAATCTAGCTTCTAAATATTCGTATGCAGATGTTACTTTT
AACTTTTTAAAGAAAGGTACATAGAAATAAATAAGTAATGGAATTATTGCGACAATGGCAATGTTACCTG
CAATGTATGACCAATCTGTTAAAAATGCTTTCTCTGGTGTCGACATAAATGTAATCGCACTTAACGTAGT
AGCATAAATGGAAAAACCAACTACCCAAGATGGCAAGCGGCCACTTGCAGTAAAGAAACTATTTGTACTT
TGACTTGCACGCTTGGTAAAGTAAACGCCAATGAATAACATAGCTAATAGATAAATAATAACGGCAACCC
AGTTCAATGTGCCAAATCCAACTTCTTTCATGGGCAACTTCCCCTTTACAATGTATTGATTCTTTGATGT
CTATAAATCGTATTTTGCAATGAGTTGATTTAATGTTTGTCGATGCGCTTCGTTAAAAGGTTTGAAAGGT
CGTTTTGGTAATCCAGCTTCGATACCTCGATGACGTAATATTTCTTTTAATGTAGGATAGATTCCCATTG
ATAAAACAGTCTCAATAATATCATTGGAATCATGTTGCAGTTGGTAAGCTTCTTGAATTTGACCTTGTTG
TGCTAAGTCGAAGATTTGTCTAGCGCGGCGACCATTAACGTTATATGTAGAACCAATTGCACCATCTACG
CCAGAAATAGTAGCTTGAACTAACATTTCATCGAAACCAGATAAAATTAATTTGTCTGGAAATGCTTTTC
TAATACGTTCAAGTAAGAAGAAATTCGGTGCTGTATATTTAACACCTACTACTTTTTCATGGTTAAATAG
TTCACTGAATTGTTCTATAGAAATATTGACGCCAGTTAGGTCTGGAATAGCATAAATAATCATATTGTTC
TGTGTGGCTTCAATAATGTCGAAATAGTAATCTCTAATTTCTTCAAAAGTAAATGGATAGTAGAATGGTG
TTACGGCAGATAGGGCATCATAACCTAATTCTGTCGCATATTTCCCAAGTTCAATGGCTTCATTTAAGTC
TAATGAACCTACTTGAGCAATCATTTTAACGTTGTCACCAACGGCTTCTTTTGCAATCTTGAAAATTTGC
TTCTTTTGTTCAGTGTTTAATAAAAAGTTTTCACCAGAGCTACCATTTACATAAAGTCCGTCTAATTCTT
CAGTTTCTATGGCGTTTTTAGCGATTTGTTGTAAGCCTTTTTCATTTACTTGACCGTTTGCATCGAAAGG
AACAAGTAATGCTGCATACAAACCTTTTAAATCTTTGTTCATTATGAAGTCCCTCCAAAAATCATTTAAT
AATATAGTTTACAGTTATAATTGTAAACGCTATCATGAAATGTAACAATACATTTTTGAAAATGATGGTC
ATATTTATGTATAATTAATGAAAATATTTTTCATAATCAAAAGAACTGGAGTGAATAAGGTGTATTACAT
AGCAATTGACATTGGGGGAACACAAATTAAGTCAGCAGTCATTGATAAGCAGTTGAATATGTTTGATTAT
CAACAAATGCCAACACCGGATAATAAAACCGTGCTTATTACTGAAAAAGTATACGAAATTGTAACACAAT
TTATGGAAAAATACCGCTTGATTCAGCCTGTTATAGGTATTTCGACAGCGGGTGTTGTTGACGAGCAAAA
AGGGGAAATTGTTTATGCTGGGCCAACTATACCGAATTATAAAGGTACGAATTTCAAACGATTACTAAAA
GCATTATCGCCATATGTCAAAGTGAGAAATGATGTCAACGCAGCGTTATTAGGAGAATTGAAACTATATC
AATACCCAGCTGAGCGAATTTTCTGTATGACACTAGGTACTGGTATTGGTGGTGCATATAAAAATGACCA
AGGACATATTGATAATGGAGAGCTACATAAGGCTAATGAAGTGGGTTACTTATTATATCGACCATCGGAT
AATACAACATTTGAGGAACGAGCTGCGACAAGTGCTTTAAAGAAGCGAATGATTGATGGCGGGTTTACGA
GAAGTACGCACGTACCAGTATTATTTGAAGCAGCTGAGGAAGGTGATGATATCGCAAAGCATATATTAGA
TGAATGGGCGGAAGATGTTGCAGAAGGTATAGCACAAATACAGATTATTTATGATCCAGGTTTGATATTA
ATAGGTGGTGGTATTTCAGCACAAGGAGATAAATTAATCAAATATATAGAGCCTAAAGTTGCTAATTATC
TACCAGCTGACTATAAATATGCGCCAATTAGAACTACAAAAAGTAAAAATGACGCAGCATTATATGGCTG
TTTGCAATAATATTTCAGCGATAAGGACATTGCGTTGTTAGAAGCGATGTTGTTAGAGATTCATTTAAAT
GAAAAGGGGATTTAAACGCGGTTATATAGAGTGAAGATAATTAGTAGTATGACGTATCATGATAACGCAA
AAGCTTATAGCGGTTTGAGGAAATGGCATGGAAAGATTTTATTTGCGCCTATTTCAAGTACGGGATGGAT
AAAACTCAATAATATGAATGATATGCTGAAGTAACACCAATAATATATGAAGTATTTTTTAAAACTGAAA
AACACCTGTCAACATGAAATAGCAACAACCGTGATTGCCATCAGTTACAGGTGTAGTTATATATATTAAC
AATTATTTATTGTCCAAAATAATGGACTTTGTATGCTGGTATGTGTCACTTAGATGGCTATTTTCTAATA
AATGATAGCTCACAATATCGATTAAAAATAGTGTCGCAATTTGTGTGTTAATAAATCGATGGTCGGTATT
ACGAGATTGATCAGTTGTTAATAATACTAAATCAGCACAATCTGTCAGTTTACTACCTTCGAAATTTGTG
ATGGCAACGACATATGCACCATGAGATTTGGCTACTTCCGCTGCTGAAATTAATTCTGAAGTATTACCAC
TATTTGACATAGCGATAAACATGTCCGAATTAGATAGTAGGGATGCCGATATTTTCATTAAATGTGAATC
GGTTGTGACATTACCTCTTAGCCCCATACGAATTGTTCGATAATAAAATTCTGTAGCAGATAGTCCAGAA
CTACCTAATCCCGCGAACAATATTTGACGACTTGATTGTAATTTATCAATAAAAGTTTGGATAATGTCAT
TATCAATAAATTCACCTGTTTGTTGAAGCATTTGTTGATGGTATTTATGAATCCTTTGAATGATTGGACT
ATTTTCTATAACTGTTTCTGTCATTTCTTGTTGGATATTAAATTTTAAATCTTGAAAATTTTCGTAGTCC
AGTTTATGACTAAAGCGTGTCATTGTAGCTGGAGATGTGCCAATGGCATGTGCTAAGGAGTTGATGGTTG
AAAAGGCATCACTATATCCATGTTTTCTAATATAGTTGACTATTTGTTTGTCTGTTTTTGTAAATAAATG
TTGATGGCGCTGAACGCGATTCTCAAATTTCATTGTGTCACCCCTTAATATTGATGATTACTATTATATA
TGAAAAATATTTTCAAGATAGTAAAAAGCATTGATAAAAATTATCTTAATGATATATTTTAGATGACTTT
AAGTGAAAAAAATGATTATGGAGTGAAGAATAATGTTACCACATGGTTTAATTGTATCTTGTCAGGCGCT
ACCTGACGAGCCGTTACATTCATCGTTTATAATGTCTAAAATGGCATTAGCTGCGTATGAAGGTGGGGCT
GTAGGTATTAGAGCAAATACTAAAGAAGATATTTTAGAAATTAAAAAGACAGTAGATTTACCAGTCATTG
GTATTGTAAAGCGTGATTATGATGGATCAAATGTTTTCATTACAGCAACTGCCAAAGAAGTAGACGAATT
GATTGAAAGTCAATGTGAAGTAATCGCATTGGATGCTACGATGCAGCGACGTCCAAAAGAAACGTTAGAC
GAATTGGTAGCTTACATTAGACAACATGCACCTAATGTTGAAATTATGGCTGATATCGCAACGGTTGAAG
AAGCGAAAAACGCAGAACGTCTTGGTTTTGATTATATTGGTACGACGTTACACGGATATACTAGCTATAC
AAAAGGGCAGTTATTATATCAAGATGATTTCCAATTTTTAAAAGATGTACTAAATAGTGTTGAAGCGAAA
GTTATTGCAGAAGGCAATGTTATTACGCCAGATATGTACAAACGTGTTATGGATTTAGGTGTTCATTGTT
CAGTTGTAGGTGGTGCAATTACGCGACCAAAAGAAATTACGAAACGATTTGTACAAGTTATGGAAGATGA
ATAATTGAAAATAAAAAGCGAGATGCCAGTGATTATATAAATAAACCTGTTAATATAAGAGCGGTTTATG
ATTAGGTAATGGCCATCTCGCTTTATTGTGTTAACTGTAACATTAAAATGAGCTTATCCAAATATGAATA
ACGCAAATGGAATTGTAATTAATAGGGATAATGCTACTCGTAAAAACCAAATAATGACTAACTTCCAGAC
AGGAATTTTAATTTCTGTTGCTAAAATACATGGCACTAAAGCTGAGAAAAAGATCACTGCTGAAACACTT
ACAACACCAACTACAAATTTTGTACTCATAGCAGCTTTAGCAACCAATAATGATGGTAAAAACATTTCTA
CAATTGAAATTGCTGAAGCTTTTGCGAGCAATACTTGATCTGGTATTGGGAAAATATAAATAAATGGATA
ATAAATATAGCCTAGCCAATCGATAAGTGGTGTATAGTTTGCTACAATCAGTCCCAAAAACCCTATCGAT
AAAATTGAAGGTAGAATACCGACAGTCATTTCTAATCCATCTTTAAGGTTATCCCCAATATTCTTCAATA
GAGACGGTGTTGATGTGTTTTGTTTCATTGCTTCTGCATAAGCAGTTTTTAGTCTACTTCCTTCTATAGC
TACTTCTTTGTCACCTTCTTGGCCGTTATAATATTCCGTCGATTCATTAGCAATTGGTGGCAACCAAGCT
GTAATGGCAGTTACGATAAATGTAATAACCAATGTCGCCCAGAAATATAAGTTCCAATGAGACATTAAAT
TTAAAGTTTTAGCAACGATAATCATAAATGTTGCTGAAACTGTTGAGAAACCCGTTGCGATAATTGTTGC
TTCTCTTTTGTTATACATACCTTGCTTATATACTCGATTTGTAATTAATAATCCTAAAGAATAACTACCA
ACAAATGAAGCAACTGCATCAATTGCTGACTTACCAGGCGTTTTAAATATAGGTCGCATAATGGGTTCCA
TATAGACACCGACAAACTCAAGTAATCCATAACCTACTAATAGAGAAAGTGCAATTGCACCAACAGGAAT
TAAAATGCTAAGTGGCATCATTAATTTTTCAAACAGAAATGGACCATAGTTTGCTTTAAATAATAATGAG
GGACCTATGTTAAATACGTACATAATACCAATAACTGCCCCTGCGACTTTAAATAATGTAATGATAAAGT
TAGTTATAGAAGTCATAAAAGTACGTCTAACTAATGGTAATGCTGCACCAATAAGTATCATAATAAGTGC
TACATATGGCATGAGTGAACCTAATAATGAGCGAATTGCTAGATGAACATGATCTACTAATATTGTATTG
TTTTTACTGATAGTAAAAGGTACGAAAAAGCAAAGTATACCAATCAAGCTATAGACATAAAAACGCCATG
CACTTGGTTGTTGTGCATTTAAACGTTGATTATTCATTAAAACAACCCCTTTGTTTAAGTGAATATAAAA
GATAAGTGATGCATATGCCCCTTTATTACAGCAACATTCTAATTTAGAAAAATCTGAAAACTTATTTTAA
TTGTATAATTTGATGCATTTACCGACCAATACAAATTAACTAATTATATATAACTTAAAACTATATTGAA
TCTTAAAATATGAAGGGCATTTAATTGTTGAATAGGATTTGAAAGTGAAAAAACAAAACATTATAAATTC
TATAAAGAGATGATTTGAAAAAAATGGTGAGATTATAAGAACATATTATTAACTTTTTATTAATTTTGTA
ATATGAATTAAAAACAAATATATGTCATGTTATATTGGATGTGCAGTTGTTTTTCATTCTCAATAGGGGG
TCTAAAAAATACTTTTGAGGTGATTATATGATAAGAGAACAAGAGAGAAGAAAGTATAGTATCAGAAAGT
ATTCTATTGGTGTGGTGTCAGTGCTAGCAGCAACAGTGTTTGTTGTATCAACACATGATGCAAAAGCTGC
AGAAAAAATGCCAACATCACAGTCAGGGACACAACAAGAAAAGTTGAATCAATCGGGAGAACATAGGAAT
ATCCATCAATTACAACAAGATGAACAGTCATTAAGGCAATTAAACGATGCGCACAAAATAGATAGTGAAA
GTCAAATTGGCAGACAAGCTAACGATGCGCTTCAATCATCAAAACAACAACCGACAAAAGACGGTAAAAC
AGATAAATCACAAAATAATAACAAAGTAACACAAAATGCTAATCAACAAAATGTCAAACAATTATCTAAA
GATAATTCGAATAAAAATACTAAAAATCAAGATGCTATTAAACAAAATGATAGTCGTGCAGAACAGGACA
ATTTAAAATCAAATGCAGATGCAAAAGAAGTTGATAAATCACAACCATCTGTTCAGACACAAATATCGAC
AACGCAAGATGATAAAGCAACATCAGCTTCAACTACACCCTCATCAAAAGAAAAGACTACAACTGCATCG
GAAGTACAAGATGCATCCACAAATAAAAATGTAAATCAACAGGACACACATCCAGTATCACAGCAAATTA
AGGATGCTAAGCAAGATGATGCTGTTCGCCAAAGACAAGATAAACCGCTAGTTAATGATTTAAGTAAACA
TAACAATACTCAAAACTCCCCAACAATACCGACAGATAAAAATACGGATAATCAAAGATTAATTAAAGAT
GCGCTTTTAGCACCTAAAACACGTGCGACAACAAAGGTAGCAACAGCAGATGCTAAAAAGATACATCCGC
TTAAAGCAAATCAAGTTCAACCACTCAACAAGTATCCAGTTGTATTTGTACATGGCTTTTTAGGATTAGT
TGGTGACAATGCACCAGCATTATATCCGAATTACTGGGGTGGTAATAAGTTTAAAGTTATAGAAGAACTG
AAAAAACAAGGCTATAACGTACATCAAGCAAGTGTCGGAGCTTTTAGTAGTAATCATGATCGCGCTGTAG
AACTTTATTATTATATTAAAGGTGGACGCGTTGATTATGGTGCAGCTCATGCCGCAAAATACGGACATGA
ACGATATGGCAAAACATACAAAGGTATTATGCCTGATTGGGAACCAGGCAAAAAAGTACATCTGGTTGGA
CATAGTATGGGTGGTCAAACCATTCGTTTAATGGAAGAATTTTTAAGGAATGGTAATCAAGAAGAAATTG
CTTACCATAAAGCGCATGGTGGCGAAATATCACCATTATTTGTTGGAGGTAAGAATAATATGGTTGCCTC
GATTACAACATTAGGTACGCCACATAACGGTTCACAAGCGGCAGATAAATTTGGAAATACAGAGACTGTT
AGAAAAATTATGTATGCATTGAATCGAATTGCAGGTAATAAATATTCAAATATCGATTTAGGTTTAACGC
AATGGGGCTTTAAACAGTTGCCGAATGAAAGTTATATTGACTATATGAAGCGCGTAGGTAACAGTAAAAT
TTGGACGACAACAGATAACGCAGCATATGATTTAACATTAGATGGATCTGCCAAATTGAATGCAATGACG
AGTATGAATCCTAATATTACGTATATGACTTATACAGGTGTGTCTTCGCATACTGGACCATTAGGATATG
AAAATCCGGATATAGGTACATTCTTTTTAATGGATGCAACAAGTAGAATTATCGGACATGATGCAAGAGA
AGAGTGGCGTAAAAATGATGGTGTTGTGCCGGTGATTTCATCGTTACATCCATCAAATCAGCCATTTGTA
AATGTTACATCTGAAGAGCCGGCGACACGAAGAGGTATTTGGCAAGTCAAACCAATTTTACAAGGTTGGG
ATCACGTCGACTTTATCGGGATAGATTTTGCGGATTTTAAACGAAAAGGTGCAGAACTCGCAAACTTCTA
TACAGGTATTATTAATGACTTGTTGCGTGTTGAAGCAACTGATGAAAAAGGCGCGCAATTGAAAGCAAGT
TAATTTATTTGAAATGATGATTGACACGTTAAATGTGTTTTGAAAATCATGTTTAGGTATATAGATTGAT
TCGCATTATTGAGCTATAAATTAAATGATATAAGAAAAATGAAACGCCTATCTCATTAGAAAATCAAAGG
GATAGGCGTTTTTGCTTATGATTGGGATAAATTGTATTGTTAATAGTGTTTGTCGGATTACCCTTTATCA
TAATGACATATTGATTTTTTGAAAAAGTGATTGGATCTTACTTCGTTATTATAGCGTTCAAGAAAGCAAC
GACTTTATGATAAACGGTTATTGCTTCATCATTTGGTCTACGGTCAAAATCATGCTCGTTTTTACTTAAT
CGTTCAAATGTAGTATTTGGAACATGGTTCATTATATGTTCACTTTCCTCAATAGGAACATCATAGTCGC
CAATACAATGCGCAATAAACACTGGTGGTAATGTTTTAAGCTCATGTGAAGCTATATTATATTTTGAATC
AGTATAATCAGTGACATTAATCATATTCATCCATTCTCCAGTACCACGCGCATAAACGTATATTAAGAAT
CTTTGTGCGATTTGATCTTGAATAATTGGTGTTGGTGAAGTTAGTTGTTTAACCATAGATTCATTTACAC
TTCGGGCTATCTTAGCGTAGTAATCATTTTGAATTTTAAAAGGTTCCGTGTCGATTCGACTATAGCCATA
AAAATCAATAACGCCATCAATGTCTCTATTTCTTGCAATTAATAAACTCAAATATGCGCCAGATGATCTG
CCAAATGTGAAAATAGGGGTATTAGGATATAGTAATTTAATATCATCAAAAGATGTGAAAATATCATCAA
TAATACAATCTAGACTTACTTCTGGAGATAAACGATAACTCAATTGAACTAAGTCGTATTGTTCAGTAAG
TATATCGATATATTGTTGTGATAAATCATTTGCATTGCCAAACATTAGACCACCGCCATGTATATACACA
ATAGCTCCTTTTGTCGGCTGTTTTTTCGCTTTAATAATTGTATAAGGTAATGTAAAAGCATCTGTAGTAG
TTACTTTATCTTTAATTTCAGTCACGATTTAATAAACTCCTTGCTTTTAATAATGGTTCAATTATAACAC
TGTCTTCAATTGTCTATGCAACATCGGCTTAGGAGGATGAATCATTATAATTTTGTTCTAATTGACGTAA
GGCATCGCGTGTATTCTTTTTAAGCCCCTCACCATAATCCATCATTTTAACAATATCTTTAAAAGCAGCA
CGCGGAATAGCTAAATCTTCTAAATCATTCATAGAAAATTCAAGATCAATATCATTTGGTCGTTGCGCTG
CAAGTTTATGTACAAAGTCAGGTTCCGTTACAAAAGGTGAAGACATACCGACCATATCTGCATGTTGTAA
AGCTTCTAATGCAGATTCTGGAGAATTTATACCTCCACTGGCAATTAATGGGATGCGATCTGCTAAATGT
TCGTAGACAATTTGATTTACAGGACGACCAAAATGTTTGCCAGGTGTCCTTGATGTGTTTTGATAAATTT
GTCGTCCCCAACTAGCAATTGCTAAATACTGGATATTGGCAACTTCCATTACCCAATCTAATAGTTGATT
GAATTCATCGATGGTATATCCTAAATCACTACCTCTTGTTTCTTCTGGTGTTGCACGAAAGCCCAAAATA
AAGTTGGCAGGTGCTTCTTTATCAATCACATCTTGTACTGCACGCATAACTTCTAGGCACAATCTTGCGC
GATTTTCTAATGTGTCAAAACCATATTGATCTGTACGCTGATTTGAAAATGTTGAGAAAAATGTTTGGAT
GAGTAAACGTTGCGCAATTGAAATTTCCACACCATCAAATCCTGCTTTAATCGCTCGTAATGTAGCGTCG
CGATATTGTTGAATGATTTCATTGATTTTATCTTGTGTCATAGCTATGACTTCATGTTGAATGGGCGAAT
GTAATGTCATTGGACTAGGTCCATATACTTTTCCATAATTTAAAATCGCTTGATTTGAAAAACGACCAGC
ATGAGCTAGTTGAATTATAGCGAGATTATCATGTTGTTTCATGGTAGTTGCCATGTCGGTTAATCCTGGA
ATACATGCATCATGATCAATGTTGAATCCATATTCAAATAGTTGACCATATGGCTCAATGTAGGCAGCAC
CAGTTACTTGCATGCCAGCTGAATTAGAGCGACGTGCAGCATAAGCTAAGTCTGCTTGAGTTATATAGCC
ATCTTTTGTAGATGAATTTACGGTCATCGGTGATAATACAAAACGATTTGCTACTTTGATGCCATTAGGT
AATTGGAGTGGTTGTAAAAGTGGTTTGTATCGGTACATGCAATTTTTCCTTTTCTATTCGATATTGTTTT
CAAAGTACCATGTAAAGCTTGAATAATCAAACATGAGTAAGAATTCTCATGTAGCGTGTTAATTAGAATT
TTATAATAGTAGGGAATTTACAGTACGATATTAATATATGAAAAATGTGAGTCATATTATGAAAAAATGA
AGCGAAAAGATATAAAATCTAATTGAAAAACGTTATCATATACGTGGGTATCATAAATGGGAATGGTTAA
TAGAAAGTTATAATGTTATGTCACTTTTATATCAAATAATAGTTTGGAGATGAGGGTTTGGTTGAGTTAA
GCGTATTAGATTATGCCTTAATAGATGAAGGGAAGGATGCGCAAATGGCATTGCAAGATTCAGTAACACT
TGCGAAATTAGCAGATCGACTTGGTTATAAACGTATTTGGTTTACTGAACATCATAATGTGCCTGCGTTT
GCATGTAGCAGTCCAGAACTGATGATGATGCATATTTTGTCACAGACATCACGAATTCGTGTTGGTTCTG
GTGGTGTGATGTTACCGCATTATAGTCCTTATAAAATTGCTGAGCATTTTAGAATGTTGTCAGCCTTATA
CCCCAATCGCGTTGATTTAGGTATTGGAAATAATCCAGGTACTTCGATGGTAAAACAAGCATTAGATGGT
GAAAATCCAACCTATGATAATTACGGGGAATCAATTAAGTTATTGCGTCAATTTGTTACCACAACAGACA
AAGCAAGTGCACATAATTTAGGTGTACAGCCACATGTGCTTCATTTTCCTGAAATGTGGTTATTAAGTAG
CAGTCTATCATCTGCCAAAATAGCAGCAGAACAAGGTATAGGACTATCTGTCGGAACATTTTTACTGCCA
AATAAAGAAATGATCCAGTCTACAAAGCATAACATTGACATTTATAAATCGGATTTCCAAGAGTCAACAC
TTAAAATGAATGCAAAGGTGATGGCATCAGTGTTTGTTATCGTAGCTGATAAGGAAGAAGATGTTGATGA
ATTACAACATGCCTTAGACGTCTGGTTATTGGGAAAATTACAATTTGCAGAGTTTGACCACTTTCCTTCA
GTGAAAACAGCACTAAATTATAAATTGAACGAGCGGGATAAAGAGATGATTCAAGCGCATCGTGCACGTA
TAATGGCAGGGACAAAAGATCAAGTTAAAGCACAACTAGATGATTTTATTGCTACGTTTGAAGTTGATGA
AATGTTAGTAGCACCATTAATTCCTGGCATTGAGCAGCGTTGCAAAACATTAGAATTACTAGCAGAGGTT
TATTTATAACACTTTTAAGTAGAAGAGAAAGGATGAGGCTTAGATGAAAAAGTTAGCCAATTATTTATGG
GTAGAAAAAGTTGGGGATCTATATGTATTTAGTATGACGCCTGAATTACAAGATGACATTGGAACGGTGG
GTTACGTAGAATTTGTAAGTCCAGATGAGGTAAAAGTCGATGATGAAATCGTTAGTATTGAAGCATCGAA
AACGGTGATTGATGTACAGACGCCTTTGTCAGGAACGATTGTTGAGCGTAATACGAAAGCGGAAGACGAA
CCAAACATTTTAAATTCTGAAAAGCCAGAAGAAAATTGGCTGTTCAAGTTGGATGATGTGGATAAAGAAG
CGTTCAATGCATTACCGGAGGCGTAAATGAAGACGTTGAAGACAAATGAAGAACGATTAGAATATTTAAT
CGATTATATGAGACGAGAGCGAAATGACAATGATGAGTTAGAAATGCCAACATCATTTGAAGCATTGTGG
GAACTTTATCGAGGTTTGGCTAACGTAAGACCAGCTTTACCTGTTAGCGAGACCTATTTAGCTGTTCAAG
ATGCTTTGTTAAGTGAATTAAATCAGCAACATGTGATGGATATTAATGATTTGTCGCCAAGAAAAGATGC
CAACATTTTTGTTTGGCAAGGTGACATTACAACATTGAAAATTGATGCAATTGTCAATGCCGCGAATAGC
CGCTTCTTAGGATGTATGCAAGCAAATCATGATTGTATTGATAATATTATTCATACAAAAGCAGGCGTCC
AAGTTCGATTAGATTGTGCAGATATTATTCAACGACAAGGGCGCAAAGAAAGCGTTGGTAACGCTAAAAT
GACGCGCGCATACAATTTGCCTGCAAAGTATATTATTCATACGGTAGGACCACAAATACGTCGATTGCCT
GTTTCACAGATGAATCGTGACTTGTTAGCTAAATGCTATTTGAGTTGTCTTAAACTAGCTGATCAAGAAA
GGCTAAACCATATTGCATTTTGTTGTATTTCAACAGGCGTTTTTGCTTTTCCTCAAGATGAAGCAGCAGA
AATAGCGATTCAAACAGTACAACAGTATCTCACTGATACAAAATCAAAATTGAAAGTTGTATTTAATGTC
TTTACAGAAAAGGATTTAGAATTGTATGAGGAGGCATTTAATCGTGATACAGAGAAGTAAATGGCAAGCG
ATGTCTCTGTTTACAAATGAAAATACAACACAGGCGAATGTATTACGTACTGCAATTGAGGAAGCGGAGG
CAATAGTTATTGGTATTGGTGCAGGTATGTCTGCATCTGACGGTTTTACATATGTAGGAGAGCGTTTTAC
GAAAAACTTTCCAGACTTTATTGAAAAGTATCGTTTCTTTGATATGTTGCAAGCGAGTTTGTATTCGTAC
GGTAGTTGGCAAGAATATTGGGCATTTGAGAGTCGCTTTATCAAATTGAATTATTTAGATCAACCTGTAG
GTCAGTCTTACCTCGCTTTAAAAGCATTAATGGAAGATAAACAATATCACATCATAACTACGAATGCAGA
TAATGCTTTTGAGGTTGCTGACTATGATATGACTCATGTATTTCATATACAAGGAGAGTATATTTTGCAG
CAATGTAGTCAGCATTGTCACGCGCAAACATATCGTAATGATGACTTAATTCGTAAAATGGTCGTGGCAC
AACAAGACATGCGTATACCTTGGGATATGATTCCAAGATGTCCAAAATGTGATGCACCAATGGAAGTCAA
TAAACGTAAAGCAGAAGTTGGTATGGTTGAAGATGCAGATTTTCAGTTGCAGTTACAACGTTATAATGCA
TTTCTAGAGCAGCATCAAGGTAATAAAGTATTGTATTTGGAAATCGGAATTGGTTATACAACCCCACAGT
TTGTAAAACATCCTTTTCAGCGTATGACACGTAAAAATGAAAATGCACTTTATATGACAATGAATAAAAA
AGCGTATCGAATTCCAAATTCGATTCAAGGTCGTACAATCCATTTAACCGATGATATTTCAACTTTAATT
ACAACAGCACAACGAAAAATAACAACTTAGGAGAAACATAAGATGTATTTAATAGAACCCATTCGAAACG
GAAAATATATTACTGACGGTGCGGTTGCGCTAGCAATGCAAGTGTATGTTAATCAGAATGTTTTTTTAGG
GGAAGATATTTTATTCCCTTATTATTGTGAACCAAAAGTGGAAATTGGTCGTTTTCAAAATACAGCAATC
GAAGTGAATCAAGATTATATAGATGAACACCATATTCAAGTAGTTCGCAGAGATACTGGTGGTGGCGCTG
TATATGTTGATAAAGGTGCCGTCAATATGTGTTGTATTTTAGAACAAGATACATCGATTTATGGTGATTT
TCAAAGATTTTATCAGCCGGCAATAAAGGCGTTGCATAAACTAGGTGCAACAGATGTTATACAGAGTGGC
AGAAATGATTTAACACTTAACGGTAAAAAAGTATCAGGTGCGGCAATGACATTAATGAATAATCGTATTT
ATGGCGGTTATTCTTTATTGCTTGATGTCAATTATGAGGCGATGGATAAGGTGTTAAAACCAAATCGTAA
AAAGATTGCATCGAAAGGTATTAAATCAGTACGAGCACGCGTAGGTCATCTTCGAGAAGCACTTGATGAA
ACATATCGTGATATAACAATTGAAGCATTCAAAAATTTAATGGTGACACAGATTTTGGGAATCAATGACA
TTAAAGAGGCGAAACGATATGAATTAACGGATACAGATTGGGAAGCGATTGATGAATTAGCTGATAAAAA
GTATAAAAATTGGGATTGGAATTATGGCAAGTCACCTAAATATGAATACAATCGAAGTGAAAGATTATCA
TCAGGTACGGTAGACATTACAATTTCTGTTGAACAAAATCGTATCGTAGATTGTCGTATTTATGGGGATT
TCTTTGGACAAGGTGATATTAAAGATGTGGAACAAGCGCTACAAGGTACAAAAATGACAAGAGAAGATTT
ATTGCATCAATTAAATAATATAGACATTACTTATTATTTTGGTGATGTCACTGCCGAAGTATTAGTGGAT
ATGATTTTAAGTTAATATTGCTATTGTATGTATAGTGAATCGTTGAAGGTGTTTGTTTAATCTTGAAAAG
GTGACCATAGTATTTGGTAAGGATTGAACATATGAATGTAAATTATTGCATTTAACTATTCAAAATATGA
TATTTATCTGGTTTTTGTTTCTGAATGATTGGGTATTTGAAAATAGATGAGTTTAATATTTTAAGGAATA
TAATAATTTTTACTTTTACAATTCATATAGAATATTAAGTAATATAAGTCTATTGAGATATACAAAAATT
TAATGACTGTTATAATGGACAATCTATAGAGACAAAGAGGAGATTATATCATGAATAATAAAGTGTTGGT
AACAGGTGGTACTGGTTTTGTTGGTATGCGTATTATTTCGCGATTATTAGAACAAGGTTATGATGTGCAA
ACGACGATACGTGATTTAAGTAAAGCTGATAAAGTAATTAAAACGATGCAAGACAATGGTGTTTCAACAG
ATAAACTTGCATTTGTTGAAGCGGATTTATCACAAGATGAACATTGGGATGAAGCAATGAAAGGTTGCAA
GTATGTTTTGAGTGTGGCATCTCCGGTGTTTTTCGGTAAAACAGACGATGCAGAAGTGATGGCGAAGCCT
GCCATTGAAGGTATACAACGTATATTGAGAGCGGCGCAACATGCGGGTGTTAAACGTGTGGTAATGACTG
CAAACTTTGGTGCAGTTGGTTTTAGTAATAAAGATAAAAATTCAATCACAAACGAAAGTAATTGGACAAA
TCAAGATGAACCAGGCTTATCAGTATATGAAAAATCAAAATTGTTAGCTGAAAAGGCGGCATGGAATTTT
GTTGAGAATGAAAATACTACAGTAGAATTTGCTACAATAAATCCAGTTGCTATTTATGGTCCATCATTAG
ATTCACATGTTTCAGGAAGTTTCCATTTGTTAGAAAACTTATTAAATGGTTCGATGAAACGTGTACCGCA
AATTCCATTAAATGTTGTTGATGTTAGAGATGTAGCTGAACTACACATTTTGGCAATGACAAATGAACAG
GCTAATGGTAAAAGATTTATTGCTACGGCTGATGGACAAATTAATTTGTTGGAAATTGCAAAATTAATTA
AAGAAAAACGACCTGAAATAGCTCAAAAAGTTTCTGTTAAAAAATTACCAGACTTTATTTTGAGTCTAGG
TTCTAAATTTAATCATCAAGCTAAAGAAGGTAAACTTTTATTAGACATGAATCGAAATGTGAGTAACGAA
CGTGCAAAAACATTACTTGGGTGGGAACCGATTGCCACTCAAGAAGAAGCTATTTTAGCTGCTGTAGATA
GTATGGCTAAATATCATTTAATATAATATAAAACACCGTCCAAAAATAAGTGGCTTGCCTTTGATAGAAG
GAAAGTACACGTTACTTGTGACGGTGTTTTTGTTTGTATATTATTGTTGTGCTTTTTGACGGCCTTTTAA
TAAAATCGCTGTAGCTCCAACGATGATAATAAATAGAACAGCACCAAATAATCCCATATATTTTACTGCG
TTACCAAATACAATGCCGACAGCTAAAAAGTCTGTATCGGAGAATGTTGTTGCGGCACCACCTAATTCAC
CTAAAAATGGTAAGAATAATAATGGCAAGAATGTAATCAAGATACCATTAAGAGCAGCGCCTGCAACAGC
ACCTTTAATACCACCTCTTGCGTTACCGAAGACTGCGGCAGTTGCACCTAAGAAGAAGTGGGCCACAACG
CCTGGTAAAATAACGACGCCACCAAATAAGAATAGGATAAACATACCAATGACACCTGTAATAAAGCTGA
CAAAGAACCCAATTAAGACAGCGTTCTGTGCATAAGGAAACACAATAGGGCAGTCTAATGCAGGCTTAGA
ATTTGGTACAAGTTTTTCAGAGATACCTTTAAATGCTGGAACGATTTCAGCTAAGATTAACCGCACACCT
GTTAAAATGATAAATACACCAGCGGCAAATGTTACACCTTGAATTAATGAGAAAACAATAAAGTTTTGTC
CATTGCTAATTGATTGATGTACATAACTGACACCTGCAAATAAACAAGCAATGAAATAGAGTAATGCCAT
TGTAATAGAAATACTAATTGTACTTTCTCTTAAAAAACTTAATCCTTTAGGGAATTTAATATCTTCTGTT
GATTTAGATTTCCCTTTGAATAATTGACCTACGGCACCTGCAGCAAAGTAGCTGATTGAACCGAAATGCC
CTAATGCCACTTGATCATTGCCAGTAATTTTACGCATCGTAGGTTGGAGTAATGCAGGTAAGACTGCCAT
GATTAAGCCTAATACGAGTGCGCCGATAACAATCGTTAGCCATCCCTTAATATGACTCACTGTTAAAATA
ATTGCTAAAAATGCTGCCATGTAAAATGTATGGTGTCCTGTTAAAAAGATATATTTTAAGTTAGTAAAAC
GTGCAATTAAGATATTCACTATCATGCCACAGACCATAATAAGTGCGGCTGTTGTTCCGAAATCTTTTAA
GGCAAGGGAAACAATAGCTTCATTATTTGGAACAATGCCTTGAACACCGAAAGCGTGCTGGAATATTTTT
CCAAAAGGTTCAAGTGAGCGAACAACTACGTCGGCACCGGCACTTAAAATTAAGAATCCCAATATTGTTT
TAATGGTACCTGAAGTAATTGTAGCGGCAGGTTTTTTCTGAACAATTAAACCGATAAAAGCAATAAGGGC
AACAAGAATTGCTGGTTGACTTAAAATATCGACAATGAAATTAAGGATTGATTGCATAAGTCTAACCTCC
TTTAAATAATGTTAAGTTGTTGTAATTTTTCTTCAAGCTTTTGCTGCAATTCTGCTTTGTCTAAAATGTT
ATCAAGGATTAAGACTTCCCCTAGACGTTCGGCATTTTCAGCTAAATCTCTACCGCAAATAAATAAGTCT
GCCATTTCTGGACTAGCCGTCATAATGTCACTGTGCTCAACCTCTATATCAGATGGTGCATTAAGTTGTC
TAAGTGCTTCTTGTGTATTCATTTCTACCATAAAACTACTACCTAAGCCGTGGCCACATACTACTAAAAT
TTTCATATTAATCATGCTCCTTTAAAATAGTTGTAATTTCTTGTACATTCTTTGCATTTAATAATTGCTG
GACTATTTGATTATCGCCCAATATTGTTGCTAAATTTTGCAATATAGATAAGTGTGAATGATTGTCGATG
GCACTTAATACGAATATGAGAGATGCGTAATGATCTTCATCGCAAAATGCCACGTGTTGATTCAACTTTA
ATAGACTTAATCCAACTTGATGCACGTTATTATTGGGACGTGCATGTGCAATTGCAATTTCAGGTGCGAT
AACGATGTATGGTCCTAGTTCATTTACACTTTCAATCATTGCTTCAACATAACCTTGTTCAATAACTTGT
TCTTGTAATAAAGGTTGAGAAGCAATAGTAATGGCTTCATTCCAATTATTGACTTGTTCTTTTACAATTA
TGCGTTTTGTGGACAAAATATCTAATGCCACGATGTTAAACCTCCTTTGACTTAGTTACAGCGATGTGTT
GCTTAATTTTACAAATTTTCCCATCTAAGAAATCTTGACGCGATAAGTCGTTGCTTAATAGTTCACTTAG
TTGTCCTAGTGCTTTTAAATGTGCATTGGGATGATCCGTTGCCAATGTAATCACAAGGTATACGGGATCG
TTAGCTTTACTACCAAATTCAACACCTTCAGTAAAATAAGTTAATGAAAAACCGACACCATTGTGTACAT
AATCAGTTCCAGCGTGAATTAGAGAAATGTGTGGACTAATCACCATATATGATCCAAATTGCTCGAATTG
ATTTAAAATTGCTTCTATATAATTAGGTCCAACAATATCATCTTTAATTAAAGGTTGTACTGATACAGTA
ACTGCTTCATTAATTGATAGAGATTGTGTGTTTTTATTAATACGGTGTTCAGGTAATAAATCAGCTAATG
ACTCGCCGTCATTTACCATTTTTATCACACGCTTTTCTCTAGCATCATTTATGATTTGATTTAATTTTTG
ACGTGATTGCCCATTGATGAATGGGTCGACGTTTATAACTGGTACTACTGAAATATCACACGGTACGGTT
GAAATCACGTAGTCGATGTTATTTTGAATTAACTGCTTTTCATCTAACTGATAGATAGAATAAGCGTCCC
AAATATTAAATTCAGGATAAAGATGATTTAATTTGGATTTTAAAAGTTGAGATGTGCCAATACCTGATCC
ACAAAGTAAGACAACTTTAATCATTACTTGTTTATTTGTTGCGCCGCGTTCCATACTTGATGCAAAGTGA
ATTGCAATAAATGTTAATTCATCTTCATTGAAACTAATAGCTGTATCTTTTTCTATCGTACTAATATGTT
TGCTAATTGCATCGACAACTTGAGGGTAGCGTTTATGCACTTCTTGTTTTAACGGATTAGCTTGTATCAT
ATCGTATTTAATTCGGTGTATAGCCGGCTTTATATGTGTAAGTAAACTAGTATGCAGTTTATGGTCATTT
GACATGTCAATTCCTAATTCTTGGCTAACACAAGTGATGAATTCTTGGATGTTTTCTGATAAAACATGTT
GTTCATTTATATTGGTAGTTATAGTACAATCAGTCATTTTTGAACCAAGTAAATGTAACGTGATGAAGAT
AATTTCAGATTCTGGAAATTTGACATTACAACTGTTTTCCAAGTTTTCTTTAATTTTTGAAGCTATAGCA
TACTGTTTAGTATGGCGCCATTTATCAATTTCTTTTGTAGGTATATCGAATGAAAAATTTTCGTTTAGTC
GCTGGATCGCAATGAGTATATGATAAATTAAGCCGTCAATGGCCGACTGAACCAGGTGATAATTTTCACG
ATTTAATGTAGTAATTATAGCTTGTCTTACAATTGCAATAGATTGCGAATTGAAAATATCTGCTTCGATA
AATGGCGCTGCTTGTTTCATGTATTGACGAATAAAATGAGCATAAGCTTTCCGATATTGATCTTCTTCAC
CAATAATAATAAATCCCTTATTATGAATATAATTTAGCTTCAAATGATAATGTGCTAATCGTTTTTGAAT
AATTTTAATGTCATCAGCAATGGTACGACGAGAAACATTGACGTCGTGGGCAAGCTGTTTTGTTGAAATT
GGCTCAGTTGTTTCGAATAATTTTAAAGCAATATGAGTCAGTCGTTCATCTTTTGAAAAGTGAATTTGAT
TTGTTATGCGTTGTTCTAACTCATTTAAAAGTGTTGTCTCATTAGTTATTATTTTAATGCCAGCTGCTTT
ATTGCGAATGACTTGATATTGGTATGTTTCTGCATATTGTTCGATGTACGATATATCATATTGAATGGTA
CGTGGCGTTACACCGAGTTGGTCAGCAATACTGTTGATTGGGATAAACGTTTGTTCTTGAACTAAAAGAT
ACAAAATTTCAATTTGTCTATGACTTAGCAACGTAATTTCCTCCTATGTATAATTGTAAGCGATTACTTA
ATTGTGTAGATATGCAATCTCTTTCATATTTTAATCCGAAAAATTGCATATCAAAATGTTAAAATACTAG
ATTTTATGAAAACTTTTAAAATAAATTCTCAAATTTTGTTGACTATTAGAAATCATGGTTGTATATTTAG
TTAGACATCTAACGAAATGGTGGTGCAATTCATGGAGTACACTTATTCTTATTTATTTCGAATGATAAGT
CACGAAATGAAACAAAAAGCAGATCAAAGACTTGAGCAATTTGATATAACGAATGAACAAGGCCACACTT
TAGGTTATCTTTATGCGCATCAGCAAGACGGACTTACGCAAAATGATATTGCTAAAGCATTGCAACGAAC
AGGAGCGACCGTAAGCAATTTACTAAAGAACCTTGAAAGAAAAAAACTTATTTATCGTTACGTTGATGCT
CAAGATACGCGAAGAAAGAATATTGGACTGACAACTTCTGGTATTAAGCTTGTAGAAGCATTTACTTCGA
TATTTGATGAAATGGAACAAACGCTTGTATCACAGTTTTCTAAAGAAGAAAACGAACGCATAAAAGAAAA
TCTAACTAAAATGTTATCTAGTTTAAAATAAATGATAAACGTGACTGGTAAAAAAACAGTCGCTTTATCT
TTGACAGTATAGTTAGATATCTAATTATTAGTGAGCTAATTATTTAAAAGGACAAGGAGTATTGAACAAT
GAAAGACGAACAATTATATTATTTTGAGAAATCACCAGTTTTTAAAGCAATGATGCATTTCTCATTACCA
ATGATGATAGGAACTTTATTAAGTGTTGTTTATGGGATTTTAAACATTTACTTTATAGGATTTATAGGAG
ATAGCCATATGATTTCTGCTATTTCACTTACACTGCCGATATTTGCCATCTTAATGGGTCTAGGTAATTT
ATTTGGTATTGGTGGCGGCACGTACATTTCACGTTTATTAGGCGCTAAAGATTATAGTAAAAGTAAGTTT
GTAAGTAGCTTTTCGATTTATGGTGGTATTGTATTAGGAATTATAGTTATTTTAGCTACAATTCCATTTA
GTGATCAAATTGCGATGATTTTAGGAGCAAAAGGCGAAACATTAGCATTAACAAGTAATTATTTGAAAGT
AATGTTTTTAAGTGCACCGTTTGTTATTTTATTCTTTATTTTAGAACAATTTGCGCGTGCAATTGGTGCA
CCAATTATATCTATGATTGGTATGTTAGCTAGTGTAGGATTAAATATTATATTAGATCCAATTTTAATTT
TTGGTTTTGATTTAAATGTTGTTGGTGCAGCTTTGGGTACTGCTATCAGTAATGTTGCAGCGGCTATTTT
CTTTATTGTTTACTTTATGAAAAATAGTGATGTTGTATCTGTGAATTTTAAATTTGCGAAACCTAATAAA
GAAATGCTTTCAGAAATCTTCAAAATTGGTGTTCCAGCATTTTTAATGAGTATATTAATGGGATTCACAG
GTTTAGTATTAAATTTATTCTTGGCACATTATGGTAACTTTGCAATTGCAAGTTATGGTATCTCATTTAG
ACTCGTTCAATTCCCTGAACTTATTATCATGGGATTATGTGAAGGTGTTGTACCTTTAATTGCATATAAC
TTTATGGCAAACAAAGGTCGTATGAAAGATGTCATTAAAGTAGTTATTATGTCAATTGGTGTTATTTTTG
CTGTTTGTATGATTGCTGTATTTACAATTGGACATCATATGGTAGGTTTATTTACTACTGATCAACAAAT
TGTTGAGATGGCTACATTCATTTTAAAAGTTACAATGACATCATTACTTTTAAATGGTATAGGCTTCTTA
TTCACTGGTATGCTTCAAGCGACTGGTCAAGGTCGTGGAGCTACAATTATGGCTATTTTACAAGGTGCAA
TTATCATTCCAGTATTGTTTATCATGAATGGTTTGTTCGGATTAACTGGTGTAATTTGGTCATTGCTAAT
TGCTGAGTCACTTTGTGCATTTGCTGCAATGTTAATTGTTTATTTATTACGTAATCGTTTAACTGTTGAT
ACATCTGAATTAATAGAAGGTTAATCTCTTAATACACTTCCAATTTGGTATATTGCCATTGGGAGTGTTT
TATTATTAAAATATAAGGACACGTTACGATAATAAGATATTAAACGGGGTTAATTAATGTATAAATCAAT
AGAGATATTAGAAAAAGTTTTAAATGTGGAAATGAATGTCATAGACATCGTTGAAGAAAAATATAATAAA
GAATATGAAGCATTAACATTTAATTATAAAGGAACGGTATACAAAAATAGATTAGCAAAGAAAACGCCGA
ATAAATCAGGATATTTCGTGACATGTTGGACTAAAGACGAAGATAATTATAATCGACCATACAAAATAGA
TGAATTTGCAGATTGCCTGATTGTCGCTGTTATCGATGGTGAATTAAATGGCTACTTTCTATTTCCTAAA
GAAGTATTGGTTGAAAAAGGTATTTTAGCTTCATCTAGGCATAAAGGGAAAATGGCTTTTAGAGTTTATC
CTATATGGTGCAATGATTTGAACAAAACGGCACAACGTTCACAAAAATGGCAATGCAATTATTTTTTTGA
ATGTTAATAAAGTCATATGGTATTACTGAAGTCTAGGACATAAATGATATTTTTACAAAATTTATTTCTA
TCCGACTTCATTCGGTAATGTGAACCATATGACTTTATTTTAATTAGTTTTAATGATGCACGGTTTCTTG
ACCGACTTTATTCCAAGTTAGGATAAAGCTTAACATTGCAAATACACTAATCGCTGTTAATAGTATAAAA
CCAATGTCCCAACCGAATTTATCTACTACGGCACCTAGGACTATGTTAGCCATAACAGCACCAAATAGAT
ATCCGAATAAGCCTGTTAATCCTGCAGCTGTTCCTGCAGCTTTTTTAGGAACATAGTCTAGAGCTTGTAA
ACCAATTAACATAACTGGTCCATATATTAAGAATCCAATGGCAATTAATGAAACATTATCTAACCAAGCA
TTGCCTGGTGGGTTTAACCAATAAATTAATACAAACACTGTAACTCCTAGCATAAAGAAGAAACCTGCTG
GTCCACGGCGGCCTTTGAATAATTTATCAGAAATATATCCACATAATAATGTACCTGGGATACCAGCCCA
TTCATAAAGGAAGTACGCCCATCCTGATGCTTTTAAGTCAAAGTGTTTTTCTTCGCTTAAATATACAGGT
GCCCAATCAAGTACACCATAACGCACGAAATAAACGAAGATATTCGCGAATGCAATAGCCCATACCCACT
TATTGTTTAGTACATATTTAAATAAAATTTCTTTTGTTGTTAATTCTGTTTCTAGCGTCTTTTTATCGCT
TGTTGCAAAGTCATTTTTATAAACTTCAATTGGAGGTAAACCTTGAGACTGTGGTGTATCTCTAATCAGC
ATGTATGAAATTGCAGCTATGATAAGTGCTAAAAGTGCAGGATAAATAAATACACCTTCAAAGCCTTTTA
AATAACCGAAATTGATGAATGCAGTTGTTGTGATACCCCAAGCAGCAATTGGTGCCATAATACCGCCACC
AACATTATGTGCAACATTCCAAAGGGCAGTCTTACTTCCACGTTCACTAACACTAAACCAGTGAACGAGC
ACACGGCCTGATGGTGGCCATCCCATACCTTGGAACCATCCATTTAAAAATAATAGGATAAACATAATGC
CTATACCTGATGTGAAAAACGGTACAAATCCCATTAATAAATTGACGATAGCTGTCAGAGCTAACCCAAG
AACTAAGAAAATTCGCGCATTACTCCGATCACTCACAGTACCCATAAAGAATTTACTGAATCCATATGCG
ATGGAAACAGCAGATAATGCAAATCCAAGTTCTGCTTTTGTAAAGCCTTGCTCTTGTAATGCTGGCATGG
CAAGTGAAAAGTTTTTACGTAACAGATAGTATCCAGCATAACCGATGAATATACCAAGGAATACTTGGAG
ACGTAATCGTTTATAGGTATCATCTACCTGATTTTCTGGCAAAGGCTTAATATGCTTTGCAGGTTTAAGA
AAATTCATAAAATCCTCCTTAATATGTATTTATATGCATTTTGTGAGATAAATTAATAGTAGACATGTAT
GAAAGCGTTGTCAACATACTTTTTAAAATAGCGAAGAATAAGTGAAATATAGCTGTGAATAAATTTTAAA
ATATAATTTGTTGTCTGACTTAAAGTTATAATTATGCAATTATTTTGAAAGATTACTTAAATATGTTCTG
CGATGAGGAAAGTAAAATAGTAGTTTGAAGATGTATTAATGAGGTAAATAGCAAAAAACTATCTTTTATA
TGCACGTTGGTATAAAATTTATACTAATAGGAGGGATTATATGAATATAGTAGGGCATCATCACATATCT
ATGTATACAAAGGACGCAAAACTTAATAAGGATTTTTACACAAATATACTCGGATTAAGGTTAGTAGAGG
TATCGGTTAATCAAGATAGTCCGACGATGTATCATTTATTTTACGGTGATGAAATTGGATCAGCTGGCAC
ACTTTTAACATTTTTTGAAATTCGAGATGCAGGTCATAAGCGCCAAGGTACTGAGTCTATTTATAGATTG
TCTTTATTAGTACCAGATGCTGAAGCACTTCAATTTTATGAATCACGTCTTCATGAAAATAGTATCAAGA
CAGAACGTTTAAACTATCTTGGACAAGAGGCAATTGCTTTTAAAGATGTAGATGATTTAGAAGTGCTTTT
AATTGCAAATGATGATTATGAAATCCCGCATAAATGGAAGGCTAATACTTATAGTGACATTCCTGAGCAG
TATCAAATTTTAGGGTTAGGACCAGTGGAATTAAGAGTAAGAGATGCGAAACGTACGATTGAATTTTTAG
AAAACATATTAGGATATCAAATGAAAAAAGGATTTGAACATAGTGTAATGACTATTGCACCGCAAGGGCT
ATATTCTGATTTTGTAGTTGTTGAACAACAAGGTGAACGTGAAAGACCTGGACGTGGTTATATCCATCAT
ATTGCAGTAAATACACCGAAATTGAGTGATTTAAATGCAATTTACAAGAAATTACAGCTACAACCACAAA
ATAATTCAGGTATTATAGATCGTTATTTCTTTAAATCTTTATATTATCGACATAATTCAATTATGTATGA
ATTCGCGACTGAAGAACCTGGATTCACTGTAGATACATCTGTTGAAAATTTAGGAAATAAGTTAAACTTG
CCGGATTTTTTAGAAGAGAAACGTGAACAAATAGAGCGTAAGCTAGACGAAAGGTAAAGGAGCATATCAT
ATGGCTAAATTAGATATGAACAAACGAACACCGTTAGAATTTGGAATATATTCATTAGGCGACCATTTAT
TAAATCCATTCAAAGGTGAAAAAATAAGTTATGAGCAACGTATTAATGAAATTATTGAAGCAAGTAAGTT
AGCTGATGAAGCGGGCATTGATGTCTTTGCAGTTGGTGAAAGTCATCAGGAACATTTTACGACGCAAGCC
CATACAGTAGTATTAGGTGCCATCGCTCAAGCTACAAAAAATATTAAAGTCTCAAGCTCATCAACTATTA
TTAGTGCAACAGATCCTGTACGAGTATTTGAAGATTTTGCGACATTAGATCTAATTTCGCATGGCAGAGC
TGAAATTGTTGCGGGTAGAGCATCAAGAACAGGTATCTTTGAATTATTTGGCTATGATTTAAAAGATTAT
GATGAATTATTTGAAGAAAAGTTAAATCTACTTTTAGAGTTAAATAAAACAGATCGCATTACGTGGTCTG
GAAAATATCGACCAGAACTTAGAAATATGAAAATATTCCCAAGACCTATCGATGATACATTGCCAATATG
GCGTGCTGTTGGCGGACCTCCTGCAAGTGCAATTAAAGCTGGTAAACAAGGTGTGCCTATGATGATTACT
ACTCTTGGTGGTCCAGCAATGAATTTTAAAGGTTCAATAGATGCATATCGTCAAGCGGCAACTGAAGCAG
GTTTTGATGCTTCTCCTGAGTCACTGCCTGTAAGTACAGCAAGTTTATTTTATACAGCGGAAACAACTCA
AAGTGCTATGAGAGAATTTTATCCACATTTGAATACGGGAATGTCATTTATTCGTGGTGTTGGATATCCA
AAACAACAGTTTGCTAATTCTCCGGATTATCGTGAAGCATTAATGGTTGGAAGTCCTCAACAAATTATTG
AAAAGATATTGTATCAACACGAATTGTATGGTCATCAACGCTTTATGGCACAGTTAGATTTTGGTGGTGT
ACCTTTTGAAAATATTATGAAAAATATTGAGTTAATTGGTAACGAAATCATACCAGCCATTAAAAAGCAT
TTATCAAAATAGGAGGGGTGTCATGATGAATATTGTATTATTGTCTGGTTCAACAGTCGGTTCCAAAACG
AGAATTGCTATGGATTATTTGAAAAATGAATTAGAAGTAAATAACGAGGGGCATCAAATAGAGTTGATGG
ATTTACGAGATCTTGAATTAGAGTTTAGTGTCGGAAAGAACTATTTAGATACTTCAGGTGATGTATACAA
ATTGACGACATCTTTAATGCAGGCTGATGTGATTTTTATCGGTTTTCCAATTTTTCAAGCTTCCATACCT
GGTGCTTTGAAAAATGTGTTTGATTTACTTCCAGTCAATGCATTTCGTGACAAAATAATTGGACTGGTAG
CTACAGCAGGTTCTAGCAAACATTACTTAATTCCTGAGATGCATTTAAAACCAATCCTTAGTTATATGAA
AGCACATACGATGCAAACTTATGTATTTATTGAAGAGAAAGACTTTTCGAATCAACAAATCGTTAATGAT
GATGTTGTATTTCGTTTAAAAGCGTTAGCGCAATCGACAATGCGAACTGCTAAAGTACAGCAGCAAGTGA
TTGAAGAAGAAAATAACCAGTATGACTTTTAAAATATAAAAATAAGACGCTCGGTACACCAAATTAGTGA
TTCCCTGAGCGTCTTTTATATTAACTATATAACCAATGAACTACGATAAGGGCAAGTGAAGACAAGCATA
TTGAAGTAATAACAATAGTGATAAGTGGTTTGAGTGCACGATTTTTAAGGTCTTTAAATGCCACATTTAA
CCCTAAAGCAACCATTGCCATTAACAAACAAATTGTTGATACAGTGTTTAAAATATTTAACAATGCTGGT
GGAATAGTTACATATGTATTTACTAATGCCATAATAACAAACCCAATTAAAAAGTATGGAATGCTAATAC
GGCCATTGCTAGATGATTCTGATGAACGGAAACGCATAATTAAAATGAGTACGATGGTTAATGGAATCAG
TAAGAATACTCTACCAAGTTTACCTAGAAGTGCAATTTTAAGAGCGTCACTACCACCAAATCCGCCTGCT
AAAACTACGTGTGCAATTTCATGAAGACTTACTCCAGACCAAGCGCCATAAACGTTTGTCGACATTGAGA
AGATAGCGTAGATTGCTGTATAAATAAGTGAAAATATCGTACCAATCAATGCGATGATGCCGATACTAAT
AGCCGTATCCTTTTCGCGTGATTTGAATATTGGCGCAACTGCAGCAATGGCAGCAGCACCACAAACACCT
GTACCGACACCAAGTAATAATGCGATATTTTTATCGCCATGTAATAATTTGTTAACGAAGAGCATCATTA
CAATACTAAAAATTACTACGCCTACATCAATGGCCAATAGTTTACTACCTTGACCGATAATGTCGAATAT
ATTGAGTTTAAGTCCATATAGAATAATTGCAAATCTCAATAAGTATTTAGATGAGAATGTAATACCTGAG
CTATATTTTTCTGGGTAACCTTTAAAATGTCGATATAGAATAGCGATTAATATCGCGATAGTTAATGCAC
CGACTTTATCTAATATTGGTAATTTAGCTACTAAAAAACTAAATAAAGCCACAATAAATGTTAATGATAG
TCCAACAATAAAATGCTTGTTTTTCGATAGTGCCATGTGCTGTGCCCCCTTTAATAGCATTTTAGCACTG
TTTTGTCGTGTTTTTAAATATAAAATTGGAATAATTAATAAATAGATATTCAGTTTAAGTTGTGTGATAG
GGAATAGGGTGATGTGTAAGAAGCGCTACATAATAAATCATTAGTGGTTCTTTATCATTTCTATTTCGCT
CCCTTAGTTGATAGAAAACAAATTTAATATGCAAGGTGCAATATCAATATGTTATTATAGTGATAATTTA
CAGAATTATATGAAAAAAACAAATGAGGGTGTGATGGTATGTTTGGAATGAAAGTGAATGAACAAATAAC
ATTAAAAATTTTAGAAGCTCATGACACAGAAGCACTTTTCAATTTAATCAATCGTTCAAGAGATTCACTT
AGGGAATGGTTACCTTGGGTAGATGCAACTGAGCAATCATCAGATACAAGTGCGTTTATTAAAAGAGGGC
TGTTGCAATTTGCGGGTGGTAATGGATTTCAGTGTGGCATTTGGTATGAAGGAACGCTAGCGGGTGTTGT
CGGTTTACATGAAATTAATCAAATGCACAGAAAAACATCGTTAGGCTATTATTTGGATAAACAATTTGAG
GGTCAAGGTGTTATGACACAAGCTGTAGAGGCGTTGATAAAGTATTGCTTCGAAGAGATTGACTTAAATC
GAATTGAAATAAGTGCCGCAGTTAATAATGAAAAAAGCCAAGCTATTCCTGAACGATTGGGTTTCACTAA
AGAAGGTAAGTTACGGGATAATGAATTATTAAATGGTGTTTATTCATCGAGTTACGTCTATAGCTTATTA
AAATCAGAATATAATCAAAAATAACAAATTGAGTAATAAAAGAGTGATGACATTTAAAATGGTATCGCTC
TTTTATTTATTATATAAAAATAAAAGGTTGTTGACAGTATTATTTTATAACAATATAATGATTTTGATAA
TTATTATCAACTAGATGATGTTCATGGGAGGATGCTTTAAAACAACCGTTTTAAGTGCAGTGTATTATTT
CAGCGTGTAGGGAATGCTTGATAATACAAATGAGAACATATCTATGGAGATAATAGAATTTCTATAATGA
GGTGTCAAAATGAAAAAATTATCAACGCTATTATTAGCATCAACGTTATTAATTGCTGCATGTGGGAACG
ACGATAGTAAGAAAGATGATTCAAAGGCATCGAAAAAAGATGACGGTATTAAAGCAGAGTTAAAACAAGC
AACTAAAGCATATGATAAATATACGGATGAACAGTTGAACGAATTTTTAAAAGGAACAGACCAATTTGTT
AAAGCAATCGAAAATAATGATATGGCTCAAGCAAAATCATTATATCCAAAAGTGCGTATGTATTATGAGC
GTTCAGAACCGGTTGCTGAAGCATTTGGTGACTTAGATCCTAAAATTGATGCGCGTCTAGCAGACATGAA
AGAAGAGAAAAAAGAAAAAGAATGGTCAGGATATCATAAGATTGAAAAAGACTTATATGAAGATAACAAA
ATTGATGATATGACTAAAAAAGATGCACAACAATTATTAAAAGATGCTAAAGAGTTACATGTGAAAGCAG
ACACATTAGATATTACACCAAAATTAATGTTACAAGGTTCTGTAGACTTATTAAATGAAGTTGCAACTTC
TAAAATTACAGGTGAAGAAGAGGTTTATTCACATACAGATTTATATGATTTTAAAGCGAATGTTGAAGGT
GCACAAAAAATTTATGATTTATTCAAGCCAATTTTAGAGAAAAAAGATAAAAAATTAAGTGATGATATTC
AAACAAACTTCGATAAAGTAAACCAACTTTTAGATAAATATAAAGATAAGAATGGTGGCTATGAATCATT
TGAAAAAGTATCGAAGAAAGATCGTAAAGCATTTGCCGATGCGGTTAATGCATTAGGAGAGCCATTAAGT
AAAATGGCTGTGATTACTGAATGACAAATTACGAACAAGTGAATGACAGCACACAATTTTCAAGACGGAC
ATTTTTAAAAATGTTAGGCATTGGTGGTGCCGGTGTTGCTATTGGAGCAAGTGGTGTGGGTAGTGTTTGG
TCTTTCAAATCGATGTTTAATACTCCCGAAGATCCAGAAAAGGATGCATATGAATTCCATGGGAAAGTGC
AACCAGGGGTAACGACGCCTACTCAAAAAACATGTCATTTTGTAGCATTAGATTTGAAATCAAAAGATCG
TGATGCGATTAAGTCGATGTTTAAAAAGTGGACTGTGATGGCCGATCGAATGATGGACGGAGATACGGTT
GGTAAAGCAAGTAAGAATCCGCTAATGCCACCAATAGACACTGGTGAAGCTATAGGTCTTGGTGCGAGTA
AATTGACTCTTACATTTGGTATTAGTAAATCGATGATGAAGAAAATAGGATTTTCCGGTAAAATTCCTGA
TACTTTCAAAGATATACCGCATTTTCCAAATGATCAATTGGAAGAGGATTTCAGTGATGGGGATATTATG
ATTCAAGCTTGTTCTAATGATTCGCAAGTTTCATTTCATGCAGTCCATAATTTAGTACGACCTTTTAGAG
ATATCGTCAAGGTACGCTGGGCGCAATCTGGTTTTATTTCTGCTAAAGGTAAGGAAACACCTAGAAATTT
AATGGCGTTTAAAGATGGAACTATTAATCCTAGAAAAAATAATCAACTGAAAGATTATGTGTTCATTGAT
GATGGATGGGCGAAGCATGGCACATATTGTATAATTCGACGTATTCAAATACATATTGAGACGTGGGACC
GTACAGCGCTTGAAGAACAAGAGGCGACATTTGGGCGCAAGAGACATAGCGGTGCGCCGTTAACAGGTGG
CAAAGAGTTTGATGAAATCGACTTAAAAGCGAAAGATAGTCATGGCGAGTATATTATTGATAAAGATGCC
CATACGAGACTAGCGAAAGAAGCCAATACGTCAATATTACGTAGAGCATTTAATTATGTTGATGGTACAG
ATGAACGTACTGGTAATTTTGAGACAGGCTTACTTTTCATTGCTTTTCAAAAAGCGACAAAACAATTTAT
CGATATACAAAATAATTTAGGTAGTAATGATAAGTTAAATGAATACATTACACATAGAGGTTCTGCTTCA
TTTTTAGTATTACCAGGTGTTAGTAAGGGAGGATACCTTGGTGAAACATTATTTGATTAAAATTGTAGCG
ACGATAATTACTGTAGTAACGGTATTTAGCTTTGGGTTATTGAAAAGTCAGGCGGCAGAGCAACAAAGTG
TTAGTGATATATATAGTGTAATAACGGATGCAAAGTCTGCACTTTCGAGTTCATCTATGTCTAGAGACAG
TAAAAAAGATGCAGTTAAAAAAGTTGTAAGTAGTGTGGAGAAACTATCGCTTGATGACAACAATGAAGGA
AATGCTGTTAAATCAGACGTGAAAAAACTTAAAGATGCAAAATCGAATGCTGATCAAATAGATGCATTGT
CACAATTGACGAAGTCATTAATTGCTTATGAGGAGAAGTTAGCTAGTAAAGATGCGGGTTCTAAAATTAA
ACTGTTGCAACAGCAAGTCGATGCCAAAGATGCAGCGATGACAAAGGCTATTAAAGACAAAAATAAAGCA
GAATTAGAATCCTTGAACAATAGTTTGAATCAGATATGGACTAGCAATGAAACAGTGATTCGTAATTATG
ACGCAAATCAATATGGACAAATTGAGGTTGCACTTCTGCAACTTAGAATTTCGATCCATAAGGAGCCTTT
AGATACGACAAAAGTAACACATGCATGGACAACTTTTAAATCAAATATTGATCATGTCGATAAGAAAAGT
GATACGTCTGAAAACAATCAATATCATGTATCGCAGTTGAATGATGAATTAGATAAAGCGATTAAAGCAA
TCGACGATAATCAATTGTCAGATGCTGATACAGCACTTACACATTTTATAGAAATTTGGCCATATGTTGA
AGGTCAGATTCAAACTAAAAATGGTGCTTTATATACTAAAATTGAAGATAAGATTCCATATTATCAAAGT
GTTTTAGACAAACATAATAAATCGCATGTAAAAGATGGTTTAGTAGATATAAACAATCAAATTAAAGAGG
TTGTTGGCCATAGTTATAGCTTTGTCGATGTAATGATTATCTTTTTACGTGAAGGACTAGAAGTATTGTT
AATTGTAATGACATTGACTACTATGACGCGTAATGTCAAAGATAAGAAGGGTACTGCAAGTGTGATTGGT
GGTGCAATTGCCGGACTTGTATTAAGTATCGTTTTAGCAATTACATTCGTAGAAACACTAGGAAATAGCG
GTATTCTTCGAGAAAGTATGGAAGCGGGATTAGGTATCGTTGCGGTTATATTAATGTTTATCGTTGGTGT
TTGGATGCATAAACGTTCAAATGCGAAACGCTGGAATGATATGATTAAAAATATGTATGCCAATGCGATT
AGTAATGGTAATTTAGTATTGTTAGCGACGAATGGTTTAATATCTGTGTTGCGTGAAGGTGTCGAGGTTA
TCATTTTCTATATGGGGATGATAGGCGAACTAGCGACCAAAGATTTTATCATAGGTATTGCTTTAGCCAT
CGTTATATTAATTATCTTTGCGCTATTATTTAGATTTATTGTCAAATTAATACCTATTTTCTATATATTT
AGAGTGTTGTCGATATTTATTTTTATTATGGGATTCAAAATGCTTGGCGTAAGTATTCAAAAGTTACAAT
TATTAGGTGCTATGCCGAGACATGTCATTGAAGGATTCCCAACGATTAACTGGTTAGGATTATATCCAAG
TTATGAAACGTTGATAGCACAAGTTGTATATATTATTACAGTAGCTTTCTTAATCTTTAAATTTAAAAAA
TAAAAAACAGGCCGAGTGCCTGTTTTTTTGTTGTGATATCGGTAATTTACGGTATTGTTGTATCACGATT
ATCGCAGTATTGTTTCGTATAAGGTCAATGTGTTGGCGGTTCAGCTCGGCATGTGAACTTAACAATGAAC
ATACTGAACTCAAAGAGCAGTATGAGTGGCAATGTGAGTAATATATTTAATGTTATGTCTGGTGGTGCAA
TAATACTTGCTAATACAAAGCAAGAGAAGTAAATATATTTTCGATAATGTTTCAATGATGCGATATCTAT
GAGACCGAATTTTGCAAGACCTACGAATAATATTGGCAATTGGAATAAAATGCCAAAAGTGAAAAGCCAA
CGAATAAGTTCAACTAAATATGCTTTAAAGCCAATCACAGGCGAAATATTCAAAGTACTTGATAATTTTA
AAGCGAATTGAATAATCATTGGAAAGCCAATATAAAATGCAAAGGCGACACCGAAACTGAATAACAGTAC
GCTGAATAAACTATATTTATATATAAATTGACGTTCATTGTCATGTAAACCGGGCGCAACAAACGCCCAC
AATTGATAAAACATAATCGGTGAAATGAGACAAAATGCAATGAAAAATATAATCATCACATATATTTGAA
TCATTTCAGTGAATGAAAAAGCATGTAAAGTCACATGTGCTCGAGTAATATATGATATGACCAATGTCAT
CCACCAAAATGATGAAACATAAACGATGATGACTGCGATGATAAACGACAATAGTATTTTAACTAAGCGA
TGACGTAGTTCACTAAAGTGAACCATTAACGTGTGATCAGTGTTATTAATCTCGATCTCGTTGTTGCTTC
GATTCCTTACTGGGTGTATCGTGAGACTCTTTGTCTAAATCTTCGGTTGCTGATTTAAATTCTTTTAAAG
TAGAACCAATGGCACGTCCAAATTGCGGTAATTTTTTCGGGCCAAAAATAATTAAAGCGATAATGCTTAT
GACTACAAGACTTGTTGGACCTGTAATGCCTAAAATTAAAGTGTTAGTTATCATGATAATCAACCTCACT
CAAAAGTAGTATATAGTACTTACTTTATACCGAACGATAATGATTATCAATAATATTTTATAAAATAATT
GAAATATTGTTGTAAATATAGTTTATTGAGGAATAAGCTCTGAAATGACAGCTTGTTCTTTTAAATCGAT
ATAAGTACAAGTACCCGCATGAATATCGATATGCCATTTATAAATGCCAGCTTCAGCCATTTCATCACAA
AATGTTTCGAAATCTGTTTGTCCTTGTTGATGTCTAGTTAAGACGTCTTGAACCATTGCTTTGTTTGATT
TTTTAGCAACAGGAATTGTACTTTTCACAGAGGAAGTAACAATATCATCTTCTGATTGATGTACGTATGT
TGCTGTGCCATCTTGAATATTAACAATATTGTACGTCATACCCATATCCTTAAATGCTTTGAATAGTTTC
GGGAAATCCACACCAGTAAATTGTTGATGTGCTTGTTGTATTGCAGATAATGTAAATGCCATAATAATCT
CCTTTGAATGGTTTAATTTAGTGAAATGCGCTATTGAATTACTGTTTAAAAATGCGTGCATAACGTGCAT
ATTACTAAAATTAGAATGTTGTTAATTATGAAGCAAGGTGTAACGAAAGTAAAAAAATATGACTTACAGG
TGTTGAGAAATTCGAATCAGTATTTAATAAATTGATGCGCGGTGGAATTTTTTGTGTAAATTTGACAAAT
GTAGTTGTCAAAAAGACTAATATCATTTACATTAGGATTAAGGAGTTGATGCGATGTGCGTAATCGATTG
AAAGAGTTACGAGCACGAGATGGCTTAAATCAAACGCAGCTTGCCAAACTAGCTGGTGTTTCAAGACAAA
CCATTTCGCTAATTGAGCGAAACAACTTTATGCCATCAGTATTAACGGCAATAAAGATTGCTCGCATTTT
CAATGAAACTGTGGAAACGGTTTTCATTATTGAGGAGGATGAAGCATGAAAATACTAAGATATATCGGAT
ATCTTTTACTGGGTGGAATTGTAGGTGGTATCATTGGTGGAATTTTAGGTAACTTTGATGGATTTGGTAT
TGAGAACATGACGTTTGCGACATATAACAATGTCGTTGTAATATCGATTGTTGCGACTATTGTCATCATA
TTGGTAGAAGCCATTGTTTTGATGAATCAAAGACGTGCATTGAAGTATAAGCGACTTGTAGATGAAGAGG
TAGATATCGATGCAACAGATCAATATGAATTGCTTGCGAATCGTTATGTTTTAAATGGAAGTATATTAAG
TATTCTGCAGACAGTTATTGCTTTTTTAGTATTGCTTATTTTTGTGATAGGGCACGCTAAAGCAGATGGA
ATGCTATTCTTTTTAATACCATTTTTTGTTAGTGCTATTTTCAATACACAATTTACGCTGTTTGATAGAA
AATTTGATGATAGAATGCCAAAAATTGCAGATAAGAATTACATTGAAAAGCGATTGGAAATATTGGATGA
AGGTGAACGCCATATAGAATTAATTGCATTATTTAAAACTTATGCGATTAACTTATCGTTATTAATATTA
GCAATTATTTTTATAGGGTCTTATTCAATTGCTACAGGAATTAATCAAAGCTTCAGTTTGCTACTTATCA
TCGCTATTTTCATATATAACGCCTTTAGTTATTTATTGAAGAGAAGACGTTTTTATTAAAATTAAACAAA
GAGGAGCATGGATATGACAACATTGTTAAATGTAGATCGTGTGAATAAACAATACAAAGCTTCGGATTTT
AAATTACAAGATGCATCTTTAACGATTTCTACTAATGAGACAGTAGGATTAATTGGGAAAAATGGCTCAG
GTAAATCGACATTAATTAATATATTAGTAGGTAATCGCCATAAAGATAACGGTAGTATTATATTTTTTGG
AGAAGAACATGGTGCGGGTGATGTCGAATATAAAGAACATATAGGTGTCGTATTTGATGATTTGAGAGTA
CCTAATAAATTGACTATTAAAGATATTGATAAAGTATTTCAAACTATTTATACAAGTTGGAATAGTAACA
AATTCTTTGATTTAATTAAGTATTTTGAGTTACCACTACAAACTAAAATTAAAACTTTTTCAAGAGGAAT
GCGAATGAAAGTTGCTTTAACGATTGCACTTTCTCATGATGCGAAGTTATTAATTTTAGATGAAGCAACA
GCGGGTATGGACGTTTCAGGAAGAGAAGAAGTAATGGAGCTTTTAGAAGATTTTGTTGCGCAAGGTGGAG
GTATCTTAATTTCATCTCATATATCTGAAGATATTGAACATTTAGCGGATAAATTAGTGTTTATGAAAGA
TGGACGAATGATTTTAACTGAACAAAAAGATATACTGCTAGCACAATATGGAATTGTAACGACGGAAGAT
AAAGATGTTAAAATTCCCGATCATTTAGTTATTGCTTCTAGATTATCAAAGGGTAAATATCAAGTTTTAG
TTAAAGATTATGCAGAAATTGAAAATGTAGAGCCTTTAAAACACATAGATGACGCAACAAAAATCATAAT
GCGAGGTGAAGTATAATGAAAGGTATGTTACTAAGTAGTTTTTATGCAACGAGAAAGCAAACATATATTT
ATTTTATAGTCGCTATCATAGCTGCGGGATACTTTGCAGTATTTAATCCGTTTATGAGTTCTGCAATGGC
TGGGGTTATGTTAATCACACCCATTACTGATAATATTAAACATGAAAAAGACTCTAGATGGATGTACTAT
GTATCTACTTTGCCAGTTAAACGAAGTGATTATATTAAGTCATACTTTGTCTTTTATTTAATCTTATTCG
GTGCAAGTTTAATGATTGGATTAGTTGTGACTACGATTGTGACCCAAAGTGTGATGATTGGTATTATGTC
ATGTTTAATGAGTTTTGGAATCATAGGAGCGTACTCTATCATTTTCCCATTGACATTTAAATTTGGCGCT
GAAAACTCCAATGTCATTATGATATTTGCATCTATACTACTACTTATTTCTTTCGTGGTCTTTTTCTTTA
TATATGGTATGGTTAGTGGTGCATCTGCATTAGAATTTGAAAAAATTAGCACTGAAGGGTGGCTAGTTGT
CATTGCATATGCGGTCATTGGTATAGTTATAACAAGTGTTTCTTATATATTGTCTATTAAAATTTTTAAC
AAGCAAGAACTATAATTGTCGACCTTAGCGTGATGATAGTAGGTGAAATAATATTTAGAGCAGGTGATAA
ATCAGTACGATAGTCATCTGTTCTTTTTGTTGAGGAATGATGTGTAGAGATTGATAGGTGCATGTGTCAT
ATCTTTATAATTGTCATCTGTCGTCCAATTTTTAAATACAGATTAAAATTTGTCGAATGATTTATGGGAA
TTGAAGTTTATATAGCAATTAATTTGTTTGTATAGTTAATTTAACTACACGTATCATTTGATGATTATAT
ACGTTAATGATTTCCTTGGAAATATTTAAAAACCTCGATCATGTATCACAACTGAAATTTGTCAAAAAAG
TATAATGTGAAGTTCGACACTTTTGGATTCAGTTCAAATACTTTGACCGAGGTAAATACTATTTAGTCAT
GTTTATTACGTAAACGTTGATTTTTAAAATAAATCAGCATGATACAGAAGGTTGCAATTGATACCGAGAT
AATCATTACTTGATCATGTCCTTTAAATAAAAGGCTGATAATATAAGACACAATGAGTATACCTAGTGAA
TAAGTAATATATTTTGCGTTGGTTAGTTCGTTATGGAAATAAGGTGTGATTAACCATAAACCAATATAGA
AAATTAAAACGCTAATGTACATCATATTAATTTCAAAAAAGTCATTTAGTTTATTGTTATTACTAAAAAC
AATTGCAGCATTAATCACACCTAAAGCGATATTGATTAATAAATGCGTATATGACAAACGAAAGCCAATA
GAAGTTAATTTATGATTAATATAATTTTCAGTAATAATCCAATATACACCAAAAAGGCTAATTAAAATCA
TGAATTGGAATATATAAATATAACTAAAATGATCAATGCTAAATGATGACGAAGCTAAACCAACAAGCAC
TTCACCAAAAATGATAATTGTTAATAAAGAAAAACGTTCTACTAGGTGCATCATATTAACAGGTGATAGC
ACGAGATACTTCTGGAATGGAATAAGTCCAGTTGCTGCAATGAATACGCCTAAAAATCCAGGGATATAAT
GGATACTTTGTGGCAGTACTAATGATAAAAATGATAAGAATGAAATTACAAAAGCTACAGTAGCAAAGGC
TTGGCATGTACGCTTCTCGCCATAATCTAAACCGGTACGTATATGTAACAAGTACTGTAAACCAATACTT
AGATACATAATTGCAACACATAAGAAGAATGGGAAGAATGTTTTTTCAAAGTCTGGATATAAACTATTAG
ATAGAAAGACCATGATAAACATGTTGAACATCATAAACGAAACGTCTTTAAATGTGACTTGACCAAATCG
ATTTGTAAAAAATGTTTGGTGAGACCACATTAACCATAAGAATAAACTCATGACGATATATTTGAAAAAT
AATTCAGCTGAAATAGAACCATTTTGTGTTGTTAAAATCACATGTGCTATTTTTTGAATTGCATAAACGA
AGATTAAATCAAAGAATAGTTCATGAAATCCTGCACGTTTTTCAGATAAATGTTTTGGCGTTAATGTATT
AACCATGAAAATTTAACTCCTTTTGGATGTATAATTAATTTTTTAAGTATACTATGCTTCTATTATAGTG
AAAAGGGGCTTTTTAAATTTCAGTATCGATGAAACGTTTGAAATAGTTGATATGGAGATAGTTTCGAAAT
TGATGACATTATAGTTGTTGTAACGATGGATGTGAAGGTATAACGAAGTCAACAGTCATAAAGTGGCGCC
ATAATTAACTGGAAAATAATCATAGCGTTGTACCTGATTGTAATGAAAATTTGTGGTAAATTAATTAATA
ATTTTGTACTATAGATGAGGATGATAGAGCAAAAATTAAAGTGTGAATTGTTAGGATGAAAACGGTTGCG
TTTCTAATTGCCCAATCAAATTACTACATTGTATAATATGTCTTGTTGAATGAATAACAAGGATTGAAAA
TGTAATATCGGTAGCAATAGGATTCATTAATTGTATGTTAATGAAGTGTTGGTTCATAAGACATGTTAGT
TATAAAAATTGTATATATCATAAGGAGATGAATATTCCATGACGAAAGTCGTATTAGCAGCAGCATATAG
AACACCAATTGGCGTTTTTGGAGGAGCATTCAAAGATGTACCAGCCTATGATTTAGGTGCGACTTTAATA
GAACATATTATTAAAGAAACTAGTTTGAATCCTAGTGACATTGATGAAGTCATTATTGGTAATGTACTTC
AAGCAGGACAAGGACAAAATCCAGCTCGTATTGCTGCTATGAAAGGCGGTTTGCCAGAAACAGTACCTGC
ATTTACGGTGAATAAAGTATGTGGTTCAGGATTGAAGTCAATTCAACTAGCGTATCAATCTATCTTGACT
GGTGAAAATGATGTCGTGATAGCTGGTGGCATGGAGAACATGTCTCAATCACCAATGCTTGTCAATAACG
GTCGCTTTGGTTTTAAGATGGGTCATCAAACGATGATTGATAGCATGGTATATGATGGATTAACGGATGT
ATTTAACCAATACCATATGGGTATTACTGCTGAGAATTTAGTAGAACAATATGAAATTACAAGAGAAGAA
CAAGATACATTTGCTGTTAATTCTCAAAGAAAGGCGGCAAATGCGCAACAAAATGGTGGATTTGACAGTG
AGATTGTTCCGGTATCAATTCCACAACGTAAAGGTGAACCAATCGTTGTTTCAAAAGATGAAGGTGTTCG
AGGAAATGTCTCTATTGAAAAATTAAGTCGTTTAAGACCAGCTTTCAAAAAAGATGGGACGGTTACAGCA
GGTAATGCATCAGGAATTAATGATGGGGCTGCTATGATGTTGGTAATGTCAGAAGACAAAGCCAAAGAAT
TAAATATTGAACCATTAGCAGTAATTGATGGTTTTGGAAGTCATGGTGTAGATCCTTCAGTTATGGGTAT
TGCACCAGTAGGAGCTGTAGAAAAAGCATTAAAACGCAGTAATAAAGAGCTGAGCGATATTGATGTATTT
GAATTAAATGAAGCATTTGCAGCTCAATCATTAGCTGTAGATCGTGAGTTGAAATTGCCAAAAGAAAAAG
TAAATGTTAAGGGTGGTGCCATTGCATTAGGGCATCCAATAGGGGCATCAGGTGCTAGAGTATTAGTAAC
GTTATTACATCAATTAAATGATGAAGTTGAAACTGGATTAACATCATTATGTATTGGTGGCGGACAAGCA
ATCGCTGCAGTTGTTTCGAAATATTAATAATTAGAAAACAGGTTATAGCAACAGTGTTGGATACACGTTG
AAATAACCTGTTTTTATTTGTTTATGGATTCACTGATTTAGTAGTGTACATTAGTTATTTGATGGTTTGA
TTGCAAATGCTCTAACTGGGAATCCAGGCGCATCTTTTGGTTTAGGACTGATGGCGTAAATGATGGCGCC
ACGAGTTGGCAATTGATCTAAATTAGTTAACAACTCAACTTGATACTTATCTTGACCAAGAATATAGCGT
TCGCCAACTAAATCGCCGTTTTTTACAACGTCCAGAGATGCGTCAGTATCGAATGTTTCATGACCAACAG
CTTCAACTTGACGTTCTTCAATCAAATACTTCAAAGCATCTAATCCCCAACCTGGTGCATGTTGTTGTCC
ATTAGCATCTTTATTTTCAAATTTCTCGATATTAGGCCAACGTTTTGACCAATCTGAGCGAAGAGCAACA
AATGTACCTGGTTCAATTGTGCCATGTTCTTTTTCCCATGCTTCTATATATGCACGTGTTACGATGAAAT
CATTGTTATTCGCTACTTCTTTTGAAAAGTCTAATACGATTAAAGGTAATACCAATTCTTTTAAATCAAT
ATCTTCTAAATATCGTTTGTTTTCAACGAAATGTATGGGCGCATCAATATGTGTGCCATATTGCGTTACA
ATATTCCAACGTTGTACATAGAAACCATGATCTTTAACAGTAAATAAAGTTGATACTTCGCCTTTTTCAA
ATTCACTAAAACGTGGAATTTCAGGATCAAACGTATGCGTTAAATCTACCCAAGTTGCTTGTTTTAAAGT
ATTTAATTGTTGCCATAAAGGATATTGTGTCATAAAATCACCCGTTTTTAGAATATTATATGATAATTGT
GCCGATTATTCTTGACGTTTGGCTTTAACTGCATTCACAAGTACAGTCAATGCATCTTTAACTTCTTCTT
CTTTTCTTGTTTTTAAACCGCAGTCAGGGTTAACCCAGAATAATGAGCGGTCGATTTGTTGTAATGAACG
ATTAATTGCTGTCGTAATTTCTTCTTTTGTTGGAATACGTGGGCTATGAATATCATATACGCCTAATCCA
ATACCTAAATCATAGTTGATATCTTCAAAGTCTTTGATTAAATCACCATGGCTACGAGATGTTTCAATTG
AAATAACATCGGCATCTAAATCATGAATAGCATGAATGATTTGACCAAATTGAGAATAACACATATGTGT
ATGGATTTGTGTTTCATCTCGAACTGATGACGTTGCAAGTTTAAATGATAACACGGCATCTTTAAGGTAT
TGTTCATGATATTCAGAGCGTAATGGTAAACCTTCGCGCAGAGCAGGTTCATCAACTTGAATAACTTTGA
TTCCTGCAGCTTCAAGTGCTAACACTTCTTCGTTAATTGCTAAAGCAATTTGATCTTGAACAACTTTACG
TGGTAAGTCGACACGTTCAAATGACCAATTCAGAATCGTTACAGGTCCTGTTAACATACCTTTAACAGGT
TTGTCAGTTAAACTTTGTGCATATACTGTTTCGTCCACAGTTAATGGTGCTGTCCATTTAACATCACCAT
AAATAATTGGTGGTTTTACTGCACGTGAACCATATGATTGAACCCAACCAAATTTTGTTACTAAGAAGCC
TTGTAATTTTTCGCCAAAGAATTCAACCATGTCATTACGTTCAAATTCTCCATGTACTAACACATCTAAG
CCGATATCTTCTTGAATTTTAATCCATCGAGCAATTTCATTTTTTAAGAATGTTTCATAAGCTTCATCTG
TAATGCGTTTGTTTTTCCAATCTGCACGATATTTACGAACTTCACGACTTTGCGGGAATGACCCAATTGT
TGTTGTTGGTAAATCTGGTAAGTTCAAACGTTTTTGTTGTTGCTCAATACGTTGTGCAAATGGTGATTGT
CTAGAAGTGCGTACACTATCAAAATCATAATCTAAGTTTTTAAATGATTGATTTTGGAATCGTTCATATC
GCGCTTTAAATTTATCATATTTTGCATTATCACTTTGGTTGAACAATCGACGTAATGCATCTAGTTCATC
TAATTTTTCAGTCGCAAAGCTTAATCCTTCGCCAACACTTGCATCTAATGTTTCATCATCTAATGATACT
GGGACATGTAATAATGAAGAAGAAGGTTGGATAACAAGATCATTAGTATACGCTAATAATTTATCGATTA
AGATTTTTTTAGCTTCAATGTCACTTGCCCATACATTACGTCCATCAATGATTCCAGCATATAATGTTTT
TGACTTATCAAAATCGCCAGCTTCAATCTGTTCAAGGTTATAGCCATTATCGTGAACAAAGTCTAAACCT
AAACCGCCCACAGGTAATGAACTTAAAAATTTAATGTGAGCGCGTTCGAAGTATGTTTGAATAACTAATT
TTTTAACAACGCCAGCTTTTTCAAAATAATCATAAGCTTCGCGTGTAATATCTTCATAGCTTTCACTATC
ATCAGTAACTAAGATAGGTTCATCCACTTGAATATACTCAGCACCTGCATCAATTAATGACTCAAACACT
TCCTTATAAAGTGGTAATAATGTTTTAACTTTTTCTTCAAAAGTTTGATGACCACCTTTTGATAATTTAA
CAAAAGTAATTGGACCAACAATGACAGGGTGAGCGTTAACGTTAAGAGATTGTGCATATTTAAAACGATC
TAGTAATACGTTGCGACTTACTTTAGGTTCAACGTTGTCCCATTCAGGTACGATATAGTGATAGTTTGTG
TTAAACCATTTAATAAGTGCACTTGCAACATGCTCTTTATTACCACGAGCAATATCAAATAGTAAATCAT
CATCGATAGTTCTTCCTTGGAAACGTTCTGGAATAATGTTGAATAGTAATGACGTATCTAGAATATGATC
ATATAAAGAGAAGTCACCAACTGGGATACTATCTAAATGGTAGTATTTTTGTAACAATAAGTTCTCTTTA
TGAAGGTCAGTAAGAGTTTGATCTAATTCTTCTTTAGAAATCTTTTTTGCCCAATAACTTTCGATGGCCT
TTTTCCATTCTCTTTTTCTACCTAATCTTGGGAATCCTAAATTTGATGTTTTAATAGTTGTCATAATATT
GCCTCCTTGTGAGCAGTAATAGATTTTGAGTATGCTGCAAGTTCTAATGAATCTTCGACATTTTGGAACG
GTGTAATAATGTATAAACCATTGAAATATTCGTGAACAGTATCAATTAAGTCTTTAGATAGTTTTAAACT
TAGTTCACGTGTTTTGGCTTTATCATCTTTAACTGCTTCAAACTGTTGTAAAATTTCGTCTGACATCTTG
ATGCCTGGCACTTCATTATGTAAAAAGAGTGCATTTTTGTAACTTGCGATAGGCATAATGCCTATGAAAA
ATGGTTTGTTCAAGTGCTTAGTGGCATGGTAAATTTCAATAATTTTCTCTTTGCTGTACACGGGTTGCGT
TATAAAATAAGACATTCCGCTTTCTATCTTTTTCTCTAAACGTTTCACGGCGCCATCTAATTTTCGAACG
TTAGGATTGAAGGCGCCAGCGATGTTGAAGTGTGTACGTTTCTTCAGCGCATCACCATCAGTGTTAATAC
CTTGATTGAATCTAAGTGCGAGTTCAGTTAATCCTTTAGAATTAACATCATAAACATTTGTTGCACCAGG
TAAGTGACCAACTTTTGAAGGATCACCAGTTATTGCTAAAATTTCGTTAACGCCAATGAGCGATAATCCA
AGTAGGTGGGACTGTAAGCCAATTAAGTTACGATCTCGACATGTAATGTGTACGAGTGGCTCGATATTGT
AATATTGTTTAATTAAGCTAGCGGCAGCAATATTACTAATTCTGACAGTCGCTAATGAATTGTCGGCTAG
TGTTACCGCATCTACATTAGCTTTATCGAGTTTAGCGATATTTTCAAAAAATCTATCAGTATCTAAATGC
TTCGGTGTATCCAATTCGATAATAACTGTTGGGCGTTCTTGAACTTTAGATGTTAAAGATTGTCTCACTT
TATGTTGAGATGGATTGAAAAGTGCTTTCGTTGGTATCGGAATCACTTTCTTATCATTAACTGGTTTAAG
TGACTGAATAGACTCTTTAATAAATTTAATATGTTCTGGTGTTGTACCGCAGCATCCACCTATTAAGCGA
ATGCCTTCACGAATTAAATTTTGAGCAACTTGACCGAAGTATTGTGCGTTGTCACTATACTTAAATTCAC
TATTTTCAATATCTAATAAGCTAGCATTTGGATAGCAAGATAAGTATGCTTGCTCTGGTAATTCAATGTG
TGTAAAGGATTCTTGCATATGGTGGGGACCATGGTGACAATTGAGCCCTACGATGTTTGCGCCACATTGT
ACGAGTTGTTTTAATCCTTCGTTGATTGCTTGACCATTAACTAAATAATTTGTGTTTGATGCGGTTAATT
GAGCAATGATTGGGATATCATATTTTTTTCTTGTACGTGTGATGACATTCGTTAACTCTTCCAAGTCATA
ATAAGTTTCGAAAAGTAAAGCATCAACGCCTTCTTCCACCAATGTGTCTATTTGGATTTCTGTATGATAA
AGAATTGTTTGTAAACTGATATCTTCTTGCTTTATACCTCTAAAACCACCGACTGTACCTAATATAAACG
TATCTTTATTTGAAGCTTTCTTTGCGATACGTACTGCAGCTTGATGAATATCTTTGACTTTATCTTCAAG
ACCAAAGCGCTTTAATTTTTCGAAATTTGCGCCGTAAGTATTCGTTTGAATGACATCAGCACCAGCTTCT
ATATAAGAACGATGGATGCGTTCAACTTTATCAGGATGGCTAAGGTTATATGCCTCTGGACAGGTATCTA
AACCTTCAGAGTATAATATGGTTCCAATAGCGCCATCAGCTACCAAAACATTATCTTTCAATTGTGTGAG
GAATTGACTCATTGAATGCCTCCTTTAATGCGTATTTGATGTCAGCAATAAGCTCATCAGGATCTTCCAA
GCCTACACTCAATCGGAATAATCCGAATGTAATACCACGTGCTTCTCTTACTTTTTCAGGTAATGCTGCA
TGTGACATTGTTGCTGGATGTGATAGTATCGTTTCGATACCTCCAAGACTTACTGAGACAAGTGGTAATG
TTAAAGCATCAACGAATTGTTGAGCTTTAGATTCATCCTTTAAACGTAAACCGATAACGGCACCACCATT
TTCTGCTTGTTCTAAATGAGCAGAATTGAGACCTGGATAATAAACCTCTGAAATTTCTTCTTGTTCTATT
AAAAATGACACGATTTTTTGAGCATTTTCGACTGATTGTTTAAATCTAATCGGGAATGTTTTTAAATGTT
TAGCTAGCATCCAACTATCTTGAGCTGATAGCATGTTTCCAGTTCCATTTTGAATTAAATATAGTGCCTC
ACGAATTGCCTCATTATTAGTAATAACCGCGCCGGCAATGAGATCACTATGTCCGCTTAAAAATTTAGTG
GCACTGTGTATAACGATGTCAGCTCCTAGTAATAAGGGCGATTGACCTAACGGCGTCATAAATGTATTGT
CAACGGCAACAAGTAGTTGATGCTTTTTGGCTATTTTAGAAACAGCTTTGATATCGGTAATTTTAAAACA
GGGATTCGATGGTGTTTCAATATAAATTAATTTAGTGTTGGATTGAATGGCACCTTCGATTTGTTCAACC
TTTGTTGTATCAACAGTTGTAAACTCGATGTTGAAACGATTTAAAATTTGCTCGGTGAGACGGAATGTAC
CACCGTATACATCATCTGGTAAAATAACGTGATCACTGGCTTTAAGCGTTAGAAGTACAGCTGAGATTGC
TGCAATTCCTGATGCAAAAGCAAAAGCAAATTTTCCGTGTTCTAATCGTGCTAGTTTCTCTTCTAAAAGC
TCGCGATTAGGGTTACCACTTCTTGCATAATCGTATTTAACATTGTCACCAAGACGTTTTTGATGGAATG
TTGAAGAATCGTATAGTGGTGGATTAGCTGAATGATATTCCACACCTCTACGCCAATCGAATATCACTTC
TGTTTCTTTTGAAAGTGTCATACAATCTCTCCAATCTGAGCCTTTTCTAATGCTTGGATGATATCGCGTT
CGATGTCTTCATAATTTTCAACGCCTAATGATAAGCGAATTAAATACTCATCAATGCCACGTTTATCTTT
CTCAGCATCTGGCATATCAACATGTGTTTGTGTATAGGGAAATGTCACAAATGTTTCTGTTCCTCCCAAA
CTTTCTGCAAAAATACAAATATCTAAATTTTCTAATAATTTAGCGACGCTATAGGCCTTGTTAAGCCGTA
AACTAAGCATTCCTGTTTGTCCGCTATATAGTACTTCGTCAATTGCTTGTAAAGATTTACATTTTTCAGC
AAGCCTTCTTGCATTTGATTGTGCACGTTCAATTCGTAGATGTAGAGTTTTAAGACCACGTAACAACAAA
TAGCTATCTATTGGCGAGAGTGTTGCGCCAGTCATGTTGTGAAAATCAAACAATTGTTGTGCTAAGTCAT
CATCTTTAACTGTGACTACACCAGCTAGCACATCGTTATGTCCGCCAATATATTTTGTAGCTGAATGTAA
GACGATATCCGCACCATCTGCTAAAGGCGTCGAAAGATAAGGTGTTAAAAAGGTATTGTCGATAATAGAT
AATAAACCTTTTTCTTTACAAAGCTGGTAATATAGCTTCACGTCGATGGCAATCATTTGTGGATTAGATA
TTGGTTCAATGAACAACGCTACAGTTTTATCTGTTATATGATTTAGAACTTGTTCATAGTCTGTAAAATC
AACGTATTTAAATTTGATATCATACTGTTGTTCGTAGAATTCAAATAATCTAAATGTGCCTCCATATAAA
TCAAATGAAACTAAGATTTCATCGTGTGGCTTAAATAAATTACATATTAATTGGATTGCAGACATTCCAC
TTGATGTGGCAAATGATGCAACACCTTGTTCTAACTTTGCAAAACAGGTTTCAAATGTTGAGCGGGTGGG
ATTTTTAGTTCGTGTGTAATCAAATCCAGTTGATTGTCCTAGTTTAGGATGTTTGTATGCAGTTGATAGA
TGGATTGGATTCGCTATAGCACCAGTTGAATCATCTGTTAATGTGATTTGTGCTAACTGAGTATCCTTCA
TATTAATACCTCCTGTAAGTTAAAATAAAAAAGCTTCCGTCCTTCGTACCCGAATGAATCGGATAAAAAG
GACGAAAGCTTGAGTTTCGCGGTACCACCTTTATTTGTTATTCCATCGCTGAAATAACCTTATTCAGTAC
GCATTTAATGTAAATATGCTTACTGAACAATTATCACAATTTAAAGTTACTAAGTAAGGGGATAGTATCG
TGATATCTCATACTTATTAAACAAAAATTGTGCGTAAAGAATCCAGTACGCCATTTAACATCAATGTTAA
TACTGTATCGCTATAACGGGCGAACCCGTAGACACCTCATATTGGTATCAACACTCCAAGGCCATTTTCA
AACACGCTTTCAAAATCTTCTCTCAGCTATTAAAGACTCTCTGTATAAGCAGGGTGTGTTTTACTTTCCT
CTTTATAGTGTTTACGTTTCATTAAACTGTTATAAGATATTAATTAGCTTACAGAGTAAAAAATGATTTG
TCAACAATTATTCAGAAAATTTTGATTTAAAAGTTAATTTGTTTATGAAATTGTGTTTGGTATTGTGGAG
TTGTAAAAATAAAGGTTTTAAAAAATAAAGTGTGGTTAATGGTTGTCTGACTCATTTAGAATACATAAAA
TATATTTAACTGTTGTTATTAAATAAAAAGTGATGTGATTGAATTGTCAAAAAGTGAAGATCAACGTATT
ACAAAAACAAAAGGTGAGCAAATAAAGCAAATAGATATAACTGAAATTAAACCGAATCCATATCAACCGA
GAAAAACATTTGATGAAAATCATTTAAATGATTTAGCTGATTCAATTAAACAATATGGTATTTTACAACC
GATTGTGCTCAGAAAAACAGTGCGTGGTTATTATATTGTCGTAGGTGAAAGAAGATTTAGGGCTTCGAAA
ATTGCGGGTCTTAAACATGTTTCTGCGATTATTAAAGAGTTAACAGATGAAGATATGATGGAACTTGCAG
TAATAGAAAATTTACAACGTGAGGATCTAAATGCGATTGAAGAAGCTGAAAGTTATCAACGCTTGATGAC
TGATTTAAAAATTACACAACAAGAAGTAGCTAAACGGTTAAGTAAGTCACGCCCTTATATAGCAAATATG
CTGAGATTATTGCATCTCCCTAAAAAGATTTCAGATATGGTAAAAGATGGACGACTTACAAGTGCACATG
GACGCACGTTGTTGGCTATTAAAGATGAACAACAAATGCTGAAACTGGCGAGAAAGGTCGTTAAAGAAAA
ATGGAGTGTTAGGTTTTTAGAAAATTATATTAATGAAATGAAGAAAATGACTTCAAAACTCGAAACAAGT
AATGTGGATGTATCTAAACCTAAATTTATTAAGCAACAAGAACGTCAACTGAGAGAACAGTATGGTACCA
AAGTAGATATATCAATAAAAAAATCAGTTGGTAAAATCTCATTTGAGTTTGATTCACAAGAAGATTTTCT
GAGAATAATTGAACAATTAAATCGAAGGTATGGTAAATAGTTACACAATTTTATATAATAACTCTTTGTG
CAAGTTTAATCAGTTAGCATTTGACTCTATATATATTGAGACTTCGGTAGGTTGGAAGTATATAAAATTA
TGAATACAATATTGATATATCATATAGAAGGGAGTAACGCTTATTATGGATCAAGTTATGAGTATTATTT
CATCACTATTCGAACCATTAACTAAAATTGAAACATATGAAAGTGTCGCTACTAAATTAGCGATGATAAT
TATATATATTATCGTTGCATTAATCGTAATTAAAATACTTGATAAAATGATTGAACAGGGATTTAAAATA
CAAAATAAAAGTAAAAAGAGTAATAAAAAGCGCTCTAAAACTTTAATATCACTTGTTCAAAATGTAGTGA
AGTATATCGTTTGGTTTATTGTTATTACGACGATTTTAAGTAAATTTGGTATTAGTGTTGAAGGTGTTAT
TGCAAGTGCTGGTGTCGTAGGTTTAGCAGTAGGTTTTGGTGCTCAAACCATTGTTAAAGACGTTATTACT
GGATTTTTTATTATATTTGAAAGCCAATTCGATGTAGGTGATTATGTTAAAATAAACAATGGTGGTACGA
CTGTGGCAGAGGGAACGGTTAAATCAATAGGACTTCGTTCAACACGAATCAATACAATTTCGGGAGAATT
AACAATTTTACCAAATAGTAGTATGGGAGAAATAACGAACTACTCAATTACAAATGGTACAGCTATCGTT
AAAATTCCCGTGTCTGTCGATGAAAATATTGATAATGTTGAGAAGAAATTAAATAAATTATTTACATCAC
TGAGAAGTAAATACTATTTATTTGTAAGTGATCCTGTTGTGATTGGTATTGATGCCTTTGAAGATACTAG
AGTAATATTAAGAGTTTCAGCAGAAACAATACCGGGTGAAGGGTTCTCCGGTGCTCGTATTATTCGTAAA
GAAGTACAAAAAATGTTTTTACAAGAAGGTATTAAAACACCTCAACCAATTATGACTGCTTATAATCATA
GTGAAAACGGTGTTTAGTAGTTTATAATACATGGAGGTCATATTTAATGGCGTCAAAATATGGAATAAAT
GATATAGTAGAAATGAAAAAACAACATGCGTGTGGAACAAACCGTTTTAAGATTATTAGAATGGGTGCAG
ACATAAGAATTAAATGTGAAAATTGTCAAAGAAGTATTATGATTCCACGTCAAACGTTTGATAAAAAACT
TAAAAAAATCATCGAATCTCATGATGATACACAAAGATAGGAGAATGATTAATGGCTTTAACAGCAGGTA
TCGTTGGATTGCCAAACGTTGGTAAATCAACATTATTTAATGCAATAACAAAAGCAGGCGCTTTAGCAGC
GAACTATCCATTCGCTACGATTGACCCTAATGTAGGGATTGTAGAAGTGCCAGATGCTAGACTACTTAAA
TTAGAAGAAATGGTTCAACCTAAAAAGACACTGCCAACTACATTTGAATTTACTGATATCGCTGGTATTG
TAAAAGGTGCTTCAAAGGGTGAAGGATTAGGCAATAAATTCTTATCACATATTAGAGAAGTAGATGCGAT
TTGTCAGGTTGTTCGTGCATTTGATGATGATAACGTAACTCATGTTGCTGGTCGAGTAGACCCTATTGAT
GATATTGAAGTTATTAATATGGAATTAGTACTTGCAGACTTAGAATCTGTTGAGAAACGCTTGCCTAGAA
TTGAAAAATTGGCACGTCAAAAAGATAAAACTGCTGAGATGGAAGTACGCATTTTAAACACAATTAAAGA
AGCTTTAGAAAATGGAAAGCCTGCCCGCAGTATTGACTTTAATGAAGAAGATCAAAAATGGGTTAATCAA
GCGCAACTACTGACTTCTAAAAAAATGCTTTATATCGCTAATGTTGGTGAAGATGAGATTGGTGATGACG
ATAATGACAAAGTAAAAGCGATTCGTGAATATGCAGCACAAGAAGATTCAGAAGTAATCGTTATTAGTGC
GAAAATTGAAGAAGAAATTGCTACATTAGATGATGAAGATAAAGAAATGTTCTTAGAAGACTTAGGTATT
GAAGAACCAGGATTAGATCGATTAATTAGAACAACTTATGAATTACTTGGATTATCAACATACTTTACTG
CTGGTGTGCAAGAAGTTCGTGCTTGGACATTTAAACAAGGTATGACTGCACCTCAATGTGCTGGTATCAT
TCATACTGATTTCGAACGTGGATTTATCCGTGCAGAAGTAACAAGCTATGATGATTATGTACAATATGGT
GGCGAAAGTGGTGCTAAAGAAGCGGGTAGACAACGATTAGAAGGTAAAGAATACATTATGCAAGATGGCG
ATATCGTTCATTTCAGATTTAATGTATAAACGATATAGTGAGGTTAATTAAATATTAGCTACGTAAAAGA
GGCGGAATCAAAAGTTCGCCTCTTTTAATTATGTTTATAATCTATTAAAAGAATGGAATAATTTTACTAG
CGCTGATAATATCTTGAGTGCTGAAAAATTGTTTGCCTTCGCCGGTATAAGCAGGCTCTAAAACAAGATT
TGCCTTTGCACAATAAAGCCATTCAGGGTGAACGCCACTATTAAGTATCTCTTGGAATTCTTGAAAATCT
TTAGACCAATCAATATCTAAATTCATTCCTTACCACCTCACAACCATTATAGAACATGTGTTCGTATTTG
TGAAGTATATTTTTAAAAATATCATAGAAAATTTCAAATGCATTAATGTCAAAAATGATATGGAGAGTAG
TTTGAATTATTATTGTAAAAAGTAATGGCGCATGATATAATTCTTTATTGTGAGTAATGAAAATTATTCC
TTGCTTATCTGTTTTAATATTGATAAGCCGTATAGACCACAAGGAGGTGCAAATATAAAATGAGAACATA
TGAAGTTATGTACATCGTACGCCCAAACATTGAGGAAGATGCTAAAAAAGCGTTAGTTGAACGTTTCAAC
GGTATCTTAGCTACTGAAGGTGCAGAAGTTTTAGAAGCAAAAGACTGGGGTAAACGTCGCCTAGCTTACG
AAATCAATGATTTCAAAGATGGCTTCTACAACATCGTACGTGTTAAATCTGATAACAACAAAGCTACTGA
CGAATTCCAACGTCTAGCTAAAATCAATGACGATATCATTCGTTACATGGTTATTCGTGAAGACGAAGAC
AAGTAATAATTAGAGGGGGCGTTTAAATGCTAAATAGAGTTGTATTAGTAGGTCGTTTAACGAAAGATCC
GGAATACAGAACCACTCCCTCAGGTGTGAGTGTAGCGACATTCACTCTTGCAGTAAATCGTACATTCACG
AATGCTCAAGGGGAGCGCGAAGCAGATTTTATTAACTGTGTTGTTTTTAGAAGACAAGCAGATAATGTAA
ATAACTACTTATCTAAAGGTAGTTTAGCTGGTGTAGATGGTCGCTTACAATCCCGTAATTATGAAAATCA
AGAAGGTCGTCGTGTGTTTGTTACTGAAGTTGTGTGTGATAGCGTTCAATTCCTTGAACCTAAAAATGCA
CAACAAAATGGTGGCCAACGTCAACAAAATGAATTCCAAGATTACGGTCAAGGATTCGGTGGTCAACAAT
CAGGACAAAACAATTCGTATAATAACTCATCAAACACGAAACAATCTGATAATCCATTTGCAAATGCAAA
CGGACCGATTGATATAAGTGATGATGACTTACCATTCTAATAAAAATTAACGAAATTAAAGCGAAAAAAT
TATCAAAGGAGGCACACAATCATGGCAGGTGGACCAAGAAGAGGCGGACGTCGTCGTAAAAAAGTATGCT
ATTTCACAGCAAATGGTATTACACATATCGACTACAAAGACACTGAATTATTAAAACGTTTTATCTCAGA
ACGCGGTAAAATTTTACCACGTCGTGTAACTGGTACTTCAGCTAAATATCAACGTATGTTGACTACAGCT
ATCAAACGTTCTCGTCATATGGCATTATTACCATATGTTAAAGAAGAACAATAATATATAATTTATTGTC
AAACCCCGCAGGCATAGGCTTGCGGGGCTTTTTGTGTTTTGGGATATAGAAAAAGGGCAAAAAAGGATGA
TGTGAGTGTTTTGTGTTCGGAATTTGCACAAAGATATGTTAATATCGCAAAAATAATATGAATTTAGATG
CATAAAAAAGAACTACGCATTTTAAATAAAATGCATAGCTCTTCTTTTTCTTGCATACGAATTAAAATAA
CTCGCGAGACCTATAAGTCTCTTTCCTCACTAGATAGTTTATACTTTTGGTCTGTTGAAGTCAATAATTT
TATCTAAAGCTATAAAAAATCTTTTGATAGCTAATGCATTATTATAATAGCTTTCGTTTCTTTTATATCG
CTTTTGAAGTTGGTCCAAATCGTGATATCTTGCTTGGATAATTGCATTACTACAAACTTGATTATGTAAT
TCTAGCGTAGCGAAAGTATCTATGAAATTTTTTATTCCGAACATGTTTCTAGATATGCCTATATTATTCC
CTTTTTCAAATAAATATTGAGGAGATCTACTGTCATAATTTAGATTTGCTATGATGGGTTGGTTATGAGC
TGATTTGTTTCTTATGTTTTTAACTAAAGGCATTAAAATATTAGCAATTCTCAATTCTTCGTCATTGTAC
TTCTTGTAATAGAAGTTGAGAAACGAAACGAATTGACCTAGTTGCATGAATTCAATGCAAACCCATGCGG
GTGGATTTTGATAGTATTTATTCAACTTCTCGGGTAGTTGCCCTCTTTTATTCATATGCTTGAATATTTC
GTTTTTATTTTTGATTTTGGTTTCCATAACTTCTTCTGGTGTTCTTGAATTTGTGTCAAAATTTGAATTG
TTATATGATTTATCAATACATAAGAACTCATCTATTATTTTATAACCATCTTCTTGGTTATTTTCTGTTA
TTAGTTTTAAGACTAGACACTTTAAACTATGTTCAATATCTAAAGTTATATGCAACATTGTGTATCTTAA
TTTCATATCTATAGTTGCTAAATCTGATAAATAAGCAAATTCTATGAAATAGCCACCATTCTTTTTTTCG
AAATTTTTTCGGAAATAAGCTAGTTTGAAGAAGTAATTATTTTTTCTAAGAATTTCATTTGCTTTTTCGG
[truncated: 2,402,384 more chars]
