# Supplementary material for: Empirical assessment of sequencing errors for high throughput pyrosequencing data
Source: BMC Res Notes. 2013 Jan 22;6:25. doi: 10.1186/1756-0500-6-25 (PMC3852801; doi:10.1186/1756-0500-6-25)
Supplement: Additional file 1 — Compressed archive containing the source code (in Shell script, Python and R) and the analysed data sets (ACE and FASTA files). [file 1756-0500-6-25-S1.zip › sw/AceAlnExtractor.py]

"""
Copyright (C) 2012  Paulo Fonseca (pgsf@kdbio.inesc-id.pt)

This program is free software: you can redistribute it and/or modify
it under the terms of the GNU General Public License as published by
the Free Software Foundation, either version 3 of the License, or
(at your option) any later version.

This program is distributed in the hope that it will be useful,
but WITHOUT ANY WARRANTY; without even the implied warranty of
MERCHANTABILITY or FITNESS FOR A PARTICULAR PURPOSE.  See the
GNU General Public License for more details.

You should have received a copy of the GNU General Public License
along with this program.  If not, see <http://www.gnu.org/licenses/>.
"""

import sys

from optparse import OptionParser

from KDBio.AlignIO import AceIO
from KDBio.AlignIO.AceIO import AceContig, AceAlignment
from KDBio.Blast import NCBITabular
from KDBio.Util import Lists
from KDBio.Util.ProgressBar import ProgressBar

from Bio import AlignIO
from Bio import SeqIO
from Bio.Align import MultipleSeqAlignment
from Bio.Blast.Applications import NcbiblastnCommandline
from Bio.SeqRecord import SeqRecord

def trim(contig):
    """
    param: contig = ACE contig containing the padded consensus plus the padded reads aligned to it
    returns: the same contig, but with alignments clipped to the consensus, i.e., 
             there cannot be unaligned positions at the beginning or end of the reads
    """
    count = 0
    total =  len(contig.alignments)
    prog = ProgressBar(count, total, 60, mode='fixed', char='#')
    print prog, "\r",
    sys.stdout.flush()
    # now, trim the alignments of this contig
    trimmed_alignments = []
    trimmed_reads = []
    for alignment in contig.alignments:
        norm_read =  alignment.query[max(0, -alignment.subject_start): min(len(alignment.query), len(alignment.subject) - alignment.subject_start)]
        norm_start_pos = max(0, alignment.subject_start)
        if norm_start_pos < 0 or norm_start_pos >= len(contig.consensus):
            sys.stderr.write("\nError in normalising alignment (s=%s, q=%s, pos=%d)\n"%(alignment.subject.name, alignment.query.name, norm_start_pos))
            exit(1)
        trimmed_reads.append(norm_read)
        trimmed_alignments.append(AceAlignment(contig.consensus, norm_read, norm_start_pos))
        # update progress bar        
        prog.increment_amount()
        print prog, "\r",
        sys.stdout.flush()
    print
    return AceContig(contig.consensus, trimmed_reads, trimmed_alignments)    


def filter(contig, blast_hits, min_id, max_eval):
    count = 0
    total =  len(contig.alignments)
    prog = ProgressBar(count, total, 60, mode = 'fixed', char = '#')
    print prog, "\r",
    sys.stdout.flush()
        
    filt_alns = []
    filt_reads = []
    covg = [0] * len(contig.consensus)
    supp = [0] * len(contig.consensus)
    for alignment in contig.alignments:
        filtered = False
        aln_subj_id = alignment.subject.id + "[" + str(alignment.subject_start) + ":" + str(alignment.subject_start + len(alignment.query)) + "]"
        p = Lists.bin_search(blast_hits, aln_subj_id, key=lambda x:x.queryId, multiple=True)            
        while (not filtered) and (0 <= p < len(blast_hits)) and (blast_hits[p].queryId == aln_subj_id):
            hit = blast_hits[p]
            p += 1
            if hit.queryStart == 1\
                and hit.identity >= min_id * 100\
                and hit.evalue <= max_eval:         
                filt_alns.append(alignment)
                filt_reads.append(alignment.query)
                for p in range(0, len(alignment.query)):
                    if 0 <= alignment.subject_start + p < len(alignment.subject):
                        covg[alignment.subject_start + p] += 1
                        if alignment.query[p] != '-':
                            supp[alignment.subject_start + p] += 1
                
                filtered = True
        count += 1
        # update progress bar        
        prog.increment_amount()
        print prog, "\r",
        sys.stdout.flush()

    print
    filt_consensus = contig.consensus[:]
    filt_consensus.letter_annotations["coverage"] = covg
    filt_consensus.letter_annotations["support"] = supp
    return AceContig(filt_consensus, filt_reads, filt_alns)


def write_contig_alignment_data(contig, consensus_file, aln_fn, subjs_fn):
    """
    Write alignment data *removing gap-gap columns*
    """
    aln_file = open(aln_fn, "w")
    subjs_file = open (subjs_fn, "w")
    print "Writing data for contig %s"%contig.consensus.id
    
    SeqIO.write(contig.consensus, consensus_file, "fasta")

    for alignment in contig.alignments:
        
        assert alignment.subject_start >= 0
        
        asub_mseq = alignment.subject.seq[alignment.subject_start : alignment.subject_start+len(alignment.query)].tomutable()
        aqry_mseq = alignment.query.seq.tomutable()
        
        i = 0
        while i < len(asub_mseq):
            if  (asub_mseq[i] == '-' and aqry_mseq[i] == '-'):
                asub_mseq[i:i+1] = ''
                aqry_mseq[i:i+1] = ''
            else:
                i += 1
        #aln_file.write("%s[%d:%d]\n%s\n%s\n%s\n"%(alignment.subject.name, alignment.subjectStart,alignment.subjectStart+len(alignment.query),\
        #                alignment.query.name, asubn, aqryn))
        assert len(asub_mseq) == len(aqry_mseq)
        aln = MultipleSeqAlignment([SeqRecord(asub_mseq.toseq(), id = alignment.subject.id + "[" + str(alignment.subject_start) + ":" + str(alignment.subject_start + len(alignment.query)) + "]", description=""),\
                                   SeqRecord(aqry_mseq.toseq(), id = alignment.query.id, description="")] )
        AlignIO.write(aln, aln_file, "fasta")
        
        # write the ungapped contig segment to the subjects file (used for blast)
        i = 0
        while i < len(asub_mseq):
            if  asub_mseq[i] == '-':
                asub_mseq[i:i+1] = ''
            else:
                i += 1
        SeqIO.write(SeqRecord(asub_mseq.toseq(), id = alignment.subject.id + "[" + str(alignment.subject_start) + ":" + str(alignment.subject_start + len(alignment.query)) + "]", description=""), subjs_file, "fasta")
               
    aln_file.close()
    subjs_file.close()


def main():
    # Parse the command line
    
    usage=("Usage: python AceAlnExtractor.py <options>")
    cmdParser = OptionParser(usage)
    cmdParser.add_option("-d", "--dataid", action="store", type="string", dest="data_id",\
                         help="Output files common prefix - Mandatory")
    out_dir_default = "."
    cmdParser.set_defaults(out_dir = out_dir_default)
    cmdParser.add_option("-o", "--outdir", action="store", type="string", dest="out_dir",\
                         help="Output files directory - default=current dir")
    cmdParser.add_option("-a", "--ace", action="store", type="string", dest="ace_fn",\
                         help="ACE assembly filename - Mandatory")
    cmdParser.add_option("-r", "--reference", action="store", type="string", dest="ref_gen_fn",\
                         help="Reference genome FASTA - Mandatory")
    #suppThresDefault=0.9
    #cmdParser.set_defaults(suppThres=suppThresDefault)
    #cmdParser.add_option("-s", "--support", action="store", type="float", dest="suppThres",\
    #                     help="Support threshold (min. fraction of non-gap chars per position) - default=%f"%suppThresDefault)
    min_id_default = 0.8
    cmdParser.set_defaults(min_id = min_id_default)
    cmdParser.add_option("-i", "--minid", action="store", type="float", dest="min_id",\
                         help="conservation filter min identity threshold - default=%f"%min_id_default)
    max_eval_default = 0.01
    cmdParser.set_defaults(max_eval = max_eval_default)
    cmdParser.add_option("-e", "--evalue", action="store", type="float", dest="max_eval",\
                         help="conservation filter E-value threshold - default=%f"%max_eval_default)
    cmdParser.add_option("-b", "--doblast", action="store_true", dest="do_blast", default=True,\
                         help="Run BLASTN (default)")
    cmdParser.add_option("-n", "--noblast", action="store_false", dest="do_blast",\
                         help="Do not run BLASTN. Use this if BLASTN results are already available.")

    
    (options, args) = cmdParser.parse_args()
    
    if  not options.ace_fn\
        or not options.ref_gen_fn\
        or not options.data_id:
        cmdParser.print_help()
        exit(1)
            
    # Parse original ACE file
    print "Parsing ACE", options.ace_fn
    ace_aln_parser = AceIO.parse(options.ace_fn)
    
    # Process one assembled contig at a time
    # write contig files during the process
    norm_ctg_file = open(options.data_id+"_norm_ctg.fasta", "w")
    filt_ctg_file = open(options.data_id+"_filt_ctg.fasta", "w")
    
    for contig in ace_aln_parser:
        print "Processing contig", contig.consensus.name, "..."
        cfn_prefix = options.out_dir+"/"+options.data_id+"_"+contig.consensus.id
        
        # Normalise
        print "Normalising alignments"
        norm_contig = trim(contig)

        # Write normalised data
        write_contig_alignment_data(norm_contig, norm_ctg_file, cfn_prefix+"_norm_aln.fasta", cfn_prefix+"_norm_subj.fasta")

        if options.do_blast:
            blastn_cmd = NcbiblastnCommandline(cmd = 'blastn', query = cfn_prefix+"_norm_subj.fasta", \
                                               db = options.ref_gen_fn, out = cfn_prefix+"_blast.tab", \
                                               outfmt = 6 )
            #os.system("blastn -outfmt 7 -query %s -db %s -out %s"%(cfnPrefix+"_norm_subj.fasta", options.refGenFn, cfn_prefix+"_blast.tab"))
            print "Running ", blastn_cmd
            stdout, stderr = blastn_cmd()
            
        blast_hits = NCBITabular.readTab(cfn_prefix+"_blast.tab")
        blast_hits.sort(key = lambda x:x.queryId)
        print "  -> Blastn results in", len(blast_hits), "hits"    

        # Filter
        sys.stdout.write("Filtering alignments min id=%f  max evalue=%f\n"%(options.min_id, options.max_eval))
        filt_contig = filter(norm_contig, blast_hits, options.min_id, options.max_eval)

        # Write filtered data
        write_contig_alignment_data(filt_contig, filt_ctg_file, cfn_prefix+"_filt_aln.fasta", cfn_prefix+"_filt_subj.fasta")

    norm_ctg_file.close()
    filt_ctg_file.close()
    
    
if __name__ == '__main__':
    main()
