# Supplementary material for: Empirical assessment of sequencing errors for high throughput pyrosequencing data
Source: BMC Res Notes. 2013 Jan 22;6:25. doi: 10.1186/1756-0500-6-25 (PMC3852801; doi:10.1186/1756-0500-6-25)
Supplement: Additional file 1 — Compressed archive containing the source code (in Shell script, Python and R) and the analysed data sets (ACE and FASTA files). [file 1756-0500-6-25-S1.zip › sw/AceAssembly.py]

"""
Copyright (C) 2012  Paulo Fonseca (pgsf@kdbio.inesc-id.pt)

This program is free software: you can redistribute it and/or modify
it under the terms of the GNU General Public License as published by
the Free Software Foundation, either version 3 of the License, or
(at your option) any later version.

This program is distributed in the hope that it will be useful,
but WITHOUT ANY WARRANTY; without even the implied warranty of
MERCHANTABILITY or FITNESS FOR A PARTICULAR PURPOSE.  See the
GNU General Public License for more details.

You should have received a copy of the GNU General Public License
along with this program.  If not, see <http://www.gnu.org/licenses/>.
"""
import sys

from optparse import OptionParser
from KDBio.AlignIO import AceIO
from KDBio.Util.ProgressBar import ProgressBar


def __NStat(contig_lengths, percentiles):
    n_stats = []
    
    #print "cls bs", contig_lengths
    contig_lengths.sort()
    contig_lengths.reverse()
    #print "cls as", contig_lengths

    sum_lengths = sum(contig_lengths)
    mass_points = [p*sum_lengths/100 for p in percentiles]
    mass_points.sort()
    
    # print 'Total size = ', sum_lengths
    
    s = 0
    c = 0
    for mp in mass_points:
        while s < mp:
            s += contig_lengths[c]
            c += 1
        n_stats.append(contig_lengths[c-1])
    return n_stats
    

def assembly_data (ace_handle, percentiles):
#    n_stats = []
    
    print "Parsing ACE", ace_handle
    ace_aln_parser = AceIO.parse(ace_handle)
    
    prog = ProgressBar(mode='absolute', width=50)

    n_reads = 0
    sum_read_lengths = 0
    n_contigs = 0
    sum_contig_lengths = 0
    contig_lengths = []
    for contig in ace_aln_parser:
        #print "    parsing contig ", contig.consensus.name
        
        contig_lengths.append(len(contig.consensus))
        sum_contig_lengths += len(contig.consensus)
        n_contigs += 1

        n_reads += len(contig.reads)
        sum_read_lengths += sum([len(r) for r in contig.reads])

        # update progress bar
        prog.increment_amount()
        print prog, "\r",
        sys.stdout.flush()

    print "\n"

    #print "contig lengths = ", contig_lengths
 
    return (n_contigs, sum_contig_lengths, __NStat(contig_lengths, percentiles), n_reads, sum_read_lengths)
    


if __name__ == '__main__':
    
    usage=("Usage: python AceAssembly.py <options>")
    cmdParser = OptionParser(usage)
    cmdParser.add_option("-a", "--ace", action="store", type="string", dest="ace_fn",\
                         help="ACE file - Mandatory")
    output_file_default = "./ace_stats.data"
    cmdParser.set_defaults(out_file = output_file_default)
    cmdParser.add_option("-o", "--output", action="store", type="string", dest="out_file",\
                         help="Output files directory - default=current dir")

    (options, args) = cmdParser.parse_args()
    
    percentiles = [50,80]
    results = assembly_data(options.ace_fn, percentiles)
    
    out_handle = open(options.out_file, "w")
    out_handle.write("ACE file =  %s\n"%options.ace_fn)
    out_handle.write("Number of contigs =  %d\n"%results[0])
    out_handle.write("Sum contig lengths =  %d\n"%results[1])
    out_handle.write("N50 / N80 =  %d / %d\n"%(results[2][0],results[2][1]))
    out_handle.write("Number of reads =  %d\n"%results[3])
    out_handle.write("Sum read lengths =  %d\n"%results[4])
    out_handle.write("Coverage =  %f x\n"%(float(results[4])/float(results[1])))
    out_handle.close()
