# Supplementary material for: Empirical assessment of sequencing errors for high throughput pyrosequencing data
Source: BMC Res Notes. 2013 Jan 22;6:25. doi: 10.1186/1756-0500-6-25 (PMC3852801; doi:10.1186/1756-0500-6-25)
Supplement: Additional file 1 — Compressed archive containing the source code (in Shell script, Python and R) and the analysed data sets (ACE and FASTA files). [file 1756-0500-6-25-S1.zip › sw/AlignmentDataExtractor.py]

"""
Copyright (C) 2012  Paulo Fonseca (pgsf@kdbio.inesc-id.pt)

This program is free software: you can redistribute it and/or modify
it under the terms of the GNU General Public License as published by
the Free Software Foundation, either version 3 of the License, or
(at your option) any later version.

This program is distributed in the hope that it will be useful,
but WITHOUT ANY WARRANTY; without even the implied warranty of
MERCHANTABILITY or FITNESS FOR A PARTICULAR PURPOSE.  See the
GNU General Public License for more details.

You should have received a copy of the GNU General Public License
along with this program.  If not, see <http://www.gnu.org/licenses/>.
"""


from optparse import OptionParser
import os
import sys
#import pylab

from KDBio.Alignment.MultipleAlignment import  MultipleAlignment
from KDBio.AlignIO import MultipleAlignmentIO
from KDBio.Seq.BioSeq import BioSeq
from KDBio.Util.ProgressBar import ProgressBar


import ErrorDataIO

def _add_gap_to_ctx(ctx_gap_map, ctx, gap_len):
    if len(ctx)==0:
        print ">>>>>>>>>>>>>>>>>>> EMPTY CONTEXT <<<<<<<<<<<<<<<<<<<<<<<"
    if ctx not in ctx_gap_map.keys():
        ctx_gap_map[ctx]=[]
    ctx_gap_map[ctx] += ((gap_len - len(ctx_gap_map[ctx]))*[0])
    ctx_gap_map[ctx][gap_len-1] += 1

def count_errors(alignments, matches, subs, ins, dels, idxs=None):
    """
    parameters: alignments = collection of raw alignments
                matches = map: max hp -> number of correct sequencing
                ins = map: before_ctx -> insertion gap lengths vector
                dels = map: before_ctx -> deletion gap lengths vector
                subs = map: (X,Y) -> number of times X is read as Y
                idxs: indexes of the alignments to be considered (if None, then all are considered)
                
    returns:    n_aln, n_bases = number of processed alignment and alignment positions
    """   
    n_aln = 0
    n_bases = 0
    
    alphabet_letters="AGCT"
        
    for a in alphabet_letters:
        for b in alphabet_letters:
            if a != b and a+b not in subs.keys():
                subs[a+b] = 0

    prog = ProgressBar(mode='absolute', width=50)
    print prog, "\r",
    sys.stdout.flush()
    
    next_idx = 0
    aln_idx = -1
    for raw_alignment in alignments:        
        aln_idx += 1
        #print 'considering alignment #',aln_idx
        # skip alignments not indicated in the indexes vector
        if idxs and ( next_idx >= len(idxs) or aln_idx != idxs[next_idx] ):
            #print 'skipping', aln_idx
            continue
        else:
            #print 'processing alignment #',aln_idx 
            next_idx += 1  
            n_aln += 1
        
        # transform blocks into ins-del or del-ins consecutive events
        p = 0
        s0 = []
        s1 = []
        mm_start = -1
        mm_to_close = -1 
        while p < raw_alignment.get_alignment_length():
            if raw_alignment[0][p] != raw_alignment[1][p] and raw_alignment[0][p] != '-' and raw_alignment[1][p] != '-': 
                if mm_start < 0: 
                    mm_start = p
                elif raw_alignment[0][p]!=raw_alignment[0][p-1] or raw_alignment[1][p]!=raw_alignment[1][p-1]:
                    mm_to_close = mm_start
                    mm_start = p
            else:
                mm_to_close = mm_start
                mm_start = -1
            
            if mm_to_close >= 0: #resolve mm block from position mm_to_close to p-1
                #               m p
                # case a:   ...AAAT...   --->  ...AAA--T... 
                #              |  |               |    |
                #           ...ATTT...         ...A--TTT...
                if (mm_to_close==0 or raw_alignment[0][mm_to_close-1]==raw_alignment[1][mm_to_close-1]==raw_alignment[0][mm_to_close])\
                    and raw_alignment[1][p]==raw_alignment[1][p]==raw_alignment[1][p-1]:
                    s0.append(raw_alignment[0][mm_to_close:p].seq)
                    s0.append((p-mm_to_close)*"-")
                    s1.append((p-mm_to_close)*"-")
                    s1.append(raw_alignment[1][mm_to_close:p].seq)
                #               m p
                # case b:   ...TAAA...   --->  ...T--AAA... 
                #              |  |               |    |
                #           ...TTTA...         ...TTT--A...
                elif raw_alignment[0][p-1]==raw_alignment[0][p]==raw_alignment[1][p]\
                    and (mm_to_close==0 or raw_alignment[1][mm_to_close]==raw_alignment[0][mm_to_close-1]==raw_alignment[1][mm_to_close-1]):
                    s0.append((p-mm_to_close)*"-")
                    s0.append(raw_alignment[0][mm_to_close:p].seq)
                    s1.append(raw_alignment[1][mm_to_close:p].seq)
                    s1.append((p-mm_to_close)*"-")
                
                else:
                    s0.append(raw_alignment[0][mm_to_close:p].seq)
                    s1.append(raw_alignment[1][mm_to_close:p].seq)
                    
                mm_to_close = -1 #mm resoved
            
            if mm_start < 0: # not mm position
                s0.append(raw_alignment[0][p])
                s1.append(raw_alignment[1][p])
            elif p == (raw_alignment.get_alignment_length()-1):
                mm_to_close = mm_start
                #               m p
                # case a:   ...AAAA   --->  ...AAAA--- 
                #              |               |    
                #           ...ATTT         ...A---TTT
                if mm_to_close>0 and raw_alignment[0][mm_to_close-1]==raw_alignment[1][mm_to_close-1]==raw_alignment[0][mm_to_close]:
                    s0.append(raw_alignment[0][mm_to_close:].seq)
                    s0.append((p-mm_to_close+1)*"-")
                    s1.append((p-mm_to_close+1)*"-")
                    s1.append(raw_alignment[1][mm_to_close:].seq)
                #               m p
                # case b:   ...TAAA   --->  ...T--AAA 
                #              |               |    
                #           ...TTTT         ...TTT---
                elif mm_to_close>0 and raw_alignment[1][mm_to_close]==raw_alignment[0][mm_to_close-1]==raw_alignment[1][mm_to_close-1]:
                    s0.append((p-mm_to_close+1)*"-")
                    s0.append(raw_alignment[0][mm_to_close:].seq)
                    s1.append(raw_alignment[1][mm_to_close:].seq)
                    s1.append((p-mm_to_close+1)*"-")
            
            p += 1
        
        sr0 = BioSeq("".join(s0).upper(), id=raw_alignment[0].id)
        sr1 = BioSeq("".join(s1).upper(), id=raw_alignment[1].id)
        assert len(sr0) == len (sr1) 
        alignment  = MultipleAlignment([sr0, sr1])    
  
        n_bases += alignment.get_alignment_length()
        
        # count indel error gaps
        indel = [ins, dels]
        gap_start = [-1,-1]
        gap_to_close = -1 # 0=insertion gap 1=deletion gap, notice gap_type==gapped sequence index 
        match_ctx = None
        match_ctx_to_add = None
        forget_match_ctx_till = 0
        p = 0
        while p < alignment.get_alignment_length():
            assert not alignment[0][p]==alignment[1][p]=='-'
            
            if alignment[0][p] == '-': #insertion gap open/extension
                if gap_start[0] < 0: #gap open
                    gap_start[0] = p
                if gap_start[1] >= 0:
                    gap_to_close = 1
                match_ctx_to_add = match_ctx 
                match_ctx = None

            elif alignment[1][p] == '-': #deletion gap open/extension
                if gap_start[1] < 0: #gap open
                    gap_start[1] = p
                if gap_start[0] >= 0:
                    gap_to_close = 0
                match_ctx_to_add = match_ctx 
                match_ctx = None
            
            else: #letter over letter
                # deal with matches                
                if alignment[0][p] == alignment[1][p]:
                    if p < forget_match_ctx_till:
                        match_ctx = None
                    elif match_ctx != None and alignment[0][p] in match_ctx:
                        match_ctx += alignment[0][p]
                    else: #match context changed
                        match_ctx_to_add = match_ctx 
                        match_ctx = alignment[0][p]
                # deal with substitutions
                else:
                    match_ctx_to_add = match_ctx 
                    match_ctx = None
                    sqp = alignment[0][p]+alignment[1][p]
                    # do not record substitutions for positions with N's
                    if sqp in subs:
                        subs[sqp] += 1
                
                # make sure there's no more than one unprocessed gap
                assert min(gap_start) < 0
                # signal end of gap, if necessary
                for j in [0,1]: 
                    if gap_start[j] >= 0: gap_to_close = j 

                
            # just ended a gap. process it
            if gap_to_close >= 0: 
                gs = gap_start[gap_to_close]
                #print 'closing gap from %d to %d'%(gs, p)
                hp_gap_blocks = [gs] # keeps track of the first letter of hp blocks within the gap
                j = gs
                curr_char = alignment[1-gap_to_close][gs]
                while j < p:
                    if alignment[1-gap_to_close][j] != curr_char:
                        hp_gap_blocks.append(j)
                        curr_char = alignment[1-gap_to_close][j]
                    j += 1
                hp_gap_blocks.append(p) # add extra guy for convenience
                # compute before_ctx before and after the gap
                # before
                ctx_char = alignment[1-gap_to_close][gs]\
                            if gs>0 and alignment[1-gap_to_close][gs]==alignment[0][gs-1]==alignment[1][gs-1]\
                            else '$'
                before_ctx = ""
                j = gs - 1 
                while j > 0 and alignment[0][j]==alignment[1][j]==ctx_char:
                    before_ctx += ctx_char
                    j -= 1
                if len(before_ctx) > 0: # in this case the match_ctx_to add preceded a gap and therefore is not a match ctx
                    match_ctx_to_add = None
                # after
                ctx_char = alignment[1-gap_to_close][p-1]\
                            if alignment[1-gap_to_close][p-1]==alignment[0][p]==alignment[1][p]\
                            else '$'
                after_ctx = ""
                j = p 
                while j < alignment.get_alignment_length() and alignment[0][j]==alignment[1][j]==ctx_char:
                    after_ctx += ctx_char
                    j += 1
                #include the external sub-gaps
                if len(hp_gap_blocks)==2: # and before_ctx!="" and after_ctx!="":
                    #print("Warning: strange two-sided context scenario")
                    #print(alignment)
                    ba_ctx = before_ctx + after_ctx + ((p-gs)*alignment[1-gap_to_close][gs])
                    _add_gap_to_ctx(indel[gap_to_close], ba_ctx, hp_gap_blocks[1]-hp_gap_blocks[0])
                else:
                    before_ctx += ((hp_gap_blocks[1]-hp_gap_blocks[0])*alignment[1-gap_to_close][gs])
                    _add_gap_to_ctx(indel[gap_to_close], before_ctx, hp_gap_blocks[1]-hp_gap_blocks[0])
                    after_ctx += ((hp_gap_blocks[-1]-hp_gap_blocks[-2])*alignment[1-gap_to_close][hp_gap_blocks[-2]])
                    _add_gap_to_ctx(indel[gap_to_close], after_ctx, hp_gap_blocks[-1]-hp_gap_blocks[-2])
                    # now include the inner-sub-gaps, if any
                    for j in xrange(1,len(hp_gap_blocks)-2):
                        _add_gap_to_ctx(indel[gap_to_close], str(alignment[1-gap_to_close][hp_gap_blocks[j]:hp_gap_blocks[j+1]]), hp_gap_blocks[j+1]-hp_gap_blocks[j])
                gap_start[gap_to_close] = -1
                gap_to_close = -1

            # add a maximal hp match
            if match_ctx_to_add != None:
                if not match_ctx_to_add in matches.keys():
                    matches[match_ctx_to_add] = 0
                matches[match_ctx_to_add] += 1
                match_ctx_to_add = None
            
            p += 1

        # update progress bar
        prog.increment_amount()
        print prog, "\r",
        sys.stdout.flush()
        
    print
    #return (n_bases, ins, non_ins, dels, non_del, subs)    
    return (n_aln, n_bases)

"""
def __write_gaps_by_ctx_map (file, map):
    ctxs = sorted(map.keys(), key=str.lower)
    for ctx in ctxs:
        file.write(ctx)
        if isinstance(map[ctx], list):
            for gl in map[ctx]:
                file.write("\t%d"%gl)
        else:
            file.write("\t%d"%map[ctx])
        file.write("\n")
        

def write_error_file (out_dir, data_id, n_aln, n_bases, matches, subs, ins, dels):
    file = open("%s/%s_error.data"%(out_dir,data_id), "w")
    file.write("# Alignments\n%d\n"%n_aln)
    file.write("# Bases\n%d\n"%n_bases)    
    file.write("# Matches\n")
    __write_gaps_by_ctx_map(file, matches)
    file.write("# Substitutions\n")
    alphabet_letters="ACGT"    
    for a in alphabet_letters:
        for b in alphabet_letters:
            if a != b:
                file.write("%c\t%c\t%d\n"%(a,b,subs[(a,b)]))
    file.write("# Insertions\n")
    __write_gaps_by_ctx_map(file, ins)
    file.write("# Deletions\n")
    __write_gaps_by_ctx_map(file, dels)
    file.close()
"""


def write_error_file (out_dir, data_id, n_aln, n_bases, matches, subs, ins, dels):
    file = open("%s/%s_error.data"%(out_dir,data_id), "w")
    ErrorDataIO.write_scalar(file, "N_ALN", n_aln)
    ErrorDataIO.write_scalar(file, "N_BASES", n_bases)
    ErrorDataIO.write_map(file, "MATCHES", matches, sort_key=str.lower)
    ErrorDataIO.write_map(file, "SUBS", subs, sort_key=str.lower)
    ErrorDataIO.write_map(file, "INS", ins, sort_key=str.lower)
    ErrorDataIO.write_map(file, "DELS", dels, sort_key=str.lower)
    file.close()


#def process_errors (out_dir, data_id, ins, non_ins, dels, non_del, subs, idxs = None):
#    ins_ctxs = sorted(ins.keys(), key=str.lower)
#    pylab.figure()
#    pylab.pie(map(lambda(x):len(ins[x]), ins_ctxs), labels=ins_ctxs)
#    pylab.title("Total insertions per context")
#    img_fn = "%s/%s_total_ins_per_ctx.png"%(out_dir,data_id)
#    pylab.savefig(img_fn)
    


def main():
    # Parse the command line
    
    usage=("Usage: python AlignmentDataExtractor.py <options>")
    cmdParser = OptionParser(usage)

    cmdParser.add_option("-d", "--dataid", action="store", type="string", dest="data_id",\
                         help="Data id (output files common prefix) - Mandatory")
    input_dir_default = "."
    cmdParser.set_defaults(in_dir = input_dir_default)
    cmdParser.add_option("-i", "--inputdir", action="store", type="string", dest="in_dir",\
                         help="Input alignment files directory - default=current dir")
    out_dir_default = "."
    cmdParser.set_defaults(out_dir = out_dir_default)
    cmdParser.add_option("-o", "--outputdir", action="store", type="string", dest="out_dir",\
                         help="Output files directory - default=current dir")

    #cmdParser.add_option("-f", "--fold", action="store", type="int", dest="n_fold",\
    #                     help="Fold number of cross-validation tests - mandatory")

        
    (options, args) = cmdParser.parse_args()
    
    if  not options.data_id:
        cmdParser.print_help()
        exit(1)
        
    total_alignments = 0
    total_bases = 0
    match_count = {}
    sub_count = {}
    ins_gap_len = {}
    del_gap_len = {}
                
    for item in os.listdir(options.in_dir):
        if item.startswith(options.data_id)\
            and item.endswith("_filt_aln.fasta"):
            print "Processing alignments in ", item
            #alignments = parseAlignmentData(item, options.fnPrefix+"_filt_ctg.fasta")
            #(ins,nonins,dels,nondel,subs)=countGaps(alignments)
            all_alignments = MultipleAlignmentIO.parse(item, "fasta", seq_count=2)
            (a,b) = count_errors(all_alignments, match_count, sub_count, ins_gap_len, del_gap_len)
            total_alignments += a
            total_bases += b
        #toRData(nbases, ins_gap_len, non_ins, del_gap_len, non_del, sub_count, options.fnPrefix + "_R.data")
    
    write_error_file(options.in_dir, options.data_id, total_alignments, total_bases, match_count, sub_count, ins_gap_len, del_gap_len)
    #process_errors(options.out_dir, options.data_id, ins_gap_len, non_ins, del_gap_len, non_del, sub_count)
    


if __name__ == '__main__':
    main()
