# Supplementary material for: Empirical assessment of sequencing errors for high throughput pyrosequencing data
Source: BMC Res Notes. 2013 Jan 22;6:25. doi: 10.1186/1756-0500-6-25 (PMC3852801; doi:10.1186/1756-0500-6-25)
Supplement: Additional file 1 — Compressed archive containing the source code (in Shell script, Python and R) and the analysed data sets (ACE and FASTA files). [file 1756-0500-6-25-S1.zip › sw/AlnStats.py]

"""
Copyright (C) 2012  Paulo Fonseca (pgsf@kdbio.inesc-id.pt)

This program is free software: you can redistribute it and/or modify
it under the terms of the GNU General Public License as published by
the Free Software Foundation, either version 3 of the License, or
(at your option) any later version.

This program is distributed in the hope that it will be useful,
but WITHOUT ANY WARRANTY; without even the implied warranty of
MERCHANTABILITY or FITNESS FOR A PARTICULAR PURPOSE.  See the
GNU General Public License for more details.

You should have received a copy of the GNU General Public License
along with this program.  If not, see <http://www.gnu.org/licenses/>.
"""


from optparse import OptionParser
import os
import sys

from KDBio.AlignIO import MultipleAlignmentIO


def read_aln_files (in_dir, data_id, aln_type):
    aln_fns = []
    dir_list=os.listdir(in_dir)
    for fn in dir_list:
        if fn.endswith("_"+aln_type+"_aln.fasta") and fn.find(data_id) >= 0 :
            aln_fns.append("%s/%s"%(in_dir,fn))
    n_aln = 0
    sum_aln_len = 0
    for afn in aln_fns:
        print "Including data from ", afn
        ma_parser = MultipleAlignmentIO.parse(afn)
        for aln in ma_parser:
            n_aln += 1
            sum_aln_len += len(aln[0])
    return (n_aln, sum_aln_len)

def main():
    # Parse the command line
    
    usage=("Usage: python AlnStats.py <options>")
    cmdParser = OptionParser(usage)

    cmdParser.add_option("-d", "--dataqual", action="store", type="string", dest="data_id",\
                         help="Data qualifier - Mandatory")
    input_dir_default = "."
    cmdParser.set_defaults(in_dir = input_dir_default)
    cmdParser.add_option("-i", "--inputdir", action="store", type="string", dest="in_dir",\
                         help="Input alignment files directory - default=current dir")
    out_dir_default = "."
    cmdParser.set_defaults(out_dir = out_dir_default)
    cmdParser.add_option("-o", "--outputdir", action="store", type="string", dest="out_dir",\
                         help="Output files directory - default=current dir")
        
    (options, args) = cmdParser.parse_args()
    
    if  not options.data_id:
        cmdParser.print_help()
        exit(1)
    
    for aln_type in ["norm", "filt"]:
        (n_aln, sum_aln_len) = read_aln_files(options.in_dir, options.data_id, aln_type)
        sys.stdout.write("Writing results to %s\n"%(options.out_dir+"/"+options.data_id+"_"+aln_type+"_aln.data")) 
        ofh = open(options.out_dir+"/"+options.data_id+"_"+aln_type+"_aln.data", "w")
        ofh.write("Data qualifier = %s\n"%options.data_id)
        ofh.write("Alignment type = %s\n"%aln_type)
        ofh.write("Number of alignments = %d\n"%n_aln)
        ofh.write("Sum of alignment lengths = %d\n"%sum_aln_len)
        ofh.write("Average alignment length = %f\n"%(float(sum_aln_len)/float(n_aln)))
        ofh.close()
    

if __name__ == '__main__':
    main()
