# Supplementary material for: Empirical assessment of sequencing errors for high throughput pyrosequencing data
Source: BMC Res Notes. 2013 Jan 22;6:25. doi: 10.1186/1756-0500-6-25 (PMC3852801; doi:10.1186/1756-0500-6-25)
Supplement: Additional file 1 — Compressed archive containing the source code (in Shell script, Python and R) and the analysed data sets (ACE and FASTA files). [file 1756-0500-6-25-S1.zip › sw/ErrorDataIO.py]

"""
Copyright (C) 2012  Paulo Fonseca (pgsf@kdbio.inesc-id.pt)

This program is free software: you can redistribute it and/or modify
it under the terms of the GNU General Public License as published by
the Free Software Foundation, either version 3 of the License, or
(at your option) any later version.

This program is distributed in the hope that it will be useful,
but WITHOUT ANY WARRANTY; without even the implied warranty of
MERCHANTABILITY or FITNESS FOR A PARTICULAR PURPOSE.  See the
GNU General Public License for more details.

You should have received a copy of the GNU General Public License
along with this program.  If not, see <http://www.gnu.org/licenses/>.
"""


def write_scalar (handle, label, value, type=int):
    handle.write("@num id=%s val=%s\n"%(label,str(value)))


def read_scalar (handle, label, type=int):
    line = handle.readline().strip("\n")
    while line and not line.startswith("@num id=%s"%label):
        line = handle.readline().strip("\n")
    if line:
        return type(line[len("@num id=%s val="%label):])
    else:
        raise Exception("Scalar %s not found"%label)


def write_map (handle, label, dict, sort_key=None):
    if sort_key:
        keys = sorted(dict.keys(), key=sort_key)
    else:
        keys = sorted(dict.keys(), key=str.lower)
    handle.write("@map id=%s\n"%label)
    for key in keys:
        handle.write(key)
        if isinstance(dict[key], list):
            for item in dict[key]:
                handle.write("\t%d"%item)
        else:
            handle.write("\t%d"%dict[key])
        handle.write("\n")
    handle.write("@!map id=%s\n"%label)
    

def read_map (handle, label, key_type=str, val_type=int, one_to_n=True):
    line = handle.readline().strip("\n")
    while line and not line.startswith("@map id=%s"%label):
        line = handle.readline().strip("\n")
    if not line:
        raise Exception("Map start tag '@map id=%s' not found"%label)
    ret = {}
    while line:
        line = handle.readline().strip("\n")
        if line and line.startswith("@!map id=%s"%label):
            return ret
        elif line:
            kv_str = line.split("\t")
            key = key_type(kv_str[0])
            if one_to_n:
                if not key in ret.keys():
                    ret[key] = []
                ret[key] += [val_type(v) for v in kv_str[1:]]
            else:
                if not key in ret.keys():
                    ret[key] = None
                ret[key] = val_type(kv_str[1])
    raise Exception("Premature EOF: map end tag '@!map id=%s' not found"%label)
