# Supplementary material for: Empirical assessment of sequencing errors for high throughput pyrosequencing data
Source: BMC Res Notes. 2013 Jan 22;6:25. doi: 10.1186/1756-0500-6-25 (PMC3852801; doi:10.1186/1756-0500-6-25)
Supplement: Additional file 1 — Compressed archive containing the source code (in Shell script, Python and R) and the analysed data sets (ACE and FASTA files). [file 1756-0500-6-25-S1.zip › sw/FLXErrorModel.py]

"""
Copyright (C) 2012  Paulo Fonseca (pgsf@kdbio.inesc-id.pt)

This program is free software: you can redistribute it and/or modify
it under the terms of the GNU General Public License as published by
the Free Software Foundation, either version 3 of the License, or
(at your option) any later version.

This program is distributed in the hope that it will be useful,
but WITHOUT ANY WARRANTY; without even the implied warranty of
MERCHANTABILITY or FITNESS FOR A PARTICULAR PURPOSE.  See the
GNU General Public License for more details.

You should have received a copy of the GNU General Public License
along with this program.  If not, see <http://www.gnu.org/licenses/>.
"""


from optparse import OptionParser
import numpy
import os
#import pylab
import sys

import AlignmentDataExtractor
import ErrorDataIO
from AlignmentDataExtractor import write_error_file


def freq_to_data(vals, freqs):
    assert len(vals) == len(freqs)
    ret = []
    for i in xrange(len(vals)):
        ret += freqs[i]*[vals[i]]
    return ret


#def write_html_report(out_dir, data_id, n_aln, n_bases, matches, subs, ins, dels):
#    handle = open("%s/%s_error.html"%(out_dir,data_id), "w")
#    handle.write("<html>\n")
#    handle.write("<title>%s error data</title>\n"%data_id)
#    handle.write("<body>\n")
#    handle.write("<h1>%s alignment error data</h1><hr>\n"%data_id)
#
#    handle.write("<ul>\n")
#    handle.write("<li>Total alignments: %s</li>\n"%n_aln)
#    handle.write("<li>Total positions: %s</li>\n"%n_bases)
#    handle.write("</ul>\n")
#    handle.write("<hr>\n")
#    
#    handle.write("<h2>Matches</h2>\n")
#    max_ctx_len = max(map(len,matches.keys()))
#    matches2 = {'A':[],'C':[],'G':[], 'T':[]}
#    handle.write("<table border=1>\n")
#    handle.write("<tr>\n")
#    handle.write("<td>Base \ Length</td>\n")
#    for l in xrange(1,max_ctx_len+1):
#        handle.write("<td>%d</td>\n"%l)
#    handle.write("</tr>\n")
#    n_matches = 0
#    for b in "ACGT":
#        handle.write("<tr>\n<td>%s</td>\n"%b)
#        for l in xrange(1,max_ctx_len+1):
#            matches2[b].append(matches[l*b] if l*b in matches else 0)
#            n_matches += l*matches2[b][l-1]
#            handle.write("<td>%d</td>\n"%matches2[b][l-1])
#        handle.write("</tr>\n")
#    handle.write("</table>\n")
#    handle.write("<p>Total match positions:&nbsp;&nbsp;%d</p>"%n_matches)
#
#       
#    bar_x = numpy.arange(1, max_ctx_len+1)
#    bar_width = 0.2
#    pylab.figure()
#    bars_a = pylab.bar(bar_x-(2*bar_width), numpy.log(matches2["A"]), bar_width, color="g")
#    bars_c = pylab.bar(bar_x-(1*bar_width), numpy.log(matches2["C"]), bar_width, color="b")
#    bars_g = pylab.bar(bar_x+(0*bar_width), numpy.log(matches2["C"]), bar_width, color="y")
#    bars_t = pylab.bar(bar_x+(1*bar_width), numpy.log(matches2["T"]), bar_width, color="r")
#    pylab.title("Number of exact matches per context")
#    pylab.xlabel('Homopolymer length')
#    pylab.xticks(bar_x, bar_x )
#    pylab.ylabel('log(occurrences)')
#    pylab.legend( (bars_a[0], bars_c[0], bars_g[0], bars_t[0]), ('A', 'C', 'G', 'T') )
#    img_fn = "%s/%s_matches.png"%(out_dir,data_id)
#    pylab.savefig(img_fn)
#    handle.write("<img src=\"%s\">\n"%img_fn)
#
#    handle.write("<hr>")
#    handle.write("<h2>Susbstitutions</h2>")
#    handle.write("<table border=1>\n")
#    handle.write("<tr>\n")
#    handle.write("<td>Reference \ Read</td>\n")
#    handle.write("<td>A</td>\n")
#    handle.write("<td>C</td>\n")
#    handle.write("<td>G</td>\n")
#    handle.write("<td>T</td>\n")
#    handle.write("</tr>\n")
#    for a in "ACGT":
#        handle.write("<tr>\n<td>%c</td>\n"%a)
#        for b in "ACGT":
#            handle.write("<td>%d</td>\n"%subs[a+b] if a!=b else "<td>-</td>\n")
#        handle.write("</tr>\n")
#    handle.write("</table>\n")
#    handle.write("<p>Total substitution positions:&nbsp;&nbsp;%d</p>"%sum(subs.values()))
# 
#
#    handle.write("</body>\n")
#    handle.write("</html>\n")
#    handle.close()
    

def _to_R_vector_str(name, vector):
    ret = name + " = c("
    first = True
    for x in vector:
        if first:
            ret += str(x)
            first = False
        else:
            ret += ", "+x
        
    ret += ")"


"""
Context codes are as follows

Context..:  ALL  ''  A  C  G  T  AA  CC  GG  TT  AAA  CCC  GGG  ... 
Code.....:  0    1   2  3  4  5  6   7   8   9   10   11   12   ...
"""
def ctx_to_code(ctx):
    letters = 'ACGT'
    if ctx=="ALL":
        return 0
    if ctx=='':
        return 1
    return (len(ctx)-1)*4 + 2 + letters.find(ctx[0])


def code_to_ctx(code):
    letters = 'ACGT'
    assert code>=0
    if code==0:
        return 'ALL'
    if code==1:
        return ''
    return (((code-2)/4)+1)*letters[(code-2)%4]
    
        

def write_R_data(out_dir, data_id, n_aln, n_bases, matches, subs, ins, dels):
    file = open("%s/%s_error_R.data"%(out_dir, data_id), "w")
    
    dna_alphabet="ACGT"
    file.write("DNAAlphabet=c('A','C','G','T')\n")
    file.write("nAln = %d\n"%n_aln)
    file.write("nBases = %d\n"%n_bases)

    
    total_match_pos = 0
    for ctx in sorted(matches.keys(), key=str.lower):
        total_match_pos += (matches[ctx] * len(ctx))
    file.write("nMatchBases = %d\n"%total_match_pos)
        
    file.write("matches = c(%d, %d"%(sum(matches.values()), total_match_pos))
    max_ctx_code = max(map(ctx_to_code, matches.keys()))
    for ctx_code in xrange(2, max_ctx_code+1):
        ctx = code_to_ctx(ctx_code)
        file.write(", %d"%(matches[ctx] if ctx in matches else 0))
    file.write(")\n")

    first = True
    file.write("insGapLen = c(")
    max_ctx_code = max(map(ctx_to_code, ins.keys()))
    for ctx_code in xrange(1, max_ctx_code+1):
        ctx = code_to_ctx(ctx_code)
        freqs = ins[ctx] if ctx in ins else []
        data = freq_to_data(range(1, len(freqs)+1), freqs)
        for gaplen in data:
            if first:
                file.write(str(gaplen))
                first = False
            else:
                file.write(", %d"%gaplen)
    file.write(")\n")
    
    first = True
    file.write("insGapCtx = c(")
    for ctx_code in xrange(1, max_ctx_code+1):
        ctx = code_to_ctx(ctx_code)
        freqs = ins[ctx] if ctx in ins else []
        for gaplen in xrange(sum(freqs)):
            if first:
                file.write(str(ctx_code))
                first = False
            else:
                file.write(", %d"%ctx_code)
    file.write(")\n")

    first = True
    file.write("delGapLen = c(")
    max_ctx_code = max(map(ctx_to_code, dels.keys()))
    for ctx_code in xrange(1, max_ctx_code+1):
        ctx = code_to_ctx(ctx_code)
        freqs = dels[ctx] if ctx in dels else []
        data = freq_to_data(range(1, len(freqs)+1), freqs)
        for gaplen in data:
            if first:
                file.write(str(gaplen))
                first = False
            else:
                file.write(", %d"%gaplen)
    file.write(")\n")
    
    first = True
    file.write("delGapCtx = c(")
    for ctx_code in xrange(0, max_ctx_code+1):
        ctx = code_to_ctx(ctx_code)
        freqs = dels[ctx] if ctx in dels else []
        for gaplen in xrange(sum(freqs)):
            if first:
                file.write(str(ctx_code))
                first = False
            else:
                file.write(", %d"%ctx_code)
    file.write(")\n")
    
    file.write("subs=c(")
    first=True
    for b in dna_alphabet:
        for a in dna_alphabet:
            if not first:
                file.write(",")
            else:
                first=False
            if (a==b): 
                file.write("0")
            else:
                file.write("%d"%subs[a+b])
    file.write(")\n")
    file.write("dim(subs)=c(4,4)")
            

    file.close()


def read_error_file (in_dir, data_id):
    file = open("%s/%s_error.data"%(in_dir,data_id), "r")
    n_aln = ErrorDataIO.read_scalar(file, "N_ALN")
    n_bases = ErrorDataIO.read_scalar(file, "N_BASES")
    matches = ErrorDataIO.read_map(file, "MATCHES", one_to_n=False)
    subs = ErrorDataIO.read_map(file, "SUBS", one_to_n=False)
    ins = ErrorDataIO.read_map(file, "INS")
    dels = ErrorDataIO.read_map(file, "DELS")
    file.close()
    return (n_aln, n_bases, matches, subs, ins, dels)

def read_error_files (in_dir, data_id):
    error_fns = []
    #if data_id != "ALL":
    #    error_fns.append("%s/%s_error.data"%(in_dir,data_id))
    #else:
    #    dir_list=os.listdir(in_dir)
    #    for fn in dir_list:
    #        if fn.endswith("_error.data") and not fn.startswith("ALL") :
    #            error_fns.append("%s/%s"%(in_dir,fn))
    dir_list=os.listdir(in_dir)
    for fn in dir_list:
        if fn.endswith("_error.data") and fn.find(data_id) >= 0 :
            error_fns.append("%s/%s"%(in_dir,fn))
    n_aln = 0
    n_bases = 0
    matches = {}
    subs = {}
    ins = {}
    dels = {}
    for efn in error_fns:
        print "Including data from ", efn
        file = open(efn, "r")
        n_aln += ErrorDataIO.read_scalar(file, "N_ALN")
        n_bases += ErrorDataIO.read_scalar(file, "N_BASES")
        mmat = ErrorDataIO.read_map(file, "MATCHES", one_to_n=False)
        for k in mmat:
            if k in matches:
                matches[k] += mmat[k]
            else:
                matches[k] = mmat[k]
        msub = ErrorDataIO.read_map(file, "SUBS", one_to_n=False)
        for k in msub:
            if k in subs:
                subs[k] += msub[k]
            else:
                subs[k] = msub[k]
        mins = ErrorDataIO.read_map(file, "INS")
        for k in mins:
            if k in ins:
                for i in xrange(0, len(mins[k])):
                    if i < len(ins[k]):
                        ins[k][i] += mins[k][i]
                    else:
                        ins[k].append(mins[k][i])
            else:
                ins[k] = mins[k]
        mdel = ErrorDataIO.read_map(file, "DELS")
        for k in mdel:
            if k in dels:
                for i in xrange(0, len(mdel[k])):
                    if i < len(dels[k]):
                        dels[k][i] += mdel[k][i]
                    else:
                        dels[k].append(mdel[k][i])
            else:
                dels[k] = mdel[k]
        file.close()
    return (n_aln, n_bases, matches, subs, ins, dels)


def main():
    # Parse the command line
    
    usage=("Usage: python FLXErrorModel.py <options>")
    cmdParser = OptionParser(usage)

    cmdParser.add_option("-d", "--dataid", action="store", type="string", dest="data_id",\
                         help="Data qualifier - Mandatory")
    input_dir_default = "."
    cmdParser.set_defaults(in_dir = input_dir_default)
    cmdParser.add_option("-i", "--inputdir", action="store", type="string", dest="in_dir",\
                         help="Input alignment files directory - default=current dir")
    out_dir_default = "."
    cmdParser.set_defaults(out_dir = out_dir_default)
    cmdParser.add_option("-o", "--outputdir", action="store", type="string", dest="out_dir",\
                         help="Output files directory - default=current dir")

    #cmdParser.add_option("-f", "--fold", action="store", type="int", dest="n_fold",\
    #                     help="Fold number of cross-validation tests - mandatory")

        
    (options, args) = cmdParser.parse_args()
    
    if  not options.data_id:
        cmdParser.print_help()
        exit(1)
        
    (n_aln, n_bases, matches, subs, ins, dels) =\
        read_error_files(options.in_dir, options.data_id)
             
    if (options.data_id=="ALL"):
        write_error_file(options.in_dir, options.data_id, n_aln, n_bases, matches, subs, ins, dels)
           
    write_R_data(options.in_dir, options.data_id, n_aln, n_bases, matches, subs, ins, dels)

    #write_html_report(options.out_dir, options.data_id, total_alignments, total_bases, match_count, sub_count, ins_gap_len, del_gap_len)
    #AlignmentDataExtractor.write_error_file(options.out_dir, "%s2"%options.data_id, total_alignments, total_bases, match_count, sub_count, ins_gap_len, del_gap_len)


if __name__ == '__main__':
    main()
