# Supplementary material for: Empirical assessment of sequencing errors for high throughput pyrosequencing data
Source: BMC Res Notes. 2013 Jan 22;6:25. doi: 10.1186/1756-0500-6-25 (PMC3852801; doi:10.1186/1756-0500-6-25)
Supplement: Additional file 1 — Compressed archive containing the source code (in Shell script, Python and R) and the analysed data sets (ACE and FASTA files). [file 1756-0500-6-25-S1.zip › sw/FLXErrorModel.r]

#Copyright (C) 2012  Paulo Fonseca (pgsf@kdbio.inesc-id.pt)
#		
#This program is free software: you can redistribute it and/or modify
#it under the terms of the GNU General Public License as published by
#the Free Software Foundation, either version 3 of the License, or
#(at your option) any later version.
#		
#This program is distributed in the hope that it will be useful,
#but WITHOUT ANY WARRANTY; without even the implied warranty of
#MERCHANTABILITY or FITNESS FOR A PARTICULAR PURPOSE.  See the
#GNU General Public License for more details.
#
#You should have received a copy of the GNU General Public License
#along with this program.  If not, see <http://www.gnu.org/licenses/>.

library(VGAM)

context = function(codes) {
	ret=c()
	for (code in codes) {
		if (code == 0) {
			ctx = "ALL"
		} else if (code==1) {
			ctx = ""
		} else {
			ctx = paste( rep( DNAAlphabet[(code-2)%%4+1], times=floor((code-2)/4)+1 ), sep="", collapse="" )
		}
		ret=c(ret,ctx)
	}
	ret
}

contextLength = function(codes) {
	ret=c()
	for (code in codes) {
		if (code == 0) {
			l = NA
		} else if (code==1) {
			l = 0
		} else {
			l = floor((code-2)/4) + 1
		}
		ret=c(ret,l)
	}
	ret
}
shortContext = function(codes) {
	ret=c()
	for (code in codes) {
		if (code == 0) {
			ctx = "*"
		} else if (code==1) {
			ctx = "_"
		} else {
			ctx = paste(DNAAlphabet[(code-2)%%4+1], floor((code-2)/4)+1 , sep="", collapse="" )
		}
		ret=c(ret,ctx)
	}
	ret
}

contextcode = function(contexts) {
	ret=c()
	for (context in contexts) {
		if (context == "ALL") {
			code = 0
		} else if (context == "") {
			code = 1
		} else {
			code = length(DNAAlphabet)*(nchar(context)-1) + which(DNAAlphabet==substr(context,1,1)) + 1
		}
		ret=c(ret,code)
	}
	ret
}

chiSqGOFTest = function(data, pdf, npar) {
	N = length(data)
	O = tapply(data,factor(data),length)
	E = pdf(sort(unique(data))) * length(data)
	res = (O-E)/sqrt(E)
	chisqStat = sum(((O-E)*(O-E))/E)
	df=length(which(O!=0))-npar-1
	if (df>0) {
		pval=pchisq(chisqStat,df,lower.tail=FALSE)
	} else {
		warning(paste("In chiSqGOFTest: chi-square approximation is wrong, #degrees of freedom = ", df ))
		pval=NA
	}
	list(N=N, res=res, stat=chisqStat, df=df, pvalue=pval)
}

dshiftgeom = function(x, beta) {
	dgeom(x=(x-1), prob=(1-beta))
}

mleGeom = function(data) {
	list(beta=1-(1/mean(data)))
}

gofGeom = function(data, beta) {
	chiSqGOFTest(data, pdf=function(x) dshiftgeom(x, beta), 1)
}

mleZipf = function(data) {
	X=data
	N=length(unique(X))
	mllkl=function(s=1) {
		if (s>0) 
			-sum(VGAM::dzipf(X, N, s, log=TRUE))
		else
			NA  
	}
	mle(mllkl, method="BFGS")
}

gofZipf = function(data, N=length(unique(data)), s) {
	chiSqGOFTest(data, pdf=function(x) dzipf(x, N, s), 1)
}

cap = function(x, factor, maxinf=1000000) {
	y = x
	r = range(y)
	# if y has no infinite values, do nothing
	if (y[1]!=-Inf && y[2]!=Inf) {
		return(y)
	}
	# if y has infinite values...
	# get the min and max finite values, if there exists one
	rf = range(y,finite=TRUE)	
	# if it has one finite value, cap the infinite values
	if (is.finite(rf[1])) {
		for (i in 1:length(y)) {
			if (is.infinite(y[i])) {
				y[i] = sign(y[i])*factor*abs(rf[floor((sign(y[i])+3)/2)])
			}
		}
	}
	# else, there are only infinite values, set them to extreme
	for (i in 1:length(y)) {
		if (is.infinite(y[i])) {
			y[i] = sign(y[i])*maxinf
		}
	}
	return(y)
}


# HMTL output

htmlOpen = function(file) {
	write("<html>",file)
	write("<body>", file, append=TRUE)
}

htmlClose = function(file) {
	write("</body>", file, append=TRUE)
	write("</html>", file, append=TRUE)
}

htmlTableOpen = function(file) {
	write("<table border=1>", file, append=TRUE)
}

htmlTableClose = function(file) {
	write("</table>", file, append=TRUE)
}

htmlTableAddRow = function(file, row) {
	write("<tr>", file, append=TRUE)
	for(cell in row) {
		content = paste("<td> ", as.character(cell) ," </td>")
		write(content, file=file, append=TRUE)
	}
	write("</tr>", file, append=TRUE)
}

appendResultsHTML = function(file, context) {
	write()
}


# Main section

args = commandArgs(trailingOnly=TRUE)

jpgwidth = 1000
jpgheight = 750

datasetname = args[1]
outdir = args[2]
outprefix = paste(outdir, "/", datasetname, sep="")
datafile = paste(datasetname, "_error_R.data", sep="")
source(datafile)

errcode =c("ins", "del")
indelDescr = list(ins="Insertion", del="Deletion")

indelGapLen = list()
indelGapLen[["ins"]] = insGapLen
indelGapLen[["del"]] = delGapLen
indelGapCtx = list()
indelGapCtx[["ins"]] = insGapCtx
indelGapCtx[["del"]] = delGapCtx
indelGapLenByCtx = list()
if (!is.null(insGapLen)) {
	insGapF = factor(insGapCtx)
	insGapLenByCtx=split(insGapLen,insGapF)
	indelGapLenByCtx[["ins"]] = insGapLenByCtx
} else {
	insGapF=NULL
	insGapLenByCtx=NULL
	indelGapLenByCtx[["ins"]] = NULL
}
if (!is.null(delGapLen)){
	delGapF = factor(delGapCtx)
	delGapLenByCtx=split(delGapLen,delGapF)
	indelGapLenByCtx[["del"]] = delGapLenByCtx
} else {
	delGapF = NULL
	delGapLenByCtx = NULL
	indelGapLenByCtx[["del"]] = NULL
}

#nonIndelGap = list()
#nonIndelGap[["ins"]] = nonIns
#nonIndelGap[["del"]] = nonDel
#nonIndelGapCtx = list()
#nonIndelGapCtx[["ins"]] = nonInsCtx
#nonIndelGapCtx[["del"]] = nonDelCtx
#nonIndelGapByCtx=list()
#nonInsGapF=factor(nonInsCtx)
#nonInsGapByCtx=split(nonIns,nonInsCtx)
#nonIndelGapByCtx[["ins"]] = nonInsGapByCtx
#nonDelGapF=factor(nonDelCtx)
#nonDelGapByCtx=split(nonDel,nonDelCtx)
#nonIndelGapByCtx[["del"]] = nonDelGapByCtx


modelFitFile = paste(outprefix, "_model.csv",sep="", collapse="")

resultsFile=paste(outprefix, "_results.html",sep="", collapse="")
htmlOpen(resultsFile)


##
## Matches
##

write(paste("<H1>",datasetname," Matches</H1>"), resultsFile, append=TRUE)

htmlTableOpen(resultsFile)	
maxMatchCtxLen = ceiling((length(matches)-2)/4)
htmlTableAddRow(resultsFile, c(list("HP base \\ HP length"), as.character(1:maxMatchCtxLen)))	
for (i in 1:4) {
	row = c(DNAAlphabet[i])
	for (j in (0:(maxMatchCtxLen-1))) {
		row=c(row, matches[4*j + i + 2])
	}
	htmlTableAddRow(resultsFile, row)	
}
htmlTableClose(resultsFile)
write(paste("<p>Total HP matches: ", matches[1], "</p>" ), resultsFile, append=TRUE)
write(paste("<p>Total match positions: ", matches[2], "</p>" ), resultsFile, append=TRUE)


##
## Substitutions
##

write(paste("<H1>",datasetname," Substitutions</H1>"), resultsFile, append=TRUE)

htmlTableOpen(resultsFile)	
htmlTableAddRow(resultsFile, c(list(" "), DNAAlphabet) )	
propSubs=round((subs/sum(subs))*100, 2)
for (i in 1:dim(subs)[1]) {
	row=list(DNAAlphabet[i])
	for (j in 1:dim(subs)[2]) {
		row=c(row, paste(subs[i,j], "  (",propSubs[i,j], "%)") )
	}
	htmlTableAddRow(resultsFile, row)	
}
htmlTableClose(resultsFile)
write(paste("<p>Total substitutions: ", sum(subs), "</p>"), resultsFile, append=TRUE)


zipGofs=list()
geomGofs=list()
minsamplesize=10
for (op in errcode) {
	if (is.null(indelGapLen[[op]])) {
		warning(paste("Operation ", indelDescr[[op]], ": NO DATA!\n"))
	}
	else {
		
		write(paste("<H1>",datasetname,indelDescr[[op]],"</H1>"), resultsFile, append=TRUE)
		
		contexts = as.numeric(names(indelGapLenByCtx[[op]]))
		
		# Indels per context 
		
		write(paste("<H3>",indelDescr[[op]], "per context </H3>"), resultsFile, append=TRUE)
		nGapsPerCtx=unlist(lapply(indelGapLenByCtx[[op]], length))
		filename = paste(outprefix, "_", op , "_gaps_per_ctx.jpg",sep="", collapse="")
		jpeg(file=filename, width=jpgwidth, height=jpgheight)
		plottitle=list(paste(indelDescr[[op]],": number of gaps per context", sep=""), cex=2, font=1)
		pie(x=nGapsPerCtx, labels=shortContext(as.numeric(names(nGapsPerCtx))), clockwise=TRUE, main=plottitle, sub=paste("Total:",sum(nGapsPerCtx)), col=c("lightblue","lightyellow","lightgreen","pink") )	    
		dev.off()
		write(paste('<img src="', filename ,'" width=500>', sep=""), resultsFile, append=TRUE)
		
		# Indel / matches ratio per context
		
		write(paste("<H3>",indelDescr[[op]], "per context </H3>"), resultsFile, append=TRUE)
		nMatchesPerCtx = matches[contexts+1]
		nMatchesPerCtx[which(is.na(nMatchesPerCtx))] = 0
		percGapsPerCtx = round((nGapsPerCtx/(nGapsPerCtx+nMatchesPerCtx)) * 100, 2)
		filename = paste(outprefix, "_", op , "_gap_fraction_per_ctx.jpg",sep="", collapse="")
		jpeg(file=filename, width=jpgwidth, height=jpgheight)
		plottitle=list(paste(indelDescr[[op]],": percentage of gaps per context", sep=""), cex=2, font=1)
		barplot(height=percGapsPerCtx, ylim=c(0,max(percGapsPerCtx)), xpd=FALSE, names.arg=shortContext(as.numeric(names(nGapsPerCtx))), main=plottitle, col=c("slategray1"), cex.names=1, las=2, axes=TRUE, xlab="context", ylab="gaps/non-gaps %")	    
		dev.off()
		write(paste('<img src="', filename ,'" width=500>', sep=""), resultsFile, append=TRUE)
		
		
		# Gap length histograms and fittings per context
		
		htmlTableOpen(resultsFile)	
		htmlTableAddRow(resultsFile, list("Context", "#Data", "Gap lengths", "Zipfian fit", "Geom fit"))		
		cat(paste("Operation ", indelDescr[[op]], "\n"))
		gofCtx=c()
		for (cc in c(0,contexts)) {
			ctx = shortContext(cc)

			if (cc==0) {
				data = indelGapLen[[op]]
			} else {
				data = indelGapLenByCtx[[op]][[as.character(cc)]]
			}
			
			# add pseudocounts if needed
			ud = unique(data)
			pc=FALSE
			if (length(ud) != max(ud)) {
				data = c(data,1:max(ud))
				pc=TRUE
			}
			
			cat(paste("Context", ctx, " #data=", length(data), "#values=", length(unique(data)), " pc=", pc, "\n"))
			
			zipfit = try(mleZipf(data))
			zipgof = try(gofZipf(data, s=zipfit@coef[["s"]]))
			
			geomfit = try(mleGeom(data))
			geomgof = gofGeom(data, beta=geomfit[["beta"]])
								
			if (class(zipgof)!="try-error" && class(geomgof)!="try-error" && !is.na(zipgof["pvalue"]) && !is.na(geomgof["pvalue"])) {
				fdata = factor(data)
				histdata = tapply(data,fdata,length)
				geom_estimates = dshiftgeom(x=as.numeric(names(histdata)), beta=geomfit[["beta"]]) * length(data)
				zipf_estimates = dzipf(x=as.numeric(names(histdata)), N=length(levels(fdata)), s=zipfit@coef[["s"]]) * length(data)
				
				# plot the histogram of gap lengths
				histfilename = paste(outprefix, "_", op , "_gaplen_hist_", ctx, ".jpg",sep="", collapse="")
				jpeg(file=histfilename, width=jpgwidth, height=jpgheight)
				ctxlbl = ctx
				if (ctx=="*") {
					ctxlbl="any"
				} 
				plottitle = list(paste(indelDescr[[op]],"error gap lengths (context=",ctxlbl,")"), cex=2, font=1)
				bp=barplot(histdata, main=plottitle, xlab="gap length", ylab="# occurrences")
				lines(x=bp, y=geom_estimates, type="o", pch=18, col="darkgreen")
				lines(x=bp, y=zipf_estimates, type="o", pch=20, col="orange")
				legend("topright", legend=c("zipfian","geom"), col=c("orange", "darkgreen"), pch=c(18,20), lty=c(1,1), cex=0.8)
				dev.off()
				
				# log version
				histfilename = paste(outprefix, "_", op , "_gaplen_log_hist_", ctx, ".jpg",sep="", collapse="")
				jpeg(file=histfilename, width=jpgwidth, height=jpgheight)
				plottitle = list(paste(indelDescr[[op]]," error gap lengths (context=",ctxlbl,")", sep=""), cex=2, font=1)
				bp=barplot(histdata, main=plottitle, xlab="gap length", ylab="# occurrences", log="y", col=c("slategray1"))
				lines(x=bp, y=geom_estimates, type="o", pch=18, col="darkgreen")
				lines(x=bp, y=zipf_estimates, type="o", pch=20, col="orange")
				legend("topright", legend=c("zipfian","geom"), col=c("orange", "darkgreen"), pch=c(18,20), lty=c(1,1), cex=0.8)
				dev.off()
				
				gofCtx=c(gofCtx, ctx)
				zipGofs$op[[length(zipGofs$op)+1]] = zipgof
				geomGofs$op[[length(geomGofs$op)+1]] = geomgof
				htmlTableAddRow(resultsFile, list(ctx, length(data), paste('<img src="',histfilename,'" width=500>'), paste("s = ", zipfit@coef[["s"]], "<br>X^2 = ", zipgof[["stat"]], " <br>p-value = ", zipgof[["pvalue"]]), paste("beta = ", geomfit[["beta"]], "<br>X^2 = ",geomgof[["stat"]], "<br>p-value = ", geomgof[["pvalue"]] )) )	    
				cat(paste("zipffit: s=", zipfit@coef[["s"]], "fit p-value =", zipgof["pvalue"],"\n"))
				cat(paste("geomfit: b=", geomfit[["beta"]], "fit p-value =", geomgof["pvalue"],"\n"))
			}
			else {
				fdata = factor(data)
				histdata = tapply(data,fdata,length)
				
				# plot the histogram of gap lengths
				histfilename = paste(outprefix, "_", op , "_gaplen_hist_", ctx, ".jpg",sep="", collapse="")
				jpeg(file=histfilename, width=jpgwidth, height=jpgheight)
				ctxlbl = ctx
				if (ctx=="*") {
					ctxlbl="any"
				} 
				plottitle = list(paste(indelDescr[[op]],"error gap lengths (context=",ctxlbl,")"), cex=2, font=1)
				barplot(histdata, main=plottitle, xlab="gap length", ylab="# occurrences")
				dev.off()
				
				# log version
				histfilename = paste(outprefix, "_", op , "_gaplen_log_hist_", ctx, ".jpg",sep="", collapse="")
				jpeg(file=histfilename, width=jpgwidth, height=jpgheight)
				plottitle = list(paste(indelDescr[[op]]," error gap lengths (context=",ctxlbl,")", sep=""), cex=2, font=1)
				barplot(histdata, main=plottitle, xlab="gap length", ylab="# occurrences", log="y", col=c("slategray1"))
				dev.off()
				
				htmlTableAddRow(resultsFile, list(ctx, length(data), paste('<img src="',histfilename,'" width=500>'), "INVALID/ERROR" , "INVALID/ERROR") )	    
			}
			
			
		}
		
		htmlTableClose(resultsFile)
		
		cat(paste("Total GOF relevant contexts =", length(gofCtx), "\n"))
		
		# Chi-square statistics comparisons
		
		chisqstatdata=c()
		avgresdata=c()
		for (i in 1:length(gofCtx))  {
			chisqstatdata=c(chisqstatdata, zipGofs$op[[i]][["stat"]], geomGofs$op[[i]][["stat"]] )
			avgresdata=c(avgresdata, zipGofs$op[[i]][["stat"]]/zipGofs$op[[i]][["N"]], geomGofs$op[[i]][["stat"]]/geomGofs$op[[i]][["N"]] )
		}
		dim(chisqstatdata)=c(2,length(gofCtx))
		dim(avgresdata)=c(2,length(gofCtx))
		
		
		chisqstatfilename = paste(outprefix, "_",op, "_chisqstats.jpg",sep="", collapse="")
		jpeg(file=chisqstatfilename, width=jpgwidth, height=jpgheight)
		plottitle = list(paste(indelDescr[[op]],": chi square statistics"), cex=2, font=1)
		barplot(chisqstatdata, main=plottitle, xlab="context", ylab="chi^2", names.arg=gofCtx, cex.names=1, las=2, legend=c("Zipfian", "Geometric"), col=c("lightyellow","darkgreen"), beside=TRUE, ylim=c(min(chisqstatdata),max(chisqstatdata)), xpd=FALSE)
		dev.off()
		write("<H2>Chi square statistics</H2>", resultsFile, append=TRUE)
		write(paste('<img src="', chisqstatfilename ,'" width=500>', sep=""), resultsFile, append=TRUE)
		
		
		chisqstatfilename = paste(outprefix, "_",op, "_log_chisqstats.jpg",sep="", collapse="")
		chisqstatdata=log(chisqstatdata)
		jpeg(file=chisqstatfilename, width=jpgwidth, height=jpgheight)
		plottitle = list(paste(indelDescr[[op]],": chi square statistics", sep=""), cex=2, font=1)
		barplot(chisqstatdata, main=plottitle, xlab="context", ylab="log(chi^2)", names.arg=gofCtx, cex.names=1, las=2, legend=c("Zipfian", "Geometric"), col=c("lightyellow","darkgreen"), beside=TRUE, ylim=c(min(chisqstatdata),max(chisqstatdata)), xpd=FALSE, args.legend=list(x = "topright"))
		dev.off()
		write(paste('<img src="', chisqstatfilename ,'" width=500>', sep=""), resultsFile, append=TRUE)
		

		# Average Pearson residuals comparisons
		
		chisqstatfilename = paste(outprefix, "_",op, "_avg_res.jpg",sep="", collapse="")
		jpeg(file=chisqstatfilename, width=jpgwidth, height=jpgheight)
		plottitle = list(paste(indelDescr[[op]],": Average Pearson residuals", sep=""), cex=2, font=1)
		barplot(avgresdata, main=plottitle, xlab="context", ylab="Average Pearson's residuals", names.arg=gofCtx, cex.names=1, las=2, legend=c("Zipfian", "Geometric"), col=c("lightyellow","darkgreen"), beside=TRUE, ylim=c(min(avgresdata),max(avgresdata)), xpd=FALSE)
		dev.off()
		write("<H2>Average Pearson's residuals</H2>", resultsFile, append=TRUE)
		write(paste('<img src="', chisqstatfilename ,'" width=500>', sep=""), resultsFile, append=TRUE)
		
		avgresdata=log(avgresdata)
		chisqstatfilename = paste(outprefix, "_",op, "log_avg_res.jpg",sep="", collapse="")
		jpeg(file=chisqstatfilename, width=jpgwidth, height=jpgheight)
		plottitle = list(paste(indelDescr[[op]],": Average Pearson residuals"), cex=2, font=1)
		barplot(avgresdata, main=plottitle, xlab="context", ylab="log(Average Pearson's residuals)", names.arg=gofCtx, cex.names=1, las=2, legend=c("Zipfian", "Geometric"), col=c("lightyellow","darkgreen"), beside=TRUE, ylim=c(min(avgresdata),max(avgresdata)), xpd=FALSE, args.legend=list(x = "topright"))
		dev.off()
		#write("<H2>Average Pearson's residuals</H2>", resultsFile, append=TRUE)
		write(paste('<img src="', chisqstatfilename ,'" width=500>', sep=""), resultsFile, append=TRUE)
		
		diffavgresdata=avgresdata[2,]-avgresdata[1,]
		chisqstatfilename = paste(outprefix, "_",op, "_diff_log_avg_res.jpg",sep="", collapse="")
		jpeg(file=chisqstatfilename, width=jpgwidth, height=jpgheight)
		plottitle = list(paste(indelDescr[[op]],": Difference between average Pearson residuals", sep=""), cex=2, font=1)
		barplot(diffavgresdata, main=plottitle, xlab="context", ylab="Difference in average Pearson's residuals (log scale)", names.arg=gofCtx, col=c("slategray1"))# cex.names=0.6, legend=c("Zipfian", "Geometric"), col=c("red","blue"), beside=TRUE, ylim=c(min(avgresdata),max(avgresdata)), xpd=FALSE, args.legend=list(x = "bottomleft"))
		dev.off()
		#write("<H2>Difference in average Pearson's residuals</H2>", resultsFile, append=TRUE)
		write(paste('<img src="', chisqstatfilename ,'" width=500>', sep=""), resultsFile, append=TRUE)

		
		# Q-Q Plots of gap length distributions per context

#		write("<H2>Q-Q Plots</H2>", resultsFile, append=TRUE)
#		for (a in 1:(length(gofCtx)-1)) {
#			for (b in (a+1):length(gofCtx)) {
#				ctxa=gofCtx[a]
#				ctxb=gofCtx[b]
#				ca=contextcode(ctxa)
#				cb=contextcode(ctxb)
#				if (ca*cb>0) {
#					qqfilename = paste(outprefix, "_",op, "_", ctxa, "_", ctxb, "_QQ.jpg",sep="", collapse="")
#					#cat(qqfilename)
#					jpeg(file=qqfilename)
#					plottitle=paste(datasetname, indelDescr[[op]],ctxa, "vs", ctxb )
#					qqplot(indelGapLenByCtx[[op]][[ca]],indelGapLenByCtx[[op]][[cb]], xlab=paste(ctxa, length(indelGapLenByCtx[[op]][[ca]]), "gaps"), ylab=paste(ctxb, length(indelGapLenByCtx[[op]][[cb]]), "gaps"), main=plottitle)
#					dev.off()
#					write(paste('<img src="', qqfilename ,'" width=500>', sep=""), resultsFile, append=TRUE)
#				}	    		
#			}
#		}
#		

		cat ("\nMann U Tests per context...\n")
		write("<H2>Mann U Tests</H2>", resultsFile, append=TRUE)	    
		#contexts=context(0:length(indelGapLenByCtx[[op]]))
		ccontexts = as.character(c(0, contexts))
		alpha=0.01
		rowCount = length(ccontexts)	
		colCount = length(ccontexts)
		mannufilename = paste(outprefix, "_",op, "_mannu.jpg",sep="", collapse="")
		jpeg(file=mannufilename, width=jpgwidth, height=jpgheight)
		plot( c(0,colCount+1), c(0,rowCount+1), type="n", ylab="", xlab="", axes=FALSE)#, ylim=c(rowCount,0) )
		title(main=list(paste(indelDescr[[op]], ": Mann-Whitney tests by context"), cex=2, font=1))
		clabels=TRUE
		for (r in 1:rowCount) {
			y=rowCount-r+1
			text(0,y-0.5,shortContext(as.numeric(ccontexts[r])), cex=0.6)
			for (c in 1:colCount) {
				x=c
				if (clabels) text(x+0.5,rowCount, shortContext(as.numeric(ccontexts[c])), pos=3, cex=0.6, las=2)
				if (c>=r) {
					cat(paste("MANNUTEST ", ccontexts[r], ccontexts[c],": \n"))
					if (r==1) {
						rctxdata = indelGapLen[[op]]
					} else {
						rctxdata = indelGapLenByCtx[[op]][[ccontexts[r]]]
					}
					if (c==1) {
						cctxdata = indelGapLen[[op]]
					} else {
						cctxdata = indelGapLenByCtx[[op]][[ccontexts[c]]]
					}
					
					#rctxdata = ifelse(r>1, indelGapLenByCtx[[op]][[r-1]], indelGapLen[[op]])
					#cctxdata = ifelse(c>1, indelGapLenByCtx[[op]][[c-1]], indelGapLen[[op]])
					cat(paste("   |ctxa|=", length(rctxdata), " |ctxb|=", length(cctxdata), "\n"))
					test = wilcox.test(rctxdata, cctxdata)
					cat(paste("   -> p.value=", test$p.value, "\n"))
					col=ifelse(test$p.value<alpha,"red","green")
					rect(x,y-1,x+1,y,border="black",col=col)
					#text(x,y-1,paste(r,c))
				}
			}
			clabels=FALSE
		}
		dev.off()
		write(paste('<img src="', mannufilename ,'" width=500>', sep=""), resultsFile, append=TRUE)
		
		
		cat ("\nMann U Tests per context length...\n")
		write("<H2>Mann U Tests by context length</H2>", resultsFile, append=TRUE)	    
		contextlengths = sort(unique(contextLength(contexts)))
		alpha=0.01
		rowCount = length(contextlengths)	
		colCount = length(contextlengths)
		mannufilename = paste(outprefix, "_",op, "_mannu_by_len.jpg",sep="", collapse="")
		jpeg(file=mannufilename, width=jpgwidth, height=jpgheight)
		plot( c(0,colCount+1), c(0,rowCount+1), type="n", ylab="", xlab="", axes=FALSE)#, ylim=c(rowCount,0) )
		title(main=list(paste(indelDescr[[op]], ": Mann-Whitney tests by context length"), cex=2, font=1)	)
		clabels=TRUE
		for (r in 1:rowCount) {
			y=rowCount-r+1
			text(0,y-0.5,as.character(contextlengths[r]), cex=1, las=2)
			for (c in 1:colCount) {
				x=c
				if (clabels) text(x+0.5,rowCount, as.character(contextlengths[c]), pos=3, cex=1)
				if (c>=r) {
					cat(paste("MANNUTEST ", r, c,": \n"))
					rctxdata=c()
					for (j in contexts){
						if (contextLength(j) == contextlengths[r]) {
							rctxdata = c(rctxdata, indelGapLenByCtx[[op]][[as.character(j)]])
						}
					}
					cctxdata=c()
					for (j in contexts){
						if (contextLength(j) == contextlengths[c]) {
							cctxdata = c(cctxdata, indelGapLenByCtx[[op]][[as.character(j)]])
						}
					}
					cat(paste("   |ctxa|=", length(rctxdata), " |ctxb|=", length(cctxdata), "\n"))
					test = wilcox.test(rctxdata, cctxdata)
					cat(paste("   -> p.value=", test$p.value, "\n"))
					col=ifelse(test$p.value<alpha,"red","green")
					rect(x,y-1,x+1,y,border="black",col=col)
					#text(x,y-1,paste(r,c))
				}
			}
			clabels=FALSE
		}
		dev.off()
		write(paste('<img src="', mannufilename ,'" width=500>', sep=""), resultsFile, append=TRUE)
		
		
	}
}

htmlClose(resultsFile)
