# Supplementary material for: Empirical assessment of sequencing errors for high throughput pyrosequencing data
Source: BMC Res Notes. 2013 Jan 22;6:25. doi: 10.1186/1756-0500-6-25 (PMC3852801; doi:10.1186/1756-0500-6-25)
Supplement: Additional file 1 — Compressed archive containing the source code (in Shell script, Python and R) and the analysed data sets (ACE and FASTA files). [file 1756-0500-6-25-S1.zip › sw/KDBio/AlignIO/AceIO.py]

"""
Copyright (C) 2012  Paulo Fonseca (pgsf@kdbio.inesc-id.pt)

This program is free software: you can redistribute it and/or modify
it under the terms of the GNU General Public License as published by
the Free Software Foundation, either version 3 of the License, or
(at your option) any later version.

This program is distributed in the hope that it will be useful,
but WITHOUT ANY WARRANTY; without even the implied warranty of
MERCHANTABILITY or FITNESS FOR A PARTICULAR PURPOSE.  See the
GNU General Public License for more details.

You should have received a copy of the GNU General Public License
along with this program.  If not, see <http://www.gnu.org/licenses/>.
"""

# ACE format is documented here
# http://bozeman.mbt.washington.edu/consed/distributions/README.14.0.txt
# (see section ACE FILE FORMAT)

from KDBio.Util import Lists

from Bio.Alphabet import generic_nucleotide, generic_dna, generic_rna, Gapped
from Bio.Seq import Seq
from Bio.SeqRecord import SeqRecord

class AceAlignment(object):
    def __init__(self, subject, query, subject_start):
        self.subject = subject
        self.query = query
        self.subject_start = subject_start
            
        
class AceContig(object):
    def __init__(self, consensus, reads, alignments):
        """
        fileds: o consensus    = (SeqRecord) the contig consensus
                o reads        = The list of (SeqRecord) reads
                o alignments   = The list of (AceAlignment) alignments
        """
        self.consensus  = consensus
        self.reads      = reads
        self.alignments = alignments


class AceParser(object):
    def __init__(self, handle, alphabet, contigs_only):
        self.handle = handle
        self.handle_is_filename = isinstance(handle, basestring)
        self.alphabet = alphabet
        self.contigs_only = contigs_only

    
    #def __iter__(self):
    #    return self
    
    def __buildContig(self, name, ctg_seq_str, read_id_seq_str_map, read_aln_pos, gapped):
        """
        arguments: o name = string with the name of the contig
                   o ctg_seq_str = string with the ctg_seq_str of the contig
                   o read_id_seq_str_map = a map (string)name->(string)read_seq_str for the reads composing the contig
                   o read_aln_pos = a list of pairs ((string)readname, (int)contig start pos ONE-BASED as in the ace file)
        """
        if self.alphabet:
            alpha = self.alphabet
        else:
            #Assume its DNA unless there is a U in it,
            if "U" in ctg_seq_str:
                if "T" in ctg_seq_str:
                    #Very odd! Error?
                    alpha = generic_nucleotide
                else:
                    alpha = generic_rna
            else:
                alpha = generic_dna

        if gapped:
            #For consistency with most other file formats, map
            #any * gaps into - gaps.
            alpha = Gapped(alpha, gap_char="-")
            assert "-" not in ctg_seq_str
            consensus_seq = Seq(ctg_seq_str.replace("*","-"), alpha)
        else:
            consensus_seq = Seq(ctg_seq_str, alpha)

        consensus = SeqRecord(consensus_seq, id=name, name=name )

        readpos = {} # dict([(x,-1) for x in read_id_seq_str_map.keys()])
        reads = []
        algns = []
        covg = Lists.fill(0, len(consensus_seq))
        supp = Lists.fill(0, len(consensus_seq))
        for (read_id, read_pos) in read_aln_pos:
            if not read_id in readpos: # read still not added to the list
                if gapped:
                    read = SeqRecord(Seq(read_id_seq_str_map[read_id].replace("*","-"), alpha), id = read_id, name = read_id, description = '')
                else: 
                    read = SeqRecord(Seq(read_id_seq_str_map[read_id], alpha), id = read_id, name = read_id, description = '')
                reads.append(read)
                readpos[read_id] = (len(reads)-1)
            else:
                read = reads[read_id]
            algn = AceAlignment(consensus, read, read_pos-1) #python strings a zero-based
            algns.append(algn)
            for p in range(0, len(algn.query)):
                if 0 <= algn.subject_start+p < len(algn.subject):
                    covg[algn.subject_start + p] += 1
                    if algn.query[p] != '-':
                        supp[algn.subject_start + p] += 1
                
        #coverage     = int list with the coverage for each pos of the contig (i.e. the # of chars in the stack at that pos)
        #support      = int list with the support for each pos of the contig (i.e. the # of non-'-' chars in the stack at that pos)
        consensus.letter_annotations["coverage"] = covg
        consensus.letter_annotations["support"] = supp
        return AceContig(consensus, reads, algns)

    def __iter__(self):
        if self.handle_is_filename:
            handle = open(self.handle)
        else:
            handle = self.handle
            
        contigno = 0
        contigname = ""
        contigseq = ""
        gapped = False
        alignments = []
        readmap = {}
        line = handle.readline()
        
        if self.contigs_only: 
            while(line):
                if line.startswith('CO'):
                    # report previous contig
                    if contigno>0:
                        yield self.__buildContig(contigname, contigseq, readmap, alignments, gapped)
                    # start processing the new contig    
                    contigno += 1
                    contigname = line.split()[1]
                    contigseq = ""
                    gapped = False
                    line = handle.readline()
                    while (line!="\n"):
                        contigseq += (line.strip('\n'))
                        line = handle.readline()
                    if "*" in  contigseq:
                        gapped = True
                    alignments = []
                    readmap = {}
                line = handle.readline()
        else:
            while(line):
                if line.startswith('CO'):
                    # report previous contig
                    if contigno>0:
                        yield self.__buildContig(contigname, contigseq, readmap, alignments, gapped)
                    # start processing the new contig    
                    contigno += 1
                    contigname = line.split()[1]
                    contigseq = ""
                    gapped = False
                    line = handle.readline()
                    while (line!="\n"):
                        contigseq += (line.strip('\n'))
                        line = handle.readline()
                    if "*" in  contigseq:
                        gapped = True
                    alignments = []
                    readmap = {}
                if line.startswith('AF'): 
                    linesplit = line.strip('\n').split();
                    alignments.append((linesplit[1], int(linesplit[3])))
                if line.startswith('RD'):
                    readname = line.strip('\n').split()[1]
                    readseq = ""
                    line = handle.readline()
                    while (line!="\n"):
                        readseq += (line.strip('\n'))
                        line = handle.readline()
                    if "*" in  readseq:
                        gapped = True
                    readmap[readname] = readseq
                line = handle.readline()
       
        # return last contig
        yield self.__buildContig(contigname, contigseq, readmap, alignments, gapped)
        
        if self.handle_is_filename:
            handle.close()


def parse(handle, alphabet=None, contigs_only=False):
    return AceParser(handle, alphabet, contigs_only)


    
