# Supplementary material for: Empirical assessment of sequencing errors for high throughput pyrosequencing data
Source: BMC Res Notes. 2013 Jan 22;6:25. doi: 10.1186/1756-0500-6-25 (PMC3852801; doi:10.1186/1756-0500-6-25)
Supplement: Additional file 1 — Compressed archive containing the source code (in Shell script, Python and R) and the analysed data sets (ACE and FASTA files). [file 1756-0500-6-25-S1.zip › sw/KDBio/AlignIO/MultipleAlignmentIO.py]

"""
Copyright (C) 2012  Paulo Fonseca (pgsf@kdbio.inesc-id.pt)

This program is free software: you can redistribute it and/or modify
it under the terms of the GNU General Public License as published by
the Free Software Foundation, either version 3 of the License, or
(at your option) any later version.

This program is distributed in the hope that it will be useful,
but WITHOUT ANY WARRANTY; without even the implied warranty of
MERCHANTABILITY or FITNESS FOR A PARTICULAR PURPOSE.  See the
GNU General Public License for more details.

You should have received a copy of the GNU General Public License
along with this program.  If not, see <http://www.gnu.org/licenses/>.
"""


from KDBio.Alignment.MultipleAlignment import MultipleAlignment
from KDBio.Seq.BioSeq import BioSeq
from KDBio.SeqIO import FastaIO

import os

class MultipleAlignmentFastaParser(object):
    
    def __init__(self, handle, seq_count, alphabet="None"):
        self.handle = handle
        self.handle_is_filename = isinstance(handle, basestring)
        self.alphabet = alphabet
        self.seq_count = seq_count
        
    def __iter__(self):
        if self.handle_is_filename:
            handle = open(self.handle)
        else:
            handle = self.handle
            
        fastaParser = FastaIO.parse(handle, self.alphabet)
        seqs = []
        for seq in fastaParser:
            seqs.append(seq)
            if len(seqs) == self.seq_count:
                yield MultipleAlignment(seqs)
                seqs = []

        if self.handle_is_filename: handle.close()

        if len(seqs) > 0:
            raise Exception("Missing alignment sequence(s)")
        
            
        
def parse(handle, format="fasta", seq_count=2, alphabet=None,):
    if format != "fasta":
        raise ValueError("Unsupported format "+format)
    if seq_count<=0:
        raise ValueError("Invalid seq_count "+seq_count)        
    return MultipleAlignmentFastaParser(handle, seq_count, alphabet)


def main():
    test_file = open ("__test_file__.fasta", "w")
    for i in xrange(1,11):
        seq = BioSeq("A"*50, id="seq_%d"%i)
        FastaIO.write1(test_file, seq )
    test_file.close()

    parser = parse("__test_file__.fasta")
    for aln in parser:
        print aln
        print
    #os.remove("__test_file__.fasta")

    

if __name__ == "__main__":
    main()
