# Supplementary material for: Empirical assessment of sequencing errors for high throughput pyrosequencing data
Source: BMC Res Notes. 2013 Jan 22;6:25. doi: 10.1186/1756-0500-6-25 (PMC3852801; doi:10.1186/1756-0500-6-25)
Supplement: Additional file 1 — Compressed archive containing the source code (in Shell script, Python and R) and the analysed data sets (ACE and FASTA files). [file 1756-0500-6-25-S1.zip › sw/KDBio/Alignment/MultipleAlignment.py]

"""
Copyright (C) 2012  Paulo Fonseca (pgsf@kdbio.inesc-id.pt)

This program is free software: you can redistribute it and/or modify
it under the terms of the GNU General Public License as published by
the Free Software Foundation, either version 3 of the License, or
(at your option) any later version.

This program is distributed in the hope that it will be useful,
but WITHOUT ANY WARRANTY; without even the implied warranty of
MERCHANTABILITY or FITNESS FOR A PARTICULAR PURPOSE.  See the
GNU General Public License for more details.

You should have received a copy of the GNU General Public License
along with this program.  If not, see <http://www.gnu.org/licenses/>.
"""


class MultipleAlignment(object):
    '''
    classdocs
    '''
    def __init__(self, seqs):
        '''
        Constructor
        '''
        self._records=[]
        if seqs:
            for seq in seqs: 
                self._records.append(seq)
    
    def __iter__(self):
        return iter(self._records) 

    def __len__(self):
        return len(self._records)
    
    def __getitem__(self, index):
        if isinstance(index, int):
            return self._records[index]
        elif isinstance(index, slice):
            return MultipleAlignment(self._records[index])
        elif len(index)!=2:
            raise TypeError("Invalid index type.")

        #Handle double indexing
        row_index, col_index = index
        if isinstance(row_index, int):
            #e.g. row_or_part_row = align[6, 1:4], gives a SeqRecord
            return self._records[row_index][col_index]
        elif isinstance(col_index, int):
            #e.g. col_or_part_col = align[1:5, 6], gives a string
            return "".join(rec[col_index] for rec in self._records[row_index])
        else:
            #e.g. sub_align = align[1:4, 5:7], gives another alignment
            return MultipleAlignment(rec[col_index] for rec in self._records[row_index])
        
    def __str__(self):
        k = 0
        ret = ""
        for seq in self._records:
            if k>0: ret+="\n"
            ret += "%d:%s"%(k,seq)
            k+=1
        return ret
        
    def get_alignment_length(self):
        return max(map(len, self._records)) if self._records and len(self._records) else 0 
