# Supplementary material for: Empirical assessment of sequencing errors for high throughput pyrosequencing data
Source: BMC Res Notes. 2013 Jan 22;6:25. doi: 10.1186/1756-0500-6-25 (PMC3852801; doi:10.1186/1756-0500-6-25)
Supplement: Additional file 1 — Compressed archive containing the source code (in Shell script, Python and R) and the analysed data sets (ACE and FASTA files). [file 1756-0500-6-25-S1.zip › sw/KDBio/Blast/NCBITabular.py]

"""
Copyright (C) 2012  Paulo Fonseca (pgsf@kdbio.inesc-id.pt)

This program is free software: you can redistribute it and/or modify
it under the terms of the GNU General Public License as published by
the Free Software Foundation, either version 3 of the License, or
(at your option) any later version.

This program is distributed in the hope that it will be useful,
but WITHOUT ANY WARRANTY; without even the implied warranty of
MERCHANTABILITY or FITNESS FOR A PARTICULAR PURPOSE.  See the
GNU General Public License for more details.

You should have received a copy of the GNU General Public License
along with this program.  If not, see <http://www.gnu.org/licenses/>.
"""


class BlastTabHit(object):
    def __init__(self, queryId, subjectId, identity, alignLength, mismatches, gaps,\
                 queryStart, queryEnd, subjectStart, subjectEnd, evalue, bitScore):     
        self.queryId = queryId
        self.subjectId = subjectId
        self.identity = identity
        self.alignLength = alignLength  
        self.mismatches = mismatches
        self.gaps = gaps
        self.queryStart = queryStart
        self.queryEnd = queryEnd
        self.subjectStart  = subjectStart
        self.subjectEnd = subjectEnd
        self.evalue = evalue
        self.bitScore = bitScore


#read hits with -outfmt 6 or 7
# Fields: query id, subject id, % identity, alignment length, mismatches, gap opens, q. start, q. end, s. start, s. end, evalue, bit score
# Keep:   query
def readTab(filename):
    file = open(filename, "r")
    hits=[]
    line = file.readline().strip('\n')
    while line:
        if not line.startswith('#'):
            lfields = line.split('\t')
            hits.append(\
                BlastTabHit(\
                    lfields[0],
                    lfields[1],
                    float(lfields[2]),
                    int(lfields[3]),
                    int(lfields[4]),
                    int(lfields[5]),
                    int(lfields[6]),
                    int(lfields[7]),
                    int(lfields[8]),
                    int(lfields[9]),
                    float(lfields[10]),
                    float(lfields[11])\
                )\
            )
        line = file.readline().strip('\n')
    return hits
