# Supplementary material for: Empirical assessment of sequencing errors for high throughput pyrosequencing data
Source: BMC Res Notes. 2013 Jan 22;6:25. doi: 10.1186/1756-0500-6-25 (PMC3852801; doi:10.1186/1756-0500-6-25)
Supplement: Additional file 1 — Compressed archive containing the source code (in Shell script, Python and R) and the analysed data sets (ACE and FASTA files). [file 1756-0500-6-25-S1.zip › sw/KDBio/Seq/align.py]

"""
Copyright (C) 2012  Paulo Fonseca (pgsf@kdbio.inesc-id.pt)

This program is free software: you can redistribute it and/or modify
it under the terms of the GNU General Public License as published by
the Free Software Foundation, either version 3 of the License, or
(at your option) any later version.

This program is distributed in the hope that it will be useful,
but WITHOUT ANY WARRANTY; without even the implied warranty of
MERCHANTABILITY or FITNESS FOR A PARTICULAR PURPOSE.  See the
GNU General Public License for more details.

You should have received a copy of the GNU General Public License
along with this program.  If not, see <http://www.gnu.org/licenses/>.
"""

import kdbio.util.lists as lists


class AffineScore(object):
    def __init__(self, alphabet, subst_matrix, ins_open, ins_ext, del_open, del_ext):
        self.subst_matrix = dict(zip(alphabet, map(lambda(x):dict(zip(alphabet, x)), subst_matrix)))
        self.ins_open = ins_open
        self.ins_ext = ins_ext
        self.del_open = del_open
        self.del_ext = del_ext
    
    def match(self, a, b):
        return self.subst_matrix[a][b]
     

def sg_affine_align(pattern, sequence, w, gap='-'):
    """
        Aligns a pattern to a sequence using a semi-global DP
        using an AFFINE gap score. Usually the sequence is longer
        than the pattern.
        More precisely, if the columns of the DP matrix correspond to 
        the positions of the sequence S and the rows correspond to 
        the positions of the pattern P, then the recurrence is
            H(0, j) = 0    
            H(i, 0) = w(Pi,-)
            H(i,j) = max | H(i-1, j-1) + w(Pi, Sj),
                         | H(i, j-1) + w(-, Sj),
                         | H(i-1, j) + w(Pi, -)
        where W(., .) is a score function specifying values for matches, 
        mismatches, insertions and deletions                          
    """
    A = sequence
    B = pattern
    len_A = len(A)
    len_B = len(B)
    """
    Pointer codes are U=Up (deletion), L=Left (insertion), 
       D=Diagonal (match) , N=None (unaligned extremities)
    """
    pointers = ['D','U','L']
    
    m_scr = []
    m_ptr = []
    for i in xrange(0, len_B + 1):
        m_scr.append(lists.fill(0, len_A + 1))
        m_ptr.append(lists.fill('N', len_A + 1))
    candt_scr = [0,0,0]
    #print m_scr[0]
    #print m_ptr[0]

    
    for i in xrange(1, len_B + 1):
        m_scr[i][0] = w.del_open + i * w.del_ext
        m_ptr[i][0] = 'U'
        for j in xrange(1, len_A + 1):
            """
            candidate scores order is D,U,L 
            """
            candt_scr[0] =  m_scr[i-1][j-1] + w.match(B[i-1], A[j-1])

            if m_ptr[i-1][j] == 'U':
                candt_scr[1] = m_scr[i-1][j] + w.del_ext
            else:
                candt_scr[1] = m_scr[i-1][j] + w.del_open + w.del_ext

            if m_ptr[i][j-1] == 'L':
                candt_scr[2] = m_scr[i][j-1] + w.ins_ext
            else:
                candt_scr[2] = m_scr[i][j-1] + w.ins_open + w.ins_ext
            
            iwin = lists.imax(candt_scr)
            
            m_scr[i][j] = candt_scr[iwin]
            m_ptr[i][j] = pointers[iwin]  
        #print m_scr[i]
        #print m_ptr[i]
    # Retrieve the alignment
    j_max_scr = 0
    max_scr = m_scr[len_B][0]
    for j in xrange(1, len_A + 1):
        if m_scr[len_B][j] > max_scr:
            j_max_scr = j
            max_scr = m_scr[len_B][j]
    
    # Trace back
    i = len_B
    j = j_max_scr
    AA = []
    BB = []
    while i > 0:
        if m_ptr[i][j] == 'D':
            AA[0:0] = A[j-1]
            BB[0:0] = B[i-1]
            i -= 1
            j -= 1
        elif m_ptr[i][j] == 'U':
            AA[0:0] = gap
            BB[0:0] = B[i-1]
            i -= 1
        elif m_ptr[i][j] == 'L':
            AA[0:0] = A[j-1]
            BB[0:0] = gap
            j -= 1
    
    return(j, ''.join(BB), ''.join(AA))


class ConvexScore(object):
    def __init__(self, alphabet, subst_matrix, ins_open, ins_ext, del_open, del_ext):
        self.subst_matrix = dict(zip(alphabet, map(lambda(x):dict(zip(alphabet, x)), subst_matrix)))
        self.ins_open = ins_open
        self.ins_ext = ins_ext
        self.del_open = del_open
        self.del_ext = del_ext
    
    def match(self, a, b):
        return self.subst_matrix[a][b]

    def del_gap(self, k):
        return self.del_open + k * self.del_ext

    def ins_gap(self, k):
        return self.ins_open + k * self.ins_ext


def sg_convex_align(pattern, sequence, w, gap='-'):
    A = sequence
    B = pattern
    len_A = len(A)
    len_B = len(B)
    
    """
    Pointer codes for matrix cell (i,j):
        +(i'+1) for some i'< i = pointer to cell (i', j) above in the same column 
        -(j'+1) for some j'< j = pointer to cell (i, j') to the left in the same row
        0  = pointer to cell (i-1, j-1) to the upper-left in the same diagonal

        Will update matrix per column. Therefore need to keep 
        one block partition per row plus one for the current column.
    """
    m_scr = []
    m_ptr = []
    row_bp = []
    col_bp = []
    
    # init matrices using correct values for the first row 
    for i in xrange(0, len_B + 1):
        m_scr.append(lists.fill(0, len_A + 1))
        m_ptr.append(lists.fill(-1, len_A + 1))

    # set first column 
    for i in xrange(0, len_B + 1):
        m_scr[i][0] = w.del_gap(i)
        m_ptr[i][0] = 1
        row_bp.append([(len_A, 0)])

    candt_scr = [0,0,0]
    
    for j in xrange(1, len_A + 1):
        col_bp[0:len(col_bp)] = [(len_B, 0)]
        for i in xrange(1, len_B + 1):
            
            print "CELL (", i,",", j ,")"
            
            # candidate scores order is D,U,L 
            candt_scr[0] = m_scr[i-1][j-1] + w.match(B[i-1], A[j-1])
            candt_scr[1] = m_scr[col_bp[0][1]][j] + w.del_gap(i - col_bp[0][1])
            candt_scr[2] = m_scr[i][row_bp[i][0][1]] + w.ins_gap(j - row_bp[i][0][1])
            
            print "Candidates: ", candt_scr
            
            iwin = lists.imax(candt_scr)           
            m_scr[i][j] = candt_scr[iwin]
            if iwin==0: #D
                m_ptr[i][j] = 0  
            elif iwin==1: #U
                m_ptr[i][j] = (col_bp[0][1] + 1)  # see pointer codes above
            elif iwin==2: #L
                m_ptr[i][j] = -(row_bp[i][0][1] + 1)
            
            # Update deletion (vertical) candidates
            print "Col BP before:", col_bp
            
            last_del_block = j
            while len(col_bp) > 0 and\
                m_scr[i][j] + w.del_gap(col_bp[0][0]-i) >= m_scr[col_bp[0][1]][j] + w.del_gap(col_bp[0][0]-col_bp[0][1]):
                #collapse losing blocks
                last_del_block = col_bp[0][0]
                col_bp[0:1] = []
            if len(col_bp) > 0:
                imin = last_del_block + 1
                imax = col_bp[0][0]
                while imin <= imax:
                    imid = (imin + imax) / 2
                    if m_scr[i][j] + w.del_gap(imin - i) >=\
                        m_scr[col_bp[0][1]][j] + w.del_gap(imin - col_bp[0][1]) : 
                        imin = imid + 1
                    else:
                        imax = imid - 1
                col_bp[0:0] = [(imax, i)]
            else:
                col_bp.append((len_B, i))

            print "Col BP after:", col_bp
            
            # Update insertion (horizontal) candidates
            print "Row BP before:", row_bp[i]

            last_del_block = j
            while len(row_bp[i]) > 0 and\
                m_scr[i][j] + w.ins_gap(row_bp[i][0][0]-j) >= m_scr[i][row_bp[i][0][1]] + w.ins_gap(row_bp[i][0][0]-row_bp[i][0][1]):
                #collapse losing blocks
                last_del_block = row_bp[i][0][0]
                row_bp[i][0:1] = []
            if len(row_bp[i]) > 0:
                imin = last_del_block + 1
                imax = row_bp[i][0][0]
                while imin <= imax:
                    imid = (imin + imax) / 2
                    if m_scr[i][j] + w.ins_gap(imin - j) >=\
                        m_scr[i][row_bp[i][0][1]] + w.ins_gap(imin - row_bp[i][0][1]) : 
                        imin = imid + 1
                    else:
                        imax = imid - 1
                row_bp[i][0:0] = [(imax, j)]
            else:
                row_bp[i].append((len_A, j))
                
            print "Row BP after:", row_bp[i]


    j_max_scr = 0
    max_scr = m_scr[len_B][0]
    for j in xrange(1, len_A + 1):
        if m_scr[len_B][j] > max_scr:
            j_max_scr = j
            max_scr = m_scr[len_B][j]
    
    # Trace back
    i = len_B
    j = j_max_scr
    AA = []
    BB = []
    while i > 0:
        if m_ptr[i][j] == 0:
            AA[0:0] = A[j-1]
            BB[0:0] = B[i-1]
            i -= 1
            j -= 1
        elif m_ptr[i][j] > 0: # up
            AA[0:0] = (i - (m_ptr[i][j] - 1)) * gap
            BB[0:0] = B[m_ptr[i][j] - 1 : i]
            i = m_ptr[i][j] - 1
        elif m_ptr[i][j] < 0: # left
            AA[0:0] = A[abs(m_ptr[i][j]) - 1 : j]
            BB[0:0] = (j - (abs(m_ptr[i][j]) - 1)) * gap
            j = abs(m_ptr[i][j]) - 1
    
    return(j, ''.join(BB), ''.join(AA))

            
    
    


if __name__ == '__main__':
    afs = AffineScore(['a','g','c','t'],\
                      [[1,-1,-1,-1], [-1,1,-1,-1], [-1,-1,1,-1], [-1,-1,-1,1]],\
                      0, -1, 0, -1)    
    cvs = ConvexScore(['a','g','c','t'],\
                      [[1,-1,-1,-1], [-1,1,-1,-1], [-1,-1,1,-1], [-1,-1,-1,1]],\
                      0, -1, 0, -1)    
    patt = 'gtctg'
    seq = 'agtacagagta'

    (apos, apatt, aseq) = sg_affine_align(patt, seq, afs)
    print 'apos', apos
    print apatt
    print aseq

    print '\n --------- \n'

    (apos, apatt, aseq) = sg_convex_align(patt, seq, cvs)
    print 'apos', apos
    print apatt
    print aseq
    
