# Supplementary material for: Empirical assessment of sequencing errors for high throughput pyrosequencing data
Source: BMC Res Notes. 2013 Jan 22;6:25. doi: 10.1186/1756-0500-6-25 (PMC3852801; doi:10.1186/1756-0500-6-25)
Supplement: Additional file 1 — Compressed archive containing the source code (in Shell script, Python and R) and the analysed data sets (ACE and FASTA files). [file 1756-0500-6-25-S1.zip › sw/KDBio/Seq/AlignmentScore.py]

"""
Copyright (C) 2012  Paulo Fonseca (pgsf@kdbio.inesc-id.pt)

This program is free software: you can redistribute it and/or modify
it under the terms of the GNU General Public License as published by
the Free Software Foundation, either version 3 of the License, or
(at your option) any later version.

This program is distributed in the hope that it will be useful,
but WITHOUT ANY WARRANTY; without even the implied warranty of
MERCHANTABILITY or FITNESS FOR A PARTICULAR PURPOSE.  See the
GNU General Public License for more details.

You should have received a copy of the GNU General Public License
along with this program.  If not, see <http://www.gnu.org/licenses/>.
"""


class AlignmentScore(object):
    def __init__(self):
        pass
    
    
class ConvexScore(AlignmentScore):
    def __init__(self, alphabet, subst_matrix, ins_open, ins_ext, del_open, del_ext):
        self.subst_matrix = dict(zip(alphabet, map(lambda(x):dict(zip(alphabet, x)), subst_matrix)))
        self.ins_open = ins_open
        self.ins_ext = ins_ext
        self.del_open = del_open
        self.del_ext = del_ext
    
    def match(self, a, b):
        return self.subst_matrix[a][b]

    def del_gap(self, k):
        return self.del_open + k * self.del_ext

    def ins_gap(self, k):
        return self.ins_open + k * self.ins_ext
