# Supplementary material for: Empirical assessment of sequencing errors for high throughput pyrosequencing data
Source: BMC Res Notes. 2013 Jan 22;6:25. doi: 10.1186/1756-0500-6-25 (PMC3852801; doi:10.1186/1756-0500-6-25)
Supplement: Additional file 1 — Compressed archive containing the source code (in Shell script, Python and R) and the analysed data sets (ACE and FASTA files). [file 1756-0500-6-25-S1.zip › sw/KDBio/Seq/BioSeq.py]

"""
Copyright (C) 2012  Paulo Fonseca (pgsf@kdbio.inesc-id.pt)

This program is free software: you can redistribute it and/or modify
it under the terms of the GNU General Public License as published by
the Free Software Foundation, either version 3 of the License, or
(at your option) any later version.

This program is distributed in the hope that it will be useful,
but WITHOUT ANY WARRANTY; without even the implied warranty of
MERCHANTABILITY or FITNESS FOR A PARTICULAR PURPOSE.  See the
GNU General Public License for more details.

You should have received a copy of the GNU General Public License
along with this program.  If not, see <http://www.gnu.org/licenses/>.
"""


class BioSeq(object):
    
    def __init__(self, seq, id=None):
        self.seq = seq
        self.id = id
    
    def __len__(self):
        return len(self.seq)
    
    def __getitem__(self, index):
        if isinstance(index, int):
            return self.seq[index]
        elif isinstance(index, slice):
            return BioSeq(self.seq[index], id=self.id)
        elif len(index)!=2:
            raise TypeError("Invalid index type.")

    def __str__(self):
        return self.seq
    
    
def main():
    seq = BioSeq("ACGTACGTACGTACGT", id="teste")
    print "seq=", seq
    print "Testing whether len(seq)==16"
    assert len(seq)==16
    print "OK"
    print "Testing whether seq[0]==A"
    assert seq[0]=='A'
    print "OK"
    print "Testing whether str(seq[0:4])==ACGT"
    print seq[0:4]
    assert str(seq[0:4])=="ACGT"
    print "OK"

if __name__ == "__main__":
    main()
