# Supplementary material for: Empirical assessment of sequencing errors for high throughput pyrosequencing data
Source: BMC Res Notes. 2013 Jan 22;6:25. doi: 10.1186/1756-0500-6-25 (PMC3852801; doi:10.1186/1756-0500-6-25)
Supplement: Additional file 1 — Compressed archive containing the source code (in Shell script, Python and R) and the analysed data sets (ACE and FASTA files). [file 1756-0500-6-25-S1.zip › sw/KDBio/SeqIO/FastaIO.py]

"""
Copyright (C) 2012  Paulo Fonseca (pgsf@kdbio.inesc-id.pt)

This program is free software: you can redistribute it and/or modify
it under the terms of the GNU General Public License as published by
the Free Software Foundation, either version 3 of the License, or
(at your option) any later version.

This program is distributed in the hope that it will be useful,
but WITHOUT ANY WARRANTY; without even the implied warranty of
MERCHANTABILITY or FITNESS FOR A PARTICULAR PURPOSE.  See the
GNU General Public License for more details.

You should have received a copy of the GNU General Public License
along with this program.  If not, see <http://www.gnu.org/licenses/>.
"""

from KDBio.Seq.BioSeq import BioSeq

import os


class FastaParser(object):
    
    def __init__(self, handle, alphabet=None):
        self.handle_is_filename = isinstance(handle, basestring)
        self.handle = open(handle, "r") if self.handle_is_filename else handle
        self.alphabet = alphabet
        self.la_line = None
        self.new = True
    
    def __iter__(self):
        return self
    
    def next(self):
        """
            Arguments:
            o filename = the path to the fasta file
            o alphabet = The alphabet of sequences. None (default) means that no checking is performed
        """
        #print "FastaParser.next()"
        if self.new:
            self.la_line = self.handle.readline().strip("\n")
            self.new = False
        if not self.la_line:
            if self.handle_is_filename:  self.handle.close()
            raise StopIteration
        elif self.la_line.startswith(">"):
            header = self.la_line[1:]
            seq = ""
            self.la_line = self.handle.readline().strip("\n")
            while self.la_line and not self.la_line.startswith(">"):
                if self.alphabet:
                    for s in self.la_line:
                        if s not in self.alphabet:
                            if self.handle_is_filename: self.handle.close()
                            raise Exception("Sequence %s contains invalid symbol '%c'."%(header,s))
                seq += self.la_line
                self.la_line = self.handle.readline().strip("\n")
            return BioSeq(seq, id=header)
        else:
            raise Exception("Fasta sequence record must start with symbol '>'")
        

def parse(handle, alphabet=None):
    return FastaParser(handle, alphabet)


def write1(handle, seq):
    handle_is_filename = isinstance(handle, basestring)
    if handle_is_filename:  handle = open(handle, "w")
    LINEWIDTH=80
    handle.write(">%s\n"%seq.id)
    i=0
    while i<len(seq):
        handle.write("%s\n"%(seq[i:min(i+LINEWIDTH, len(seq))]))
        i+=LINEWIDTH
    if handle_is_filename: handle.close()

def write(handle, sequences):
    handle_is_filename = isinstance(handle, basestring)
    if handle_is_filename:  handle = open(handle, "w")
    for s in sequences:
        write1(handle, s)
    if handle_is_filename: handle.close()
    


def main():
    test_file = open ("__test_file__.fasta", "w")
    for i in xrange(1,1000):
        seq = BioSeq("A"*i, id="seq_%d"%i)
        write1(test_file, seq )
    test_file.close()

    parser = parse("__test_file__.fasta")
    for seq in parser:
        print seq
    os.remove("__test_file__.fasta")
    
if __name__ == "__main__":
    main()
    

    
