# Supplementary material for: Empirical assessment of sequencing errors for high throughput pyrosequencing data
Source: BMC Res Notes. 2013 Jan 22;6:25. doi: 10.1186/1756-0500-6-25 (PMC3852801; doi:10.1186/1756-0500-6-25)
Supplement: Additional file 1 — Compressed archive containing the source code (in Shell script, Python and R) and the analysed data sets (ACE and FASTA files). [file 1756-0500-6-25-S1.zip › sw/KDBio/Util/Interval.py]

'''
Created on May 24, 2012

@author: paulo
'''

import math

class Interval(object):
    '''
    Represents a real interval
    '''
    def __init__(self, limits, inclusive):
        '''
        limits is a pair representing the lower and upper limits of the interval.
        limits[0]<=limits[1] must hold, otherwise a ValueError is raised.
        inclusive  is a binary pair which indicates whether the extremities of
        the intervals are open (0) or closed (1). 
        E.g.
        interval=(0,1) inclusive=(True,True) correspond to the unit interval [1,1]
        interval=(0,+float('inf')) inclusive=(True,False) correspond to the non-negative real numbers        
        Infinity extrermities are considered open by definition, regardless of the 
        given inclusive values. Thus 
        interval=(float('inf'),float('inf')) inclusive=(True,True) correspond to the empty set,
        although float('inf')<=float('inf') and, likewise float('inf')>=float('inf') 
        are evaluated as True.
        '''
        if limits[1] < limits[0]:
            raise ValueError("The interval's lower limit must be no greater than its upper limit")
        self.limits = limits

        incl = list(inclusive)
        for i in (0,1):
            if abs(float(self.limits[i])) == float('inf'): incl[i] = 0

        self.inclusive = tuple(incl)
        
            
            
    def __len(self):
        '''
        The length of the interval, defined as the difference between its upper and lower limits
        '''
        return abs(self.limits[1] - self.limits[0])
    
    def is_empty(self):
        return (self.limits[0]==self.limits[1] and (0 in self.inclusive)) 
    
    
    def equals(self, other):
        if self.is_empty() and other.is_empty():
            return True
        return (self.limits==other.limits and self.inclusive==other.inclusive)
            
            
    def intersection(self, other):
        if self.limits[0] <= other.limits[0]:
            leftmost = self
            rightmost = other
        else:
            leftmost = other
            rightmost = self
        #case 1:
        #   ------    ------
        #     L         R
        if rightmost.limits[0] > leftmost.limits[1]:
            lim = (0,0)
            incl = (0,0)
        #case 2:
        #   ----------
        #     L    -------    
        #             R
        elif rightmost.limits[1] > leftmost.limits[1]:
            lim = (rightmost.limits[0], leftmost.limits[1])
            incl = (rightmost.inclusive[0] and leftmost.contains(lim[0]), leftmost.inclusive[1] and rightmost.contains(lim[1]))
        #case 3:
        #   ----------------
        #     L    -------    
        #             R
        else:
            lim = (rightmost.limits[0], rightmost.limits[1])
            incl = (rightmost.inclusive[0] and leftmost.contains(lim[0]), rightmost.inclusive[1] and leftmost.contains(lim[1]))
        
        return Interval(lim, incl)            
        
        
    def contains(self, point):
        '''
        Returns True is the point is contained in this interval, else False
        '''
        if math.isnan(point): return False
        if self.inclusive[0] and point < self.limits[0]: return False
        if not self.inclusive[0] and point <= self.limits[0]: return False
        if self.inclusive[1] and point > self.limits[1]: return False
        if not self.inclusive[1] and point >= self.limits[1]: return False
        return True
    
    
    
    
    
