# Supplementary material for: Empirical assessment of sequencing errors for high throughput pyrosequencing data
Source: BMC Res Notes. 2013 Jan 22;6:25. doi: 10.1186/1756-0500-6-25 (PMC3852801; doi:10.1186/1756-0500-6-25)
Supplement: Additional file 1 — Compressed archive containing the source code (in Shell script, Python and R) and the analysed data sets (ACE and FASTA files). [file 1756-0500-6-25-S1.zip › sw/KDBio/Util/Iterator.py]

"""
Copyright (C) 2012  Paulo Fonseca (pgsf@kdbio.inesc-id.pt)

This program is free software: you can redistribute it and/or modify
it under the terms of the GNU General Public License as published by
the Free Software Foundation, either version 3 of the License, or
(at your option) any later version.

This program is distributed in the hope that it will be useful,
but WITHOUT ANY WARRANTY; without even the implied warranty of
MERCHANTABILITY or FITNESS FOR A PARTICULAR PURPOSE.  See the
GNU General Public License for more details.

You should have received a copy of the GNU General Public License
along with this program.  If not, see <http://www.gnu.org/licenses/>.
"""

import random


class _SubIterator(object):
    def __init__(self, iterable, idxs):
        self.idxs = idxs
        self.idxs.sort()
        self.iterable = iterable
    def __iter__(self):
#        return self
#    def next(self):
        iterator = iter(self.iterable)
        curr = -1
        for idx in self.idxs:
            while curr < idx:
                el = iterator.next()
                curr += 1
            yield el
            
def partition(iterable, n_blocks, rand=False):
    #first, count the number of elements
    assert n_blocks > 0
    it = iter(iterable)
    size = sum(1 for _ in it)
    idxs = range(0, size)
    if rand:
        random.shuffle(idxs)
    block_size = size / n_blocks
    extra = size % n_blocks
    for block in xrange(0, n_blocks):
        imin = min(extra * (block_size + 1), block * (block_size + 1))
        imax = imin + ((block_size + 1) if block < extra else block_size)
        yield(_SubIterator(iterable, idxs[imin: imax]))
        


def do_test():
    l = [1,2,3,4,5,6,7,8,9,10,11]
    for it in partition(l, 3):
        for i in it:
            print i
        print '.'
    print "------"
    for it in partition(l, 4, rand=True):
        for i in it:
            print i
        print '.'


if __name__ == "__main__":
    do_test()
