# Supplementary material for: Empirical assessment of sequencing errors for high throughput pyrosequencing data
Source: BMC Res Notes. 2013 Jan 22;6:25. doi: 10.1186/1756-0500-6-25 (PMC3852801; doi:10.1186/1756-0500-6-25)
Supplement: Additional file 1 — Compressed archive containing the source code (in Shell script, Python and R) and the analysed data sets (ACE and FASTA files). [file 1756-0500-6-25-S1.zip › sw/KDBio/Util/Lists.py]

"""
Copyright (C) 2012  Paulo Fonseca (pgsf@kdbio.inesc-id.pt)

This program is free software: you can redistribute it and/or modify
it under the terms of the GNU General Public License as published by
the Free Software Foundation, either version 3 of the License, or
(at your option) any later version.

This program is distributed in the hope that it will be useful,
but WITHOUT ANY WARRANTY; without even the implied warranty of
MERCHANTABILITY or FITNESS FOR A PARTICULAR PURPOSE.  See the
GNU General Public License for more details.

You should have received a copy of the GNU General Public License
along with this program.  If not, see <http://www.gnu.org/licenses/>.
"""

import random

def fill(val, len):
    return [val for i in xrange(0, len)]

def imin(l):        
    return min(zip(range(0, len(l)), l), key = lambda((x, y)) : y)[0]

def imax(l):        
    return max(zip(range(0, len(l)), l), key = lambda((x, y)) : y)[0]

def partition(l, n_blocks, rand=False):
    #if n_blocks > len(l):
    #    raise ValueError("n_folds must be no greater than the original number of elements")
    assert n_blocks > 0
    idxs = range(0,len(l))
    if rand:
        random.shuffle(idxs)
    ret = []
    block_size = len(l) / n_blocks
    extra = len(l) % n_blocks
    for block in xrange(0, n_blocks):
        imin = min(extra * (block_size + 1), block * (block_size + 1))
        imax = imin + ((block_size + 1) if block < extra else block_size)
        # ret.append(l[imin:imax])
        s_idxs = idxs[imin:imax]
        s_idxs.sort()
        ret.append([l[c] for c in s_idxs])
    return ret

def bin_search(l, val, key=lambda(x):x, descending=False, multiple=False):
    imin = 0
    imax = len(l)-1
    iret = -1
    if descending:
        while imin <= imax:
            imid = (imin+imax)/2
            kv = key(l[imid])
            if val == kv:
                iret = imid
                break
            elif val < kv:
                imin = imid+1
            elif val > kv:
                imax = imid-1
    else:
        while imin <= imax:
            imid = (imin+imax)/2
            #print imin, imax, imid
            kv = key(l[imid])
            if val == kv:
                iret = imid
                break
            elif val > kv:
                imin = imid+1
            elif val < kv:
                imax = imid-1
    while multiple\
        and iret > 0\
        and key(l[iret]) == key(l[iret - 1]):
            iret -= 1
    return iret


def do_test():
    l = [1,2,3,4,5,6,7,8,9,10,11]
    for ll in partition(l, 3):
        print ll
        print '.'
    print "------"
    for ll in partition(l, 4, rand=True):
        print ll
        print '.'
    print "------"
    for ll in partition(l, 15, rand=True):
        print ll
        print '.'
    print "------"
    for ll in partition([], 15, rand=True):
        print ll
        print '.'


if __name__ == "__main__":
    do_test()
