# Supplementary material for: Empirical assessment of sequencing errors for high throughput pyrosequencing data
Source: BMC Res Notes. 2013 Jan 22;6:25. doi: 10.1186/1756-0500-6-25 (PMC3852801; doi:10.1186/1756-0500-6-25)
Supplement: Additional file 1 — Compressed archive containing the source code (in Shell script, Python and R) and the analysed data sets (ACE and FASTA files). [file 1756-0500-6-25-S1.zip › sw/KDBio/Util/Multifasta.py]

"""
Copyright (C) 2012  Paulo Fonseca (pgsf@kdbio.inesc-id.pt)

This program is free software: you can redistribute it and/or modify
it under the terms of the GNU General Public License as published by
the Free Software Foundation, either version 3 of the License, or
(at your option) any later version.

This program is distributed in the hope that it will be useful,
but WITHOUT ANY WARRANTY; without even the implied warranty of
MERCHANTABILITY or FITNESS FOR A PARTICULAR PURPOSE.  See the
GNU General Public License for more details.

You should have received a copy of the GNU General Public License
along with this program.  If not, see <http://www.gnu.org/licenses/>.
"""


import os
import sys

from Bio import SeqIO

from optparse import OptionParser


def main():
    # Parse the command line
    
    usage=("Usage: python Multifasta.py <options>")
    cmdParser = OptionParser(usage)

    cmdParser.add_option("-i", "--input", action="store", type="string", dest="input_file",\
                         help="Input Multifasta file - Mandatory")

    (options, args) = cmdParser.parse_args()
    
    if  not options.input_file:
        cmdParser.print_help()
        exit(1)

    for seq_record in SeqIO.parse(options.input_file, "fasta"):
        print "writing", seq_record.id
        SeqIO.write(seq_record, "%s.fasta"%seq_record.id, "fasta")

    
if __name__ == '__main__':
    main()


    
