# Supplementary material for: Empirical assessment of sequencing errors for high throughput pyrosequencing data
Source: BMC Res Notes. 2013 Jan 22;6:25. doi: 10.1186/1756-0500-6-25 (PMC3852801; doi:10.1186/1756-0500-6-25)
Supplement: Additional file 1 — Compressed archive containing the source code (in Shell script, Python and R) and the analysed data sets (ACE and FASTA files). [file 1756-0500-6-25-S1.zip › sw/KDBio/Util/ProgressBar.py]

"""
Copyright (C) 2012  Paulo Fonseca (pgsf@kdbio.inesc-id.pt)

This program is free software: you can redistribute it and/or modify
it under the terms of the GNU General Public License as published by
the Free Software Foundation, either version 3 of the License, or
(at your option) any later version.

This program is distributed in the hope that it will be useful,
but WITHOUT ANY WARRANTY; without even the implied warranty of
MERCHANTABILITY or FITNESS FOR A PARTICULAR PURPOSE.  See the
GNU General Public License for more details.

You should have received a copy of the GNU General Public License
along with this program.  If not, see <http://www.gnu.org/licenses/>.
"""

 
import sys,os
 
class ProgressBar:
    def __init__(self, min_value = 0, max_value = 100, width=77, **kwargs):
        self.char = kwargs.get('char', '#')
        self.mode = kwargs.get('mode', 'dynamic') # fixed or dynamic
        if not self.mode in ['fixed', 'dynamic', 'absolute']:
            self.mode = 'fixed'
        self.bar = ''
        self.min = min_value
        self.max = max_value
        self.span = max_value - min_value
        self.width = width
        self.amount = 0       # When amount == max, we are 100% done 
        self.absolute_count = 0
        self.update_amount(0) 
 
 
    def increment_amount(self, add_amount = 1):
        """
        Increment self.amount by 'add_ammount' or default to incrementing
        by 1, and then rebuild the bar string. 
        """
        self.absolute_count += add_amount
        new_amount = self.amount + add_amount
        if new_amount < self.min: new_amount = self.min
        new_amount = self.min if self.mode=='absolute' and new_amount > self.max else min(new_amount, self.max)
        #if new_amount > self.max: new_amount = self.max
        self.amount = new_amount
        self.build_bar()
 
 
    def update_amount(self, new_amount = None):
        """
        Update self.amount with 'new_amount', and then rebuild the bar 
        string.
        """
        if not new_amount: 
            new_amount = self.amount
            
        if new_amount < self.min: new_amount = self.min
        new_amount = self.min if self.mode=='absolute' and new_amount > self.max else min(new_amount, self.max)
        #if new_amount > self.max: new_amount = self.max
        self.amount = new_amount
        self.absolute_count = new_amount
        self.build_bar()
 
 
    def build_bar(self):
        """
        Figure new percent complete, and rebuild the bar string base on 
        self.amount.
        """
        diff = float(self.amount - self.min)
        percent_done = int(round((diff / float(self.span)) * 100.0)) if self.span>0 else 100
 
        # figure the proper number of 'character' make up the bar 
        all_full = self.width - 2
        num_hashes = int(round((percent_done * all_full) / 100))
 
        if self.mode == 'dynamic':
            # build a progress bar with self.char (to create a dynamic bar
            # where the percent string moves along with the bar progress.
            self.bar = self.char * num_hashes
        elif self.mode == 'fixed':
            # build a progress bar with self.char and spaces (to create a 
            # fixe bar (the percent string doesn't move)
            self.bar = self.char * num_hashes + ' ' * (all_full-num_hashes)
        elif self.mode == 'absolute':
            self.bar = ' ' * (num_hashes-3) + '>' * min(num_hashes,3) + ' ' * (all_full-num_hashes)
 
        if self.mode == 'absolute':
            percent_str = str(self.absolute_count)
        else:
            percent_str = str(percent_done) + "%"
        
        self.bar = '[ ' + self.bar + ' ] ' + percent_str
 
 
    def __str__(self):
        return str(self.bar)
 
 
def main():
    print
    limit = 1000000
 
    print 'Example 1: Fixed Bar'
    prog = ProgressBar(0, limit, 70, mode='fixed')
    oldprog = str(prog)
    for i in xrange(limit+1):
        prog.update_amount(i)
        if oldprog != str(prog):
            print prog, "\r",
            sys.stdout.flush()
            oldprog=str(prog)
 
    print '\n\n'
 
    print 'Example 2: Dynamic Bar'
    prog = ProgressBar(0, limit, 70, mode='dynamic', char='-')
    oldprog = str(prog)
    for i in xrange(limit+1):
        prog.increment_amount()
        if oldprog != str(prog):
            print prog, "\r",
            sys.stdout.flush()
            oldprog=str(prog)
 
    print '\n\n'
 
 
if __name__ == '__main__':
    main()
