# Supplementary material for: Empirical assessment of sequencing errors for high throughput pyrosequencing data
Source: BMC Res Notes. 2013 Jan 22;6:25. doi: 10.1186/1756-0500-6-25 (PMC3852801; doi:10.1186/1756-0500-6-25)
Supplement: Additional file 1 — Compressed archive containing the source code (in Shell script, Python and R) and the analysed data sets (ACE and FASTA files). [file 1756-0500-6-25-S1.zip › sw/ReadDataExtractor.py]

"""
Copyright (C) 2012  Paulo Fonseca (pgsf@kdbio.inesc-id.pt)

This program is free software: you can redistribute it and/or modify
it under the terms of the GNU General Public License as published by
the Free Software Foundation, either version 3 of the License, or
(at your option) any later version.

This program is distributed in the hope that it will be useful,
but WITHOUT ANY WARRANTY; without even the implied warranty of
MERCHANTABILITY or FITNESS FOR A PARTICULAR PURPOSE.  See the
GNU General Public License for more details.

You should have received a copy of the GNU General Public License
along with this program.  If not, see <http://www.gnu.org/licenses/>.
"""


from Bio import SeqIO

import numpy as np
import pylab

class ReadDataExtractor(object):
    '''
    classdocs
    '''
    def __init__(self, dataset_id):
        '''
        Constructor
        '''
        self.dataset_id = dataset_id
        self.sizes = []
        self.quals_per_pos = []
        self.hp_quals_map = {'A':[],'G':[],'C':[],'T':[]}

    
    def addReads(self, handle, filetype):
        
        if (filetype not in ["fastq"]):
            print "Unsupported filetype"
            exit(1)
        
        has_to_close_handle = False
        if isinstance(handle,str):
            handle = open(handle)
            has_to_close_handle = True                    
        
        for rec in SeqIO.parse(handle, filetype):
            
            #add read length info
            self.sizes.append(len(rec))
            
            #add quality per position info
            rquals = rec.letter_annotations["phred_quality"]
            for pos in xrange(len(rquals)):
                if pos >= len(self.quals_per_pos):
                    self.quals_per_pos.append([])
                self.quals_per_pos[pos].append(rquals[pos])
            
            # process homopolymers
            # track strange letters not accounted for
            hp_not_counted = {}
            i = 0
            while i<len(rec.seq):
                b = rec.seq[i]
                lasti = i;
                size = 0
                while rec.seq[i] == b:
                    size += 1
                    i += 1
                    if i>= len(rec.seq):
                        break
                if not b in self.hp_quals_map.keys():
                    if not b in hp_not_counted.keys():
                        hp_not_counted[b] = 1
                    else: 
                        hp_not_counted[b] += 1
                    continue
                #print 'hp of %c of length %d'%(b,size)
                #print 'qualities', quals[lasti:i]
                while len(self.hp_quals_map[b]) < size:
                    self.hp_quals_map[b].append([])
                self.hp_quals_map[b][size-1] += rquals[lasti:i]
        
        if has_to_close_handle:
            handle.close()
        
        for k,v in hp_not_counted.items():
            print "Warning: %d %c's homopolymers not accounted for"%(v,k)
    
    def plotLenghtHist(self, out_dir=".", img_format="png"):
        pylab.figure()
        img_files = list()
        pylab.hist(self.sizes, bins=1+max(self.sizes)-min(self.sizes))
        pylab.title("Read lengths (N=%d, min=%d, max=%d) " \
            % (len(self.sizes),min(self.sizes),max(self.sizes)))
        pylab.xlabel("Length (bp)")
        pylab.ylabel("Count")
        img_fn = "%s/%s_len_hist.%s"%(out_dir, self.dataset_id,img_format)
        pylab.savefig(img_fn)
        img_files.append(img_fn)
        #fig.close()
        return img_files


    def plotMeanQualPerPos(self, out_dir=".", img_format="png"):
        pylab.figure()
        print "Computing means"
        means = [np.mean(self.quals_per_pos[i]) for i in xrange(len(self.quals_per_pos))]
        #print means
        print "Computing variances"
        stds = [np.std(self.quals_per_pos[i]) for i in xrange(len(self.quals_per_pos))]
        #print stds
        #vars=None
        img_files = list()
        pylab.errorbar(range(1,len(means)+1),means,yerr=stds,fmt='.',elinewidth=0.5,ecolor='grey')
        pylab.title("Average base qualities")
        pylab.xlabel("Position")
        pylab.ylabel("Mean Phred score (+/-std.deviation)")
        img_fn = "%s/%s_mean_quals_per_pos.%s"%(out_dir, self.dataset_id, img_format)
        pylab.savefig(img_fn)
        img_files.append(img_fn)
        #fig.close()
        return img_files
        
    
    def plotHPQualPerPos(self, out_dir=".", img_format="png"):
        img_files = list()
        for b in self.hp_quals_map.keys():
            for n in xrange(len(self.hp_quals_map[b])):
                data = np.array(self.hp_quals_map[b][n]).reshape((-1,n+1))
                pylab.figure()
                #vars=None
                pylab.boxplot(data)
                pylab.title("Base qualities within %d %d-%c homopolymers"%(data.shape[0], n+1,b))
                pylab.xlabel("Position")
                pylab.ylabel("Phred score")
                img_fn = "%s/%s_hp_quals_per_pos_%c%d.png"%(out_dir,self.dataset_id, b, n+1)
                pylab.savefig(img_fn)
                img_files.append(img_fn)
        return img_files
            
            
    def writeResults(self, out_dir="."):
        handle = open("%s/%s.html"%(out_dir,self.dataset_id), "w")       
        handle.write("<html>\n")
        handle.write("<body>\n")
        handle.write("<h1>Read analysis results for %s data</h1>\n"%self.dataset_id)
        handle.write("<hr>\n")
        handle.write("<h2>Read length</h2>\n")
        for img in self.plotLenghtHist(out_dir):
            handle.write("<img src=\"%s\">\n"%img)
        handle.write("<hr>\n")
        handle.write("<h2>Average quality per position</h2>\n")
        for img in self.plotMeanQualPerPos(out_dir):
            handle.write("<img src=\"%s\">\n"%img)
        handle.write("<hr>\n")
        handle.write("<h2>Quality per position within homopolymers</h2>\n")
        for img in self.plotHPQualPerPos(out_dir):
            handle.write("<img src=\"%s\">\n"%img)
        handle.write("</body>\n")        
        handle.write("</html>\n")
        handle.close()
