# Supplementary material for: Empirical assessment of sequencing errors for high throughput pyrosequencing data
Source: BMC Res Notes. 2013 Jan 22;6:25. doi: 10.1186/1756-0500-6-25 (PMC3852801; doi:10.1186/1756-0500-6-25)
Supplement: Additional file 1 — Compressed archive containing the source code (in Shell script, Python and R) and the analysed data sets (ACE and FASTA files). [file 1756-0500-6-25-S1.zip › README.txt]

This directory contains the collection of software scripts used in the paper by
Fonseca et al. "Empirical assessment of sequencing errors for high troughput
pyrosequencing data."

These scripts are supposed to be run from a command-line UNIX environment 
via the runex.sh shell script.

Requirements:

1. Python (www.python.org)
   with libraries:
   1.1. Biopython (www.biopython.org)
   1.2. NumPy (numpy.scipy.org)
   1.3. PyLab (www.scipy.org/PyLab)
  
2. R (www.r-project.org)
   with library:
   1.1. VGAM (cran.r-project.org/web/packages/VGAM/)

3. NCBI blast (www.ncbi.nlm.nih.gov/books/NBK52640/)

You are supposed to modify the evironment variables of the main script
runexp.sh to reflect your environment. Check for the section labeled
## ENVIRONMENT VARIABLES

Then run 
$ runexp.sh help 
to see the instructions.

-EOF-
