# Supplementary material for: Empirical assessment of sequencing errors for high throughput pyrosequencing data
Source: BMC Res Notes. 2013 Jan 22;6:25. doi: 10.1186/1756-0500-6-25 (PMC3852801; doi:10.1186/1756-0500-6-25)
Supplement: Additional file 1 — Compressed archive containing the source code (in Shell script, Python and R) and the analysed data sets (ACE and FASTA files). [file 1756-0500-6-25-S1.zip › runexp.sh]

#!/bin/bash

printhelp() {
    echo "Usage      : runexp.sh <target> [<dataset_id>] [<option>]"
    echo "Targets    : help - displays this message"
    echo "             clean - clean previous results and data"
    echo "             inputdata - copy input data to sandbox"
    echo "             buildalndata - build data for processing from input"
    echo "                            requires option -b=blast -n=no blast"
    echo "                            -b (build blast database) is required at the first run"    
    echo "             analysealndata - "
    echo "             modelerrors - runs the R script to generate html results"
    echo "             doall - does: clean, inputdata, buildalndata -b, analysealndata, modelerrors"
    echo "Dataset ids: mhyopneumoniae - Mycoplasma hyopneumoniae"
    echo "             saureus - Staphylococcus aureus "
    echo "             spneumonia - Streptococcus pneumoniae"
    echo "             ALL - all of the above"
    echo ""
    echo "To reproduce the results of the manuscript:"
    echo "  1. Adjust the environment of the runexp.sh script"
    echo "  2. Execute \"runexp doall ALL\""
    echo "     WARNING: This may require a substantial amount of resources and time"
    echo ""
    echo "Working files will be created in the \"sandbox\" sub-directory and"
    echo "the analyses reports will be written in HTML to the \"results\"" 
    echo "sub-directory."
}

setdata() {
    echo "Setting data set $1"
    case $1 in
    "mhyopneumoniae")
        dataid=$1
        datashortname="MH"
        fnprefix="Mhyopneumoniae_7422"    
        reffnprefix="Mhyopneumoniae_7448"    
    ;;
    "saureus")
        dataid=$1
        datashortname="SA"
        fnprefix="Saureus_USA300"    
        reffnprefix="Saureus_MSRH1132"    
    ;;
    "spneumoniae")
        dataid=$1
        datashortname="SP"
        fnprefix="Spneumoniae_CDC1873-00"    
        reffnprefix="Spneumoniae_G54"    
    ;;
    "ALL")
        dataid=$1
        datashortname="ALL"
        fnprefix="ALL"    
        reffnprefix="ALL"    
    ;;
    *)
        echo "Invalid data id $1"
        exit 1
    ;;
    esac
}

clean() {
    echo "Cleaning data and results for $dataid"
    if [ ! -d $expdir/sandbox/ ]
    then
        mkdir $expdir/sandbox
    fi
    if [ ! -d $expdir/results/ ]
    then
        mkdir $expdir/results
    fi
    echo "Cleaning sandbox..."
    rm -rf $expdir/sandbox/$fnprefix*
    rm -rf $expdir/sandbox/$reffnprefix*
    echo "Cleaning results..."
    rm -rf $expdir/results/$fnprefix*
    rm -rf $expdir/results/$reffnprefix*
    echo "Done"
}

inputdata() {
    echo "Copying input data for $dataid..."
    cp $datadir/${fnprefix}_newbler.ace sandbox/
    cp $datadir/${fnprefix}_celera.ace sandbox/
    cp $datadir/$reffnprefix.fasta sandbox/
    pushd sandbox
    makeblastdb -dbtype nucl -in $reffnprefix.fasta
    #chmod 644 $fnprefix* $reffnprefix*
    #touch $fnprefix* $reffnprefix*
    popd
}

assemblydata() {
    pushd $expdir/sandbox
    echo "Analysing assemblies for $dataid..."
    $pythoncmd $swdir/AceAssembly.py -a ${fnprefix}_newbler.ace -o ../results/${fnprefix}_newbler.ace.data
    $pythoncmd $swdir/AceAssembly.py -a ${fnprefix}_celera.ace -o ../results/${fnprefix}_celera.ace.data
    popd
}    
    
    
buildalndata() {
    echo "Creating alignment data set for $dataid..."
    pushd $expdir/sandbox
    #echo $PYTHONPATH
    $pythoncmd $swdir/AceAlnExtractor.py -d ${fnprefix}_newbler -a ${fnprefix}_newbler.ace -r $reffnprefix.fasta  -i 0.8 -e 0.01 $1
    $pythoncmd $swdir/AceAlnExtractor.py -d ${fnprefix}_celera -a ${fnprefix}_celera.ace -r $reffnprefix.fasta  -i 0.8 -e 0.01 $1
    #chmod 644 $fnprefix* $reffnprefix*
    #touch $fnprefix* $reffnprefix*
    popd
}

alnstats() {
    pushd $expdir/sandbox
    echo "Analysing error data for $dataid..."
    if [ $dataid == "ALL" ]; then
        dqual=""
    else
        dqual=${fnprefix}_
    fi
    $pythoncmd $swdir/AlnStats.py -d ${dqual}newbler -o $expdir/results  
    $pythoncmd $swdir/AlnStats.py -d ${dqual}celera -o $expdir/results  
    #chmod 644 $fnprefix* $reffnprefix*
    #touch $fnprefix* $reffnprefix*
    popd
}

analysealndata() {
    pushd $expdir/sandbox
    #echo $PYTHONPATH
    echo "Analysing alignment data for $dataid..."  
    $pythoncmd $swdir/AlignmentDataExtractor.py -d ${fnprefix}_newbler  -o $expdir/results
    $pythoncmd $swdir/AlignmentDataExtractor.py -d ${fnprefix}_celera -o $expdir/results
    #chmod 644 $fnprefix* $reffnprefix*
    #touch $fnprefix* $reffnprefix*
    popd
}

modelerrors() {
    pushd $expdir/sandbox
    echo "Analysing error data for $dataid..."
    if [ $dataid == "ALL" ]; then
        dqual=""
    else
        dqual=${fnprefix}_
    fi
    $pythoncmd $swdir/FLXErrorModel.py -d ${dqual}newbler -o $expdir/results  
    $rcmd -f $swdir/FLXErrorModel.r --args ${dqual}newbler $expdir/results
 
    $pythoncmd $swdir/FLXErrorModel.py -d ${dqual}celera -o $expdir/results  
    $rcmd -f $swdir/FLXErrorModel.r --args ${dqual}celera $expdir/results
    popd
    #chmod 644 $fnprefix* $reffnprefix*
    #touch $fnprefix* $reffnprefix*
    echo ""
    echo "Success: results written to results/${fnprefix}_results.html"
}


## Main block

## ENVIRONMENT VARIABLES

# It shoould be safe to leave the following 4 lines as-is
projectdir=`pwd`
expdir=`pwd`
datadir="`pwd`/data"
swdir="`pwd`/sw"

# Indicate where python should look for extra libraries (such as biopython or numpy)
PYTHONPATH=/opt/local/Library/Frameworks/Python.framework/Versions/2.7/lib/python2.7/site-packages/

PYTHONPATH=$PYTHONPATH:$swdir

# Specifies the PYTHON executable
pythoncmd=python2.7

# Specifies the R executable
rcmd=/Library/Frameworks/R.framework/Versions/2.9/Resources/bin/R

# Specifies the PATH for blast executables (ill nedd makeblastdb and blastn)
PATH=$PATH:/usr/local/ncbi/blast/bin
export PATH

## END OF ENVIRONMENT VARIABLES

alltargets="mhyopneumoniae spneumoniae saureus"


if [ $# -le 1 ]; then
    printhelp
    exit 1
fi

echo "Changing to the experiment dir $expdir"
cd $expdir

if ! test -d "sandbox" 
then
    mkdir sandbox
fi
if ! test -d "results" 
then
    mkdir results
fi

target=$1


case $target in
"help")
    printhelp
;;
"clean")
    if [ $# -ne 2 ]; then
        printhelp
        exit 1
    fi
    if [ $2 = "ALL" ]; then
        dids=$alltargets
    else
        dids=$2
    fi
    for did in $dids; do
        setdata $did
        clean
    done
;;
"inputdata")
    if [ $# -ne 2 ]; then
        printhelp
        exit 1
    fi
    if [ $2 = "ALL" ]; then
        dids=$alltargets
    else
        dids=$2
    fi
    for did in $dids; do
        setdata $did
        inputdata
    done
;;
"assemblydata")
    if [ $# -ne 2 ]; then
        printhelp
        exit 1
    fi
    if [ $2 = "ALL" ]; then
        dids=$alltargets
    else
        dids=$2
    fi
    for did in $dids; do
        setdata $did
        assemblydata
    done
;;
"buildalndata")
    if [ $# -ne 3 ]; then
        printhelp
        exit 1
    fi
    if [ $2 = "ALL" ]; then
        dids=$alltargets
    else
        dids=$2
    fi
    for did in $dids; do
        setdata $did
        buildalndata $3
    done
;;
"alnstats")
    echo ""
    if [ $# -ne 2 ]; then
        printhelp
        exit 1
    fi
    setdata $2
    alnstats
;;
"analysealndata")
    if [ $# -ne 2 ]; then
        printhelp
        exit 1
    fi
    if [ $2 = "ALL" ]; then
        dids=$alltargets
    else
        dids=$2
    fi
    for did in $dids; do
        setdata $did
        analysealndata
    done
;;
"modelerrors")
    echo ""
    if [ $# -ne 2 ]; then
        printhelp
        exit 1
    fi
    setdata $2
    modelerrors
;;
"doall")
    if [ $# -ne 2 ]; then
        printhelp
        exit 1
    fi
    if [ $2 = "ALL" ]; then
        dids=$alltargets
    else
        dids=$2
    fi
    for did in $dids; do
        setdata $did
        clean
        inputdata
        buildalndata -b
        analysealndata
    done
    setdata $2
    modelerrors
;;
esac
